# Supplementary material for: Signal peptide engineering of a novel M4 family keratinase and the action mechanism in promoting pepper tolerance to salt stress through KerJY23-hydrolyzed feather waste
Source: Synth Syst Biotechnol. 2026 Mar 23;13:480–92. doi: 10.1016/j.synbio.2026.03.005 (PMC13049534; doi:10.1016/j.synbio.2026.03.005)
Supplement: Multimedia component 2 [file mmc2.xlsx]

## Sheet: Sheet1
GeneID	Symbol	fpkmMean	log2FoldChange	pvalue	padj	regulated	NaCl1 (FPKM)	NaCl2 (FPKM)	NaCl3 (FPKM)	Con2 (FPKM)	Con3 (FPKM)	Con1 (FPKM)	NaCl1 (Count)	NaCl2 (Count)	NaCl3 (Count)	Con2 (Count)	Con3 (Count)	Con1 (Count)	go_id	go_class	go_description	KO_id	pathway_id	pathway_description	nr	pfam_id	pfam_description	swiss	eggNOG_group	eggNOG_class	eggNOG_function	COGID	COGName	COGFunctionalCategory	COGFunctionalCategoryDescription	KOGName	KOGFuncCode	KOGFuncCategories	KOGFuncDescription	TransFactor
ZLC01G0028710	ZLC01G0028710	5.7867	-3.35116	2.1282e-281	4.48348e-277	down	16.2255	16.5671	16.0805	175.179	172.834	177.796	1938	1607	1718	15454	14700	15843	GO:0005634;GO:0003712;GO:0032922;GO:0070063;GO:0006354;GO:0006355;GO:0009649;	CC;MF;BP;MF;BP;BP;BP;	nucleus;transcription coregulator activity;circadian regulation of gene expression;RNA polymerase binding;DNA-templated transcription elongation;regulation of DNA-templated transcription;entrainment of circadian clock;	-	-	-	protein LNK2 isoform X1 [Capsicum annuum]	-	-	Protein LNK2 OS=Arabidopsis thaliana OX=3702 GN=LNK2 PE=1 SV=1	44SAB	S	isoform X1	-	-	-	-	-	-	-	-	-
ZLC07G0000710	ZLC07G0000710	5.13316	4.8595	4.37515e-262	4.60856e-258	up	167.701	163.239	186.132	6.33615	5.486	6.57226	14397	11460	13549	401	341	420	GO:0016117;GO:0103002;GO:1901362;GO:0032305;GO:0000038;GO:0048480;GO:0010025;GO:0070643;GO:1904681;GO:0005829;GO:1905344;GO:0008217;GO:0009820;GO:0016135;GO:0005615;GO:0120319;GO:0010214;GO:0001649;GO:0042369;GO:0004497;GO:0043231;GO:0008610;GO:0001676;GO:0016114;GO:0005737;GO:0006690;GO:0010345;GO:0044283;GO:0003091;GO:0097267;GO:0052722;GO:0009636;GO:0005789;GO:0000325;GO:0008391;GO:0042376;GO:…	BP;MF;BP;BP;BP;BP;BP;MF;BP;CC;BP;BP;BP;BP;CC;MF;BP;BP;BP;MF;CC;BP;BP;BP;CC;BP;BP;BP;BP;BP;MF;BP;CC;CC;MF;BP;BP;MF;MF;BP;MF;BP;BP;MF;BP;CC;BP;CC;BP;BP;MF;BP;BP;BP;BP;BP;MF;BP;MF;BP;BP;BP;BP;MF;MF;MF;BP;MF;BP;MF;CC;MF;BP;MF;CC;BP;MF;BP;BP;BP;MF;BP;CC;CC;BP;MF;CC;MF;BP;BP;BP;CC;BP;BP;MF;BP;BP;BP;BP;BP;MF;MF;MF;BP;BP;MF;BP;MF;MF;MF;BP;MF;MF;BP;MF;	carotenoid biosynthetic process;16-hydroxypalmitate dehydrogenase activity;obsolete organic cyclic compound biosynthetic process;positive regulation of icosanoid secretion;very long-chain fatty acid metabolic process;stigma development;wax biosynthetic process;vitamin D 25-hydroxylase activity;response to 3-methylcholanthrene;cytosol;prostaglandin catabolic process;regulation of blood pressure;al…	K20769	ko00073	Cutin, suberine and wax biosynthesis	cytochrome P450 94A1-like [Capsicum annuum]	PF00067.26	Cytochrome P450	Cytochrome P450 94A1 OS=Vicia sativa OX=3908 GN=CYP94A1 PE=2 SV=2	44T3N	IQ	Cytochrome p450	COG2124	Cytochrome P450	QV	-	KOG0157	[QI]	Secondary metabolites biosynthesis, transport and catabolism; Lipid transport and metabolism;	Cytochrome P450 CYP4/CYP19/CYP26 subfamilies	-
ZLC07G0013760	ZLC07G0013760	9.1936	-6.76742	4.22105e-245	2.96416e-241	down	65.6397	48.4068	50.3956	6469.44	5971.04	6161.97	3253	1962	2118	235948	213770	227192	GO:0042631;GO:0042651;GO:0046872;GO:0009645;GO:0010119;GO:0019904;GO:0009782;GO:0009534;GO:0010196;GO:0009416;GO:0015979;GO:0009579;GO:0010218;GO:0005634;GO:0005739;GO:0090333;GO:0009269;GO:0048046;GO:0009517;GO:0005829;GO:0009737;GO:0000325;GO:0009765;GO:0031409;GO:0071215;GO:0042803;GO:0010114;GO:0005886;GO:0010207;GO:0009522;GO:0003729;GO:0009409;GO:0009644;GO:0009523;GO:0009768;GO:0009503;GO:…	BP;CC;MF;BP;BP;MF;CC;CC;BP;BP;BP;CC;BP;CC;CC;BP;BP;CC;CC;CC;BP;CC;BP;MF;BP;MF;BP;CC;BP;CC;MF;BP;BP;CC;BP;CC;CC;CC;BP;CC;CC;BP;CC;MF;CC;BP;BP;CC;	cellular response to water deprivation;thylakoid membrane;metal ion binding;response to low light intensity stimulus;regulation of stomatal movement;protein domain specific binding;photosystem I antenna complex;chloroplast thylakoid;nonphotochemical quenching;response to light stimulus;photosynthesis;thylakoid;response to far red light;nucleus;mitochondrion;regulation of stomatal closure;response…	K08913	ko00196;ko01100	Photosynthesis - antenna proteins;Metabolic pathways	chlorophyll a-b binding protein 5, chloroplastic [Capsicum annuum]	PF00504.25	Chlorophyll A-B binding protein	Chlorophyll a-b binding protein 4, chloroplastic OS=Solanum lycopersicum OX=4081 GN=CAB4 PE=2 SV=1	44RPJ	C	The light-harvesting complex (LHC) functions as a light receptor, it captures and delivers excitation energy to photosystems with which it is closely associated	-	-	-	-	-	-	-	-	-
ZLC04G0013790	ZLC04G0013790	4.17346	6.35809	1.45212e-241	7.64797e-238	up	131.161	121.722	125.693	1.76619	1.62787	1.31074	16153	12496	13316	164	149	123	GO:0010432;GO:0048528;GO:0035865;GO:0051726;GO:0034059;GO:0010102;GO:0009734;GO:0010451;GO:0009414;GO:0005829;GO:0010186;GO:0009624;GO:0009415;GO:0009873;GO:0031347;GO:0048366;GO:0010105;GO:0042802;GO:1900036;GO:0048825;GO:0051301;GO:0048364;GO:0009631;GO:0009789;GO:0048510;GO:0005737;GO:0071497;GO:0070483;GO:0010166;GO:0009416;GO:1990110;GO:0005634;GO:0009723;GO:0019760;GO:0009834;GO:0010468;GO:…	BP;BP;BP;BP;BP;BP;BP;BP;BP;CC;BP;BP;BP;BP;BP;BP;BP;MF;BP;BP;BP;BP;BP;BP;BP;CC;BP;BP;BP;BP;BP;CC;BP;BP;BP;BP;BP;MF;BP;BP;BP;BP;BP;BP;BP;BP;BP;BP;BP;BP;BP;BP;BP;BP;BP;BP;BP;CC;BP;BP;BP;BP;MF;BP;BP;BP;BP;BP;BP;BP;BP;BP;BP;CC;MF;BP;BP;BP;BP;BP;BP;BP;BP;BP;BP;BP;BP;BP;BP;BP;BP;BP;BP;BP;BP;BP;BP;BP;MF;BP;BP;BP;BP;MF;BP;BP;BP;	bract development;post-embryonic root development;cellular response to potassium ion;regulation of cell cycle;response to anoxia;lateral root morphogenesis;auxin-activated signaling pathway;floral meristem growth;response to water deprivation;cytosol;positive regulation of cellular defense response;response to nematode;response to water;ethylene-activated signaling pathway;regulation of defense r…	-	-	-	ethylene-responsive transcription factor ABR1 isoform X1 [Capsicum annuum]	PF00847.24	AP2 domain	Ethylene-responsive transcription factor ERF112 OS=Arabidopsis thaliana OX=3702 GN=ERF112 PE=1 SV=1	44JPW	K	Transcription factor	-	-	-	-	-	-	-	-	AP2/ERF-ERF
ZLC08G0023850	ZLC08G0023850	6.16148	3.30759	1.15297e-216	4.85791e-213	up	205.241	215.834	228.249	22.6848	21.4836	23.6372	11852	10193	11176	965	897	1016	GO:0045454;GO:0016887;GO:0003938;GO:0000166;GO:0046872;GO:0006821;GO:0015297;GO:0005524;GO:0016020;GO:0031902;GO:0031460;GO:0009086;GO:0005247;GO:0009570;GO:0006177;GO:0005886;GO:0015418;GO:0009507;GO:0016740;	BP;MF;MF;MF;MF;BP;MF;MF;CC;CC;BP;BP;MF;CC;BP;CC;MF;CC;MF;	cell redox homeostasis;ATP hydrolysis activity;IMP dehydrogenase activity;nucleotide binding;metal ion binding;chloride transport;antiporter activity;ATP binding;membrane;late endosome membrane;glycine betaine transport;methionine biosynthetic process;voltage-gated chloride channel activity;chloroplast stroma;GMP biosynthetic process;plasma membrane;ABC-type quaternary ammonium compound transport…	-	-	-	CBS domain-containing protein CBSX1, chloroplastic [Capsicum annuum]	PF00571.32	CBS domain	CBS domain-containing protein CBSX1, chloroplastic OS=Arabidopsis thaliana OX=3702 GN=CBSX1 PE=1 SV=2	44RKJ	S	Domain in cystathionine beta-synthase and other proteins.	COG3448	CBS-domain-containing membrane protein	T	Signal transduction mechanisms	-	-	-	-	-
ZLC02G0025470	ZLC02G0025470	7.26839	-6.38966	3.04908e-195	1.03183e-191	down	14.1907	13.9723	20.5755	1553.83	1344.59	1306.99	950	765	1167	76489	64973	65041	GO:0019242;GO:0005856;GO:0035686;GO:0070741;GO:0003723;GO:0032869;GO:0032496;GO:0030018;GO:0051591;GO:0035094;GO:0015631;GO:0034059;GO:0061615;GO:0006116;GO:0070061;GO:0008360;GO:0061624;GO:0048046;GO:0005829;GO:0061827;GO:0034451;GO:0031977;GO:0002020;GO:0005615;GO:0004332;GO:0003779;GO:0042802;GO:0060090;GO:0061621;GO:0009410;GO:0070072;GO:0020015;GO:0048364;GO:0009505;GO:0043434;GO:0005576;GO:…	BP;CC;CC;BP;MF;BP;BP;CC;BP;BP;MF;BP;BP;BP;MF;BP;BP;CC;CC;CC;CC;CC;MF;CC;MF;MF;MF;MF;BP;BP;BP;CC;BP;CC;BP;CC;BP;BP;CC;CC;CC;CC;BP;CC;CC;MF;MF;BP;BP;BP;BP;CC;MF;BP;BP;CC;CC;BP;BP;MF;CC;BP;CC;BP;BP;CC;CC;BP;CC;BP;CC;BP;BP;MF;CC;CC;MF;BP;CC;BP;BP;BP;CC;BP;CC;CC;CC;BP;MF;BP;BP;MF;MF;CC;BP;BP;CC;BP;CC;BP;CC;CC;CC;BP;CC;BP;BP;CC;BP;CC;CC;CC;BP;MF;BP;BP;CC;CC;CC;CC;CC;BP;CC;CC;CC;	methylglyoxal biosynthetic process;cytoskeleton;sperm fibrous sheath;response to interleukin-6;RNA binding;cellular response to insulin stimulus;response to lipopolysaccharide;Z disc;response to cAMP;response to nicotine;tubulin binding;response to anoxia;glycolytic process through fructose-6-phosphate;NADH oxidation;fructose binding;regulation of cell shape;fructose catabolic process to hydroxya…	K01623	ko00051;ko01230;ko01100;ko00710;ko00010;ko00030;ko01200;ko01110	Fructose and mannose metabolism;Biosynthesis of amino acids;Metabolic pathways;Carbon fixation by Calvin cycle;Glycolysis / Gluconeogenesis;Pentose phosphate pathway;Carbon metabolism;Biosynthesis of secondary metabolites	fructose-bisphosphate aldolase 1, chloroplastic [Capsicum annuum]	PF00274.23	Fructose-bisphosphate aldolase class-I	Fructose-bisphosphate aldolase 2, chloroplastic OS=Arabidopsis thaliana OX=3702 GN=FBA2 PE=1 SV=2	44Q8S	G	Fructose-bisphosphate aldolase class-I	COG3588	Fructose-bisphosphate aldolase class 1	G	Carbohydrate transport and metabolism	KOG1557	[G]	Carbohydrate transport and metabolism;	Fructose-biphosphate aldolase	-
ZLC04G0025790	ZLC04G0025790	6.06949	-6.4576	3.42848e-195	1.03183e-191	down	7.42806	5.69934	6.64831	623.622	492.132	688.735	977	614	742	60348	46743	67441	GO:0033385;GO:0080027;GO:0046872;GO:1902247;GO:0000304;GO:0016838;GO:0062205;GO:0034280;GO:0016102;GO:0005737;GO:0016114;GO:0010333;GO:0102161;GO:0052681;GO:0009686;GO:0052678;GO:0009753;GO:0009685;GO:0042214;GO:0006720;GO:1901948;GO:0050559;GO:0034007;GO:0006952;GO:0010597;GO:0016853;GO:0016829;GO:0050554;GO:0080013;GO:0034283;GO:0051502;GO:0102062;GO:0000287;GO:0031969;GO:1901946;GO:0034277;GO:…	BP;BP;MF;BP;BP;MF;MF;MF;BP;CC;BP;MF;MF;MF;BP;MF;BP;BP;BP;BP;BP;MF;MF;BP;BP;MF;MF;MF;MF;MF;BP;MF;MF;CC;BP;MF;MF;CC;MF;BP;BP;BP;MF;BP;MF;BP;BP;MF;BP;MF;BP;MF;MF;MF;MF;BP;MF;MF;MF;MF;BP;BP;CC;BP;	geranylgeranyl diphosphate metabolic process;response to herbivore;metal ion binding;geranylgeranyl diphosphate catabolic process;response to singlet oxygen;carbon-oxygen lyase activity, acting on phosphates;miltiradiene synthase activity;ent-sandaracopimaradiene synthase activity;diterpenoid biosynthetic process;cytoplasm;terpenoid biosynthetic process;terpene synthase activity;copal-8-ol diphos…	-	ko00904	Gibberellin biosynthesis	(E,E)-geranyllinalool synthase [Capsicum annuum]	PF03936.20	Terpene synthase family, metal binding domain	(E,E)-geranyllinalool synthase OS=Arabidopsis thaliana OX=3702 GN=GES PE=1 SV=1	44Q6E	S	Belongs to the terpene synthase family	-	-	-	-	-	-	-	-	-
ZLC06G0026350	ZLC06G0026350	4.37216	-6.54283	2.97518e-188	7.83477e-185	down	1.78142	1.2868	1.89301	166.087	152.887	165.692	47	28	42	3195	2887	3222	-	-	-	-	-	-	uncharacterized protein LOC107875009 [Capsicum annuum]	PF05349.16	GATA-type transcription activator, N-terminal	-	44T31	-	-	-	-	-	-	-	-	-	-	-
ZLC08G0019340	ZLC08G0019340	9.07043	-5.469	1.58323e-187	3.70598e-184	down	79.8333	79.8201	78.0364	4246.17	3388.38	3247.43	2337	1911	1937	91483	71661	70731	GO:0009643;GO:0009578;GO:0009055;GO:0046872;GO:0009767;GO:0051536;GO:0009842;GO:0006124;GO:0009536;GO:0051537;GO:0005737;GO:0022900;GO:0015979;GO:0009570;GO:0008198;GO:0009416;GO:0009507;	BP;CC;MF;MF;BP;MF;CC;BP;CC;MF;CC;BP;BP;CC;MF;BP;CC;	photosynthetic acclimation;etioplast stroma;electron transfer activity;metal ion binding;photosynthetic electron transport chain;iron-sulfur cluster binding;cyanelle;ferredoxin metabolic process;plastid;2 iron, 2 sulfur cluster binding;cytoplasm;electron transport chain;photosynthesis;chloroplast stroma;ferrous iron binding;response to light stimulus;chloroplast;	K02639	ko00195	Photosynthesis	ferredoxin, chloroplastic [Capsicum annuum]	PF00111.31	2Fe-2S iron-sulfur cluster binding domain	Ferredoxin, chloroplastic OS=Capsicum annuum OX=4072 GN=AP1 PE=1 SV=1	44K0M	C	Ferredoxins are iron-sulfur proteins that transfer electrons in a wide variety of metabolic reactions	COG0633	Ferredoxin	C	Energy production and conversion	-	-	-	-	-
ZLC02G0018180	ZLC02G0018180	4.59651	8.28968	1.99762e-187	4.20839e-184	up	256.221	302.024	341.044	0.703053	0.920053	1.29998	7272	7010	8208	15	19	28	GO:1904845;GO:0000228;GO:0000304;GO:0034620;GO:0033574;GO:1990910;GO:0010628;GO:0035865;GO:1990841;GO:2001033;GO:0032496;GO:0040018;GO:0001228;GO:0008361;GO:0006397;GO:1902746;GO:0070301;GO:0014823;GO:0050680;GO:0060136;GO:0005829;GO:1904070;GO:1904262;GO:0050830;GO:0120162;GO:0140296;GO:1900034;GO:0061629;GO:0000122;GO:0048527;GO:0071276;GO:0000978;GO:0042802;GO:0090084;GO:0032000;GO:0001701;GO:…	BP;CC;BP;BP;BP;BP;BP;BP;MF;BP;BP;BP;MF;BP;BP;BP;BP;BP;BP;BP;CC;BP;BP;BP;BP;MF;BP;MF;BP;BP;BP;MF;MF;BP;BP;BP;BP;BP;BP;BP;BP;BP;MF;BP;CC;BP;BP;MF;BP;CC;BP;BP;BP;BP;CC;BP;MF;BP;BP;BP;BP;BP;BP;BP;BP;MF;BP;BP;BP;BP;MF;CC;BP;CC;BP;BP;BP;BP;BP;BP;MF;BP;BP;BP;BP;CC;BP;CC;BP;BP;BP;BP;BP;BP;BP;MF;CC;CC;MF;BP;BP;MF;BP;CC;MF;BP;CC;BP;BP;BP;BP;BP;BP;BP;BP;CC;CC;MF;BP;CC;BP;BP;MF;BP;BP;BP;MF;CC;BP;BP;BP;BP;BP;…	cellular response to L-glutamine;nuclear chromosome;response to singlet oxygen;cellular response to unfolded protein;response to testosterone;response to hypobaric hypoxia;positive regulation of gene expression;cellular response to potassium ion;promoter-specific chromatin binding;negative regulation of double-strand break repair via nonhomologous end joining;response to lipopolysaccharide;positi…	K09419	-	-	heat stress transcription factor B-2a isoform X1 [Capsicum annuum]	PF00447.21	HSF-type DNA-binding	Heat stress transcription factor B-2a OS=Arabidopsis thaliana OX=3702 GN=HSFB2A PE=2 SV=1	44NKS	K	Heat stress transcription factor B-2a-like	-	-	-	-	KOG0627	[K]	Transcription;	Heat shock transcription factor	HSF
ZLC08G0015370	ZLC08G0015370	5.99941	8.09592	1.01405e-186	1.94209e-183	up	953.206	1060.06	766.292	2.58424	3.64551	4.2997	24018	21843	16372	48	67	81	-	-	-	-	-	-	uncharacterized protein LOC107839626 [Capsicum annuum]	PF04588.17	Hypoxia induced protein conserved region	-	44TKM	S	Hypoxia induced protein conserved region	-	-	-	-	-	-	-	-	-
ZLC03G0007880	ZLC03G0007880	6.87492	9.18545	1.46944e-183	2.57972e-180	up	3025.84	2794.35	1852.78	3.55633	4.42306	5.74517	71422	53939	37083	62	76	101	GO:0005829;GO:0005634;GO:1902584;GO:0050821;GO:0050826;GO:0009414;	CC;CC;BP;BP;BP;BP;	cytosol;nucleus;positive regulation of response to water deprivation;protein stabilization;response to freezing;response to water deprivation;	-	-	-	late embryogenesis abundant protein Dc3 [Capsicum annuum]	PF02987.20	Late embryogenesis abundant protein	Late embryogenesis abundant protein Dc3 OS=Daucus carota OX=4039 PE=2 SV=1	44KKN	S	late embryogenesis abundant protein	-	-	-	-	KOG4744	[S]	Function unknown;	Uncharacterized conserved protein	-
ZLC11G0023720	ZLC11G0023720	3.55294	7.93439	3.38367e-178	5.48336e-175	up	104.624	97.2992	96.9915	0.236179	0.38689	0.498422	8886	6710	6952	18	24	37	-	-	-	-	-	-	uncharacterized protein LOC107848457 [Capsicum annuum]	PF06880.15	Protein of unknown function (DUF1262)	-	44DSN	S	Protein of unknown function (DUF1262)	-	-	-	-	-	-	-	-	-
ZLC12G0006550	ZLC12G0006550	5.04781	-7.38122	9.74999e-172	1.46716e-168	down	2.50223	1.39045	2.32079	378.819	352.051	350.378	202	93	159	22422	20455	20966	GO:0006094;GO:0009986;GO:0005576;GO:0009555;GO:0005740;GO:0010154;GO:0006006;GO:0009744;GO:0043891;GO:0005737;GO:0099080;GO:0006979;GO:0009416;GO:0005634;GO:0005507;GO:0042542;GO:0019253;GO:0080022;GO:0034059;GO:0032991;GO:0070403;GO:0042301;GO:0048046;GO:0062040;GO:0071555;GO:0005829;GO:0006096;GO:0009408;GO:0000325;GO:0045893;GO:0031969;GO:0048316;GO:0050661;GO:0008886;GO:0042803;GO:0019900;GO:…	BP;CC;CC;BP;CC;BP;BP;BP;MF;CC;CC;BP;BP;CC;MF;BP;BP;BP;BP;CC;MF;MF;CC;CC;BP;CC;BP;BP;CC;BP;CC;BP;MF;MF;MF;MF;MF;CC;CC;CC;CC;BP;BP;MF;MF;CC;MF;BP;MF;BP;BP;MF;MF;CC;CC;CC;CC;BP;CC;MF;MF;CC;	gluconeogenesis;cell surface;extracellular region;pollen development;mitochondrial envelope;fruit development;glucose metabolic process;response to sucrose;glyceraldehyde-3-phosphate dehydrogenase [NAD(P)+] (phosphorylating) activity;cytoplasm;supramolecular complex;response to oxidative stress;response to light stimulus;nucleus;copper ion binding;response to hydrogen peroxide;reductive pentose-p…	K05298	ko01200;ko01100;ko00710	Carbon metabolism;Metabolic pathways;Carbon fixation by Calvin cycle	glyceraldehyde-3-phosphate dehydrogenase B, chloroplastic [Capsicum annuum]	PF02800.24	Glyceraldehyde 3-phosphate dehydrogenase, C-terminal domain	Glyceraldehyde-3-phosphate dehydrogenase GAPB, chloroplastic OS=Arabidopsis thaliana OX=3702 GN=GAPB PE=1 SV=2	44SII	G	Glyceraldehyde-3-phosphate dehydrogenase B	COG0057	Glyceraldehyde-3-phosphate dehydrogenase/erythrose-4-phosphate dehydrogenase	G	Carbohydrate transport and metabolism	KOG0657	[G]	Carbohydrate transport and metabolism;	Glyceraldehyde 3-phosphate dehydrogenase	-
ZLC08G0019330	ZLC08G0019330	7.84303	-4.68707	2.05937e-170	2.89231e-167	down	42.1914	49.3231	40.5729	1253.88	1092.43	1180.82	1637	1565	1335	35789	30608	34073	GO:0009643;GO:0009578;GO:0009055;GO:0046872;GO:0009767;GO:0051536;GO:0009842;GO:0006124;GO:0009536;GO:0051537;GO:0005737;GO:0022900;GO:0015979;GO:0009570;GO:0008198;GO:0009416;GO:0009507;	BP;CC;MF;MF;BP;MF;CC;BP;CC;MF;CC;BP;BP;CC;MF;BP;CC;	photosynthetic acclimation;etioplast stroma;electron transfer activity;metal ion binding;photosynthetic electron transport chain;iron-sulfur cluster binding;cyanelle;ferredoxin metabolic process;plastid;2 iron, 2 sulfur cluster binding;cytoplasm;electron transport chain;photosynthesis;chloroplast stroma;ferrous iron binding;response to light stimulus;chloroplast;	K02639	ko00195	Photosynthesis	ferredoxin, chloroplastic-like [Capsicum annuum]	PF00111.31	2Fe-2S iron-sulfur cluster binding domain	Ferredoxin, chloroplastic OS=Capsicum annuum OX=4072 GN=AP1 PE=1 SV=1	44K0M	C	Ferredoxins are iron-sulfur proteins that transfer electrons in a wide variety of metabolic reactions	COG0633	Ferredoxin	C	Energy production and conversion	-	-	-	-	-
ZLC01G0042460	ZLC01G0042460	6.9829	2.92322	2.18009e-145	2.87049e-142	up	341.973	319.559	354.17	46.6148	44.8842	47.0134	8168	6242	7173	820	775	836	GO:1903784;GO:0043194;GO:0008093;GO:0046974;GO:0003723;GO:0009898;GO:0043052;GO:0035994;GO:0043001;GO:0030018;GO:0006974;GO:1904743;GO:0002039;GO:0001817;GO:0002237;GO:0045184;GO:0043266;GO:0008270;GO:0061629;GO:0006468;GO:2000651;GO:0010029;GO:0043268;GO:0036377;GO:0009505;GO:0015031;GO:0043231;GO:0050821;GO:0035556;GO:0003682;GO:0005737;GO:0140947;GO:0014732;GO:0006888;GO:0007165;GO:0071709;GO:…	BP;CC;MF;MF;MF;CC;BP;BP;BP;CC;BP;BP;MF;BP;BP;BP;BP;MF;MF;BP;BP;BP;BP;BP;CC;BP;CC;BP;BP;MF;CC;MF;BP;BP;BP;BP;BP;MF;BP;BP;BP;MF;MF;BP;BP;MF;MF;CC;BP;BP;BP;BP;CC;CC;BP;BP;BP;BP;MF;CC;MF;BP;BP;MF;BP;CC;BP;BP;BP;BP;CC;CC;BP;CC;BP;BP;BP;CC;BP;BP;CC;MF;CC;BP;CC;BP;BP;CC;BP;BP;CC;CC;BP;BP;BP;BP;MF;BP;CC;BP;CC;CC;BP;MF;BP;CC;CC;CC;BP;MF;BP;CC;BP;BP;MF;BP;BP;BP;CC;BP;BP;BP;BP;BP;BP;CC;BP;BP;BP;CC;BP;BP;CC;…	positive regulation of sodium ion import across plasma membrane;axon initial segment;cytoskeletal anchor activity;histone H3K9 methyltransferase activity;RNA binding;cytoplasmic side of plasma membrane;thermotaxis;response to muscle stretch;Golgi to plasma membrane protein transport;Z disc;DNA damage response;negative regulation of telomeric DNA binding;p53 binding;regulation of cytokine producti…	-	-	-	phytochrome-interacting ankyrin-repeat protein 2 [Capsicum annuum]	PF13637.10	Ankyrin repeats (many copies)	Phytochrome-interacting ankyrin-repeat protein 1 OS=Arabidopsis thaliana OX=3702 GN=PIA1 PE=2 SV=1	44J86	S	Ankyrin repeat and protein kinase domain-containing protein 1-like	COG0666	Ankyrin repeat	T	Signal transduction mechanisms	KOG0503	[E]	Amino acid transport and metabolism;	Asparaginase	-
ZLC06G0033250	ZLC06G0033250	4.4285	-2.88502	1.67297e-144	2.07321e-141	down	6.88485	7.0267	7.82594	51.7892	54.0694	60.3935	1909	1594	1840	10569	10832	12460	GO:0002758;GO:0043531;GO:0046872;GO:0005524;GO:0009751;GO:0009646;GO:0005737;GO:0050776;GO:0004016;GO:0000166;GO:0009416;GO:0009626;GO:0005634;GO:0007165;GO:0009506;GO:0043621;GO:0002229;GO:0006952;GO:0050829;GO:0012505;GO:0009637;GO:0071446;GO:0002230;GO:0042742;GO:0098542;GO:0009620;GO:0005886;GO:0009611;GO:0016887;GO:0050832;GO:0031234;GO:0009409;GO:0016020;GO:0002238;GO:0009536;GO:0051707;GO:…	BP;MF;MF;MF;BP;BP;CC;BP;MF;MF;BP;BP;CC;BP;CC;MF;BP;BP;BP;CC;BP;BP;BP;BP;BP;BP;CC;BP;MF;BP;CC;BP;CC;BP;CC;BP;BP;BP;	innate immune response-activating signaling pathway;ADP binding;metal ion binding;ATP binding;response to salicylic acid;response to absence of light;cytoplasm;regulation of immune response;adenylate cyclase activity;nucleotide binding;response to light stimulus;plant-type hypersensitive response;nucleus;signal transduction;plasmodesma;obsolete protein self-association;defense response to oomycet…	-	-	-	LOW QUALITY PROTEIN: putative late blight resistance protein homolog R1A-3 [Capsicum annuum]	PF00931.26	NB-ARC domain	Putative late blight resistance protein homolog R1B-14 OS=Solanum demissum OX=50514 GN=R1B-14 PE=3 SV=1	44SQ3	T	Belongs to the disease resistance NB-LRR family	-	-	-	-	KOG4658	[T]	Signal transduction mechanisms;	Apoptotic ATPase	-
ZLC09G0006480	ZLC09G0006480	8.09217	-5.92035	1.48262e-139	1.73524e-136	down	37.4381	35.6605	29.4485	2331.48	2370.76	1738.78	1400	1090	934	64136	64018	48355	GO:0042631;GO:0042651;GO:0046872;GO:0009645;GO:0010119;GO:0009782;GO:0009534;GO:0010196;GO:0009416;GO:0015979;GO:0009579;GO:0010218;GO:0005634;GO:0090333;GO:0009269;GO:0048046;GO:0009517;GO:0005829;GO:0009737;GO:0000325;GO:0009765;GO:0031409;GO:0071215;GO:0042803;GO:0010114;GO:0005886;GO:0009507;GO:0010207;GO:0009522;GO:0009409;GO:0003729;GO:0016168;GO:0009523;GO:0009768;GO:0009644;GO:0009503;GO:…	BP;CC;MF;BP;BP;CC;CC;BP;BP;BP;CC;BP;CC;BP;BP;CC;CC;CC;BP;CC;BP;MF;BP;MF;BP;CC;CC;BP;CC;BP;MF;MF;CC;BP;BP;CC;CC;CC;BP;CC;CC;BP;CC;CC;CC;BP;BP;MF;	cellular response to water deprivation;thylakoid membrane;metal ion binding;response to low light intensity stimulus;regulation of stomatal movement;photosystem I antenna complex;chloroplast thylakoid;nonphotochemical quenching;response to light stimulus;photosynthesis;thylakoid;response to far red light;nucleus;regulation of stomatal closure;response to desiccation;apoplast;PSII associated light…	K08913	ko00196;ko01100	Photosynthesis - antenna proteins;Metabolic pathways	chlorophyll a-b binding protein 37, chloroplastic [Capsicum annuum]	PF00504.25	Chlorophyll A-B binding protein	Chlorophyll a-b binding protein 37, chloroplastic OS=Petunia sp. OX=4104 GN=CAB37 PE=3 SV=1	44EAW	C	The light-harvesting complex (LHC) functions as a light receptor, it captures and delivers excitation energy to photosystems with which it is closely associated	-	-	-	-	-	-	-	-	-
ZLC11G0004270	ZLC11G0004270	5.45058	3.4127	3.10789e-139	3.446e-136	up	132.7	137.888	133.862	13.799	12.3831	13.101	5960	5065	5098	457	402	438	GO:0042994;GO:0042584;GO:0003400;GO:0070971;GO:0072657;GO:0014850;GO:0031648;GO:0045862;GO:0051092;GO:0004198;GO:0007120;GO:0003723;GO:0005768;GO:0001508;GO:0010649;GO:1990092;GO:0030864;GO:0031143;GO:0006942;GO:0032675;GO:0030018;GO:0001525;GO:1901844;GO:0070301;GO:0070315;GO:0071277;GO:0043495;GO:0033017;GO:0005829;GO:1990776;GO:0048306;GO:0008270;GO:0030016;GO:0051898;GO:0030837;GO:0035774;GO:…	BP;CC;BP;CC;BP;BP;BP;BP;BP;MF;BP;MF;CC;BP;BP;BP;CC;CC;BP;BP;CC;BP;BP;BP;BP;BP;MF;CC;CC;BP;MF;MF;CC;BP;BP;BP;MF;MF;BP;MF;CC;MF;BP;CC;BP;BP;CC;BP;BP;BP;MF;CC;BP;BP;CC;BP;MF;CC;BP;CC;BP;CC;BP;CC;BP;BP;MF;BP;BP;CC;MF;CC;MF;BP;MF;BP;MF;BP;CC;BP;BP;BP;CC;BP;CC;MF;BP;CC;BP;BP;CC;CC;BP;BP;BP;BP;BP;BP;MF;MF;BP;MF;BP;BP;CC;BP;BP;BP;BP;BP;CC;BP;CC;BP;MF;BP;BP;BP;BP;MF;BP;BP;CC;BP;MF;BP;CC;BP;BP;BP;CC;MF;BP;…	cytoplasmic sequestering of transcription factor;chromaffin granule membrane;regulation of COPII vesicle coating;endoplasmic reticulum exit site;protein localization to membrane;response to muscle activity;protein destabilization;positive regulation of proteolysis;positive regulation of NF-kappaB transcription factor activity;calcium-dependent cysteine-type endopeptidase activity;axial cellular b…	K13448	ko04626	Plant-pathogen interaction	probable calcium-binding protein CML48 [Capsicum annuum]	PF00036.36	EF hand	Probable calcium-binding protein CML48 OS=Arabidopsis thaliana OX=3702 GN=CML48 PE=2 SV=2	44JHA	T	EF-hand domain	-	-	-	-	KOG0037	[T]	Signal transduction mechanisms;	Ca2+-binding protein, EF-Hand protein superfamily	-
ZLC02G0035060	ZLC02G0035060	10.0511	4.32727	3.07905e-124	3.24332e-121	up	4665.72	4394.48	5131.13	241.233	272.929	203.117	275833	211779	259496	10800	11852	9059	GO:0006564;GO:0001221;GO:0019079;GO:0016618;GO:0051726;GO:0009436;GO:0030165;GO:0070403;GO:0047964;GO:0006541;GO:0005829;GO:0003713;GO:0050661;GO:0061629;GO:0008873;GO:0000122;GO:0006468;GO:0001222;GO:0042802;GO:0005975;GO:1902494;GO:0070404;GO:0031406;GO:0098793;GO:0006734;GO:0070314;GO:0005524;GO:0098982;GO:0005576;GO:0030267;GO:0003682;GO:0005737;GO:0003954;GO:0098894;GO:0009579;GO:0030060;GO:…	BP;MF;BP;MF;BP;BP;MF;MF;MF;BP;CC;MF;MF;MF;MF;BP;BP;MF;MF;BP;CC;MF;MF;CC;BP;BP;MF;CC;CC;MF;MF;CC;MF;CC;CC;MF;CC;BP;BP;CC;BP;BP;BP;BP;BP;BP;BP;BP;BP;BP;CC;MF;MF;MF;CC;MF;BP;BP;MF;BP;BP;BP;BP;CC;CC;MF;BP;BP;BP;MF;MF;BP;BP;CC;BP;CC;BP;BP;CC;BP;BP;BP;MF;BP;BP;CC;BP;BP;BP;MF;MF;CC;CC;MF;MF;BP;CC;BP;BP;BP;BP;BP;BP;MF;CC;CC;MF;	L-serine biosynthetic process;transcription coregulator binding;viral genome replication;hydroxypyruvate reductase [NAD(P)H] activity;regulation of cell cycle;glyoxylate catabolic process;PDZ domain binding;NAD+ binding;glyoxylate reductase (NADH) activity;glutamine metabolic process;cytosol;transcription coactivator activity;NADP binding;RNA polymerase II-specific DNA-binding transcription facto…	K00122	ko01200;ko01100;ko00630	Carbon metabolism;Metabolic pathways;Glyoxylate and dicarboxylate metabolism	formate dehydrogenase, mitochondrial [Capsicum annuum]	PF02826.23	D-isomer specific 2-hydroxyacid dehydrogenase, NAD binding domain	Formate dehydrogenase, mitochondrial OS=Solanum tuberosum OX=4113 GN=FDH1 PE=1 SV=2	44BMR	C	Catalyzes the NAD( )-dependent oxidation of formate to carbon dioxide. Involved in the cell stress response	COG1052	Lactate dehydrogenase or related 2-hydroxyacid dehydrogenase	CHR	-	KOG0069	[C]	Energy production and conversion;	Glyoxylate/hydroxypyruvate reductase (D-isomer-specific 2-hydroxy acid dehydrogenase superfamily)	-
ZLC08G0015120	ZLC08G0015120	3.97025	6.70438	1.22492e-121	1.22883e-118	up	84.9334	116.375	150.332	1.28849	0.956693	1.16894	5960	6908	8595	66	48	64	GO:0004096;GO:0071465;GO:0043621;GO:0042744;GO:1902075;	MF;BP;MF;BP;BP;	catalase activity;cellular response to desiccation;obsolete protein self-association;hydrogen peroxide catabolic process;cellular response to salt;	-	-	-	desiccation-related protein PCC13-62 [Capsicum annuum]	PF13668.10	Ferritin-like domain	Ferritin-like catalase Nec2 OS=Nesocodon mauritianus OX=519296 GN=NEC2 PE=1 SV=1	3G7KN	S	Desiccation-related protein PCC13-62-like	-	-	-	-	-	-	-	-	-
ZLC01G0034630	ZLC01G0034630	6.58635	4.80458	8.91804e-121	8.53983e-118	up	389.701	523.192	558.329	17.2037	16.9383	20.0471	5804	6373	7051	189	183	223	-	-	-	-	-	-	PREDICTED: uncharacterized protein LOC109238003 [Nicotiana attenuata]	PF21737.1	Family of unknown function (DUF6865)	-	44U9K	-	-	-	-	-	-	-	-	-	-	-
ZLC01G0012610	ZLC01G0012610	3.93349	10.4718	6.15912e-117	5.64148e-114	up	147.897	276.742	214.792	0.195775	0.061427	0.123263	12484	19085	15726	15	5	9	GO:0035992;GO:0008405;GO:0080132;GO:0010628;GO:0010333;GO:0051777;GO:0007417;GO:0102290;GO:0031016;GO:0102557;GO:0001523;GO:0007140;GO:0048701;GO:0046345;GO:0009414;GO:0009687;GO:0021661;GO:0050604;GO:0005829;GO:0102734;GO:0030326;GO:0010114;GO:0048838;GO:0001768;GO:0016135;GO:0009741;GO:0048366;GO:0010268;GO:0048657;GO:0033189;GO:0071299;GO:0036187;GO:0030659;GO:0009639;GO:0004497;GO:0043231;GO:…	BP;MF;MF;BP;MF;MF;BP;MF;BP;MF;BP;BP;BP;BP;BP;BP;BP;MF;CC;MF;BP;BP;BP;BP;BP;BP;BP;BP;BP;BP;BP;BP;CC;BP;MF;CC;BP;BP;BP;CC;BP;BP;BP;BP;CC;BP;BP;BP;BP;BP;MF;CC;BP;BP;BP;BP;BP;BP;BP;MF;BP;BP;MF;BP;MF;MF;MF;MF;MF;BP;BP;BP;MF;MF;BP;BP;BP;BP;BP;BP;BP;BP;BP;BP;BP;MF;MF;BP;BP;BP;BP;BP;BP;BP;BP;BP;BP;MF;MF;BP;BP;MF;MF;MF;CC;BP;MF;BP;BP;BP;BP;BP;BP;CC;BP;BP;BP;BP;MF;BP;BP;BP;BP;BP;BP;CC;BP;BP;BP;BP;MF;BP;BP;…	tendon formation;arachidonate 11,12-epoxygenase activity;fatty acid 2-hydroxylase activity;positive regulation of gene expression;terpene synthase activity;ent-kaurenoic acid monooxygenase activity;central nervous system development;obsolete beta-amyrin monooxygenase activity;pancreas development;protopanaxadiol 6-hydroxylase activity;retinoid metabolic process;male meiotic nuclear division;embry…	K09843	ko00906	Carotenoid biosynthesis	abscisic acid 8'-hydroxylase CYP707A2 [Capsicum annuum]	PF00067.26	Cytochrome P450	Abscisic acid 8'-hydroxylase CYP707A2 OS=Solanum lycopersicum OX=4081 GN=CYP707A2 PE=2 SV=1	44SA8	Q	Cytochrome P450	COG2124	Cytochrome P450	QV	-	KOG0157	[QI]	Secondary metabolites biosynthesis, transport and catabolism; Lipid transport and metabolism;	Cytochrome P450 CYP4/CYP19/CYP26 subfamilies	-
ZLC03G0016850	ZLC03G0016850	6.66572	4.39887	4.96909e-116	4.36183e-113	up	379.695	526.348	445.312	21.9324	19.9917	24.3915	33715	38221	33529	1434	1283	1612	GO:0030516;GO:0043196;GO:0090430;GO:0050727;GO:0005783;GO:0052651;GO:0051930;GO:0005576;GO:0006633;GO:0005737;GO:0005811;GO:0006979;GO:0047372;GO:0046464;GO:0005634;GO:0006641;GO:0004622;GO:0009506;GO:0042542;GO:0006954;GO:0016042;GO:0019369;GO:0045907;GO:0052151;GO:0019433;GO:0045202;GO:0010043;GO:0017171;GO:0005829;GO:0005789;GO:0030424;GO:0042803;GO:0009966;GO:0071944;GO:0003846;GO:0005886;GO:…	BP;CC;MF;BP;CC;BP;BP;CC;BP;CC;CC;BP;MF;BP;CC;BP;MF;CC;BP;BP;BP;BP;BP;BP;BP;CC;BP;MF;CC;CC;CC;MF;BP;CC;MF;CC;CC;CC;BP;BP;BP;CC;BP;BP;CC;MF;MF;CC;BP;	regulation of axon extension;varicosity;caffeoyl-CoA: alcohol caffeoyl transferase activity;regulation of inflammatory response;endoplasmic reticulum;monoacylglycerol catabolic process;regulation of sensory perception of pain;extracellular region;fatty acid biosynthetic process;cytoplasm;lipid droplet;response to oxidative stress;monoacylglycerol lipase activity;acylglycerol catabolic process;nuc…	K01054	ko01100;ko00561	Metabolic pathways;Glycerolipid metabolism	monoacylglycerol lipase [Capsicum annuum]	PF12146.12	Serine aminopeptidase, S33	Monoglyceride lipase OS=Homo sapiens OX=9606 GN=MGLL PE=1 SV=2	44E0W	I	Serine aminopeptidase, S33	COG2267	Lysophospholipase, alpha-beta hydrolase superfamily	I	Lipid transport and metabolism	KOG1455	[I]	Lipid transport and metabolism;	Lysophospholipase	-
ZLC12G0020870	ZLC12G0020870	6.31905	5.47955	1.09842e-114	9.25614e-112	up	618.368	480.646	417.311	11.9003	11.0835	12.316	19375	12316	11087	275	251	288	GO:0010150;GO:0046872;GO:0009751;GO:0009646;GO:0030544;GO:0043022;GO:0003682;GO:0009744;GO:1905615;GO:1901001;GO:0005737;GO:0090697;GO:0003723;GO:0006355;GO:0061649;GO:0005634;GO:0009723;GO:0006508;GO:0006260;GO:0005654;GO:0010597;GO:0051083;GO:0000976;GO:0009787;GO:0006325;GO:0009414;GO:0005829;GO:0009737;GO:0045893;GO:0009908;GO:0042393;GO:0042803;GO:0030308;GO:0008270;GO:0003700;GO:0045892;GO:…	BP;MF;BP;BP;MF;MF;MF;BP;BP;BP;CC;BP;MF;BP;MF;CC;BP;BP;BP;CC;BP;BP;MF;BP;BP;BP;CC;BP;BP;BP;MF;MF;BP;MF;MF;BP;CC;BP;BP;BP;BP;BP;BP;BP;MF;BP;BP;BP;BP;MF;BP;CC;BP;BP;MF;BP;	leaf senescence;metal ion binding;response to salicylic acid;response to absence of light;Hsp70 protein binding;ribosome binding;chromatin binding;response to sucrose;positive regulation of developmental vegetative growth;negative regulation of response to salt stress;cytoplasm;post-embryonic plant organ morphogenesis;RNA binding;regulation of DNA-templated transcription;ubiquitin-modified histon…	-	-	-	transcription factor SRM1 isoform X1 [Capsicum annuum]	PF00249.35	Myb-like DNA-binding domain	Transcription factor SRM1 OS=Arabidopsis thaliana OX=3702 GN=SRM1 PE=1 SV=1	44RIJ	K	SANT SWI3, ADA2, N-CoR and TFIIIB'' DNA-binding domains	-	-	-	-	KOG0724	[O]	Posttranslational modification, protein turnover, chaperones;	Zuotin and related molecular chaperones (DnaJ superfamily), contains DNA-binding domains	MYB-related
ZLC01G0014680	ZLC01G0014680	3.75387	-6.31395	3.69378e-114	2.99296e-111	down	1.0017	0.72631	1.47695	92.6886	83.7505	87.6962	60	36	75	4074	3614	3897	GO:0009505;GO:0002803;GO:0070492;GO:0030163;GO:0016540;GO:0005783;GO:0046872;GO:0098552;GO:0043231;GO:0031505;GO:0005576;GO:0009555;GO:0044416;GO:0004190;GO:0009744;GO:0005737;GO:0005768;GO:0000166;GO:0070001;GO:0000324;GO:0006509;GO:0005773;GO:0006508;GO:0016237;GO:0004175;GO:0044406;GO:0009506;GO:0005802;GO:0007623;GO:1905656;GO:0010019;GO:0045907;GO:0005739;GO:0099503;GO:1903561;GO:0010183;GO:…	CC;BP;MF;BP;BP;CC;MF;CC;CC;BP;CC;BP;BP;MF;BP;CC;CC;MF;MF;CC;BP;CC;BP;BP;MF;BP;CC;CC;BP;BP;BP;BP;CC;CC;CC;BP;CC;CC;BP;BP;CC;CC;BP;BP;BP;CC;CC;BP;BP;BP;BP;CC;BP;BP;BP;BP;BP;BP;CC;MF;CC;BP;BP;CC;MF;BP;BP;BP;MF;BP;BP;BP;BP;BP;MF;BP;CC;BP;	plant-type cell wall;positive regulation of antibacterial peptide production;oligosaccharide binding;protein catabolic process;protein autoprocessing;endoplasmic reticulum;metal ion binding;side of membrane;intracellular membrane-bounded organelle;fungal-type cell wall organization;extracellular region;pollen development;obsolete induction by symbiont of host defense response;aspartic-type endope…	-	-	-	aspartyl protease family protein At5g10770 [Capsicum annuum]	PF00026.27	Eukaryotic aspartyl protease	Aspartyl protease family protein At5g10770 OS=Arabidopsis thaliana OX=3702 GN=At5g10770 PE=2 SV=1	44QTH	O	Protein ASPARTIC PROTEASE IN GUARD CELL	-	-	-	-	KOG1339	[O]	Posttranslational modification, protein turnover, chaperones;	Aspartyl protease	-
ZLC05G0002340	ZLC05G0002340	6.39602	-5.21199	7.67017e-114	5.98472e-111	down	10.5338	16.0232	12.2082	582.232	495.142	474.401	2085	2610	2306	84525	70482	69501	GO:0016851;GO:0006779;GO:0010007;GO:0036070;GO:0031969;GO:0005524;GO:0003729;GO:0009058;GO:0051116;GO:0005739;GO:0009536;GO:0009706;GO:0015995;GO:0005737;GO:0009570;GO:0015979;GO:0009507;GO:0009236;	MF;BP;CC;BP;CC;MF;MF;BP;MF;CC;CC;CC;BP;CC;CC;BP;CC;BP;	magnesium chelatase activity;porphyrin-containing compound biosynthetic process;magnesium chelatase complex;light-independent bacteriochlorophyll biosynthetic process;chloroplast membrane;ATP binding;mRNA binding;biosynthetic process;cobaltochelatase activity;mitochondrion;plastid;chloroplast inner membrane;chlorophyll biosynthetic process;cytoplasm;chloroplast stroma;photosynthesis;chloroplast;c…	K03403	ko00860;ko01100;ko01110	Porphyrin metabolism;Metabolic pathways;Biosynthesis of secondary metabolites	magnesium-chelatase subunit ChlH, chloroplastic [Capsicum annuum]	PF02514.20	CobN/Magnesium Chelatase	Magnesium-chelatase subunit ChlH, chloroplastic OS=Arabidopsis thaliana OX=3702 GN=CHLH PE=1 SV=1	44H4A	H	Magnesium-chelatase subunit ChlH	COG1429	Cobalamin biosynthesis protein CobN, Mg-chelatase	H	Coenzyme transport and metabolism	-	-	-	-	-
ZLC03G0010270	ZLC03G0010270	4.85577	3.433	1.19878e-113	9.0195e-111	up	78.733	96.1975	89.6619	8.68843	8.55103	8.06513	7545	7539	7285	613	593	576	GO:0005737;GO:0006979;GO:0005634;GO:0009723;GO:0048573;GO:0010102;GO:0009414;GO:0009793;GO:0006950;GO:2000377;GO:0006970;GO:0071456;GO:0009873;GO:0000303;GO:0072593;GO:0009867;GO:0003950;GO:0016363;GO:0010193;GO:0009651;GO:0006809;GO:0005739;GO:0042742;GO:0012501;	CC;BP;CC;BP;BP;BP;BP;BP;BP;BP;BP;BP;BP;BP;BP;BP;MF;CC;BP;BP;BP;CC;BP;BP;	cytoplasm;response to oxidative stress;nucleus;response to ethylene;photoperiodism, flowering;lateral root morphogenesis;response to water deprivation;embryo development ending in seed dormancy;response to stress;regulation of reactive oxygen species metabolic process;response to osmotic stress;cellular response to hypoxia;ethylene-activated signaling pathway;response to superoxide;reactive oxyge…	-	-	-	probable inactive poly [ADP-ribose] polymerase SRO5 [Capsicum annuum]	PF12174.12	RCD1-SRO-TAF4 (RST) plant domain	Probable inactive poly [ADP-ribose] polymerase SRO5 OS=Arabidopsis thaliana OX=3702 GN=SRO5 PE=1 SV=1	44NME	S	inactive poly ADP-ribose polymerase SRO5	-	-	-	-	-	-	-	-	-
ZLC01G0007300	ZLC01G0007300	4.13721	-4.46674	1.63396e-113	1.18699e-110	down	3.39596	2.61713	3.56286	73.4823	77.4583	69.0159	178	112	158	2822	2920	2680	GO:0002213;GO:0046872;GO:0005783;GO:0009744;GO:0019902;GO:0005737;GO:0071368;GO:1905582;GO:0005634;GO:0034097;GO:0010494;GO:0042594;GO:0005829;GO:0009737;GO:0019900;GO:1902074;GO:0071456;GO:0009625;GO:0000932;GO:0010162;GO:0090351;GO:0009749;	BP;MF;CC;BP;MF;CC;BP;BP;CC;BP;CC;BP;CC;BP;MF;BP;BP;BP;CC;BP;BP;BP;	defense response to insect;metal ion binding;endoplasmic reticulum;response to sucrose;phosphatase binding;cytoplasm;cellular response to cytokinin stimulus;response to mannose;nucleus;response to cytokine;cytoplasmic stress granule;response to starvation;cytosol;response to abscisic acid;kinase binding;response to salt;cellular response to hypoxia;response to insect;P-body;seed dormancy process;…	-	-	-	FCS-Like Zinc finger 14 [Capsicum annuum]	PF04570.18	zinc-finger of the FCS-type, C2-C2	FCS-Like Zinc finger 14 OS=Arabidopsis thaliana OX=3702 GN=FLZ14 PE=1 SV=1	44JCP	S	zinc-finger of the FCS-type, C2-C2	-	-	-	-	-	-	-	-	-
ZLC01G0005790	ZLC01G0005790	3.48071	6.33007	1.28776e-111	9.04309e-109	up	68.197	65.1551	67.2702	1.0197	0.58725	0.93186	2156	1685	1804	24	14	22	-	-	-	-	-	-	uncharacterized protein LOC107852458 [Capsicum annuum]	PF07279.15	Protein of unknown function (DUF1442)	-	44DH8	S	Protein of unknown function (DUF1442)	-	-	-	-	-	-	-	-	-
ZLC11G0014270	ZLC11G0014270	7.50833	-3.62995	1.45292e-110	9.87379e-108	down	45.5125	46.8131	59.6511	698.202	609.292	631.84	3942	3307	4352	44355	38003	40597	GO:0097053;GO:0004838;GO:0006103;GO:0006523;GO:0016847;GO:0006545;GO:0032869;GO:0042853;GO:0010326;GO:0006974;GO:0006536;GO:0048046;GO:0030170;GO:0005829;GO:0097054;GO:0006524;GO:0009089;GO:0004069;GO:0047804;GO:0005615;GO:0046686;GO:0042802;GO:0051301;GO:0046689;GO:0009042;GO:0019481;GO:0006520;GO:0005524;GO:0048830;GO:0009612;GO:0009693;GO:0005737;GO:0019272;GO:0005634;GO:0051384;GO:0016829;GO:…	BP;MF;BP;BP;MF;BP;BP;BP;MF;BP;BP;CC;MF;CC;BP;BP;BP;MF;MF;CC;BP;MF;BP;BP;MF;BP;BP;MF;BP;BP;BP;CC;BP;CC;BP;MF;CC;BP;CC;CC;BP;MF;BP;BP;CC;CC;BP;MF;BP;BP;MF;MF;BP;MF;BP;BP;MF;MF;BP;BP;BP;MF;MF;CC;BP;CC;BP;BP;BP;BP;MF;MF;BP;BP;BP;BP;BP;MF;CC;BP;MF;MF;MF;BP;BP;CC;MF;BP;BP;MF;BP;BP;MF;BP;BP;CC;BP;BP;BP;BP;BP;	L-kynurenine catabolic process;L-tyrosine-2-oxoglutarate transaminase activity;2-oxoglutarate metabolic process;alanine biosynthetic process;1-aminocyclopropane-1-carboxylate synthase activity;glycine biosynthetic process;cellular response to insulin stimulus;L-alanine catabolic process;methionine-oxo-acid transaminase activity;DNA damage response;glutamate metabolic process;apoplast;pyridoxal ph…	K14272	ko01110;ko01200;ko00260;ko00710;ko00220;ko01100;ko01230;ko01210;ko00250;ko00630	Biosynthesis of secondary metabolites;Carbon metabolism;Glycine, serine and threonine metabolism;Carbon fixation by Calvin cycle;Arginine biosynthesis;Metabolic pathways;Biosynthesis of amino acids;2-Oxocarboxylic acid metabolism;Alanine, aspartate and glutamate metabolism;Glyoxylate and dicarboxylate metabolism	glutamate--glyoxylate aminotransferase 2 isoform X2 [Capsicum annuum]	PF00155.25	Aminotransferase class I and II	Glutamate--glyoxylate aminotransferase 2 OS=Arabidopsis thaliana OX=3702 GN=GGAT2 PE=1 SV=1	44GT9	E	Aminotransferase class I and II	COG0436	Aspartate/methionine/tyrosine aminotransferase	E	Amino acid transport and metabolism	KOG0258	[E]	Amino acid transport and metabolism;	Alanine aminotransferase	-
ZLC03G0044830	ZLC03G0044830	5.58651	-5.06722	1.91389e-110	1.26e-107	down	7.62266	8.77879	6.64197	302.639	248.165	251.503	160	151	118	4664	3754	3918	-	-	-	-	-	-	-	PF08723.14	Gag protein p15	-	-	-	-	-	-	-	-	-	-	-	-	-
ZLC04G0025700	ZLC04G0025700	4.93233	5.33823	9.728e-109	6.2103e-106	up	132.559	207.314	186.017	4.25343	3.98872	4.94265	9617	12371	11565	233	212	276	GO:0030139;GO:0090520;GO:0001727;GO:0005758;GO:0051092;GO:1903978;GO:0043069;GO:0031143;GO:0031267;GO:0006670;GO:0070301;GO:0040012;GO:0001750;GO:0005829;GO:0045987;GO:0005743;GO:0070300;GO:0005765;GO:0032570;GO:0016407;GO:2000304;GO:0001917;GO:0006665;GO:0043306;GO:0001956;GO:0042802;GO:0005905;GO:0004143;GO:0006669;GO:0098793;GO:0050764;GO:0031398;GO:0043231;GO:0005524;GO:0035556;GO:0032026;GO:…	CC;BP;MF;CC;BP;BP;BP;CC;MF;BP;BP;BP;CC;CC;BP;CC;MF;CC;BP;MF;BP;CC;BP;BP;BP;MF;CC;MF;BP;CC;BP;BP;CC;MF;BP;BP;CC;CC;BP;BP;BP;MF;BP;CC;BP;BP;BP;BP;BP;MF;MF;BP;MF;CC;BP;CC;BP;CC;MF;BP;BP;CC;BP;BP;CC;BP;CC;BP;BP;BP;BP;BP;CC;BP;BP;BP;BP;MF;BP;MF;BP;BP;BP;BP;BP;CC;MF;MF;BP;BP;BP;BP;BP;BP;BP;CC;CC;BP;BP;BP;BP;BP;CC;CC;BP;CC;MF;BP;BP;CC;CC;BP;BP;BP;BP;MF;BP;BP;BP;CC;MF;BP;BP;BP;BP;BP;CC;BP;CC;BP;CC;BP;BP;…	endocytic vesicle;sphingolipid mediated signaling pathway;lipid kinase activity;mitochondrial intermembrane space;positive regulation of NF-kappaB transcription factor activity;regulation of microglial cell activation;negative regulation of programmed cell death;pseudopodium;small GTPase binding;sphingosine metabolic process;cellular response to hydrogen peroxide;regulation of locomotion;photorec…	K04718	ko00600;ko01100	Sphingolipid metabolism;Metabolic pathways	sphingosine kinase 2 isoform X1 [Capsicum annuum]	PF00781.28	Diacylglycerol kinase catalytic domain	Sphingosine kinase 1 OS=Arabidopsis thaliana OX=3702 GN=SPHK1 PE=1 SV=1	44FW5	IT	Diacylglycerol kinase catalytic domain (presumed)	COG1597	Phosphatidylglycerol kinase, diacylglycerol kinase family	IR	-	KOG1116	[IT]	Lipid transport and metabolism; Signal transduction mechanisms;	Sphingosine kinase, involved in sphingolipid metabolism	-
ZLC08G0012860	ZLC08G0012860	6.28247	3.77478	3.21767e-107	1.99372e-104	up	306.469	274.136	248.201	19.4885	22.3512	21.0576	33471	24484	22985	1567	1764	1712	GO:0048675;GO:0032580;GO:0042383;GO:0051893;GO:0070886;GO:0055037;GO:0051259;GO:0030214;GO:0005768;GO:0032869;GO:0035994;GO:0040018;GO:0030165;GO:2000193;GO:0007623;GO:0006935;GO:0086040;GO:0005770;GO:0015386;GO:0001675;GO:0045202;GO:0086036;GO:0097484;GO:0015081;GO:0005829;GO:0030003;GO:0048306;GO:0045989;GO:0034486;GO:0003365;GO:0015385;GO:0019915;GO:0032009;GO:1905526;GO:0060996;GO:0016323;GO:…	BP;CC;CC;BP;BP;CC;BP;BP;CC;BP;BP;BP;MF;BP;BP;BP;MF;CC;MF;BP;CC;BP;BP;MF;CC;BP;MF;BP;BP;BP;MF;BP;CC;BP;BP;CC;BP;MF;BP;MF;BP;CC;CC;BP;CC;BP;CC;BP;BP;BP;CC;BP;BP;BP;BP;BP;CC;CC;CC;BP;BP;CC;CC;BP;BP;BP;BP;BP;BP;CC;BP;MF;BP;CC;MF;CC;BP;CC;BP;CC;BP;BP;CC;BP;BP;CC;BP;CC;CC;CC;CC;CC;CC;BP;BP;CC;BP;BP;BP;MF;BP;CC;CC;BP;BP;BP;MF;MF;CC;CC;BP;CC;CC;MF;BP;BP;CC;BP;BP;MF;BP;BP;MF;CC;BP;BP;CC;BP;CC;BP;BP;BP;BP;…	axon extension;Golgi cisterna membrane;sarcolemma;regulation of focal adhesion assembly;positive regulation of calcineurin-NFAT signaling cascade;recycling endosome;protein complex oligomerization;hyaluronan catabolic process;endosome;cellular response to insulin stimulus;response to muscle stretch;positive regulation of multicellular organism growth;PDZ domain binding;positive regulation of fatt…	-	-	-	sodium/hydrogen exchanger 2 [Capsicum annuum]	PF00999.25	Sodium/hydrogen exchanger family	Sodium/hydrogen exchanger 2 OS=Arabidopsis thaliana OX=3702 GN=NHX2 PE=2 SV=2	44P7B	P	Sodium hydrogen exchanger	COG0025	NhaP-type Na+/H+ or K+/H+ antiporter	P	Inorganic ion transport and metabolism	KOG1965	[P]	Inorganic ion transport and metabolism;	Sodium/hydrogen exchanger protein	-
ZLC12G0002950	ZLC12G0002950	6.71221	-6.52275	5.54903e-104	3.34004e-101	down	8.14465	12.385	10.9904	702.63	1285.82	998.948	580	728	659	36936	66573	53421	GO:0005829;GO:0046872;GO:0051536;GO:0006071;GO:0051537;GO:0005737;GO:0004144;GO:0019432;GO:0006629;	CC;MF;MF;BP;MF;CC;MF;BP;BP;	cytosol;metal ion binding;iron-sulfur cluster binding;glycerol metabolic process;2 iron, 2 sulfur cluster binding;cytoplasm;diacylglycerol O-acyltransferase activity;triglyceride biosynthetic process;lipid metabolic process;	K22849	ko01100;ko00561	Metabolic pathways;Glycerolipid metabolism	diacylglycerol O-acyltransferase 3 [Capsicum annuum]	PF01257.23	Thioredoxin-like [2Fe-2S] ferredoxin	Diacylglycerol O-acyltransferase 3 OS=Arabidopsis thaliana OX=3702 GN=DGAT3 PE=1 SV=2	44JR8	-	-	-	-	-	-	-	-	-	-	-
ZLC02G0013250	ZLC02G0013250	5.359	-8.17784	3.13814e-103	1.83642e-100	down	1.63184	2.02384	2.3213	780.185	663.721	347.17	80	81	96	27809	23223	12510	GO:0042631;GO:0042651;GO:0046872;GO:0009645;GO:0010119;GO:0009782;GO:0009534;GO:0010196;GO:0015979;GO:0009416;GO:0005634;GO:0009579;GO:0010218;GO:0090333;GO:0009269;GO:0048046;GO:0009517;GO:0005829;GO:0009737;GO:0000325;GO:0009765;GO:0031409;GO:0071215;GO:0042803;GO:0010114;GO:0005886;GO:0009507;GO:0010207;GO:0009522;GO:0003729;GO:0009409;GO:0016168;GO:0009523;GO:0009768;GO:0009644;GO:0009503;GO:…	BP;CC;MF;BP;BP;CC;CC;BP;BP;BP;CC;CC;BP;BP;BP;CC;CC;CC;BP;CC;BP;MF;BP;MF;BP;CC;CC;BP;CC;MF;BP;MF;CC;BP;BP;CC;CC;CC;BP;CC;CC;BP;CC;CC;CC;BP;BP;MF;	cellular response to water deprivation;thylakoid membrane;metal ion binding;response to low light intensity stimulus;regulation of stomatal movement;photosystem I antenna complex;chloroplast thylakoid;nonphotochemical quenching;photosynthesis;response to light stimulus;nucleus;thylakoid;response to far red light;regulation of stomatal closure;response to desiccation;apoplast;PSII associated light…	K08912	ko01100;ko00196	Metabolic pathways;Photosynthesis - antenna proteins	chlorophyll a-b binding protein 1B, chloroplastic [Capsicum annuum]	PF00504.25	Chlorophyll A-B binding protein	Chlorophyll a-b binding protein 1B, chloroplastic OS=Solanum lycopersicum OX=4081 GN=CAB1B PE=3 SV=1	44T2Z	C	The light-harvesting complex (LHC) functions as a light receptor, it captures and delivers excitation energy to photosystems with which it is closely associated	-	-	-	-	-	-	-	-	-
ZLC04G0005370	ZLC04G0005370	4.69777	3.09094	7.72731e-103	4.39976e-100	up	76.7298	61.5423	68.6912	8.87558	8.26353	8.85675	12337	9146	9424	1067	966	1062	-	-	-	-	-	-	uncharacterized protein LOC107867130 [Capsicum annuum]	PF00149.32	Calcineurin-like phosphoesterase	-	44PC6	S	Calcineurin-like phosphoesterase	COG1409	3',5'-cyclic AMP phosphodiesterase CpdA	T	Signal transduction mechanisms	-	-	-	-	-
ZLC01G0040920	ZLC01G0040920	6.01019	6.44762	7.85073e-102	4.3524e-99	up	427.569	515.083	754.191	5.45977	5.78244	8.79689	36304	35766	54299	342	355	556	GO:0015020;GO:0005856;GO:0010150;GO:0016117;GO:0047792;GO:0047807;GO:0043473;GO:0080045;GO:0035251;GO:0080148;GO:0052641;GO:0000166;GO:0047893;GO:0047891;GO:0009801;GO:0016758;GO:0070301;GO:0009524;GO:0098754;GO:0005829;GO:0052638;GO:0080044;GO:0050502;GO:0080002;GO:0016135;GO:0103103;GO:0042178;GO:0042802;GO:0047214;GO:0046246;GO:0010294;GO:0050284;GO:0050645;GO:0047913;GO:0016114;GO:0005737;GO:…	MF;CC;BP;BP;MF;MF;BP;MF;MF;BP;MF;MF;MF;MF;BP;MF;BP;CC;BP;CC;MF;MF;MF;MF;BP;MF;BP;MF;MF;BP;MF;MF;MF;MF;BP;CC;BP;BP;CC;BP;BP;MF;BP;BP;MF;MF;BP;CC;BP;CC;MF;MF;BP;BP;BP;MF;BP;MF;MF;MF;MF;BP;BP;MF;BP;BP;BP;MF;BP;MF;BP;MF;BP;MF;MF;MF;BP;BP;BP;CC;BP;BP;BP;BP;BP;BP;MF;MF;MF;MF;MF;MF;MF;MF;MF;BP;MF;MF;BP;BP;BP;BP;MF;BP;BP;CC;BP;MF;MF;BP;CC;MF;MF;BP;	glucuronosyltransferase activity;cytoskeleton;leaf senescence;carotenoid biosynthetic process;cyanohydrin beta-glucosyltransferase activity;cytokinin 7-beta-glucosyltransferase activity;pigmentation;quercetin 3'-O-glucosyltransferase activity;UDP-glucosyltransferase activity;negative regulation of response to water deprivation;benzoic acid glucosyltransferase activity;nucleotide binding;flavonol …	-	-	-	limonoid UDP-glucosyltransferase-like [Capsicum annuum]	PF00201.22	UDP-glucoronosyl and UDP-glucosyl transferase	Gallate 1-beta-glucosyltransferase OS=Quercus robur OX=38942 GN=UGT84A13 PE=1 SV=1	44NBJ	CG	Belongs to the UDP-glycosyltransferase family	COG1819	UDP:flavonoid glycosyltransferase YjiC, YdhE family	G	Carbohydrate transport and metabolism	KOG1192	[GC]	Carbohydrate transport and metabolism; Energy production and conversion;	UDP-glucuronosyl and UDP-glucosyl transferase	-
ZLC09G0001340	ZLC09G0001340	4.01926	-12.061	1.0605e-98	5.72862e-96	down	0.052521	0.085807	0	239.045	249.1	263.927	3	4	0	8175	8362	9124	GO:0009505;GO:0005783;GO:0009682;GO:0005576;GO:0005199;GO:0009626;GO:0009506;GO:0043621;GO:0099503;GO:0010102;GO:0048046;GO:0071555;GO:0009627;GO:0009737;GO:0070417;GO:0009877;GO:0050832;GO:0009409;GO:0016020;GO:0052572;GO:0009733;GO:0009651;GO:0009707;GO:0009631;GO:0009507;	CC;CC;BP;CC;MF;BP;CC;MF;CC;BP;CC;BP;BP;BP;BP;BP;BP;BP;CC;BP;BP;BP;CC;BP;CC;	plant-type cell wall;endoplasmic reticulum;induced systemic resistance;extracellular region;structural constituent of cell wall;plant-type hypersensitive response;plasmodesma;obsolete protein self-association;secretory vesicle;lateral root morphogenesis;apoplast;cell wall organization;systemic acquired resistance;response to abscisic acid;cellular response to cold;nodulation;defense response to f…	-	-	-	36.4 kDa proline-rich protein [Capsicum annuum]	PF14547.10	Hydrophobic seed protein	Repetitive proline-rich cell wall protein 2 OS=Glycine max OX=3847 GN=PRP2 PE=2 SV=1	44JTA	S	Hydrophobic seed protein	COG5180	PAB1-binding protein, interacts with poly(A)-binding protein	A	RNA processing and modification	-	-	-	-	-
ZLC04G0026660	ZLC04G0026660	4.2449	-4.58589	4.93934e-98	2.60143e-95	down	3.44734	2.9379	3.59536	93.5148	83.4414	71.3291	186	129	164	3695	3236	2849	GO:0009505;GO:0009871;GO:0005783;GO:0010226;GO:0005576;GO:0009751;GO:0009534;GO:0004560;GO:0009753;GO:0042335;GO:0016297;GO:0005634;GO:0005773;GO:0009723;GO:0050285;GO:0008126;GO:0009506;GO:0006952;GO:0016042;GO:0009866;GO:0099503;GO:0008299;GO:0009734;GO:0052689;GO:0048046;GO:0070505;GO:0005829;GO:0009627;GO:0000325;GO:0098542;GO:0009620;GO:0042538;GO:0009877;GO:0008152;GO:0009820;GO:0009570;GO:…	CC;BP;CC;BP;CC;BP;CC;MF;BP;BP;MF;CC;CC;BP;MF;MF;CC;BP;BP;BP;CC;BP;BP;MF;CC;CC;CC;BP;CC;BP;BP;BP;BP;BP;BP;CC;MF;CC;CC;BP;BP;BP;MF;BP;MF;MF;BP;MF;MF;BP;BP;	plant-type cell wall;jasmonic acid and ethylene-dependent systemic resistance, ethylene mediated signaling pathway;endoplasmic reticulum;response to lithium ion;extracellular region;response to salicylic acid;chloroplast thylakoid;alpha-L-fucosidase activity;response to jasmonic acid;cuticle development;fatty acyl-[ACP] hydrolase activity;nucleus;vacuole;response to ethylene;sinapine esterase act…	-	-	-	GDSL esterase/lipase At1g28570 isoform X1 [Capsicum annuum]	PF00657.26	GDSL-like Lipase/Acylhydrolase	GDSL esterase/lipase At1g28570 OS=Arabidopsis thaliana OX=3702 GN=At1g28570 PE=3 SV=1	44C8G	S	GDSL-like Lipase/Acylhydrolase	COG3240	Phospholipase/lecithinase/hemolysin	IR	-	-	-	-	-	-
ZLC01G0000370	ZLC01G0000370	5.01275	-6.6571	1.93477e-96	9.94142e-94	down	1.83364	2.0025	3.49027	363.452	276.706	291.825	243	226	396	30684	20768	23391	GO:0009960;GO:0005829;GO:0043531;GO:0009501;GO:0033201;GO:0009011;GO:0010021;GO:0009569;GO:0005982;GO:0019252;GO:0009536;GO:0019863;GO:0005978;GO:0004373;GO:0009570;GO:0009507;GO:0102502;	BP;CC;MF;CC;MF;MF;BP;CC;BP;BP;CC;MF;BP;MF;CC;CC;MF;	endosperm development;cytosol;ADP binding;amyloplast;obsolete alpha-1,4-glucan synthase activity;alpha-1,4-glucan glucosyltransferase (ADP-glucose donor) activity;amylopectin biosynthetic process;chloroplast starch grain;starch metabolic process;starch biosynthetic process;plastid;IgE binding;glycogen biosynthetic process;alpha-1,4-glucan glucosyltransferase (UDP-glucose donor) activity;chloropla…	K13679	ko01100;ko01110;ko00500	Metabolic pathways;Biosynthesis of secondary metabolites;Starch and sucrose metabolism	granule-bound starch synthase 1, chloroplastic/amyloplastic isoform X1 [Capsicum annuum]	PF08323.15	Starch synthase catalytic domain	Granule-bound starch synthase 1, chloroplastic/amyloplastic OS=Solanum tuberosum OX=4113 GN=WAXY PE=1 SV=1	44G1J	H	Granule-bound starch synthase 1, chloroplastic amyloplastic	COG0297	Glycogen synthase	G	Carbohydrate transport and metabolism	-	-	-	-	-
ZLC02G0027800	ZLC02G0027800	6.80557	4.68231	2.18679e-96	1.09689e-93	up	399.725	589.253	632.131	21.4761	23.6553	22.6083	42198	51207	58655	1615	1801	1710	GO:0052737;GO:0043531;GO:0043231;GO:0005524;GO:0016830;GO:0019596;GO:0045151;GO:0030976;GO:0019529;GO:0042867;GO:0005737;GO:0009099;GO:0009028;GO:0030145;GO:0106359;GO:0047435;GO:0009436;GO:0019545;GO:0106376;GO:0044272;GO:0033848;GO:0004737;GO:0005634;GO:0005654;GO:0047695;GO:0005782;GO:0050487;GO:0005739;GO:0047112;GO:0016829;GO:0050695;GO:0033611;GO:0032991;GO:0000949;GO:0048701;GO:0034077;GO:…	MF;MF;CC;MF;MF;BP;BP;MF;BP;BP;CC;BP;MF;MF;MF;MF;BP;BP;MF;BP;MF;MF;CC;CC;MF;CC;MF;CC;MF;MF;MF;BP;CC;BP;BP;BP;MF;BP;BP;CC;CC;MF;BP;MF;BP;MF;BP;CC;CC;BP;BP;MF;CC;MF;BP;CC;BP;BP;BP;CC;MF;BP;MF;CC;BP;MF;BP;CC;MF;BP;MF;BP;BP;MF;CC;BP;	pyruvate dehydrogenase (quinone) activity;ADP binding;intracellular membrane-bounded organelle;ATP binding;carbon-carbon lyase activity;mandelate catabolic process;acetoin biosynthetic process;thiamine pyrophosphate binding;taurine catabolic process;pyruvate catabolic process;cytoplasm;L-valine biosynthetic process;tartronate-semialdehyde synthase activity;manganese ion binding;2-hydroxyacyl-CoA …	K12261	ko04146	Peroxisome	2-hydroxyacyl-CoA lyase [Capsicum annuum]	PF00205.26	Thiamine pyrophosphate enzyme, central domain	2-hydroxyacyl-CoA lyase OS=Arabidopsis thaliana OX=3702 GN=HACL PE=1 SV=1	44C3N	EH	Belongs to the TPP enzyme family	COG0028	Acetolactate synthase large subunit or other thiamine pyrophosphate-requiring enzyme	EH	-	KOG1185	[EH]	Amino acid transport and metabolism; Coenzyme transport and metabolism;	Thiamine pyrophosphate-requiring enzyme	-
ZLC01G0004780	ZLC01G0004780	5.91632	4.0556	2.31902e-96	1.13616e-93	up	255.319	211.85	236.989	11.8516	15.5245	16.597	17996	12212	14164	615	791	871	GO:0009570;GO:0015996;GO:1903647;GO:0031969;GO:0009535;GO:0016829;GO:0009534;GO:0010271;GO:0055035;GO:0009658;GO:0009507;	CC;BP;BP;CC;CC;MF;CC;BP;CC;BP;CC;	chloroplast stroma;chlorophyll catabolic process;negative regulation of chlorophyll catabolic process;chloroplast membrane;chloroplast thylakoid membrane;lyase activity;chloroplast thylakoid;regulation of chlorophyll catabolic process;plastid thylakoid membrane;chloroplast organization;chloroplast;	K22013	ko00860;ko01110	Porphyrin metabolism;Biosynthesis of secondary metabolites	protein STAY-GREEN homolog, chloroplastic [Capsicum annuum]	PF12638.11	Staygreen protein	Protein STAY-GREEN homolog, chloroplastic OS=Capsicum annuum OX=4072 GN=SGR PE=1 SV=2	44GS0	S	Staygreen protein	COG5900	Spore coat protein YybI (inner spore coat)	D	Cell cycle control, cell division, chromosome partitioning	-	-	-	-	-
ZLC02G0033400	ZLC02G0033400	4.64019	4.94201	1.61545e-93	7.73469e-91	up	124.616	142.224	99.239	3.75091	4.64867	3.96824	8340	7784	5632	185	225	198	-	-	-	-	-	-	uncharacterized protein LOC107860507 [Capsicum annuum]	PF09366.14	Protein of unknown function (DUF1997)	-	44RV1	S	Protein of unknown function (DUF1997)	COG5783	Chloroplast senescence-associated protein CSAP, DUF1997 (PF09366) domain	C	Energy production and conversion	-	-	-	-	-
ZLC06G0010290	ZLC06G0010290	5.55472	-4.76903	2.31248e-93	1.0826e-90	down	6.3634	8.01152	11.0239	244.708	237.706	229.472	548	564	805	15505	14785	14699	GO:0042644;GO:0009534;GO:0005737;GO:0003723;GO:0009842;GO:0006414;GO:0005634;GO:0003924;GO:0048046;GO:0097216;GO:0009570;GO:0009658;GO:0048366;GO:0003746;GO:0003729;GO:0005730;GO:0009941;GO:0009535;GO:0009536;GO:0005525;GO:0005739;GO:0070125;GO:0009507;	CC;CC;CC;MF;CC;BP;CC;MF;CC;MF;CC;BP;BP;MF;MF;CC;CC;CC;CC;MF;CC;BP;CC;	chloroplast nucleoid;chloroplast thylakoid;cytoplasm;RNA binding;cyanelle;translational elongation;nucleus;GTPase activity;apoplast;guanosine tetraphosphate binding;chloroplast stroma;chloroplast organization;leaf development;translation elongation factor activity;mRNA binding;nucleolus;chloroplast envelope;chloroplast thylakoid membrane;plastid;GTP binding;mitochondrion;mitochondrial translation…	-	-	-	elongation factor TuB, chloroplastic [Capsicum annuum]	PF00009.31	Elongation factor Tu GTP binding domain	Elongation factor Tu, chloroplastic OS=Nicotiana tabacum OX=4097 GN=TUFA PE=3 SV=1	44RIS	J	This protein promotes the GTP-dependent binding of aminoacyl-tRNA to the A-site of ribosomes during protein biosynthesis	COG0050	Translation elongation factor EF-Tu, a GTPase	J	Translation, ribosomal structure and biogenesis	KOG0460	[J]	Translation, ribosomal structure and biogenesis;	Mitochondrial translation elongation factor Tu	-
ZLC04G0019820	ZLC04G0019820	6.18813	-3.19806	5.73444e-92	2.62625e-89	down	22.3936	23.4759	23.1396	246.46	199.269	218.38	3063	2621	2767	24874	19525	22016	GO:0009505;GO:0015031;GO:0043531;GO:0046872;GO:0005783;GO:0031090;GO:0043231;GO:0005576;GO:0005758;GO:1903958;GO:0022900;GO:0005737;GO:0005811;GO:0001878;GO:0003954;GO:0016491;GO:0010477;GO:0009416;GO:0005759;GO:0016208;GO:0005634;GO:0005507;GO:0009703;GO:0005739;GO:0006695;GO:0008940;GO:0042126;GO:0070062;GO:0006790;GO:0008482;GO:0031966;GO:0050421;GO:0071949;GO:0005829;GO:0005789;GO:0000325;GO:…	CC;BP;MF;MF;CC;CC;CC;CC;CC;CC;BP;CC;CC;BP;MF;MF;BP;BP;CC;MF;CC;MF;MF;CC;BP;MF;BP;CC;BP;MF;CC;MF;MF;CC;CC;CC;CC;BP;BP;MF;CC;CC;BP;MF;MF;BP;CC;CC;BP;MF;CC;MF;BP;MF;BP;BP;MF;BP;BP;CC;MF;CC;CC;BP;CC;MF;BP;MF;BP;MF;	plant-type cell wall;protein transport;ADP binding;metal ion binding;endoplasmic reticulum;organelle membrane;intracellular membrane-bounded organelle;extracellular region;mitochondrial intermembrane space;nitric-oxide synthase complex;electron transport chain;cytoplasm;lipid droplet;response to yeast;NADH dehydrogenase activity;oxidoreductase activity;response to sulfur dioxide;response to light…	K10534	ko00910;ko01100	Nitrogen metabolism;Metabolic pathways	nitrate reductase [NADH] [Capsicum annuum]	PF00174.23	Oxidoreductase molybdopterin binding domain	Nitrate reductase [NADH] OS=Solanum lycopersicum OX=4081 GN=NIA PE=3 SV=1	44DF7	C	Nitrate reductase is a key enzyme involved in the first step of nitrate assimilation in plants, fungi and bacteria	COG2041	Molybdopterin-dependent catalytic subunit of periplasmic DMSO/TMAO and protein-methionine-sulfoxide reductases	C	Energy production and conversion	KOG0535	[C]	Energy production and conversion;	Sulfite oxidase, molybdopterin-binding component	-
ZLC08G0026990	ZLC08G0026990	6.63981	2.77958	5.50857e-89	2.46913e-86	up	236.577	233.163	292.583	36.8533	38.6676	39.0965	7080	5707	7425	812	837	871	GO:0010228;GO:1900458;GO:0003712;GO:0009909;GO:2000028;GO:2000032;GO:0010223;GO:1905157;GO:0006355;GO:0048571;GO:0009416;GO:0010161;GO:0005634;GO:0010100;GO:0010117;GO:0010218;GO:0048572;GO:0007623;GO:0048573;GO:0009641;GO:0000976;GO:0009637;GO:1902448;GO:0010018;GO:0010099;GO:0009908;GO:0045893;GO:0048579;GO:0048577;GO:0010114;GO:0008270;GO:0003700;GO:0009640;GO:2000306;GO:0045892;GO:0009658;GO:…	BP;BP;MF;BP;BP;BP;BP;BP;BP;BP;BP;BP;CC;BP;BP;BP;BP;BP;BP;BP;MF;BP;BP;BP;BP;BP;BP;BP;BP;BP;MF;MF;BP;BP;BP;BP;BP;BP;MF;BP;BP;MF;BP;MF;CC;BP;BP;	vegetative to reproductive phase transition of meristem;negative regulation of brassinosteroid mediated signaling pathway;transcription coregulator activity;regulation of flower development;regulation of photoperiodism, flowering;regulation of secondary shoot formation;secondary shoot formation;positive regulation of photosynthesis;regulation of DNA-templated transcription;long-day photoperiodism…	-	-	-	B-box zinc finger protein 19 isoform X1 [Capsicum annuum]	PF00643.28	B-box zinc finger	B-box zinc finger protein 19 OS=Arabidopsis thaliana OX=3702 GN=BBX19 PE=1 SV=1	44FU0	S	B-box zinc finger	-	-	-	-	-	-	-	-	-
ZLC08G0000210	ZLC08G0000210	5.94523	-2.86339	7.9199e-89	3.47601e-86	down	20.4205	20.3833	25.1259	172.609	164.239	158.405	1490	1216	1554	9265	8654	8595	GO:0009611;GO:0010206;GO:0005634;GO:0009579;GO:0010207;GO:0010270;GO:0031969;GO:0005576;GO:0098572;GO:0009523;GO:0009575;GO:0009644;GO:0009941;GO:0009535;GO:0009534;GO:0009416;GO:0009570;GO:0015979;GO:0009507;	BP;BP;CC;CC;BP;BP;CC;CC;CC;CC;CC;BP;CC;CC;CC;BP;CC;BP;CC;	response to wounding;photosystem II repair;nucleus;thylakoid;photosystem II assembly;photosystem II oxygen evolving complex assembly;chloroplast membrane;extracellular region;stromal side of plastid thylakoid membrane;photosystem II;chromoplast stroma;response to high light intensity;chloroplast envelope;chloroplast thylakoid membrane;chloroplast thylakoid;response to light stimulus;chloroplast s…	-	-	-	protein MET1, chloroplastic [Capsicum annuum]	PF13432.10	Tetratricopeptide repeat	Protein MET1, chloroplastic OS=Arabidopsis thaliana OX=3702 GN=MET1 PE=1 SV=1	44DWB	-	-	COG4783	Outer membrane protein chaperone/metalloprotease BepA/YfgC, contains M48 and TPR domains	MO	-	-	-	-	-	-
ZLC05G0026260	ZLC05G0026260	6.15343	-6.09612	2.94788e-87	1.26741e-84	down	9.69467	5.35975	9.30712	658.388	588.066	476.706	433	196	352	21607	18945	15816	GO:0042631;GO:0042651;GO:0046872;GO:0009645;GO:0010119;GO:0009782;GO:0009534;GO:0010196;GO:0009416;GO:0015979;GO:0009579;GO:0005634;GO:0010218;GO:0005739;GO:0090333;GO:0009269;GO:0048046;GO:0009517;GO:0005829;GO:0009737;GO:0000325;GO:0009765;GO:0031409;GO:0042803;GO:0071215;GO:0010114;GO:0005886;GO:0080183;GO:0009507;GO:0010207;GO:0009522;GO:0003729;GO:0009409;GO:0009644;GO:0009523;GO:0009768;GO:…	BP;CC;MF;BP;BP;CC;CC;BP;BP;BP;CC;CC;BP;CC;BP;BP;CC;CC;CC;BP;CC;BP;MF;MF;BP;BP;CC;BP;CC;BP;CC;MF;BP;BP;CC;BP;CC;CC;CC;CC;CC;BP;CC;CC;MF;BP;BP;BP;MF;	cellular response to water deprivation;thylakoid membrane;metal ion binding;response to low light intensity stimulus;regulation of stomatal movement;photosystem I antenna complex;chloroplast thylakoid;nonphotochemical quenching;response to light stimulus;photosynthesis;thylakoid;nucleus;response to far red light;mitochondrion;regulation of stomatal closure;response to desiccation;apoplast;PSII as…	K08907	ko01100;ko00196	Metabolic pathways;Photosynthesis - antenna proteins	chlorophyll a-b binding protein 6A, chloroplastic [Capsicum annuum]	PF00504.25	Chlorophyll A-B binding protein	Chlorophyll a-b binding protein 6A, chloroplastic OS=Solanum lycopersicum OX=4081 GN=CAB6A PE=2 SV=1	44C2F	C	The light-harvesting complex (LHC) functions as a light receptor, it captures and delivers excitation energy to photosystems with which it is closely associated	-	-	-	-	-	-	-	-	-
ZLC02G0028470	ZLC02G0028470	2.63952	-5.21071	6.09409e-87	2.56768e-84	down	0.693745	0.426712	0.672326	20.1977	22.9058	27.5859	123	62	101	2615	2911	3467	GO:0051302;GO:0009729;GO:0010150;GO:0010080;GO:0048281;GO:0038023;GO:0009825;GO:0010359;GO:0040015;GO:0010192;GO:0005768;GO:0042659;GO:0048354;GO:0051428;GO:2000038;GO:0010074;GO:0048229;GO:0009808;GO:0010102;GO:0009734;GO:1902025;GO:0080092;GO:0004713;GO:0009414;GO:0002237;GO:0045184;GO:0010449;GO:0031349;GO:0009944;GO:0048226;GO:1901653;GO:0002764;GO:0031347;GO:0006468;GO:0042802;GO:0009664;GO:…	BP;BP;BP;BP;BP;MF;BP;BP;BP;BP;CC;BP;BP;MF;BP;BP;BP;BP;BP;BP;BP;BP;MF;BP;BP;BP;BP;BP;BP;CC;BP;BP;BP;BP;MF;BP;BP;BP;BP;BP;BP;BP;BP;BP;BP;BP;BP;BP;BP;MF;CC;MF;BP;BP;BP;BP;BP;CC;CC;MF;MF;MF;CC;BP;BP;MF;BP;BP;BP;BP;BP;BP;BP;CC;BP;CC;MF;CC;MF;BP;MF;BP;CC;MF;BP;BP;CC;BP;BP;BP;BP;BP;BP;BP;MF;BP;MF;BP;BP;BP;CC;BP;BP;BP;CC;BP;CC;MF;BP;BP;BP;BP;BP;BP;CC;MF;BP;MF;BP;BP;BP;BP;BP;CC;BP;BP;BP;BP;BP;BP;BP;BP;BP;…	regulation of cell division;detection of brassinosteroid stimulus;leaf senescence;regulation of floral meristem growth;inflorescence morphogenesis;signaling receptor activity;multidimensional cell growth;regulation of anion channel activity;negative regulation of multicellular organism growth;mucilage biosynthetic process;endosome;regulation of cell fate specification;mucilage biosynthetic proces…	-	-	-	leucine-rich repeat receptor-like serine/threonine-protein kinase BAM1 [Capsicum annuum]	PF00560.37	Leucine Rich Repeat	Leucine-rich repeat receptor-like serine/threonine-protein kinase BAM1 OS=Arabidopsis thaliana OX=3702 GN=BAM1 PE=1 SV=1	44N54	T	Leucine-rich repeat receptor-like serine threonine-protein kinase BAM1	COG4886	Leucine-rich repeat (LRR) protein	K	Transcription	-	-	-	-	-
ZLC03G0019920	ZLC03G0019920	5.19731	-2.88372	4.9253e-86	2.03454e-83	down	13.3363	12.1285	12.6936	103.337	95.0749	93.4176	902	671	728	5141	4643	4698	GO:0006611;GO:0006388;GO:0051726;GO:0032873;GO:0030517;GO:0009083;GO:0045202;GO:0005829;GO:0031625;GO:0080005;GO:0000122;GO:0010440;GO:0007049;GO:1900102;GO:1990439;GO:0005524;GO:0005737;GO:0005634;GO:0009579;GO:0005773;GO:0004741;GO:0000001;GO:0006470;GO:0070062;GO:0043123;GO:0043409;GO:0030512;GO:0005789;GO:0000287;GO:0005777;GO:0106310;GO:0033192;GO:0048786;GO:0000079;GO:0016791;GO:0070412;GO:…	BP;BP;BP;BP;BP;BP;CC;CC;MF;BP;BP;BP;BP;BP;MF;MF;CC;CC;CC;CC;MF;BP;BP;CC;BP;BP;BP;CC;MF;CC;MF;MF;CC;BP;MF;MF;BP;BP;BP;CC;BP;CC;BP;BP;BP;BP;BP;BP;BP;CC;BP;BP;BP;BP;BP;CC;CC;MF;BP;BP;BP;CC;BP;MF;BP;BP;CC;MF;BP;BP;BP;MF;MF;CC;CC;BP;BP;MF;BP;BP;BP;MF;BP;BP;BP;CC;	protein export from nucleus;tRNA splicing, via endonucleolytic cleavage and ligation;regulation of cell cycle;negative regulation of stress-activated MAPK cascade;negative regulation of axon extension;branched-chain amino acid catabolic process;synapse;cytosol;ubiquitin protein ligase binding;photosystem stoichiometry adjustment;negative regulation of transcription by RNA polymerase II;stomatal l…	K04457	-	-	protein phosphatase 2C 57 [Capsicum annuum]	PF00481.25	Protein phosphatase 2C	Protein phosphatase 2C 57 OS=Arabidopsis thaliana OX=3702 GN=PPH1 PE=1 SV=2	44EWU	T	phosphatase	-	-	-	-	KOG0698	[T]	Signal transduction mechanisms;	Serine/threonine protein phosphatase	-
ZLC03G0007810	ZLC03G0007810	5.09505	6.23836	4.01309e-85	1.62584e-82	up	193.241	304.4	292.663	3.05558	4.9002	2.82469	14589	18794	18735	170	268	159	GO:0016567;GO:0010305;GO:0060776;GO:0010928;	BP;BP;BP;BP;	protein ubiquitination;leaf vascular tissue pattern formation;simple leaf morphogenesis;regulation of auxin mediated signaling pathway;	-	-	-	F-box only protein 6 [Capsicum annuum]	PF12937.11	F-box-like	F-box protein At5g49610 OS=Arabidopsis thaliana OX=3702 GN=At5g49610 PE=1 SV=1	44FKB	S	F-box-like	-	-	-	-	-	-	-	-	-
ZLC04G0026320	ZLC04G0026320	3.59058	6.74411	4.0927e-85	1.62681e-82	up	87.2635	83.5539	73.826	0.856129	0.94423	0.516752	2011	1575	1443	15	16	9	-	-	-	-	-	-	uncharacterized protein LOC107868348 [Capsicum annuum]	PF07889.16	Protein of unknown function (DUF1664)	-	-	-	-	-	-	-	-	-	-	-	-	-
ZLC03G0016040	ZLC03G0016040	4.8867	2.29685	4.47512e-85	1.74588e-82	up	58.0223	60.7764	66.3585	12.19	12.716	14.0853	5153	4414	4997	797	816	931	GO:0072089;GO:0036513;GO:0005856;GO:0038023;GO:0031648;GO:0032586;GO:0005768;GO:0090090;GO:0038018;GO:0009938;GO:0004842;GO:0021501;GO:0014069;GO:0005770;GO:0019787;GO:0009414;GO:0005829;GO:0034451;GO:0061462;GO:0060384;GO:0005765;GO:0008270;GO:0007409;GO:0002020;GO:0071629;GO:0051787;GO:0034236;GO:0061630;GO:0043161;GO:0009535;GO:0030659;GO:0006915;GO:0061635;GO:0016055;GO:0070613;GO:0012501;GO:…	BP;CC;CC;MF;BP;CC;CC;BP;BP;BP;MF;BP;CC;CC;MF;BP;CC;CC;BP;BP;CC;MF;BP;MF;BP;MF;MF;MF;BP;CC;CC;BP;BP;BP;BP;BP;CC;BP;BP;BP;BP;CC;BP;CC;CC;MF;MF;CC;BP;MF;BP;BP;BP;BP;BP;BP;BP;CC;BP;BP;BP;BP;BP;BP;CC;BP;BP;BP;BP;BP;BP;BP;BP;BP;BP;BP;CC;BP;CC;BP;BP;BP;BP;CC;CC;MF;BP;MF;MF;CC;CC;BP;BP;BP;BP;CC;BP;BP;BP;CC;BP;CC;BP;BP;BP;BP;CC;MF;BP;MF;CC;BP;BP;CC;BP;BP;CC;BP;CC;BP;BP;BP;BP;BP;BP;BP;BP;CC;BP;BP;MF;CC;BP;…	stem cell proliferation;Derlin-1 retrotranslocation complex;cytoskeleton;signaling receptor activity;protein destabilization;protein storage vacuole membrane;endosome;negative regulation of canonical Wnt signaling pathway;Wnt receptor catabolic process;negative regulation of gibberellic acid mediated signaling pathway;ubiquitin-protein transferase activity;prechordal plate formation;postsynaptic …	K11982	-	-	E3 ubiquitin-protein ligase RING1-like [Capsicum annuum]	PF13639.10	Ring finger domain	E3 ubiquitin-protein ligase RING1-like OS=Arabidopsis thaliana OX=3702 GN=At3g19950 PE=1 SV=1	44DT0	O	zinc-ribbon	-	-	-	-	KOG0799	[G]	Carbohydrate transport and metabolism;	Branching enzyme	-
ZLC03G0035100	ZLC03G0035100	4.0395	5.01189	4.23789e-84	1.62327e-81	up	61.465	95.7694	76.7034	2.14966	2.31924	3.02677	7427	9463	7863	192	203	273	GO:0047683;GO:0015908;GO:0006633;GO:0005811;GO:0009898;GO:0031408;GO:0032869;GO:0042759;GO:0000038;GO:0007623;GO:0010025;GO:0008756;GO:0032307;GO:0033211;GO:0010494;GO:0016620;GO:0060136;GO:0005829;GO:0009699;GO:0005743;GO:0050661;GO:0009803;GO:0032024;GO:0008922;GO:0070328;GO:0120162;GO:1905329;GO:0102391;GO:0016405;GO:0060996;GO:0042178;GO:0009629;GO:0009410;GO:0032000;GO:1901566;GO:0106286;GO:…	MF;BP;BP;CC;CC;BP;BP;BP;BP;BP;BP;MF;BP;BP;CC;MF;BP;CC;BP;CC;MF;BP;BP;MF;BP;BP;BP;MF;MF;BP;BP;BP;BP;BP;BP;MF;MF;MF;BP;MF;BP;BP;BP;CC;MF;CC;MF;MF;BP;BP;BP;MF;BP;BP;BP;BP;BP;BP;CC;BP;MF;BP;CC;CC;BP;BP;CC;CC;BP;CC;BP;BP;CC;CC;BP;MF;BP;BP;CC;CC;BP;BP;MF;BP;BP;MF;BP;MF;MF;MF;BP;BP;MF;BP;MF;BP;BP;MF;BP;CC;MF;CC;CC;MF;BP;BP;BP;BP;BP;MF;BP;BP;BP;CC;BP;BP;BP;BP;BP;BP;BP;CC;CC;MF;CC;BP;CC;BP;BP;CC;CC;MF;BP;…	aryl-aldehyde dehydrogenase (NADP+) activity;fatty acid transport;fatty acid biosynthetic process;lipid droplet;cytoplasmic side of plasma membrane;oxylipin biosynthetic process;cellular response to insulin stimulus;long-chain fatty acid biosynthetic process;very long-chain fatty acid metabolic process;circadian rhythm;wax biosynthetic process;o-succinylbenzoate-CoA ligase activity;negative regul…	K01897	ko00071;ko00061;ko01100;ko01212;ko04146	Fatty acid degradation;Fatty acid biosynthesis;Metabolic pathways;Fatty acid metabolism;Peroxisome	long chain acyl-CoA synthetase 6, peroxisomal [Capsicum annuum]	PF00501.32	AMP-binding enzyme	Long chain acyl-CoA synthetase 7, peroxisomal OS=Arabidopsis thaliana OX=3702 GN=LACS7 PE=1 SV=2	44P3T	I	Acyl-CoA synthetase	COG1022	Long-chain acyl-CoA synthetase (AMP-forming)	I	Lipid transport and metabolism	KOG1256	[I]	Lipid transport and metabolism;	Long-chain acyl-CoA synthetases (AMP-forming)	-
ZLC03G0015880	ZLC03G0015880	6.03344	5.75715	1.21763e-83	4.58069e-81	up	519.292	332.75	518.089	7.18468	11.2209	7.75903	20891	10948	17673	213	327	233	GO:0005783;GO:0009751;GO:0005576;GO:0004869;GO:0005773;GO:0042542;GO:0006952;GO:0010466;GO:0099503;GO:0048046;GO:0009414;GO:0004867;GO:0002237;GO:0004866;GO:0009624;GO:0009611;GO:0009625;GO:0002238;GO:0030414;GO:0090729;GO:0030246;GO:0005739;GO:0042742;GO:0012501;	CC;BP;CC;MF;CC;BP;BP;BP;CC;CC;BP;MF;BP;MF;BP;BP;BP;BP;MF;MF;MF;CC;BP;BP;	endoplasmic reticulum;response to salicylic acid;extracellular region;cysteine-type endopeptidase inhibitor activity;vacuole;response to hydrogen peroxide;defense response;negative regulation of peptidase activity;secretory vesicle;apoplast;response to water deprivation;serine-type endopeptidase inhibitor activity;response to molecule of bacterial origin;endopeptidase inhibitor activity;response …	-	-	-	miraculin [Capsicum annuum]	PF00197.22	Trypsin and protease inhibitor	Miraculin OS=Synsepalum dulcificum OX=3743 PE=1 SV=3	44TN3	S	Soybean trypsin inhibitor (Kunitz) family of protease inhibitors	-	-	-	-	-	-	-	-	-
ZLC03G0003110	ZLC03G0003110	4.80635	-2.45735	1.483e-83	5.48111e-81	down	10.8504	11.0856	11.557	65.4073	64.6649	60.1934	861	719	777	3818	3705	3552	GO:0016310;GO:0009854;GO:0005829;GO:0005634;GO:0009853;GO:0005524;GO:0016301;GO:0008887;GO:0005739;GO:0009941;GO:0005737;GO:0009570;GO:0051321;GO:0009507;	BP;BP;CC;CC;BP;MF;MF;MF;CC;CC;CC;CC;BP;CC;	phosphorylation;oxidative photosynthetic carbon pathway;cytosol;nucleus;photorespiration;ATP binding;kinase activity;glycerate kinase activity;mitochondrion;chloroplast envelope;cytoplasm;chloroplast stroma;meiotic cell cycle;chloroplast;	K15918	ko00260;ko01100;ko01200;ko00561;ko01110;ko00630	Glycine, serine and threonine metabolism;Metabolic pathways;Carbon metabolism;Glycerolipid metabolism;Biosynthesis of secondary metabolites;Glyoxylate and dicarboxylate metabolism	D-glycerate 3-kinase, chloroplastic [Capsicum annuum]	PF00485.22	Phosphoribulokinase / Uridine kinase family	D-glycerate 3-kinase, chloroplastic OS=Arabidopsis thaliana OX=3702 GN=GLYK PE=1 SV=2	44F7Y	S	D-glycerate 3-kinase	COG4240	Pantothenate kinase-related protein Tda10 (topoisomerase I damage affected protein)	R	General function prediction only	KOG2878	[R]	General function prediction only;	Predicted kinase	-
ZLC12G0025420	ZLC12G0025420	2.70102	-4.73147	7.41614e-81	2.69372e-78	down	0.973381	0.689488	0.778917	24.5162	18.6933	24.3668	239	139	162	4422	3310	4443	GO:0004540;GO:0046872;GO:0032197;GO:0005524;GO:0071897;GO:0004190;GO:0005737;GO:0004523;GO:0042575;GO:0003723;GO:0005634;GO:0006508;GO:0003676;GO:0008270;GO:0004519;GO:0008233;GO:0006310;GO:0015074;GO:0000943;GO:0003887;GO:0003677;GO:0005739;GO:0003964;	MF;MF;BP;MF;BP;MF;CC;MF;CC;MF;CC;BP;MF;MF;MF;MF;BP;BP;CC;MF;MF;CC;MF;	RNA nuclease activity;metal ion binding;retrotransposition;ATP binding;DNA biosynthetic process;aspartic-type endopeptidase activity;cytoplasm;RNA-DNA hybrid ribonuclease activity;DNA polymerase complex;RNA binding;nucleus;proteolysis;nucleic acid binding;zinc ion binding;endonuclease activity;peptidase activity;DNA recombination;DNA integration;retrotransposon nucleocapsid;DNA-directed DNA polym…	-	-	-	putative late blight resistance protein homolog R1A-10 [Salvia miltiorrhiza]	PF07727.18	Reverse transcriptase (RNA-dependent DNA polymerase)	Retrovirus-related Pol polyprotein from transposon TNT 1-94 OS=Nicotiana tabacum OX=4097 PE=2 SV=1	3M3FD	L	Reverse transcriptase (RNA-dependent DNA polymerase)	-	-	-	-	KOG0016	[I]	Lipid transport and metabolism;	Enoyl-CoA hydratase/isomerase	-
ZLC11G0021760	ZLC11G0021760	5.67358	2.08404	1.82511e-80	6.51689e-78	up	99.5503	101.278	101.563	24.9556	23.4745	25.3876	7236	6020	6260	1336	1233	1374	GO:0009505;GO:0052691;GO:0005576;GO:0009555;GO:0016866;GO:0016760;GO:0022626;GO:0009506;GO:0000138;GO:0009832;GO:0071555;GO:0005829;GO:0071669;GO:0000325;GO:0006486;GO:0030244;GO:0019567;GO:0003735;GO:0033356;GO:0016020;GO:0005794;GO:0009536;GO:0005795;GO:0042788;	CC;MF;CC;BP;MF;MF;CC;CC;CC;BP;BP;CC;BP;CC;BP;BP;BP;MF;BP;CC;CC;CC;CC;CC;	plant-type cell wall;UDP-arabinopyranose mutase activity;extracellular region;pollen development;intramolecular transferase activity;cellulose synthase (UDP-forming) activity;cytosolic ribosome;plasmodesma;Golgi trans cisterna;plant-type cell wall biogenesis;cell wall organization;cytosol;plant-type cell wall organization or biogenesis;plant-type vacuole;protein glycosylation;cellulose biosynthet…	K13379	ko00520;ko01100	Amino sugar and nucleotide sugar metabolism;Metabolic pathways	probable UDP-arabinopyranose mutase 1 [Capsicum annuum]	PF03214.17	Reversibly glycosylated polypeptide	Probable UDP-arabinopyranose mutase 1 OS=Solanum tuberosum OX=4113 GN=UPTG1 PE=1 SV=2	44NR5	J	Alpha-1,4-glucan-protein synthase UDP-forming	-	-	-	-	-	-	-	-	-
ZLC03G0018060	ZLC03G0018060	3.80751	-3.18665	2.64977e-80	9.30379e-78	down	3.70672	3.95699	4.43475	37.7291	35.8229	40.6655	172	151	175	1288	1201	1403	GO:0005783;GO:0009555;GO:0005737;GO:0016491;GO:0000166;GO:0009813;GO:0042754;GO:0005634;GO:0006694;GO:0033729;GO:0007623;GO:0006952;GO:0010597;GO:0052747;GO:0009699;GO:0003854;GO:0005829;GO:0048316;GO:0045552;GO:0009820;GO:0047890;GO:0009964;GO:0010584;GO:0009718;GO:0009409;GO:0016621;GO:0045551;GO:0016616;GO:0080110;GO:0042742;GO:0009809;	CC;BP;CC;MF;MF;BP;BP;CC;BP;MF;BP;BP;BP;MF;BP;MF;CC;BP;MF;BP;MF;BP;BP;BP;BP;MF;MF;MF;BP;BP;BP;	endoplasmic reticulum;pollen development;cytoplasm;oxidoreductase activity;nucleotide binding;flavonoid biosynthetic process;negative regulation of circadian rhythm;nucleus;steroid biosynthetic process;anthocyanidin reductase activity;circadian rhythm;defense response;green leaf volatile biosynthetic process;obsolete sinapyl alcohol dehydrogenase activity;phenylpropanoid biosynthetic process;3-be…	-	-	-	cinnamoyl-CoA reductase-like SNL6 isoform X1 [Capsicum annuum]	PF01370.25	NAD dependent epimerase/dehydratase family	Cinnamoyl-CoA reductase-like SNL6 OS=Oryza sativa subsp. japonica OX=39947 GN=SNL6 PE=3 SV=1	44IQQ	V	Cinnamoyl-CoA reductase	COG0451	Nucleoside-diphosphate-sugar epimerase	M	Cell wall/membrane/envelope biogenesis	KOG1502	[V]	Defense mechanisms;	Flavonol reductase/cinnamoyl-CoA reductase	-
ZLC02G0018690	ZLC02G0018690	2.12241	-4.00758	4.23412e-80	1.4623e-77	down	0.659862	0.551456	0.621587	10.1562	10.2871	11.9599	95	62	81	1037	1027	1204	GO:0015574;GO:0034219;GO:0055055;GO:0030864;GO:0005366;GO:0015578;GO:0055085;GO:0005536;GO:0009414;GO:0045494;GO:0005829;GO:0015575;GO:0009624;GO:0005765;GO:0070837;GO:0002020;GO:0001917;GO:0005615;GO:0015576;GO:0008645;GO:0016323;GO:0005351;GO:0015798;GO:0015145;GO:0044297;GO:0043231;GO:0005354;GO:0005576;GO:0009705;GO:0005737;GO:0015755;GO:0009845;GO:0005774;GO:0015757;GO:0005634;GO:0051117;GO:…	MF;BP;MF;CC;MF;MF;BP;MF;BP;BP;CC;MF;BP;CC;BP;MF;CC;CC;MF;BP;CC;MF;BP;MF;CC;CC;MF;CC;CC;CC;BP;BP;CC;BP;CC;MF;CC;MF;MF;MF;BP;BP;BP;BP;BP;BP;CC;BP;CC;BP;MF;BP;BP;BP;CC;BP;BP;MF;BP;CC;CC;CC;BP;MF;MF;CC;MF;MF;MF;CC;BP;CC;CC;BP;BP;CC;BP;MF;CC;CC;MF;BP;BP;CC;CC;BP;BP;CC;BP;MF;CC;MF;BP;CC;BP;BP;BP;CC;MF;BP;CC;BP;MF;BP;MF;BP;CC;MF;MF;CC;CC;CC;	trehalose transmembrane transporter activity;carbohydrate transmembrane transport;obsolete glucose:proton symporter activity;cortical actin cytoskeleton;myo-inositol:proton symporter activity;mannose transmembrane transporter activity;transmembrane transport;D-glucose binding;response to water deprivation;photoreceptor cell maintenance;cytosol;mannitol transmembrane transporter activity;response …	-	-	-	probable polyol transporter 4 [Capsicum annuum]	PF00083.28	Sugar (and other) transporter	Probable polyol transporter 4 OS=Arabidopsis thaliana OX=3702 GN=PLT4 PE=2 SV=1	44NZ9	U	Belongs to the major facilitator superfamily. Sugar transporter (TC 2.A.1.1) family	COG2814	Predicted arabinose efflux permease AraJ, MFS family	G	Carbohydrate transport and metabolism	KOG0254	[R]	General function prediction only;	Predicted transporter (major facilitator superfamily)	-
ZLC12G0002910	ZLC12G0002910	5.08385	7.2136	1.45884e-79	4.95701e-77	up	324.002	509.124	222.577	2.52886	2.49862	2.32526	11563	14859	6736	67	65	62	-	-	-	-	-	-	late embryogenesis abundant protein D-29 [Capsicum annuum]	PF02987.20	Late embryogenesis abundant protein	Late embryogenesis abundant protein D-29 OS=Gossypium hirsutum OX=3635 PE=3 SV=1	44M7D	-	-	-	-	-	-	KOG4744	[S]	Function unknown;	Uncharacterized conserved protein	-
ZLC03G0017500	ZLC03G0017500	3.8634	-5.15001	2.83748e-79	9.48843e-77	down	2.35446	1.30721	2.1751	72.9149	70.3435	72.3566	187	85	147	4256	4030	4269	GO:0006995;GO:0010150;GO:0009901;GO:0005783;GO:0008643;GO:0009555;GO:0009646;GO:1902334;GO:0005355;GO:0009744;GO:0009705;GO:0015755;GO:0051119;GO:0071836;GO:0080112;GO:0048571;GO:0015757;GO:0006952;GO:0007623;GO:0010431;GO:0005353;GO:0009734;GO:0012505;GO:0008515;GO:0071446;GO:0009793;GO:0071470;GO:0005789;GO:0070417;GO:0015770;GO:0051260;GO:1905200;GO:0012506;GO:0071215;GO:1905201;GO:0000139;GO:…	BP;BP;BP;CC;BP;BP;BP;BP;MF;BP;CC;BP;MF;BP;BP;BP;BP;BP;BP;BP;MF;BP;CC;MF;BP;BP;BP;CC;BP;BP;BP;BP;CC;BP;MF;CC;BP;MF;BP;CC;BP;BP;BP;BP;MF;BP;BP;CC;BP;CC;BP;BP;BP;BP;CC;	cellular response to nitrogen starvation;leaf senescence;anther dehiscence;endoplasmic reticulum;carbohydrate transport;pollen development;response to absence of light;fructose export from vacuole to cytoplasm;obsolete glucose transmembrane transporter activity;response to sucrose;plant-type vacuole membrane;fructose transmembrane transport;sugar transmembrane transporter activity;nectar secretio…	K15382	-	-	bidirectional sugar transporter SWEET12 [Capsicum annuum]	PF03083.20	Sugar efflux transporter for intercellular exchange	Bidirectional sugar transporter SWEET10 OS=Arabidopsis thaliana OX=3702 GN=SWEET10 PE=1 SV=1	44PTR	U	Mediates both low-affinity uptake and efflux of sugar across the membrane	-	-	-	-	KOG1623	[R]	General function prediction only;	Multitransmembrane protein	-
ZLC03G0014530	ZLC03G0014530	2.81704	-5.74173	4.61667e-79	1.51968e-76	down	0.714952	0.416955	0.507545	27.8238	30.2199	36.1553	44	21	27	1238	1320	1626	GO:0009617;GO:0016020;GO:0042742;GO:0009753;GO:0009611;	BP;CC;BP;BP;BP;	response to bacterium;membrane;defense response to bacterium;response to jasmonic acid;response to wounding;	-	-	-	pathogen-associated molecular patterns-induced protein A70 [Capsicum annuum]	PF05553.15	Cotton fibre expressed protein	Pathogen-associated molecular patterns-induced protein A70 OS=Arabidopsis thaliana OX=3702 GN=A70 PE=1 SV=1	44JGM	S	Domain of unknown function (DUF4408)	-	-	-	-	-	-	-	-	-
ZLC08G0015400	ZLC08G0015400	5.43885	2.93497	1.62812e-78	5.27685e-76	up	105.976	122.12	114.027	14.4092	17.2981	14.5935	7460	7030	6806	747	880	765	GO:0032174;GO:0003231;GO:0045879;GO:0048754;GO:0010569;GO:0005977;GO:0000022;GO:0008344;GO:0010628;GO:0046627;GO:0070873;GO:0042587;GO:0051726;GO:0003723;GO:0001932;GO:0031143;GO:0032869;GO:0010161;GO:0051299;GO:0000775;GO:0098794;GO:0031272;GO:0014706;GO:0045202;GO:0008360;GO:0071277;GO:0030289;GO:0005829;GO:0032088;GO:0005979;GO:0043195;GO:0048768;GO:0051898;GO:0008157;GO:0010288;GO:0051286;GO:…	CC;BP;BP;BP;BP;BP;BP;BP;BP;BP;BP;CC;BP;MF;BP;CC;BP;BP;BP;CC;CC;BP;BP;CC;BP;BP;CC;CC;BP;BP;CC;BP;BP;MF;BP;CC;BP;BP;MF;BP;CC;BP;BP;MF;BP;BP;BP;BP;MF;BP;BP;BP;CC;BP;BP;BP;MF;CC;MF;BP;CC;BP;BP;BP;BP;BP;BP;BP;CC;CC;BP;CC;BP;BP;BP;BP;CC;BP;BP;BP;BP;BP;CC;BP;BP;BP;BP;BP;BP;MF;BP;BP;CC;BP;BP;CC;CC;BP;MF;BP;BP;BP;MF;BP;BP;CC;BP;BP;BP;BP;CC;MF;BP;CC;MF;BP;CC;BP;BP;BP;CC;CC;BP;MF;BP;BP;BP;BP;BP;BP;MF;CC;BP;…	cellular bud neck septin collar;cardiac ventricle development;negative regulation of smoothened signaling pathway;branching morphogenesis of an epithelial tube;regulation of double-strand break repair via homologous recombination;glycogen metabolic process;mitotic spindle elongation;adult locomotory behavior;positive regulation of gene expression;negative regulation of insulin receptor signaling …	K06269	ko03015	mRNA surveillance pathway	serine/threonine-protein phosphatase PP1 isozyme 9 [Capsicum annuum]	PF00149.32	Calcineurin-like phosphoesterase	Serine/threonine-protein phosphatase PP1 isozyme 9 OS=Arabidopsis thaliana OX=3702 GN=TOPP9 PE=1 SV=1	44S3R	T	serine threonine-protein phosphatase	COG0639	Diadenosine tetraphosphatase ApaH/serine/threonine protein phosphatase, PP2A family	T	Signal transduction mechanisms	KOG0374	[TR]	Signal transduction mechanisms; General function prediction only;	Serine/threonine specific protein phosphatase PP1, catalytic subunit	-
ZLC03G0042330	ZLC03G0042330	6.56179	2.6771	1.8827e-78	6.00952e-76	up	211.018	259.56	282.585	36.796	35.366	32.0121	20374	18907	21460	2897	2650	2603	GO:0019464;GO:0055093;GO:0006103;GO:0006633;GO:0010731;GO:0045240;GO:0000305;GO:0002931;GO:0035094;GO:0009083;GO:0006086;GO:0048046;GO:0014823;GO:0004148;GO:0005829;GO:0071949;GO:0009060;GO:0050661;GO:0008270;GO:0016668;GO:0005967;GO:0050787;GO:0042802;GO:0046686;GO:0034604;GO:0009410;GO:0033189;GO:0003957;GO:0005947;GO:0045454;GO:0031514;GO:0005524;GO:0071280;GO:0070276;GO:0006749;GO:0005737;GO:…	BP;BP;BP;BP;BP;CC;BP;BP;BP;BP;BP;CC;BP;MF;CC;MF;BP;MF;MF;MF;CC;BP;MF;BP;MF;BP;BP;MF;CC;BP;CC;MF;BP;BP;BP;CC;CC;CC;BP;BP;BP;MF;CC;CC;CC;BP;CC;BP;BP;BP;BP;MF;BP;MF;BP;CC;CC;BP;BP;BP;MF;BP;BP;CC;BP;BP;BP;CC;MF;BP;CC;MF;BP;CC;CC;BP;CC;BP;BP;CC;MF;CC;MF;CC;BP;BP;MF;MF;CC;MF;CC;CC;BP;MF;BP;MF;CC;BP;CC;MF;CC;BP;BP;MF;BP;BP;CC;CC;BP;CC;BP;BP;MF;MF;BP;MF;BP;MF;BP;BP;CC;CC;MF;	glycine decarboxylation via glycine cleavage system;response to hyperoxia;2-oxoglutarate metabolic process;fatty acid biosynthetic process;protein glutathionylation;alpha-ketoacid dehydrogenase complex;response to oxygen radical;response to ischemia;response to nicotine;branched-chain amino acid catabolic process;acetyl-CoA biosynthetic process from pyruvate;apoplast;response to activity;dihydrol…	K00383	ko00480;ko01100	Glutathione metabolism;Metabolic pathways	glutathione reductase, chloroplastic [Capsicum annuum]	PF07992.18	Pyridine nucleotide-disulphide oxidoreductase	Glutathione reductase, cytosolic OS=Arabidopsis thaliana OX=3702 GN=At3g24170 PE=1 SV=1	44DMD	Q	Belongs to the class-I pyridine nucleotide-disulfide oxidoreductase family	COG1249	Dihydrolipoamide dehydrogenase (E3) component of pyruvate/2-oxoglutarate dehydrogenase complex or glutathione oxidoreductase	C	Energy production and conversion	KOG0405	[Q]	Secondary metabolites biosynthesis, transport and catabolism;	Pyridine nucleotide-disulphide oxidoreductase	-
ZLC07G0022990	ZLC07G0022990	5.39753	8.65584	3.2275e-78	1.01483e-75	up	769.307	309.747	1066.88	1.75267	1.87451	1.77327	32210	10606	37876	55	57	56	GO:0009505;GO:1904383;GO:0045087;GO:0005524;GO:0005576;GO:0004674;GO:0005516;GO:0006833;GO:0060320;GO:0004672;GO:0046777;GO:0004675;GO:0005634;GO:0005773;GO:0009506;GO:0099503;GO:0006955;GO:0048046;GO:0005539;GO:0005829;GO:0000325;GO:0031625;GO:0071215;GO:0009620;GO:0106310;GO:0071456;GO:0005886;GO:0016310;GO:0006468;GO:0042802;GO:0048544;GO:0016020;GO:0009738;GO:0005794;GO:0051707;GO:0005739;GO:…	CC;BP;BP;MF;CC;MF;MF;BP;BP;MF;BP;MF;CC;CC;CC;CC;BP;CC;MF;CC;CC;MF;BP;BP;MF;BP;CC;BP;BP;MF;BP;CC;BP;CC;BP;CC;BP;MF;	plant-type cell wall;response to sodium phosphate;innate immune response;ATP binding;extracellular region;protein serine/threonine kinase activity;calmodulin binding;water transport;rejection of self pollen;protein kinase activity;protein autophosphorylation;transmembrane receptor protein serine/threonine kinase activity;nucleus;vacuole;plasmodesma;secretory vesicle;immune response;apoplast;glyco…	-	-	-	epidermis-specific secreted glycoprotein EP1-like precursor [Capsicum annuum]	PF01453.28	D-mannose binding lectin	Epidermis-specific secreted glycoprotein EP1 OS=Daucus carota OX=4039 GN=EP1 PE=1 SV=1	44MSK	S	Epidermis-specific secreted glycoprotein	-	-	-	-	-	-	-	-	-
ZLC02G0031160	ZLC02G0031160	4.13269	7.04181	4.22286e-78	1.30828e-75	up	205.607	113.298	124.597	1.42917	0.842048	1.19517	13424	6049	6898	69	40	59	GO:0005783;GO:0031090;GO:0043231;GO:0005737;GO:0061459;GO:0034488;GO:0055085;GO:0031966;GO:0010508;GO:0005765;GO:0015819;GO:0051286;GO:0000329;GO:0015174;GO:0016020;GO:0032153;GO:0005794;GO:0080144;GO:1903826;GO:0005739;GO:0015189;	CC;CC;CC;CC;MF;BP;BP;CC;BP;CC;BP;CC;CC;MF;CC;CC;CC;BP;BP;CC;MF;	endoplasmic reticulum;organelle membrane;intracellular membrane-bounded organelle;cytoplasm;L-arginine transmembrane transporter activity;basic amino acid transmembrane export from vacuole;transmembrane transport;mitochondrial membrane;positive regulation of autophagy;lysosomal membrane;lysine transport;cell tip;fungal-type vacuole membrane;basic amino acid transmembrane transporter activity;memb…	K23678	-	-	probable vacuolar amino acid transporter YPQ2 [Capsicum annuum]	PF04193.18	PQ loop repeat	Lysosomal amino acid transporter 1 OS=Caenorhabditis elegans OX=6239 GN=laat-1 PE=1 SV=2	44F81	M	Repeated motif present between transmembrane helices in cystinosin, yeast ERS1p, mannose-P-dolichol utilization defect 1, and other hypothetical proteins.	-	-	-	-	KOG2913	[S]	Function unknown;	Predicted membrane protein	-
ZLC04G0003730	ZLC04G0003730	7.05011	-2.27628	6.3279e-78	1.93203e-75	down	56.8086	62.1512	56.7712	289.806	295.544	296.841	1294	1157	1096	4856	4861	5028	-	-	-	-	-	-	-	-	-	-	-	-	-	-	-	-	-	-	-	-	-	-
ZLC08G0019610	ZLC08G0019610	4.15169	2.42031	5.1264e-77	1.54283e-74	up	38.7463	36.6937	37.3517	6.77926	7.23678	7.56345	4648	3612	3692	615	627	667	GO:0016079;GO:0061024;GO:0007517;GO:0048041;GO:0005856;GO:0010020;GO:0035249;GO:0035640;GO:0051015;GO:0001786;GO:0046627;GO:0061909;GO:0005768;GO:0007204;GO:0016309;GO:0019065;GO:0033583;GO:0016601;GO:0070527;GO:0030989;GO:0031267;GO:0030018;GO:0007528;GO:0019887;GO:0014069;GO:0006935;GO:2000785;GO:1902635;GO:0007626;GO:0001817;GO:0001750;GO:0005829;GO:0033017;GO:0006887;GO:0007601;GO:0055074;GO:…	BP;BP;BP;BP;CC;BP;BP;BP;MF;MF;BP;BP;CC;BP;MF;BP;CC;BP;BP;BP;MF;CC;BP;MF;CC;BP;BP;BP;BP;BP;CC;CC;CC;BP;BP;BP;MF;BP;CC;BP;MF;MF;CC;BP;BP;BP;MF;CC;BP;BP;BP;MF;BP;BP;BP;BP;MF;BP;BP;BP;BP;CC;BP;BP;CC;BP;MF;MF;CC;BP;CC;BP;CC;CC;BP;BP;BP;BP;CC;CC;BP;BP;CC;CC;BP;CC;MF;BP;CC;BP;CC;BP;MF;MF;CC;BP;BP;BP;BP;BP;BP;CC;BP;CC;BP;MF;BP;CC;MF;BP;BP;MF;BP;BP;CC;CC;MF;BP;BP;BP;BP;CC;CC;BP;CC;CC;BP;BP;CC;BP;CC;BP;BP;…	synaptic vesicle exocytosis;membrane organization;muscle organ development;focal adhesion assembly;cytoskeleton;chloroplast fission;synaptic transmission, glutamatergic;exploration behavior;actin filament binding;phosphatidylserine binding;negative regulation of insulin receptor signaling pathway;autophagosome-lysosome fusion;endosome;positive regulation of cytosolic calcium ion concentration;1-p…	K00889	ko04070;ko00562;ko01100;ko04144	Phosphatidylinositol signaling system;Inositol phosphate metabolism;Metabolic pathways;Endocytosis	phosphatidylinositol 4-phosphate 5-kinase 7 isoform X1 [Capsicum annuum]	PF01504.22	Phosphatidylinositol-4-phosphate 5-Kinase	Phosphatidylinositol 4-phosphate 5-kinase 8 OS=Arabidopsis thaliana OX=3702 GN=PIP5K8 PE=1 SV=1	44F2N	T	Phosphatidylinositol phosphate kinases	COG4642	Uncharacterized conserved protein	S	Function unknown	KOG0229	[T]	Signal transduction mechanisms;	Phosphatidylinositol-4-phosphate 5-kinase	-
ZLC02G0003790	ZLC02G0003790	8.5608	6.34666	8.32527e-77	2.47026e-74	up	4906.57	2796.41	2435.28	39.1376	45.7618	45.1903	91686	42733	38587	539	618	629	GO:0009611;GO:0005829;GO:0009737;GO:0005507;GO:0046872;GO:1902075;GO:0071465;GO:0016151;GO:0009409;GO:0009415;GO:0009961;GO:0009631;GO:0009414;	BP;CC;BP;MF;MF;BP;BP;MF;BP;BP;BP;BP;BP;	response to wounding;cytosol;response to abscisic acid;copper ion binding;metal ion binding;cellular response to salt;cellular response to desiccation;nickel cation binding;response to cold;response to water;response to 1-aminocyclopropane-1-carboxylic acid;cold acclimation;response to water deprivation;	-	-	-	abscisic acid and environmental stress-inducible protein TAS14 [Capsicum annuum]	PF00257.23	Dehydrin	Dehydrin DHN2 OS=Hordeum vulgare OX=4513 GN=DHN2 PE=2 SV=1	44U1R	S	Dehydrin	-	-	-	-	-	-	-	-	-
ZLC02G0019500	ZLC02G0019500	4.63675	3.79406	2.70474e-76	7.91399e-74	up	72.7292	93.2121	88.1294	6.27314	5.31424	7.33673	4936	5173	5072	314	261	371	GO:0015020;GO:0009690;GO:0046148;GO:0050404;GO:1902265;GO:0080045;GO:0035251;GO:0102890;GO:0047893;GO:0016758;GO:0009808;GO:0010083;GO:0098754;GO:0046345;GO:0048439;GO:0005829;GO:0009687;GO:0080044;GO:0006486;GO:0050502;GO:0102956;GO:0016135;GO:0047209;GO:0042178;GO:0042802;GO:0008202;GO:0010294;GO:0016114;GO:0005737;GO:0010113;GO:0005634;GO:0050004;GO:0009636;GO:0102361;GO:0009698;GO:0080043;GO:…	MF;BP;BP;MF;BP;MF;MF;MF;MF;MF;BP;BP;BP;BP;BP;CC;BP;MF;BP;MF;MF;BP;MF;BP;MF;BP;MF;BP;CC;BP;CC;MF;BP;MF;BP;MF;BP;MF;BP;BP;CC;BP;BP;MF;MF;BP;MF;BP;MF;MF;BP;BP;MF;MF;BP;BP;MF;MF;MF;BP;BP;BP;BP;CC;BP;BP;MF;CC;BP;MF;MF;MF;MF;BP;BP;BP;BP;MF;MF;BP;MF;MF;MF;MF;MF;	glucuronosyltransferase activity;cytokinin metabolic process;pigment biosynthetic process;zeatin O-beta-D-xylosyltransferase activity;abscisic acid homeostasis;quercetin 3'-O-glucosyltransferase activity;UDP-glucosyltransferase activity;chalcone 4'-O-glucosyltransferase activity;flavonol 3-O-glucosyltransferase activity;hexosyltransferase activity;lignin metabolic process;regulation of vegetative…	-	-	-	anthocyanidin 3-O-glucosyltransferase 2 [Capsicum annuum]	PF00201.22	UDP-glucoronosyl and UDP-glucosyl transferase	UDP-glycosyltransferase 71E1 OS=Stevia rebaudiana OX=55670 GN=UGT71E1 PE=2 SV=1	44FFP	CG	Belongs to the UDP-glycosyltransferase family	COG1819	UDP:flavonoid glycosyltransferase YjiC, YdhE family	G	Carbohydrate transport and metabolism	KOG1192	[GC]	Carbohydrate transport and metabolism; Energy production and conversion;	UDP-glucuronosyl and UDP-glucosyl transferase	-
ZLC04G0002160	ZLC04G0002160	3.112	-3.8857	2.92044e-75	8.42806e-73	down	1.8924	1.39823	1.89345	25.5325	24.75	29.4584	185	112	157	1833	1744	2138	GO:0009505;GO:0010047;GO:0009835;GO:0009735;GO:1990059;GO:0005576;GO:0005768;GO:0009847;GO:0030248;GO:0007389;GO:0009506;GO:0005802;GO:2000899;GO:0009504;GO:0043622;GO:0042547;GO:0071555;GO:0008810;GO:0030245;GO:0009624;GO:0009828;GO:0042538;GO:0005769;GO:0085030;GO:0030244;GO:0005886;GO:0009826;GO:0030435;GO:0042802;GO:0016020;GO:0048367;GO:0005794;GO:0009279;GO:0005739;GO:0033946;GO:0009507;GO:…	CC;BP;BP;BP;BP;CC;CC;BP;MF;BP;CC;CC;BP;CC;BP;BP;BP;MF;BP;BP;BP;BP;CC;BP;BP;CC;BP;BP;MF;CC;BP;CC;CC;CC;MF;CC;MF;	plant-type cell wall;fruit dehiscence;fruit ripening;response to cytokinin;fruit valve development;extracellular region;endosome;spore germination;cellulose binding;pattern specification process;plasmodesma;trans-Golgi network;xyloglucan catabolic process;cell plate;cortical microtubule organization;cell wall modification involved in multidimensional cell growth;cell wall organization;cellulase a…	-	-	-	endoglucanase 10 [Capsicum annuum]	PF00759.23	Glycosyl hydrolase family 9	Endoglucanase 24 OS=Oryza sativa subsp. japonica OX=39947 GN=Os09g0533900 PE=2 SV=1	44EV3	G	Glycosyl hydrolase family 9	COG3401	Fibronectin type 3 domain	R	General function prediction only	-	-	-	-	-
ZLC08G0019580	ZLC08G0019580	4.9632	5.72509	3.14829e-75	8.96283e-73	up	142.089	245.17	223.366	3.37316	3.26973	5.24358	10521	14840	13961	185	176	289	GO:0033095;GO:0043245;GO:0046872;GO:0048316;GO:0005783;GO:0019864;GO:0009506;GO:0000326;GO:0005576;GO:0045735;GO:0010431;GO:0048825;GO:0019863;GO:0034214;GO:0070207;GO:0042735;	CC;CC;MF;BP;CC;MF;CC;CC;CC;MF;BP;BP;MF;BP;BP;CC;	aleurone grain;extraorganismal space;metal ion binding;seed development;endoplasmic reticulum;IgG binding;plasmodesma;protein storage vacuole;extracellular region;nutrient reservoir activity;seed maturation;cotyledon development;IgE binding;protein hexamerization;protein homotrimerization;endosperm protein body;	-	-	-	cocosin 1 [Capsicum annuum]	PF00190.26	Cupin	Cocosin 1 OS=Cocos nucifera OX=13894 GN=COS-1 PE=1 SV=1	44T3H	S	Cupin	-	-	-	-	-	-	-	-	-
ZLC10G0020110	ZLC10G0020110	3.63778	-5.2405	5.9616e-75	1.67457e-72	down	1.99621	1.44199	1.18169	60.3115	52.9441	69.4515	322	191	162	7159	6169	8334	GO:0051302;GO:0009729;GO:0009825;GO:0048281;GO:0038023;GO:0071323;GO:0090558;GO:0005768;GO:0042659;GO:0051428;GO:2000038;GO:0010074;GO:0080142;GO:0010102;GO:0009734;GO:1902025;GO:0080092;GO:0004713;GO:0002237;GO:0045184;GO:0010449;GO:0031349;GO:0080141;GO:0009944;GO:0048226;GO:1901653;GO:0031347;GO:0006468;GO:0048366;GO:0009664;GO:0010268;GO:0042802;GO:0160073;GO:0048657;GO:0090351;GO:0055075;GO:…	BP;BP;BP;BP;MF;BP;BP;CC;BP;MF;BP;BP;BP;BP;BP;BP;BP;MF;BP;BP;BP;BP;BP;BP;CC;BP;BP;BP;BP;BP;BP;MF;BP;BP;BP;BP;BP;CC;BP;BP;BP;MF;CC;BP;MF;BP;BP;BP;CC;BP;CC;MF;MF;MF;CC;BP;MF;BP;BP;BP;BP;BP;BP;CC;BP;BP;MF;BP;CC;MF;BP;CC;BP;MF;BP;MF;BP;BP;CC;BP;BP;BP;MF;BP;BP;MF;BP;MF;BP;BP;BP;CC;BP;BP;CC;BP;CC;MF;MF;BP;BP;BP;BP;BP;BP;MF;BP;MF;BP;BP;BP;BP;BP;CC;BP;BP;BP;BP;BP;BP;CC;BP;CC;BP;BP;BP;BP;BP;MF;BP;CC;BP;BP;…	regulation of cell division;detection of brassinosteroid stimulus;multidimensional cell growth;inflorescence morphogenesis;signaling receptor activity;cellular response to chitin;plant epidermis development;endosome;regulation of cell fate specification;peptide hormone receptor binding;regulation of stomatal complex development;maintenance of meristem identity;regulation of salicylic acid biosynt…	K00924	-	-	receptor-like kinase TMK3 [Capsicum annuum]	PF07714.21	Protein tyrosine and serine/threonine kinase	Receptor-like kinase TMK3 OS=Arabidopsis thaliana OX=3702 GN=TMK3 PE=1 SV=1	44SF1	T	Leucine rich repeat N-terminal domain	COG4886	Leucine-rich repeat (LRR) protein	K	Transcription	-	-	-	-	-
ZLC08G0015450	ZLC08G0015450	4.07824	10.3204	9.03837e-75	2.50541e-72	up	121.802	314.575	347.918	0.078662	0.286151	0.238305	7616	16084	18445	4	13	12	GO:0006995;GO:0005783;GO:0010150;GO:0009901;GO:0008643;GO:0009646;GO:0009555;GO:1902334;GO:0005355;GO:0009744;GO:0009705;GO:0015755;GO:0051119;GO:0071836;GO:0080112;GO:0015757;GO:0048571;GO:0007623;GO:0006952;GO:0010431;GO:0005353;GO:0009734;GO:0012505;GO:0008515;GO:0071446;GO:0042742;GO:0009793;GO:0005789;GO:0071470;GO:0070417;GO:0051260;GO:0015770;GO:1905200;GO:0012506;GO:0071215;GO:1905201;GO:…	BP;CC;BP;BP;BP;BP;BP;BP;MF;BP;CC;BP;MF;BP;BP;BP;BP;BP;BP;BP;MF;BP;CC;MF;BP;BP;BP;CC;BP;BP;BP;BP;BP;CC;BP;MF;CC;MF;BP;CC;BP;BP;MF;BP;BP;BP;CC;CC;CC;BP;BP;BP;BP;BP;	cellular response to nitrogen starvation;endoplasmic reticulum;leaf senescence;anther dehiscence;carbohydrate transport;response to absence of light;pollen development;fructose export from vacuole to cytoplasm;obsolete glucose transmembrane transporter activity;response to sucrose;plant-type vacuole membrane;fructose transmembrane transport;sugar transmembrane transporter activity;nectar secretio…	K15382	-	-	bidirectional sugar transporter SWEET16 [Capsicum annuum]	PF03083.20	Sugar efflux transporter for intercellular exchange	Bidirectional sugar transporter SWEET16 OS=Oryza sativa subsp. japonica OX=39947 GN=SWEET16 PE=3 SV=1	44QBI	U	Mediates both low-affinity uptake and efflux of sugar across the membrane	-	-	-	-	KOG1623	[R]	General function prediction only;	Multitransmembrane protein	-
ZLC02G0036050	ZLC02G0036050	5.57078	3.69347	1.05459e-74	2.88533e-72	up	139.047	177.072	171.791	10.4986	14.2895	14.2197	5653	5887	5922	315	420	431	-	-	-	-	-	-	uncharacterized protein LOC107860718 [Capsicum annuum]	-	-	-	44KGW	-	-	-	-	-	-	-	-	-	-	-
ZLC03G0005130	ZLC03G0005130	4.07408	-3.64617	1.47204e-74	3.97582e-72	down	3.72393	3.61667	5.22962	54.0205	51.0887	57.6358	290	230	345	3084	2865	3327	GO:0032418;GO:0048675;GO:0001221;GO:0032586;GO:0010966;GO:0000836;GO:0005768;GO:0005798;GO:0009938;GO:0004842;GO:0008584;GO:0030517;GO:0007389;GO:0021501;GO:1904263;GO:0010729;GO:0005770;GO:1901000;GO:0009414;GO:0036020;GO:0005829;GO:0009687;GO:0031625;GO:0060384;GO:0005765;GO:1904262;GO:0008270;GO:0007409;GO:0071629;GO:0000122;GO:0051787;GO:0061630;GO:0042802;GO:0043161;GO:0030511;GO:0030433;GO:…	BP;BP;MF;CC;BP;CC;CC;CC;BP;MF;BP;BP;BP;BP;BP;BP;CC;BP;BP;CC;CC;BP;MF;BP;CC;BP;MF;BP;BP;BP;MF;MF;MF;BP;BP;BP;BP;BP;CC;BP;BP;BP;BP;CC;BP;BP;BP;CC;MF;BP;BP;CC;BP;CC;BP;BP;MF;BP;CC;BP;BP;BP;BP;BP;BP;CC;MF;BP;BP;BP;BP;BP;BP;BP;MF;BP;BP;CC;BP;BP;CC;CC;BP;BP;BP;CC;CC;BP;MF;BP;BP;BP;MF;CC;CC;CC;CC;BP;CC;BP;BP;CC;BP;BP;BP;BP;CC;BP;BP;CC;BP;BP;BP;CC;BP;BP;MF;MF;CC;BP;CC;BP;BP;BP;BP;BP;BP;CC;BP;CC;MF;BP;BP;…	lysosome localization;axon extension;transcription coregulator binding;protein storage vacuole membrane;regulation of phosphate transport;Hrd1p ubiquitin ligase complex;endosome;Golgi-associated vesicle;negative regulation of gibberellic acid mediated signaling pathway;ubiquitin-protein transferase activity;male gonad development;negative regulation of axon extension;pattern specification process…	-	-	-	uncharacterized protein LOC107861919 [Capsicum annuum]	PF13639.10	Ring finger domain	Probable E3 ubiquitin-protein ligase HIP1 OS=Oryza sativa subsp. japonica OX=39947 GN=HIP1 PE=1 SV=2	44HTY	O	RING-type zinc-finger	-	-	-	-	KOG0799	[G]	Carbohydrate transport and metabolism;	Branching enzyme	-
ZLC12G0002390	ZLC12G0002390	4.90151	8.07295	5.01825e-74	1.33822e-71	up	327.002	437.052	378.027	1.14386	2.45788	0.765762	21337	23332	20925	55	116	38	GO:0017000;GO:0042577;GO:0044255;GO:0005783;GO:0043231;GO:0018786;GO:0019439;GO:0090181;GO:0005576;GO:0050248;GO:0046272;GO:0018771;GO:0010628;GO:0005737;GO:0046232;GO:0016823;GO:0004601;GO:0050357;GO:0018774;GO:0018768;GO:0005782;GO:0016829;GO:0097176;GO:0042632;GO:0070062;GO:0009636;GO:0016311;GO:1904681;GO:0016691;GO:0005829;GO:0000287;GO:0042597;GO:0018785;GO:0008218;GO:0042803;GO:0046839;GO:…	BP;MF;BP;CC;CC;MF;BP;BP;CC;MF;BP;MF;BP;CC;BP;MF;MF;MF;MF;MF;CC;MF;BP;BP;CC;BP;BP;BP;MF;CC;MF;CC;MF;BP;MF;BP;CC;BP;CC;BP;BP;MF;CC;BP;MF;MF;MF;MF;CC;MF;MF;MF;MF;BP;BP;MF;	antibiotic biosynthetic process;lipid phosphatase activity;cellular lipid metabolic process;endoplasmic reticulum;intracellular membrane-bounded organelle;haloalkane dehalogenase activity;obsolete aromatic compound catabolic process;regulation of cholesterol metabolic process;extracellular region;Renilla-luciferin 2-monooxygenase activity;stilbene catabolic process;2-hydroxy-6-oxonona-2,4-dienedi…	-	-	-	epoxide hydrolase A-like isoform X2 [Capsicum annuum]	PF00561.24	alpha/beta hydrolase fold	Epoxide hydrolase A OS=Mycobacterium tuberculosis (strain ATCC 25618 / H37Rv) OX=83332 GN=ephA PE=1 SV=1	44NGR	I	epoxide hydrolase	COG0596	2-succinyl-6-hydroxy-2,4-cyclohexadiene-1-carboxylate synthase MenH and related esterases, alpha/beta hydrolase fold	HR	-	KOG4178	[I]	Lipid transport and metabolism;	Soluble epoxide hydrolase	-
ZLC07G0011960	ZLC07G0011960	3.58379	6.49439	1.2039e-73	3.17031e-71	up	55.1833	84.0101	94.6499	0.595658	1.08621	0.953966	1939	2414	2819	16	28	25	GO:0010452;GO:0090506;GO:0010150;GO:0010167;GO:0010628;GO:0010966;GO:0007623;GO:0009414;GO:0005829;GO:0010492;GO:1900056;GO:0009944;GO:0009873;GO:0000122;GO:0042802;GO:0032107;GO:0048364;GO:0080113;GO:0048449;GO:0042753;GO:0010119;GO:0005737;GO:0071486;GO:0009943;GO:1990110;GO:0005634;GO:0009723;GO:0043621;GO:0034765;GO:0009793;GO:0009737;GO:0010380;GO:0000160;GO:0010229;GO:0055063;GO:0090548;GO:…	BP;BP;BP;BP;BP;BP;BP;BP;CC;BP;BP;BP;BP;BP;MF;BP;BP;BP;BP;BP;BP;CC;BP;BP;BP;CC;BP;MF;BP;BP;BP;BP;BP;BP;BP;BP;BP;BP;BP;BP;BP;MF;BP;BP;BP;BP;BP;BP;BP;BP;BP;MF;BP;BP;BP;BP;BP;MF;BP;BP;BP;MF;BP;BP;BP;BP;BP;BP;BP;BP;BP;BP;MF;BP;CC;BP;BP;BP;BP;BP;BP;BP;BP;BP;BP;BP;MF;BP;BP;BP;BP;MF;BP;BP;BP;BP;	obsolete histone H3-K36 methylation;axillary shoot meristem initiation;leaf senescence;response to nitrate;positive regulation of gene expression;regulation of phosphate transport;circadian rhythm;response to water deprivation;cytosol;maintenance of shoot apical meristem identity;negative regulation of leaf senescence;polarity specification of adaxial/abaxial axis;ethylene-activated signaling pat…	-	-	-	myb-related protein 1-like [Capsicum annuum]	PF00249.35	Myb-like DNA-binding domain	Putative Myb family transcription factor At1g14600 OS=Arabidopsis thaliana OX=3702 GN=At1g14600 PE=2 SV=2	44T8H	K	MYB family transcription factor	-	-	-	-	-	-	-	-	-
ZLC10G0008040	ZLC10G0008040	4.5455	8.92482	1.42406e-72	3.70378e-70	up	439.088	232.055	334.464	0.25948	0.980014	0.890079	36830	15918	23788	17	60	56	GO:1990961;GO:0070430;GO:0010150;GO:0016248;GO:0010167;GO:0072237;GO:0090408;GO:0005427;GO:0090449;GO:0001878;GO:0042938;GO:0015706;GO:0040018;GO:0009734;GO:0015386;GO:0055085;GO:0043201;GO:0035579;GO:0009414;GO:0036020;GO:0080052;GO:0005829;GO:0009624;GO:0005765;GO:0019915;GO:0080168;GO:0034157;GO:0015333;GO:0035442;GO:0048527;GO:0046686;GO:0051956;GO:0055075;GO:0140367;GO:0015031;GO:0002119;GO:…	BP;BP;BP;MF;BP;BP;BP;MF;BP;BP;BP;BP;BP;BP;MF;BP;BP;CC;BP;CC;BP;CC;BP;CC;BP;BP;BP;MF;BP;BP;BP;BP;BP;BP;BP;BP;BP;BP;BP;MF;MF;CC;BP;BP;BP;CC;CC;CC;BP;CC;CC;CC;BP;BP;BP;BP;CC;MF;CC;MF;BP;BP;BP;CC;BP;BP;BP;CC;MF;BP;CC;BP;BP;MF;BP;BP;BP;BP;MF;BP;BP;BP;CC;BP;MF;BP;BP;BP;CC;BP;MF;BP;BP;BP;MF;BP;MF;CC;BP;BP;BP;BP;MF;CC;BP;BP;MF;BP;MF;BP;BP;BP;CC;BP;CC;CC;BP;BP;MF;BP;BP;BP;BP;BP;BP;BP;BP;MF;BP;CC;BP;BP;BP;	xenobiotic detoxification by transmembrane export across the plasma membrane;positive regulation of nucleotide-binding oligomerization domain containing 1 signaling pathway;leaf senescence;channel inhibitor activity;response to nitrate;metanephric proximal tubule development;phloem nitrate loading;proton-dependent oligopeptide secondary active transmembrane transporter activity;phloem glucosinola…	K26554	-	-	protein NRT1/ PTR FAMILY 7.3 isoform X2 [Capsicum annuum]	PF00854.25	POT family	Protein NRT1/ PTR FAMILY 7.3 OS=Arabidopsis thaliana OX=3702 GN=NPF7.3 PE=1 SV=2	44BB5	E	POT family	COG3104	Dipeptide/tripeptide permease	E	Amino acid transport and metabolism	KOG1237	[E]	Amino acid transport and metabolism;	H+/oligopeptide symporter	-
ZLC08G0021800	ZLC08G0021800	3.48817	5.72131	4.22074e-72	1.08437e-69	up	47.3592	61.8322	68.52	1.14759	1.47287	0.779648	7139	7610	9044	134	165	88	GO:0051302;GO:0009729;GO:0010150;GO:0010080;GO:0048281;GO:0038023;GO:0009825;GO:0010359;GO:0040015;GO:0010192;GO:0005768;GO:0042659;GO:0048354;GO:0051428;GO:2000038;GO:0010074;GO:0048229;GO:0009808;GO:0010102;GO:0099503;GO:0009734;GO:1902025;GO:0080092;GO:0004713;GO:0009414;GO:0002237;GO:0045184;GO:0010449;GO:0031349;GO:0009944;GO:0048226;GO:1901653;GO:0002764;GO:0031347;GO:0006468;GO:0042802;GO:…	BP;BP;BP;BP;BP;MF;BP;BP;BP;BP;CC;BP;BP;MF;BP;BP;BP;BP;BP;CC;BP;BP;BP;MF;BP;BP;BP;BP;BP;BP;CC;BP;BP;BP;BP;MF;BP;BP;BP;BP;BP;BP;BP;BP;BP;BP;CC;BP;BP;BP;BP;MF;CC;MF;BP;BP;BP;BP;BP;CC;CC;MF;MF;MF;CC;BP;MF;BP;BP;BP;BP;BP;BP;BP;CC;BP;MF;CC;CC;BP;MF;CC;BP;MF;BP;CC;MF;BP;BP;CC;BP;BP;BP;BP;BP;BP;BP;BP;BP;MF;BP;MF;BP;BP;BP;CC;BP;BP;BP;CC;BP;CC;MF;BP;BP;BP;BP;BP;BP;BP;CC;MF;BP;BP;MF;BP;BP;BP;BP;BP;BP;CC;BP;…	regulation of cell division;detection of brassinosteroid stimulus;leaf senescence;regulation of floral meristem growth;inflorescence morphogenesis;signaling receptor activity;multidimensional cell growth;regulation of anion channel activity;negative regulation of multicellular organism growth;mucilage biosynthetic process;endosome;regulation of cell fate specification;mucilage biosynthetic proces…	-	-	-	receptor-like protein kinase 7 [Capsicum annuum]	PF00069.29	Protein kinase domain	Receptor-like protein kinase 7 OS=Arabidopsis thaliana OX=3702 GN=RLK7 PE=1 SV=1	44PVB	T	Receptor-like protein kinase HAIKU2	COG4886	Leucine-rich repeat (LRR) protein	K	Transcription	-	-	-	-	-
ZLC05G0019430	ZLC05G0019430	3.87222	5.20483	2.84384e-71	7.21822e-69	up	93.3267	57.1872	64.912	2.212	1.85457	1.97292	7540	3779	4447	132	109	119	GO:0051726;GO:0034059;GO:0009734;GO:0005983;GO:0009414;GO:0005829;GO:0010186;GO:0010449;GO:0009624;GO:0009415;GO:0009873;GO:0048527;GO:0031347;GO:0048366;GO:0042802;GO:0010105;GO:1900036;GO:0048825;GO:0051301;GO:0048364;GO:0009631;GO:0032880;GO:0009789;GO:0048510;GO:0010119;GO:0005737;GO:0071497;GO:0010166;GO:0009416;GO:0005634;GO:0009723;GO:0042542;GO:0019760;GO:0009834;GO:0009737;GO:1990837;GO:…	BP;BP;BP;BP;BP;CC;BP;BP;BP;BP;BP;BP;BP;BP;MF;BP;BP;BP;BP;BP;BP;BP;BP;BP;BP;CC;BP;BP;BP;CC;BP;BP;BP;BP;BP;MF;BP;BP;BP;BP;BP;BP;BP;BP;BP;BP;BP;BP;BP;BP;BP;BP;CC;BP;BP;MF;BP;BP;BP;BP;BP;BP;BP;BP;BP;BP;CC;MF;BP;BP;BP;BP;BP;BP;BP;BP;BP;BP;BP;BP;BP;BP;BP;BP;BP;BP;BP;BP;BP;BP;BP;BP;MF;BP;BP;BP;BP;BP;MF;BP;BP;BP;BP;BP;	regulation of cell cycle;response to anoxia;auxin-activated signaling pathway;starch catabolic process;response to water deprivation;cytosol;positive regulation of cellular defense response;root meristem growth;response to nematode;response to water;ethylene-activated signaling pathway;lateral root development;regulation of defense response;leaf development;identical protein binding;negative regu…	K09286	-	-	dehydration-responsive element-binding protein 2A [Capsicum annuum]	PF00847.24	AP2 domain	Dehydration-responsive element-binding protein 2C OS=Arabidopsis thaliana OX=3702 GN=DREB2C PE=2 SV=2	44SMC	K	DNA-binding domain in plant proteins such as APETALA2 and EREBPs	-	-	-	-	-	-	-	-	AP2/ERF-ERF
ZLC08G0023000	ZLC08G0023000	7.17113	4.60724	3.32588e-71	8.34123e-69	up	841.869	629.305	609.762	27.0605	24.9983	36.8549	41557	25404	25522	984	892	1354	GO:0046872;GO:0035264;GO:0006979;GO:0006355;GO:0015979;GO:0009416;GO:0009643;GO:0005634;GO:0010117;GO:0055062;GO:0000976;GO:0071289;GO:0009414;GO:0009793;GO:0009737;GO:2000280;GO:0009408;GO:0042538;GO:0003700;GO:0045892;GO:0045926;GO:0071456;GO:0010224;GO:0009611;GO:0043565;GO:0000978;GO:0009409;GO:0009644;GO:0003677;GO:0009738;GO:0048235;GO:0009651;GO:0009631;GO:0010200;	MF;BP;BP;BP;BP;BP;BP;CC;BP;BP;MF;BP;BP;BP;BP;BP;BP;BP;MF;BP;BP;BP;BP;BP;MF;MF;BP;BP;MF;BP;BP;BP;BP;BP;	metal ion binding;multicellular organism growth;response to oxidative stress;regulation of DNA-templated transcription;photosynthesis;response to light stimulus;photosynthetic acclimation;nucleus;photoprotection;phosphate ion homeostasis;transcription cis-regulatory region binding;cellular response to nickel ion;response to water deprivation;embryo development ending in seed dormancy;response to …	-	-	-	zinc finger protein ZAT6 [Capsicum annuum]	PF13912.10	C2H2-type zinc finger	Zinc finger protein ZAT10 OS=Arabidopsis thaliana OX=3702 GN=ZAT10 PE=2 SV=1	44PCB	S	Zinc finger protein	-	-	-	-	KOG1720	[V]	Defense mechanisms;	Protein tyrosine phosphatase CDC14	C2H2
ZLC01G0008080	ZLC01G0008080	4.11366	-6.30321	1.027e-70	2.54539e-68	down	1.39649	0.871496	2.17021	106.462	146	118.835	30	16	40	1663	2239	1876	GO:0016887;GO:0006351;GO:0006281;GO:0005524;GO:0003677;GO:0031011;GO:0140658;	MF;BP;BP;MF;MF;CC;MF;	ATP hydrolysis activity;DNA-templated transcription;DNA repair;ATP binding;DNA binding;Ino80 complex;ATP-dependent chromatin remodeler activity;	-	-	-	pectinesterase inhibitor 10 [Capsicum annuum]	-	-	Chromatin-remodeling ATPase INO80 OS=Coccidioides immitis (strain RS) OX=246410 GN=INO80 PE=3 SV=1	44TW9	S	arabinogalactan	-	-	-	-	-	-	-	-	-
ZLC03G0008450	ZLC03G0008450	3.97324	2.44255	1.47663e-70	3.61722e-68	up	35.6261	32.3685	32.0224	5.83652	6.29354	6.45903	3915	2906	3113	513	507	540	-	-	-	-	-	-	uncharacterized protein LOC107864802 [Capsicum annuum]	PF00226.35	DnaJ domain	-	44HK6	O	DnaJ molecular chaperone homology domain	-	-	-	-	-	-	-	-	-
ZLC09G0024300	ZLC09G0024300	5.31263	-4.3091	2.23404e-70	5.40972e-68	down	6.25542	10.3722	8.4164	180.133	159.541	173.42	225	304	256	4751	4130	4624	GO:0005634;GO:0009785;	CC;BP;	nucleus;blue light signaling pathway;	-	-	-	uncharacterized protein LOC125851217 [Solanum stenotomum]	-	-	Protein BIC1 OS=Arabidopsis thaliana OX=3702 GN=BIC1 PE=1 SV=1	44TH5	-	-	-	-	-	-	-	-	-	-	-
ZLC05G0017140	ZLC05G0017140	3.25515	-3.85797	4.70463e-70	1.12628e-67	down	1.59089	2.12383	2.23091	27.6192	28.2137	33.6477	107	117	127	1359	1363	1674	GO:0045498;GO:0006406;GO:0071837;GO:0009725;GO:0031016;GO:0007494;GO:0001228;GO:0009641;GO:0009585;GO:0009734;GO:0061011;GO:0009414;GO:0005829;GO:0080127;GO:0045638;GO:0048922;GO:0022622;GO:0000122;GO:0048527;GO:0048826;GO:0000978;GO:0048853;GO:0001701;GO:0030900;GO:0016525;GO:0016055;GO:0048920;GO:0048364;GO:0000578;GO:0030948;GO:0043434;GO:0048510;GO:0009646;GO:0003682;GO:0061017;GO:0005737;GO:…	BP;BP;MF;BP;BP;BP;MF;BP;BP;BP;BP;BP;CC;BP;BP;BP;BP;BP;BP;BP;MF;BP;BP;BP;BP;BP;BP;BP;BP;BP;BP;BP;BP;MF;BP;CC;BP;BP;CC;BP;BP;MF;BP;MF;BP;BP;BP;BP;MF;BP;BP;MF;BP;BP;BP;BP;BP;BP;BP;BP;BP;BP;BP;BP;BP;BP;BP;BP;BP;BP;BP;BP;BP;BP;CC;MF;CC;CC;BP;BP;BP;BP;CC;MF;BP;BP;BP;BP;MF;BP;BP;BP;MF;MF;BP;BP;BP;MF;BP;BP;BP;BP;BP;BP;BP;BP;BP;BP;MF;BP;CC;BP;BP;BP;MF;BP;BP;BP;BP;BP;BP;BP;MF;BP;BP;BP;MF;BP;BP;	sex comb development;mRNA export from nucleus;HMG box domain binding;response to hormone;pancreas development;midgut development;DNA-binding transcription activator activity, RNA polymerase II-specific;shade avoidance;red, far-red light phototransduction;auxin-activated signaling pathway;hepatic duct development;response to water deprivation;cytosol;fruit septum development;negative regulation of…	K09338	-	-	homeobox-leucine zipper protein ATHB-6 [Capsicum annuum]	PF02183.22	Homeobox associated leucine zipper	Homeobox-leucine zipper protein ATHB-16 OS=Arabidopsis thaliana OX=3702 GN=ATHB-16 PE=2 SV=2	44MNM	K	Homeobox-leucine zipper protein ATHB-6-like	-	-	-	-	KOG0483	[K]	Transcription;	Transcription factor HEX, contains HOX and HALZ domains	HB-HD-ZIP
ZLC10G0024320	ZLC10G0024320	7.26126	6.05937	1.00863e-69	2.3875e-67	up	806.641	1813.94	1086.06	19.3438	19.4276	18.6863	31053	57107	35452	549	541	536	GO:0048030;GO:0005829;GO:0009793;GO:0031210;GO:0005034;GO:0048316;GO:0009409;GO:0043167;GO:0070492;GO:0006970;GO:0009414;	MF;CC;BP;MF;MF;BP;BP;MF;MF;BP;BP;	disaccharide binding;cytosol;embryo development ending in seed dormancy;phosphatidylcholine binding;osmosensor activity;seed development;response to cold;ion binding;oligosaccharide binding;response to osmotic stress;response to water deprivation;	-	-	-	late embryogenesis abundant protein 46 [Capsicum annuum]	PF03760.19	Late embryogenesis abundant (LEA) group 1	Late embryogenesis abundant protein 46 OS=Arabidopsis thaliana OX=3702 GN=LEA46 PE=2 SV=1	44TZP	S	Late embryogenesis abundant (LEA) group 1	-	-	-	-	-	-	-	-	-
ZLC08G0024540	ZLC08G0024540	4.22122	-3.93162	1.02114e-69	2.39026e-67	down	4.76467	3.36086	4.47509	70.6246	59.072	70.0905	314	181	250	3416	2805	3427	GO:0102259;GO:0019439;GO:1901600;GO:0006633;GO:0005811;GO:0071404;GO:0071397;GO:0005788;GO:0052689;GO:0017171;GO:0042301;GO:0009939;GO:0005829;GO:0009717;GO:0009820;GO:0005615;GO:0005901;GO:0043722;GO:0006468;GO:0016788;GO:0034383;GO:0009410;GO:0016298;GO:0120188;GO:0010875;GO:0043231;GO:0006361;GO:0005576;GO:0010898;GO:2000032;GO:0005737;GO:0045461;GO:0005634;GO:0090122;GO:0106435;GO:0042758;GO:…	MF;BP;BP;BP;CC;BP;BP;CC;MF;MF;MF;BP;CC;BP;BP;CC;CC;MF;BP;MF;BP;BP;MF;BP;BP;CC;BP;CC;BP;BP;CC;BP;CC;BP;MF;BP;MF;BP;BP;BP;CC;BP;MF;BP;BP;BP;MF;MF;CC;BP;BP;MF;MF;BP;MF;BP;MF;BP;BP;BP;MF;BP;MF;MF;BP;BP;MF;MF;BP;MF;BP;CC;CC;BP;BP;CC;CC;MF;CC;BP;BP;MF;MF;BP;BP;MF;MF;BP;BP;BP;BP;BP;BP;MF;MF;BP;BP;MF;MF;BP;	obsolete 1,2-diacylglycerol acylhydrolase activity;obsolete aromatic compound catabolic process;strigolactone metabolic process;fatty acid biosynthetic process;lipid droplet;cellular response to low-density lipoprotein particle stimulus;cellular response to cholesterol;endoplasmic reticulum lumen;carboxylic ester hydrolase activity;serine hydrolase activity;phosphate ion binding;positive regulati…	-	-	-	2-hydroxyisoflavanone dehydratase [Capsicum annuum]	PF07859.17	alpha/beta hydrolase fold	2-hydroxyisoflavanone dehydratase OS=Glycyrrhiza echinata OX=46348 GN=HIDM PE=1 SV=1	44IZS	V	Carboxylesterase family	COG0657	Acetyl esterase/lipase	I	Lipid transport and metabolism	KOG1515	[V]	Defense mechanisms;	Arylacetamide deacetylase	-
ZLC02G0021500	ZLC02G0021500	4.84857	5.51885	2.65848e-69	6.15454e-67	up	169.906	162.555	188.334	2.30825	4.54076	4.89627	16551	12958	15569	166	322	357	GO:0010150;GO:0009682;GO:0080148;GO:0009938;GO:1990841;GO:0042659;GO:1904369;GO:0080169;GO:0070301;GO:0009414;GO:0002237;GO:1900056;GO:0009624;GO:0008270;GO:0009873;GO:0000122;GO:0031347;GO:0048527;GO:0042802;GO:0000978;GO:0032107;GO:0010214;GO:0043531;GO:0005524;GO:0005737;GO:1905034;GO:0005634;GO:0009723;GO:0007165;GO:0042542;GO:0019760;GO:0030010;GO:1990170;GO:0010468;GO:0009793;GO:0009759;GO:…	BP;BP;BP;BP;MF;BP;BP;BP;BP;BP;BP;BP;BP;MF;BP;BP;BP;BP;MF;MF;BP;BP;MF;MF;CC;BP;CC;BP;BP;BP;BP;BP;BP;BP;BP;BP;BP;BP;CC;BP;MF;BP;BP;BP;BP;BP;BP;BP;BP;CC;BP;BP;BP;BP;BP;BP;MF;BP;BP;BP;MF;BP;BP;BP;BP;BP;BP;MF;BP;BP;BP;BP;BP;BP;MF;BP;BP;BP;BP;BP;BP;MF;BP;BP;BP;BP;CC;BP;BP;BP;BP;BP;BP;CC;BP;BP;MF;BP;MF;BP;BP;BP;BP;BP;BP;BP;BP;BP;BP;BP;BP;BP;MF;BP;BP;BP;BP;BP;BP;BP;MF;BP;CC;BP;	leaf senescence;induced systemic resistance;negative regulation of response to water deprivation;negative regulation of gibberellic acid mediated signaling pathway;promoter-specific chromatin binding;regulation of cell fate specification;positive regulation of sclerenchyma cell differentiation;cellular response to boron-containing substance deprivation;cellular response to hydrogen peroxide;respo…	-	-	-	probable WRKY transcription factor 31 isoform X1 [Capsicum annuum]	PF03106.19	WRKY DNA -binding domain	WRKY transcription factor 6 OS=Arabidopsis thaliana OX=3702 GN=WRKY6 PE=1 SV=1	44BWA	K	DNA binding domain	-	-	-	-	-	-	-	-	WRKY
ZLC07G0027800	ZLC07G0027800	8.43043	-5.5719	9.34622e-68	2.14018e-65	down	68.0874	37.2363	43.392	2811.72	2467.5	2069.79	1426	638	771	43326	37323	32242	GO:0030093;GO:0005634;GO:0009579;GO:0031969;GO:0009522;GO:0050821;GO:0009535;GO:0009941;GO:0009534;GO:0009780;GO:0009773;GO:0042550;GO:0015979;GO:0009507;	CC;CC;CC;CC;CC;BP;CC;CC;CC;BP;BP;BP;BP;CC;	chloroplast photosystem I;nucleus;thylakoid;chloroplast membrane;photosystem I;protein stabilization;chloroplast thylakoid membrane;chloroplast envelope;chloroplast thylakoid;photosynthetic NADP+ reduction;photosynthetic electron transport in photosystem I;photosystem I stabilization;photosynthesis;chloroplast;	K08905	ko00195	Photosynthesis	photosystem I reaction center subunit V, chloroplastic [Capsicum annuum]	PF01241.22	Photosystem I psaG / psaK	Photosystem I reaction center subunit V, chloroplastic OS=Spinacia oleracea OX=3562 GN=PSAG PE=1 SV=1	44JCR	S	photosystem I reaction center	-	-	-	-	-	-	-	-	-
ZLC02G0012000	ZLC02G0012000	4.22591	9.27044	1.31225e-67	2.9726e-65	up	366.255	107.774	353.652	0.594432	0.397719	0.359679	27479	6613	22499	33	22	21	GO:0009505;GO:0017000;GO:0019748;GO:0005783;GO:0046872;GO:0005576;GO:1901576;GO:0102778;GO:0016114;GO:0042179;GO:0016491;GO:0006979;GO:0140723;GO:0009753;GO:0071704;GO:0005507;GO:0005773;GO:0031982;GO:0102779;GO:0009506;GO:1901696;GO:0010729;GO:1900809;GO:0016853;GO:0099503;GO:0016899;GO:0050268;GO:0031410;GO:0048046;GO:0052747;GO:0106150;GO:1900554;GO:0071949;GO:0009793;GO:0005829;GO:0000325;GO:…	CC;BP;BP;CC;MF;CC;BP;MF;BP;BP;MF;BP;BP;BP;BP;MF;CC;CC;MF;CC;BP;BP;BP;MF;CC;MF;MF;CC;CC;MF;BP;BP;MF;BP;CC;CC;CC;BP;MF;MF;MF;BP;CC;BP;BP;BP;BP;BP;BP;MF;CC;MF;MF;CC;MF;BP;BP;MF;CC;	plant-type cell wall;antibiotic biosynthetic process;secondary metabolic process;endoplasmic reticulum;metal ion binding;extracellular region;obsolete organic substance biosynthetic process;delta9-tetrahydrocannabinolate synthase activity;terpenoid biosynthetic process;nicotine biosynthetic process;oxidoreductase activity;response to oxidative stress;patulin biosynthetic process;response to jasmo…	-	ko01110;ko00940;ko01100	Biosynthesis of secondary metabolites;Phenylpropanoid biosynthesis;Metabolic pathways	berberine bridge enzyme-like 22 [Capsicum annuum]	PF01565.27	FAD binding domain	Tetrahydroberberine oxidase OS=Berberis wilsoniae OX=258211 PE=1 SV=1	44DI9	C	Belongs to the oxygen-dependent FAD-linked oxidoreductase family	COG0277	FAD/FMN-containing lactate dehydrogenase/glycolate oxidase	C	Energy production and conversion	-	-	-	-	-
ZLC12G0025220	ZLC12G0025220	4.04782	4.75235	1.41837e-67	3.17881e-65	up	89.345	62.3649	65.9355	3.03754	3.01579	2.2945	6997	3994	4378	176	171	134	GO:0089718;GO:0015173;GO:0015179;GO:0007269;GO:0006865;GO:0005302;GO:0015655;GO:0015193;GO:0045202;GO:0032328;GO:0032228;GO:0006541;GO:0044316;GO:0015824;GO:0003333;GO:0140800;GO:0009624;GO:0005765;GO:0007034;GO:0051286;GO:0098591;GO:0015816;GO:0048167;GO:0015175;GO:0016323;GO:0008324;GO:1990816;GO:0015375;GO:0015804;GO:0030659;GO:0044306;GO:0098793;GO:0022858;GO:0098982;GO:1904556;GO:0015185;GO:…	BP;MF;MF;BP;BP;MF;MF;MF;CC;BP;BP;BP;CC;BP;BP;MF;BP;CC;BP;CC;CC;BP;BP;MF;CC;MF;CC;MF;BP;CC;CC;CC;MF;CC;BP;MF;BP;CC;CC;MF;BP;CC;CC;MF;BP;MF;BP;CC;CC;MF;MF;CC;CC;MF;CC;BP;BP;CC;BP;BP;CC;MF;CC;CC;MF;BP;MF;CC;CC;BP;CC;CC;MF;CC;BP;CC;MF;CC;MF;CC;MF;MF;CC;BP;BP;BP;BP;MF;BP;MF;BP;MF;CC;MF;CC;CC;BP;BP;MF;BP;BP;BP;CC;	amino acid import across plasma membrane;aromatic amino acid transmembrane transporter activity;L-amino acid transmembrane transporter activity;neurotransmitter secretion;amino acid transport;L-tyrosine transmembrane transporter activity;alanine:sodium symporter activity;L-proline transmembrane transporter activity;synapse;alanine transport;regulation of synaptic transmission, GABAergic;glutamine…	K15015	-	-	amino acid transporter AVT1I [Capsicum annuum]	PF01490.22	Transmembrane amino acid transporter protein	Amino acid transporter AVT1J OS=Arabidopsis thaliana OX=3702 GN=AVT1J PE=2 SV=1	44I8R	E	Amino acid transporter	-	-	-	-	KOG1303	[E]	Amino acid transport and metabolism;	Amino acid transporters	-
ZLC11G0024330	ZLC11G0024330	4.9246	-3.51456	2.20954e-67	4.89984e-65	down	9.7335	7.19278	8.05712	100.641	88.3772	107.456	1662	1004	1166	12643	10898	13646	GO:0005874;GO:0005829;GO:0009902;GO:0048826;GO:0072699;GO:0008017;GO:0009941;GO:0051211;GO:0071260;GO:0071944;GO:0043622;GO:0055028;GO:0090436;GO:0009707;GO:0005886;GO:0009658;GO:0009507;GO:0048446;	CC;CC;BP;BP;BP;MF;CC;BP;BP;CC;BP;CC;BP;CC;CC;BP;CC;BP;	microtubule;cytosol;chloroplast relocation;cotyledon morphogenesis;protein localization to cortical microtubule cytoskeleton;microtubule binding;chloroplast envelope;anisotropic cell growth;cellular response to mechanical stimulus;cell periphery;cortical microtubule organization;cortical microtubule;leaf pavement cell development;chloroplast outer membrane;plasma membrane;chloroplast organization…	-	-	-	protein CHUP1, chloroplastic [Capsicum annuum]	PF14932.10	HAUS augmin-like complex subunit 3	Protein CHUP1, chloroplastic OS=Arabidopsis thaliana OX=3702 GN=CHUP1 PE=1 SV=1	44DMY	S	Protein CHUP1, chloroplastic-like	-	-	-	-	-	-	-	-	-
ZLC01G0047200	ZLC01G0047200	4.01827	-5.59064	3.13654e-67	6.88306e-65	down	1.37715	2.59609	1.62264	80.4066	112.491	86.3932	109	168	109	4682	6430	5086	GO:0071288;GO:0042383;GO:0015700;GO:0032127;GO:0072237;GO:0009925;GO:0055037;GO:0032586;GO:0009725;GO:0080029;GO:0046878;GO:0032940;GO:0032496;GO:0050891;GO:0030165;GO:0044241;GO:0005372;GO:0000326;GO:0045177;GO:0003094;GO:0071732;GO:0015105;GO:0055085;GO:0070301;GO:0015840;GO:0019934;GO:0090660;GO:0009414;GO:0033762;GO:0030136;GO:0006884;GO:0007601;GO:0005829;GO:0072220;GO:0005743;GO:0030658;GO:…	BP;CC;BP;CC;BP;CC;CC;CC;BP;BP;BP;BP;BP;BP;MF;BP;MF;CC;CC;BP;BP;MF;BP;BP;BP;BP;BP;BP;BP;CC;BP;BP;CC;BP;CC;CC;BP;BP;MF;BP;CC;BP;CC;MF;BP;CC;MF;MF;BP;MF;CC;BP;CC;BP;BP;BP;CC;CC;BP;BP;BP;BP;BP;MF;CC;MF;BP;MF;CC;CC;CC;BP;CC;BP;CC;CC;BP;CC;BP;CC;CC;MF;BP;BP;BP;BP;MF;CC;CC;CC;CC;BP;CC;BP;CC;BP;MF;BP;BP;BP;BP;CC;MF;CC;BP;BP;CC;CC;BP;BP;BP;BP;BP;BP;CC;BP;CC;BP;MF;BP;BP;BP;CC;BP;CC;CC;BP;CC;CC;MF;CC;BP;BP;…	cellular response to mercury ion;sarcolemma;arsenite transport;dense core granule membrane;metanephric proximal tubule development;basal plasma membrane;recycling endosome;protein storage vacuole membrane;response to hormone;cellular response to boron-containing substance levels;positive regulation of saliva secretion;secretion by cell;response to lipopolysaccharide;multicellular organismal-level…	K09874	-	-	probable aquaporin NIP5-1 [Capsicum annuum]	PF00230.24	Major intrinsic protein	Probable aquaporin NIP5-1 OS=Arabidopsis thaliana OX=3702 GN=NIP5-1 PE=2 SV=1	44CR0	G	Belongs to the MIP aquaporin (TC 1.A.8) family	COG0580	Glycerol uptake facilitator or related aquaporin (Major Intrinsic protein Family)	G	Carbohydrate transport and metabolism	KOG0223	[G]	Carbohydrate transport and metabolism;	Aquaporin (major intrinsic protein family)	-
ZLC05G0005490	ZLC05G0005490	5.01493	5.86458	3.22747e-67	7.00959e-65	up	159.919	293.993	215.979	4.82924	3.69809	3.05038	12079	18285	13866	278	209	172	GO:2000147;GO:0042383;GO:0043194;GO:0010359;GO:0051092;GO:0032793;GO:0010649;GO:1900055;GO:0000281;GO:0002931;GO:0014069;GO:0004698;GO:0005954;GO:0045202;GO:1901844;GO:1901673;GO:0080092;GO:0019934;GO:0004713;GO:0009939;GO:0009414;GO:0033017;GO:0005829;GO:0022404;GO:0032298;GO:0071277;GO:1902514;GO:0032839;GO:0048813;GO:0035235;GO:0086091;GO:0050885;GO:0003254;GO:0099148;GO:0090129;GO:0003779;GO:…	BP;CC;CC;BP;BP;BP;BP;BP;BP;BP;CC;MF;CC;CC;BP;BP;BP;BP;MF;BP;BP;CC;CC;BP;BP;BP;BP;CC;BP;BP;BP;BP;BP;BP;BP;MF;BP;BP;MF;BP;BP;MF;CC;BP;BP;BP;MF;BP;BP;MF;BP;BP;BP;BP;BP;MF;CC;BP;BP;CC;BP;CC;BP;CC;MF;BP;MF;BP;BP;BP;BP;CC;CC;CC;MF;BP;MF;MF;CC;BP;BP;BP;BP;MF;MF;MF;BP;BP;MF;BP;BP;BP;CC;MF;CC;BP;CC;BP;BP;BP;BP;BP;BP;BP;BP;MF;BP;CC;MF;MF;BP;BP;MF;BP;BP;BP;CC;CC;MF;CC;BP;BP;CC;CC;CC;MF;BP;BP;BP;BP;BP;CC;CC;…	positive regulation of cell motility;sarcolemma;axon initial segment;regulation of anion channel activity;positive regulation of NF-kappaB transcription factor activity;positive regulation of CREB transcription factor activity;regulation of cell communication by electrical coupling;regulation of leaf senescence;mitotic cytokinesis;response to ischemia;postsynaptic density;calcium,diacylglycerol-d…	-	-	-	phosphoenolpyruvate carboxylase kinase 1 [Capsicum annuum]	PF00069.29	Protein kinase domain	Phosphoenolpyruvate carboxylase kinase 1 OS=Arabidopsis thaliana OX=3702 GN=PPCK1 PE=1 SV=1	44GZD	T	Belongs to the protein kinase superfamily	COG0515	Serine/threonine protein kinase	T	Signal transduction mechanisms	KOG0032	[T]	Signal transduction mechanisms;	Ca2+/calmodulin-dependent protein kinase, EF-Hand protein superfamily	-
ZLC03G0000870	ZLC03G0000870	6.29407	3.72082	4.24893e-67	9.13389e-65	up	207.539	300.728	321.328	22.0665	19.7604	23.0381	19829	23496	26031	1552	1365	1638	GO:0010432;GO:0048528;GO:0010628;GO:0035865;GO:0051726;GO:0034059;GO:0010102;GO:0009734;GO:0010451;GO:0009414;GO:0005829;GO:0010186;GO:0009624;GO:0009415;GO:0009873;GO:0031347;GO:0048366;GO:0010105;GO:0042802;GO:1900036;GO:0048825;GO:0051301;GO:0048364;GO:0009631;GO:0009789;GO:0048510;GO:0005737;GO:0071497;GO:0070483;GO:0010166;GO:0009416;GO:1990110;GO:0005634;GO:0009723;GO:0042542;GO:0019760;GO:…	BP;BP;BP;BP;BP;BP;BP;BP;BP;BP;CC;BP;BP;BP;BP;BP;BP;BP;MF;BP;BP;BP;BP;BP;BP;BP;CC;BP;BP;BP;BP;BP;CC;BP;BP;BP;BP;BP;BP;MF;BP;BP;BP;BP;BP;BP;BP;BP;BP;BP;BP;BP;BP;BP;BP;BP;BP;BP;MF;BP;CC;BP;BP;BP;MF;BP;BP;BP;BP;BP;BP;BP;BP;BP;CC;BP;MF;BP;BP;BP;BP;BP;BP;BP;BP;BP;BP;BP;BP;BP;BP;BP;BP;BP;BP;BP;BP;BP;MF;BP;BP;BP;BP;BP;BP;MF;BP;BP;BP;	bract development;post-embryonic root development;positive regulation of gene expression;cellular response to potassium ion;regulation of cell cycle;response to anoxia;lateral root morphogenesis;auxin-activated signaling pathway;floral meristem growth;response to water deprivation;cytosol;positive regulation of cellular defense response;response to nematode;response to water;ethylene-activated si…	K09286	-	-	ethylene-responsive transcription factor RAP2-12 isoform X1 [Capsicum annuum]	PF00847.24	AP2 domain	Ethylene-responsive transcription factor RAP2-12 OS=Arabidopsis thaliana OX=3702 GN=RAP2-12 PE=1 SV=1	44P47	K	Transcription factor	-	-	-	-	-	-	-	-	AP2/ERF-ERF
ZLC03G0016740	ZLC03G0016740	4.06796	9.00477	4.4953e-67	9.5659e-65	up	104.858	248.726	301.981	0.224633	0.425649	0.591623	4774	9260	11657	8	15	21	GO:0006061;GO:0042415;GO:0004033;GO:0033764;GO:0072582;GO:0007567;GO:1901869;GO:0000166;GO:0016655;GO:0008584;GO:0047115;GO:0001523;GO:0043220;GO:0102098;GO:0045202;GO:0070301;GO:0006111;GO:0071277;GO:0006707;GO:0009414;GO:1901872;GO:0005829;GO:0001516;GO:0004032;GO:0046683;GO:0047568;GO:0032838;GO:0097454;GO:0031098;GO:0009820;GO:0002070;GO:1901653;GO:0005615;GO:0052650;GO:0071799;GO:0009410;GO:…	BP;BP;MF;MF;MF;BP;BP;MF;MF;BP;MF;BP;CC;MF;CC;BP;BP;BP;BP;BP;BP;CC;BP;MF;BP;MF;CC;CC;BP;BP;BP;BP;CC;MF;BP;BP;BP;BP;MF;BP;BP;MF;MF;BP;MF;BP;MF;BP;CC;MF;MF;BP;MF;CC;MF;MF;BP;CC;CC;MF;BP;BP;BP;BP;BP;CC;BP;BP;MF;MF;MF;BP;BP;MF;BP;MF;BP;MF;CC;BP;BP;MF;BP;BP;BP;MF;BP;BP;BP;BP;MF;MF;BP;MF;MF;BP;BP;MF;BP;BP;CC;MF;MF;CC;BP;BP;BP;MF;MF;BP;BP;MF;MF;BP;MF;MF;BP;BP;MF;BP;BP;CC;MF;BP;BP;BP;MF;BP;BP;BP;BP;BP;MF;…	sorbitol biosynthetic process;norepinephrine metabolic process;aldo-keto reductase (NADPH) activity;steroid dehydrogenase activity, acting on the CH-OH group of donors, NAD or NADP as acceptor;17-beta-hydroxysteroid dehydrogenase (NADP+) activity;parturition;ecgonine methyl ester biosynthetic process;nucleotide binding;oxidoreductase activity, acting on NAD(P)H, quinone or similar compound as acc…	K22374	-	-	protein REDOX 2-like [Capsicum annuum]	PF00248.25	Aldo/keto reductase family	Protein REDOX 2 OS=Catharanthus roseus OX=4058 GN=Redox2 PE=1 SV=1	44DDV	S	Aldo/keto reductase family	COG0656	Aldo/keto reductase, related to diketogulonate reductase	Q	Secondary metabolites biosynthesis, transport and catabolism	KOG1577	[R]	General function prediction only;	Aldo/keto reductase family proteins	-
ZLC03G0033650	ZLC03G0033650	5.18816	-4.30373	2.49393e-66	5.25396e-64	down	9.04437	5.64377	8.13704	169.946	148.662	149.538	318	163	243	4394	3773	3909	GO:0043066;GO:0046872;GO:0060336;GO:0031398;GO:0043231;GO:0005524;GO:0106137;GO:0005133;GO:0030544;GO:0019901;GO:0090398;GO:0050821;GO:0005737;GO:0051059;GO:0071340;GO:0009898;GO:0042102;GO:0030695;GO:0033077;GO:0006264;GO:0005759;GO:0007264;GO:0005634;GO:0005773;GO:0008285;GO:0006260;GO:0007528;GO:0051085;GO:0007005;GO:0140297;GO:0034341;GO:0051087;GO:0005506;GO:0048038;GO:0043065;GO:0005829;GO:…	BP;MF;BP;BP;CC;MF;MF;MF;MF;MF;BP;BP;CC;MF;BP;CC;BP;MF;BP;BP;CC;BP;CC;CC;BP;BP;BP;BP;BP;MF;BP;MF;MF;MF;BP;CC;BP;BP;BP;BP;BP;BP;BP;MF;CC;MF;CC;MF;BP;BP;CC;MF;MF;CC;MF;CC;CC;CC;BP;CC;CC;	negative regulation of apoptotic process;metal ion binding;negative regulation of type II interferon-mediated signaling pathway;positive regulation of protein ubiquitination;intracellular membrane-bounded organelle;ATP binding;IkappaB kinase complex binding;type II interferon receptor binding;Hsp70 protein binding;protein kinase binding;cellular senescence;protein stabilization;cytoplasm;NF-kappa…	K23051	-	-	NAD(P)H-quinone oxidoreductase subunit T, chloroplastic [Capsicum annuum]	PF00226.35	DnaJ domain	NAD(P)H-quinone oxidoreductase subunit T, chloroplastic OS=Arabidopsis thaliana OX=3702 GN=ndhT PE=1 SV=1	44G9A	O	DnaJ molecular chaperone homology domain	COG2214	Curved DNA-binding protein CbpA, contains a DnaJ-like domain	K	Transcription	KOG0715	[O]	Posttranslational modification, protein turnover, chaperones;	Molecular chaperone (DnaJ superfamily)	-
ZLC04G0003940	ZLC04G0003940	4.43009	2.31601	1.32633e-65	2.76651e-63	up	42.3259	44.4157	44.8762	9.52353	9.93164	8.66404	9315	7929	7953	1488	1488	1354	GO:2000147;GO:0072089;GO:0002042;GO:0034614;GO:0014850;GO:1904045;GO:0001893;GO:0031435;GO:0007417;GO:0140052;GO:0032869;GO:0062200;GO:0045907;GO:0006974;GO:0010884;GO:0043393;GO:0045571;GO:0048814;GO:0048792;GO:0060716;GO:2001243;GO:0071549;GO:0006468;GO:0014878;GO:2000767;GO:0010918;GO:0001708;GO:2000786;GO:0098793;GO:0043402;GO:0030163;GO:0036168;GO:0099104;GO:0160049;GO:0043231;GO:0035556;GO:…	BP;BP;BP;BP;BP;BP;BP;MF;BP;BP;BP;BP;BP;BP;BP;BP;BP;BP;BP;BP;BP;BP;BP;BP;BP;BP;BP;BP;CC;BP;BP;BP;MF;BP;CC;BP;BP;BP;CC;BP;BP;BP;BP;CC;BP;BP;BP;CC;BP;BP;BP;BP;CC;BP;BP;BP;BP;BP;BP;BP;MF;BP;BP;MF;CC;BP;BP;BP;BP;BP;BP;BP;BP;BP;BP;BP;BP;BP;BP;BP;BP;BP;BP;BP;BP;CC;BP;CC;BP;BP;BP;BP;BP;BP;CC;CC;BP;BP;BP;BP;BP;MF;BP;BP;BP;BP;BP;BP;BP;BP;CC;MF;CC;BP;BP;BP;BP;BP;CC;BP;BP;BP;BP;BP;BP;BP;BP;BP;BP;BP;BP;BP;BP;…	positive regulation of cell motility;stem cell proliferation;cell migration involved in sprouting angiogenesis;cellular response to reactive oxygen species;response to muscle activity;cellular response to aldosterone;maternal placenta development;mitogen-activated protein kinase kinase kinase binding;central nervous system development;cellular response to oxidised low-density lipoprotein particle…	K08789	-	-	probable serine/threonine protein kinase IRE4 isoform X1 [Capsicum annuum]	PF00069.29	Protein kinase domain	Probable serine/threonine protein kinase IRE4 OS=Arabidopsis thaliana OX=3702 GN=IRE4 PE=2 SV=1	44ICD	T	Serine/Threonine protein kinases, catalytic domain	COG0515	Serine/threonine protein kinase	T	Signal transduction mechanisms	KOG0606	[TR]	Signal transduction mechanisms; General function prediction only;	Microtubule-associated serine/threonine kinase and related proteins	-
ZLC05G0001540	ZLC05G0001540	3.09851	-3.99316	1.96502e-65	4.05854e-63	down	1.67575	1.81815	1.39829	25.6523	24.7063	30.8702	112	99	79	1255	1187	1527	GO:0009690;GO:0010150;GO:0047807;GO:0046148;GO:0050404;GO:0080045;GO:0035251;GO:0102890;GO:0047893;GO:0016758;GO:0009808;GO:0010083;GO:0044238;GO:0098754;GO:0046345;GO:0048439;GO:0005829;GO:0052638;GO:0080044;GO:0006486;GO:0050502;GO:0102956;GO:0016135;GO:0047209;GO:0042178;GO:0042802;GO:0046246;GO:0010294;GO:0016114;GO:0005737;GO:0010113;GO:0005634;GO:0050004;GO:0009636;GO:0009698;GO:0102361;GO:…	BP;BP;MF;BP;MF;MF;MF;MF;MF;MF;BP;BP;BP;BP;BP;BP;CC;MF;MF;BP;MF;MF;BP;MF;BP;MF;BP;MF;BP;CC;BP;CC;MF;BP;BP;MF;MF;BP;BP;BP;CC;BP;MF;BP;MF;BP;MF;BP;MF;BP;MF;BP;MF;BP;BP;BP;MF;MF;MF;BP;BP;BP;BP;MF;CC;MF;BP;BP;MF;BP;CC;BP;BP;BP;MF;MF;MF;MF;MF;BP;BP;BP;BP;MF;BP;MF;MF;MF;BP;	cytokinin metabolic process;leaf senescence;cytokinin 7-beta-glucosyltransferase activity;pigment biosynthetic process;zeatin O-beta-D-xylosyltransferase activity;quercetin 3'-O-glucosyltransferase activity;UDP-glucosyltransferase activity;chalcone 4'-O-glucosyltransferase activity;flavonol 3-O-glucosyltransferase activity;hexosyltransferase activity;lignin metabolic process;regulation of vegetat…	-	ko00908	Zeatin biosynthesis	zeatin O-glucosyltransferase isoform X1 [Capsicum annuum]	PF00201.22	UDP-glucoronosyl and UDP-glucosyl transferase	Zeatin O-glucosyltransferase OS=Phaseolus lunatus OX=3884 GN=ZOG1 PE=1 SV=1	44S4R	H	Zeatin O-xylosyltransferase	COG1819	UDP:flavonoid glycosyltransferase YjiC, YdhE family	G	Carbohydrate transport and metabolism	KOG1192	[GC]	Carbohydrate transport and metabolism; Energy production and conversion;	UDP-glucuronosyl and UDP-glucosyl transferase	-
ZLC01G0005800	ZLC01G0005800	5.00905	4.32174	5.65742e-65	1.15714e-62	up	142.967	152.928	102.076	6.53722	7.71163	6.4335	11992	10490	7260	404	468	402	GO:0005829;GO:0044572;GO:0106034;GO:0009451;GO:0008033;GO:0106035;GO:0016226;GO:0005737;GO:0005542;GO:0005739;GO:0003723;GO:0006783;GO:0005759;GO:0016740;	CC;BP;BP;BP;BP;BP;BP;CC;MF;CC;MF;BP;CC;MF;	cytosol;[4Fe-4S] cluster assembly;protein maturation by [2Fe-2S] cluster transfer;RNA modification;tRNA processing;protein maturation by [4Fe-4S] cluster transfer;iron-sulfur cluster assembly;cytoplasm;folic acid binding;mitochondrion;RNA binding;heme biosynthetic process;mitochondrial matrix;transferase activity;	K22073	-	-	putative transferase At4g12130, mitochondrial [Capsicum annuum]	PF01571.25	Aminomethyltransferase folate-binding domain	Putative transferase At4g12130, mitochondrial OS=Arabidopsis thaliana OX=3702 GN=At4g12130 PE=1 SV=1	44HPB	K	transferase CAF17 homolog, mitochondrial	COG0354	Folate-binding protein YgfZ, synthesis and repair of Fe-S clusters	O	Posttranslational modification, protein turnover, chaperones	KOG2929	[K]	Transcription;	Transcription factor, component of CCR4 transcriptional complex	-
ZLC10G0022590	ZLC10G0022590	4.22167	-2.92676	8.95447e-65	1.81388e-62	down	5.63119	5.74975	6.60417	52.8579	43.1322	51.1376	504	426	520	3399	2738	3313	GO:0045454;GO:0009321;GO:0005758;GO:0010581;GO:0005737;GO:0006979;GO:0019430;GO:0005759;GO:0005634;GO:0042744;GO:0051781;GO:0006909;GO:0004324;GO:0047930;GO:0008785;GO:0031154;GO:0004791;GO:0005829;GO:0071949;GO:0008047;GO:0008137;GO:0010380;GO:0000302;GO:0043085;GO:0050661;GO:0050660;GO:0015035;GO:1902515;GO:0009570;GO:0005886;GO:0009507;GO:0042802;GO:0051287;GO:0009941;GO:0001666;GO:0070402;GO:…	BP;CC;CC;BP;CC;BP;BP;CC;CC;BP;BP;BP;MF;MF;MF;BP;MF;CC;MF;MF;MF;BP;BP;BP;MF;MF;MF;CC;CC;CC;CC;MF;MF;CC;BP;MF;CC;MF;MF;BP;	cell redox homeostasis;alkyl hydroperoxide reductase complex;mitochondrial intermembrane space;regulation of starch biosynthetic process;cytoplasm;response to oxidative stress;removal of superoxide radicals;mitochondrial matrix;nucleus;hydrogen peroxide catabolic process;positive regulation of cell division;phagocytosis;ferredoxin-NADP+ reductase activity;glucosaminate ammonia-lyase activity;alky…	K00384	ko00450	Selenocompound metabolism	thioredoxin reductase NTRC [Capsicum annuum]	PF07992.18	Pyridine nucleotide-disulphide oxidoreductase	NADPH-dependent thioredoxin reductase 3 OS=Arabidopsis thaliana OX=3702 GN=NTRC PE=1 SV=2	44I21	O	Belongs to the class-II pyridine nucleotide-disulfide oxidoreductase family	COG3118	Chaperedoxin CnoX, contains thioredoxin-like and TPR-like domains, YbbN/TrxSC family	O	Posttranslational modification, protein turnover, chaperones	KOG0404	[O]	Posttranslational modification, protein turnover, chaperones;	Thioredoxin reductase	-
ZLC02G0020500	ZLC02G0020500	6.98597	7.78263	1.12964e-64	2.26649e-62	up	2965.08	992.054	1572.47	6.57165	8.65621	11.2433	235891	64537	107726	384	498	662	GO:0002213;GO:0034009;GO:0050550;GO:0080027;GO:0102313;GO:0034768;GO:0050469;GO:0102884;GO:0009751;GO:0080015;GO:1901940;GO:0034002;GO:0016102;GO:0052578;GO:0005737;GO:0010333;GO:0102701;GO:0016114;GO:0030145;GO:0047926;GO:0009753;GO:0046248;GO:0034008;GO:0043693;GO:0050993;GO:0102700;GO:0071485;GO:0046250;GO:0102703;GO:0050437;GO:0006952;GO:0007623;GO:0034007;GO:0051762;GO:0010597;GO:0016829;GO:…	BP;MF;MF;BP;MF;MF;MF;MF;BP;MF;BP;MF;BP;MF;CC;MF;MF;BP;MF;MF;BP;BP;MF;BP;BP;MF;BP;BP;MF;MF;BP;BP;MF;BP;BP;MF;BP;MF;BP;MF;BP;CC;MF;BP;BP;BP;BP;CC;BP;MF;MF;BP;BP;CC;BP;MF;BP;BP;BP;BP;MF;BP;BP;MF;CC;CC;	defense response to insect;isoprene synthase activity;pinene synthase activity;response to herbivore;1,8-cineole synthase activity;(E)-beta-ocimene synthase activity;sabinene-hydrate synthase activity;alpha-zingiberene synthase activity;response to salicylic acid;sabinene synthase activity;(-)-exo-alpha-bergamotene biosynthetic process;(R)-limonene synthase activity;diterpenoid biosynthetic proce…	K14173	ko00909;ko01110	Sesquiterpenoid and triterpenoid biosynthesis;Biosynthesis of secondary metabolites	alpha-farnesene synthase [Capsicum annuum]	PF03936.20	Terpene synthase family, metal binding domain	Alpha-farnesene synthase OS=Ricinus communis OX=3988 GN=TPS7 PE=1 SV=2	44IZV	S	Alpha-farnesene synthase-like	-	-	-	-	-	-	-	-	-
ZLC02G0013510	ZLC02G0013510	1.91502	-4.29819	3.29042e-64	6.53955e-62	down	0.405077	0.455991	0.364247	7.76581	8.76485	11.0409	75	75	65	1030	1141	1480	GO:0043231;GO:2000028;GO:0005524;GO:0009630;GO:0009883;GO:0009903;GO:0004674;GO:0010374;GO:0005737;GO:0006355;GO:1990841;GO:0015979;GO:0009584;GO:0004672;GO:0010161;GO:0046777;GO:0005634;GO:0016604;GO:0010617;GO:0010218;GO:0007165;GO:0031516;GO:0016607;GO:0010201;GO:0009585;GO:0030295;GO:0010202;GO:0009637;GO:0017012;GO:0006325;GO:0010244;GO:0000155;GO:0005829;GO:0009687;GO:0009266;GO:0042803;GO:…	CC;BP;MF;BP;MF;BP;MF;BP;CC;BP;MF;BP;BP;MF;BP;BP;CC;CC;BP;BP;BP;MF;CC;BP;BP;MF;BP;BP;BP;BP;BP;MF;CC;BP;BP;MF;BP;MF;MF;BP;BP;MF;CC;BP;MF;BP;BP;BP;BP;BP;MF;BP;MF;BP;BP;MF;BP;MF;BP;BP;MF;BP;	intracellular membrane-bounded organelle;regulation of photoperiodism, flowering;ATP binding;gravitropism;red or far-red light photoreceptor activity;chloroplast avoidance movement;protein serine/threonine kinase activity;stomatal complex development;cytoplasm;regulation of DNA-templated transcription;promoter-specific chromatin binding;photosynthesis;detection of visible light;protein kinase act…	K12123	-	-	phytochrome E isoform X1 [Capsicum annuum]	PF00360.24	Phytochrome region	Phytochrome E OS=Ipomoea nil OX=35883 GN=PHYE PE=2 SV=1	44F7V	H	Regulatory photoreceptor which exists in two forms that are reversibly interconvertible by light the Pr form that absorbs maximally in the red region of the spectrum and the Pfr form that absorbs maximally in the far-red region	COG4251	Bacteriophytochrome (light-regulated signal transduction histidine kinase)	T	Signal transduction mechanisms	-	-	-	-	-
ZLC08G0020330	ZLC08G0020330	10.1355	3.27869	6.39609e-64	1.25931e-61	up	3671.52	3619.49	3056.89	413.108	331.801	360.47	55711	44914	39331	4614	3638	4071	-	-	-	-	-	-	uncharacterized protein LOC107840003 [Capsicum annuum]	PF09889.13	Uncharacterized protein containing a Zn-ribbon (DUF2116)	-	-	-	-	-	-	-	-	-	-	-	-	-
ZLC01G0009430	ZLC01G0009430	4.96325	4.91444	7.9906e-64	1.55869e-61	up	101.782	196.331	173.379	5.09621	5.16185	5.93656	10041	15831	14371	368	365	433	GO:0016310;GO:0006015;GO:0009507;GO:0000287;GO:0005829;GO:0002189;GO:0043531;GO:0042802;GO:0005524;GO:0009156;GO:0009536;GO:0006164;GO:0005737;GO:0034214;GO:0042301;GO:0004749;GO:0016301;GO:0009165;	BP;BP;CC;MF;CC;CC;MF;MF;MF;BP;CC;BP;CC;BP;MF;MF;MF;BP;	phosphorylation;5-phosphoribose 1-diphosphate biosynthetic process;chloroplast;magnesium ion binding;cytosol;ribose phosphate diphosphokinase complex;ADP binding;identical protein binding;ATP binding;ribonucleoside monophosphate biosynthetic process;plastid;purine nucleotide biosynthetic process;cytoplasm;protein hexamerization;phosphate ion binding;ribose phosphate diphosphokinase activity;kinas…	K00948	ko00230;ko01100;ko01230;ko01200;ko01110;ko00030	Purine metabolism;Metabolic pathways;Biosynthesis of amino acids;Carbon metabolism;Biosynthesis of secondary metabolites;Pentose phosphate pathway	ribose-phosphate pyrophosphokinase 1 isoform X1 [Capsicum annuum]	PF13793.10	N-terminal domain of ribose phosphate pyrophosphokinase	Ribose-phosphate pyrophosphokinase 1, chloroplastic OS=Arabidopsis thaliana OX=3702 GN=PRS1 PE=2 SV=2	44CWK	EF	Ribose-phosphate pyrophosphokinase	COG0462	Phosphoribosylpyrophosphate synthetase	F	Nucleotide transport and metabolism	KOG1448	[FE]	Nucleotide transport and metabolism; Amino acid transport and metabolism;	Ribose-phosphate pyrophosphokinase	-
ZLC04G0009410	ZLC04G0009410	6.14284	3.04231	2.60926e-63	5.04304e-61	up	190.477	222.72	172.013	23.2	26.4814	24.2533	23204	22176	17805	2073	2329	2193	GO:0071470;GO:0005743;GO:0042802;GO:0031969;GO:0034220;GO:0010020;GO:0009941;GO:0008381;GO:0034599;GO:0005739;GO:0005886;GO:0009526;GO:0009507;	BP;CC;MF;CC;BP;BP;CC;MF;BP;CC;CC;CC;CC;	cellular response to osmotic stress;mitochondrial inner membrane;identical protein binding;chloroplast membrane;monoatomic ion transmembrane transport;chloroplast fission;chloroplast envelope;mechanosensitive monoatomic ion channel activity;cellular response to oxidative stress;mitochondrion;plasma membrane;plastid envelope;chloroplast;	K22047	-	-	mechanosensitive ion channel protein 3, chloroplastic [Capsicum annuum]	PF00924.22	Mechanosensitive ion channel, beta-domain	Mechanosensitive ion channel protein 3, chloroplastic OS=Arabidopsis thaliana OX=3702 GN=MSL3 PE=1 SV=1	44QN6	M	Mechanosensitive ion channel protein 3, chloroplastic-like isoform X1	COG0668	Small-conductance mechanosensitive channel	M	Cell wall/membrane/envelope biogenesis	-	-	-	-	-
ZLC05G0016760	ZLC05G0016760	3.55526	3.77783	2.9464e-63	5.64288e-61	up	31.6199	42.387	34.9965	2.99059	2.5829	2.62296	2137	2343	2006	149	127	132	GO:0010432;GO:0048528;GO:0035865;GO:0051726;GO:0034059;GO:0010102;GO:0009734;GO:0010451;GO:1904277;GO:0009414;GO:0005829;GO:0010186;GO:0009624;GO:0009415;GO:0009873;GO:0031347;GO:0048366;GO:0010105;GO:0042802;GO:1900036;GO:0048825;GO:0051301;GO:0048364;GO:0009789;GO:0048510;GO:2000032;GO:0005737;GO:0071497;GO:0009416;GO:1990110;GO:0005634;GO:0009723;GO:0042542;GO:0019760;GO:0009737;GO:1990837;GO:…	BP;BP;BP;BP;BP;BP;BP;BP;BP;BP;CC;BP;BP;BP;BP;BP;BP;BP;MF;BP;BP;BP;BP;BP;BP;BP;CC;BP;BP;BP;CC;BP;BP;BP;BP;MF;BP;BP;BP;BP;BP;BP;BP;BP;BP;BP;BP;BP;BP;BP;BP;BP;BP;BP;CC;BP;BP;BP;BP;MF;BP;BP;BP;BP;BP;BP;BP;BP;BP;BP;CC;BP;MF;BP;BP;BP;BP;BP;BP;BP;BP;BP;BP;BP;BP;BP;BP;BP;BP;BP;BP;BP;BP;BP;MF;BP;BP;BP;BP;BP;MF;BP;BP;BP;	bract development;post-embryonic root development;cellular response to potassium ion;regulation of cell cycle;response to anoxia;lateral root morphogenesis;auxin-activated signaling pathway;floral meristem growth;negative regulation of wax biosynthetic process;response to water deprivation;cytosol;positive regulation of cellular defense response;response to nematode;response to water;ethylene-act…	K14516	ko04075;ko04016	Plant hormone signal transduction;MAPK signaling pathway - plant	ethylene-response factor C3 [Capsicum annuum]	PF00847.24	AP2 domain	Ethylene-responsive transcription factor 1B OS=Arabidopsis thaliana OX=3702 GN=ERF1B PE=1 SV=2	44QRA	K	DNA-binding domain in plant proteins such as APETALA2 and EREBPs	-	-	-	-	-	-	-	-	AP2/ERF-ERF
ZLC02G0021020	ZLC02G0021020	6.08967	2.09749	3.67914e-63	6.96931e-61	up	130.426	129.09	149.257	34.1352	32.9632	31.549	7550	6111	7326	1455	1379	1359	GO:0072089;GO:0005686;GO:0010628;GO:1900153;GO:0003723;GO:0070935;GO:1990841;GO:0006397;GO:0007140;GO:0045202;GO:0045727;GO:0048024;GO:0000184;GO:0007268;GO:0007289;GO:0010494;GO:0005829;GO:0006412;GO:0016553;GO:0000289;GO:0007409;GO:0043488;GO:0009953;GO:0008380;GO:0048025;GO:0000381;GO:0009535;GO:0006446;GO:2000767;GO:0006915;GO:0046540;GO:2000637;GO:0006396;GO:0009631;GO:0071005;GO:0031252;GO:…	BP;CC;BP;BP;MF;BP;MF;BP;BP;CC;BP;BP;BP;BP;BP;CC;CC;BP;BP;BP;BP;BP;BP;BP;BP;BP;CC;BP;BP;BP;CC;BP;BP;BP;CC;CC;CC;BP;CC;CC;BP;CC;CC;BP;CC;BP;CC;MF;MF;BP;BP;BP;BP;CC;CC;BP;BP;CC;CC;BP;BP;BP;BP;BP;CC;BP;CC;CC;BP;BP;BP;BP;BP;BP;MF;CC;BP;MF;MF;CC;BP;CC;BP;BP;CC;CC;CC;BP;MF;CC;CC;CC;BP;MF;CC;BP;CC;CC;BP;BP;CC;BP;MF;BP;CC;BP;BP;CC;BP;CC;CC;BP;BP;MF;CC;CC;BP;CC;BP;BP;BP;MF;BP;BP;CC;CC;MF;MF;CC;BP;BP;BP;BP;…	stem cell proliferation;U2 snRNP;positive regulation of gene expression;positive regulation of nuclear-transcribed mRNA catabolic process, deadenylation-dependent decay;RNA binding;3'-UTR-mediated mRNA stabilization;promoter-specific chromatin binding;mRNA processing;male meiotic nuclear division;synapse;positive regulation of translation;regulation of mRNA splicing, via spliceosome;nuclear-trans…	-	-	-	polyadenylate-binding protein RBP45 [Capsicum annuum]	PF00076.26	RNA recognition motif	Polyadenylate-binding protein RBP45 OS=Nicotiana plumbaginifolia OX=4092 GN=RBP45 PE=1 SV=1	44NFM	A	RNA recognition motif. (a.k.a. RRM, RBD, or RNP domain)	COG0724	RNA recognition motif (RRM) domain	J	Translation, ribosomal structure and biogenesis	KOG0117	[A]	RNA processing and modification;	Heterogeneous nuclear ribonucleoprotein R (RRM superfamily)	-
ZLC06G0003930	ZLC06G0003930	5.28579	3.38999	3.70514e-63	6.96931e-61	up	93.4492	127.295	138.842	11.9675	10.7604	12.6384	8824	9829	11116	832	735	888	GO:1990961;GO:0070430;GO:0010150;GO:0016248;GO:0010167;GO:0072237;GO:0090408;GO:0005427;GO:0090449;GO:0001878;GO:0042938;GO:0015706;GO:0040018;GO:0009734;GO:0015386;GO:0055085;GO:0043201;GO:0035579;GO:0009414;GO:0036020;GO:0080052;GO:0005829;GO:0009624;GO:0005765;GO:1904262;GO:0019915;GO:0080168;GO:0034157;GO:0015333;GO:0035442;GO:0048527;GO:0046686;GO:0035443;GO:0051956;GO:0055075;GO:0140367;GO:…	BP;BP;BP;MF;BP;BP;BP;MF;BP;BP;BP;BP;BP;BP;MF;BP;BP;CC;BP;CC;BP;CC;BP;CC;BP;BP;BP;BP;MF;BP;BP;BP;BP;BP;BP;BP;BP;BP;BP;BP;BP;MF;MF;CC;BP;BP;BP;CC;CC;CC;BP;CC;CC;CC;BP;BP;BP;BP;CC;MF;CC;CC;MF;BP;BP;BP;CC;BP;BP;BP;CC;MF;BP;CC;BP;BP;MF;BP;BP;BP;BP;MF;BP;BP;BP;CC;BP;MF;BP;BP;BP;CC;BP;MF;BP;BP;BP;MF;BP;MF;CC;BP;BP;BP;BP;MF;CC;CC;BP;BP;MF;BP;MF;MF;BP;BP;BP;CC;BP;CC;CC;BP;BP;MF;BP;BP;BP;BP;BP;BP;BP;MF;BP;…	xenobiotic detoxification by transmembrane export across the plasma membrane;positive regulation of nucleotide-binding oligomerization domain containing 1 signaling pathway;leaf senescence;channel inhibitor activity;response to nitrate;metanephric proximal tubule development;phloem nitrate loading;proton-dependent oligopeptide secondary active transmembrane transporter activity;phloem glucosinola…	K14638	-	-	protein NRT1/ PTR FAMILY 8.1 [Capsicum annuum]	PF00854.25	POT family	Protein NRT1/ PTR FAMILY 8.1 OS=Arabidopsis thaliana OX=3702 GN=NPF8.1 PE=1 SV=1	44I24	E	POT family	COG3104	Dipeptide/tripeptide permease	E	Amino acid transport and metabolism	KOG1237	[E]	Amino acid transport and metabolism;	H+/oligopeptide symporter	-
ZLC07G0009470	ZLC07G0009470	5.12236	1.9372	1.58871e-62	2.9619e-60	up	62.068	67.4558	64.5482	16.5746	18.202	17.7021	5622	4997	4958	1105	1192	1194	GO:0009244;GO:0005783;GO:0046444;GO:0007283;GO:0046872;GO:0005524;GO:0004306;GO:0005516;GO:0005737;GO:0042587;GO:0045335;GO:0019898;GO:0016773;GO:0008654;GO:0033785;GO:0004105;GO:0097171;GO:0005634;GO:0005635;GO:0006657;GO:0003919;GO:0031210;GO:0008289;GO:0002135;GO:0071555;GO:0005829;GO:0005789;GO:0019350;GO:0047348;GO:0042803;GO:0033786;GO:0005741;GO:0010181;GO:0001541;GO:0042564;GO:0006656;GO:…	BP;CC;BP;BP;MF;MF;MF;MF;CC;CC;CC;CC;MF;BP;MF;MF;BP;CC;CC;BP;MF;MF;MF;MF;BP;CC;CC;BP;MF;MF;MF;CC;MF;BP;CC;BP;MF;BP;CC;CC;CC;BP;BP;MF;	lipopolysaccharide core region biosynthetic process;endoplasmic reticulum;FMN metabolic process;spermatogenesis;metal ion binding;ATP binding;ethanolamine-phosphate cytidylyltransferase activity;calmodulin binding;cytoplasm;glycogen granule;phagocytic vesicle;extrinsic component of membrane;phosphotransferase activity, alcohol group as acceptor;phospholipid biosynthetic process;heptose 7-phosphat…	K00967	ko00440;ko00564;ko01100	Phosphonate and phosphinate metabolism;Glycerophospholipid metabolism;Metabolic pathways	ethanolamine-phosphate cytidylyltransferase [Capsicum annuum]	PF01467.30	Cytidylyltransferase-like	Ethanolamine-phosphate cytidylyltransferase OS=Arabidopsis thaliana OX=3702 GN=PECT1 PE=1 SV=1	44IUP	I	Cytidylyltransferase-like	COG0615	Glycerol-3-phosphate cytidylyltransferase, cytidylyltransferase family	M	Cell wall/membrane/envelope biogenesis	KOG2803	[I]	Lipid transport and metabolism;	Choline phosphate cytidylyltransferase/Predicted CDP-ethanolamine synthase	-
ZLC07G0002160	ZLC07G0002160	5.4258	3.8614	1.77288e-62	3.27625e-60	up	125.64	188.795	151.27	10.6146	9.65151	12.9345	26944	33110	27507	1676	1496	2064	GO:0005576;GO:0043022;GO:0016149;GO:0006415;GO:0005737;GO:0008079;GO:0003723;GO:0030695;GO:0006353;GO:0022626;GO:0010608;GO:0006449;GO:0000184;GO:0003747;GO:0010494;GO:0004045;GO:0005829;GO:0006479;GO:0002184;GO:0003729;GO:1990825;GO:0009536;GO:0018444;	CC;MF;MF;BP;CC;MF;MF;MF;BP;CC;BP;BP;BP;MF;CC;MF;CC;BP;BP;MF;MF;CC;CC;	extracellular region;ribosome binding;translation release factor activity, codon specific;translational termination;cytoplasm;translation termination factor activity;RNA binding;GTPase regulator activity;DNA-templated transcription termination;cytosolic ribosome;post-transcriptional regulation of gene expression;regulation of translational termination;nuclear-transcribed mRNA catabolic process, n…	K03265	ko03015	mRNA surveillance pathway	eukaryotic peptide chain release factor subunit 1-3 [Capsicum annuum]	PF03464.19	eRF1 domain 2	Eukaryotic peptide chain release factor subunit 1-3 OS=Arabidopsis thaliana OX=3702 GN=ERF1-3 PE=1 SV=1	44MQ9	J	Eukaryotic peptide chain release factor subunit	COG1503	Peptide chain release factor 1 (eRF1)	J	Translation, ribosomal structure and biogenesis	KOG0688	[J]	Translation, ribosomal structure and biogenesis;	Peptide chain release factor 1 (eRF1)	-
ZLC01G0037040	ZLC01G0037040	4.90709	8.57386	3.01367e-62	5.52079e-60	up	236.514	376.784	777.652	1.78829	0.816854	1.06137	17280	22512	48175	97	44	58	GO:0009505;GO:0048359;GO:0005783;GO:0009835;GO:0005576;GO:0010119;GO:0030599;GO:1902066;GO:0005737;GO:0005768;GO:1902183;GO:0031640;GO:0045330;GO:1990110;GO:0005634;GO:0051722;GO:0045490;GO:0009506;GO:0050829;GO:0042545;GO:0090406;GO:0010043;GO:0048358;GO:0052689;GO:0010187;GO:0048046;GO:0010468;GO:0030598;GO:0005829;GO:0000325;GO:0009860;GO:0009624;GO:0000139;GO:0009620;GO:0045488;GO:0071456;GO:…	CC;BP;CC;BP;CC;BP;MF;BP;CC;CC;BP;BP;MF;BP;CC;MF;BP;CC;BP;BP;CC;BP;BP;MF;BP;CC;BP;MF;CC;CC;BP;BP;CC;BP;BP;BP;CC;MF;BP;CC;BP;BP;MF;BP;BP;CC;MF;MF;CC;BP;BP;BP;BP;BP;CC;BP;	plant-type cell wall;mucilage metabolic process involved in seed coat development;endoplasmic reticulum;fruit ripening;extracellular region;regulation of stomatal movement;pectinesterase activity;regulation of cell wall pectin metabolic process;cytoplasm;endosome;regulation of shoot apical meristem development;killing of cells of another organism;obsolete aspartyl esterase activity;callus formati…	K01051	ko00040;ko01100	Pentose and glucuronate interconversions;Metabolic pathways	pectinesterase 2 [Capsicum annuum]	PF01095.23	Pectinesterase	Pectinesterase 2 OS=Citrus sinensis OX=2711 GN=PECS-2.1 PE=2 SV=1	44FPN	G	Pectinesterase	COG4677	Pectin methylesterase and related acyl-CoA thioesterases	GI	-	-	-	-	-	-
ZLC03G0036430	ZLC03G0036430	2.90491	5.42584	3.2353e-62	5.87569e-60	up	35.1064	23.8589	36.025	0.58072	0.965047	0.710007	2386	1326	2076	30	48	36	GO:0042558;GO:0046872;GO:0061431;GO:0016597;GO:0005737;GO:0016205;GO:0033528;GO:0050667;GO:0005634;GO:0010269;GO:0008705;GO:0061627;GO:0046498;GO:0006974;GO:0009086;GO:0071732;GO:0032259;GO:0008168;GO:0009235;GO:0005829;GO:0031419;GO:0006555;GO:0008270;GO:0005542;GO:0005886;GO:0009274;GO:0046653;GO:0008898;GO:0033477;GO:0000096;GO:0031103;GO:0048678;GO:0035999;GO:0019284;	BP;MF;BP;MF;CC;MF;BP;BP;CC;BP;MF;MF;BP;BP;BP;BP;BP;MF;BP;CC;MF;BP;MF;MF;CC;CC;BP;MF;BP;BP;BP;BP;BP;BP;	pteridine-containing compound metabolic process;metal ion binding;cellular response to methionine;amino acid binding;cytoplasm;selenocysteine methyltransferase activity;S-methylmethionine cycle;homocysteine metabolic process;nucleus;response to selenium ion;methionine synthase activity;S-methylmethionine-homocysteine S-methyltransferase activity;S-adenosylhomocysteine metabolic process;DNA damage…	K00547	ko01110;ko01100;ko00270	Biosynthesis of secondary metabolites;Metabolic pathways;Cysteine and methionine metabolism	homocysteine S-methyltransferase 2 [Capsicum annuum]	PF02574.20	Homocysteine S-methyltransferase	Homocysteine S-methyltransferase 2 OS=Arabidopsis thaliana OX=3702 GN=HMT-2 PE=1 SV=1	44IWH	E	Homocysteine s-methyltransferase	COG2040	Homocysteine/selenocysteine methylase (S-methylmethionine-dependent)	E	Amino acid transport and metabolism	KOG1579	[E]	Amino acid transport and metabolism;	Homocysteine S-methyltransferase	-
ZLC05G0010470	ZLC05G0010470	6.71089	3.89132	4.77954e-62	8.60604e-60	up	499.563	327.663	352.177	24.8447	29.4664	27.8861	45900	25726	27911	1707	1984	1985	GO:0009815;GO:0010150;GO:0050590;GO:0010439;GO:0050589;GO:0046244;GO:0033761;GO:0034785;GO:0052860;GO:0071732;GO:0032259;GO:0005829;GO:0009699;GO:0102803;GO:0016706;GO:0009820;GO:0102802;GO:0045431;GO:1901601;GO:0009505;GO:1900366;GO:0005524;GO:0005576;GO:0102312;GO:2000032;GO:0009693;GO:0005737;GO:0009416;GO:0005634;GO:0005773;GO:0016682;GO:0050474;GO:0007033;GO:0019761;GO:0045544;GO:0009718;GO:…	MF;BP;MF;BP;MF;BP;MF;MF;MF;BP;BP;CC;BP;MF;MF;BP;MF;MF;BP;CC;BP;MF;CC;MF;BP;BP;CC;BP;CC;CC;MF;MF;BP;BP;MF;BP;BP;BP;MF;MF;BP;BP;BP;MF;BP;MF;CC;BP;BP;BP;MF;MF;BP;BP;BP;BP;CC;MF;BP;BP;BP;BP;BP;MF;CC;MF;BP;BP;BP;BP;BP;MF;MF;MF;MF;MF;MF;MF;BP;BP;BP;BP;BP;BP;MF;BP;BP;MF;BP;CC;BP;BP;	1-aminocyclopropane-1-carboxylate oxidase activity;leaf senescence;desacetoxyvindoline 4-hydroxylase activity;regulation of glucosinolate biosynthetic process;leucocyanidin oxygenase activity;salicylic acid catabolic process;mugineic-acid 3-dioxygenase activity;salicylate 5-hydroxylase activity;obsolete 2'-deoxymugineic-acid 3-dioxygenase activity;cellular response to nitric oxide;methylation;cyt…	-	-	-	1-aminocyclopropane-1-carboxylate oxidase homolog 4 isoform X1 [Capsicum annuum]	PF03171.24	2OG-Fe(II) oxygenase superfamily	1-aminocyclopropane-1-carboxylate oxidase homolog 1 OS=Arabidopsis thaliana OX=3702 GN=At1g06620 PE=2 SV=1	44PX4	Q	non-haem dioxygenase in morphine synthesis N-terminal	COG3491	Isopenicillin N synthase and related dioxygenases	Q	Secondary metabolites biosynthesis, transport and catabolism	KOG0143	[QR]	Secondary metabolites biosynthesis, transport and catabolism; General function prediction only;	Iron/ascorbate family oxidoreductases	-
ZLC02G0023870	ZLC02G0023870	3.45597	3.77475	6.85968e-62	1.22469e-59	up	26.3045	37.6812	36.7555	2.44615	2.49863	2.63205	1847	2164	2188	127	127	138	GO:0046872;GO:0046553;GO:0005524;GO:0005576;GO:0005962;GO:0006103;GO:0005758;GO:0004450;GO:0022900;GO:0005737;GO:0003862;GO:0006979;GO:0003723;GO:0004449;GO:0045335;GO:0047046;GO:0005759;GO:0005634;GO:0009055;GO:0006097;GO:0033708;GO:0006537;GO:0009085;GO:0050319;GO:0005829;GO:0000287;GO:0006102;GO:0050661;GO:0006099;GO:0009098;GO:0008270;GO:0008652;GO:0019878;GO:0045926;GO:0097216;GO:0009027;GO:…	MF;MF;MF;CC;CC;BP;CC;MF;BP;CC;MF;BP;MF;MF;CC;MF;CC;CC;MF;BP;MF;BP;BP;MF;CC;MF;BP;MF;BP;BP;MF;BP;BP;BP;MF;MF;CC;BP;CC;BP;BP;MF;CC;CC;CC;MF;BP;BP;CC;	metal ion binding;D-malate dehydrogenase (decarboxylating) (NAD+) activity;ATP binding;extracellular region;obsolete mitochondrial isocitrate dehydrogenase complex (NAD+);2-oxoglutarate metabolic process;mitochondrial intermembrane space;isocitrate dehydrogenase (NADP+) activity;electron transport chain;cytoplasm;3-isopropylmalate dehydrogenase activity;response to oxidative stress;RNA binding;is…	K00030	ko01110;ko01200;ko01100;ko01230;ko01210;ko00020	Biosynthesis of secondary metabolites;Carbon metabolism;Metabolic pathways;Biosynthesis of amino acids;2-Oxocarboxylic acid metabolism;Citrate cycle (TCA cycle)	isocitrate dehydrogenase [NAD] regulatory subunit 1, mitochondrial [Capsicum annuum]	PF00180.24	Isocitrate/isopropylmalate dehydrogenase	Isocitrate dehydrogenase [NAD] regulatory subunit 1, mitochondrial OS=Arabidopsis thaliana OX=3702 GN=IDH1 PE=1 SV=2	44SWT	E	Isocitrate dehydrogenase NAD regulatory subunit 1, mitochondrial-like	COG0473	Isocitrate/isopropylmalate dehydrogenase	CE	-	KOG0784	[E]	Amino acid transport and metabolism;	Isocitrate dehydrogenase, gamma subunit	-
ZLC06G0016540	ZLC06G0016540	4.59228	3.68705	3.17459e-61	5.62008e-59	up	61.4106	85.2045	92.6474	5.44427	7.15281	6.44264	5561	6313	6985	363	470	433	GO:0004838;GO:0006103;GO:0006523;GO:0016847;GO:0006545;GO:0032869;GO:0042853;GO:0006974;GO:0006536;GO:0048046;GO:0030170;GO:0005829;GO:0097054;GO:0006524;GO:0009089;GO:0004069;GO:0005615;GO:0046686;GO:0042802;GO:0051301;GO:0046689;GO:0009042;GO:0019481;GO:0006520;GO:0005524;GO:0048830;GO:0009612;GO:0009693;GO:0005737;GO:0019272;GO:0005634;GO:0051384;GO:0016829;GO:0070062;GO:0010189;GO:0000325;GO:…	MF;BP;BP;MF;BP;BP;BP;BP;BP;CC;MF;CC;BP;BP;BP;MF;CC;BP;MF;BP;BP;MF;BP;BP;MF;BP;BP;BP;CC;BP;CC;BP;MF;CC;BP;CC;CC;BP;MF;BP;BP;CC;CC;BP;MF;BP;BP;CC;MF;MF;BP;MF;MF;BP;BP;MF;MF;BP;BP;BP;MF;MF;BP;MF;CC;BP;CC;BP;BP;BP;MF;MF;BP;BP;BP;BP;MF;CC;MF;MF;MF;BP;BP;CC;BP;BP;MF;BP;BP;MF;BP;BP;CC;BP;MF;BP;BP;BP;BP;	L-tyrosine-2-oxoglutarate transaminase activity;2-oxoglutarate metabolic process;alanine biosynthetic process;1-aminocyclopropane-1-carboxylate synthase activity;glycine biosynthetic process;cellular response to insulin stimulus;L-alanine catabolic process;DNA damage response;glutamate metabolic process;apoplast;pyridoxal phosphate binding;cytosol;L-glutamate biosynthetic process;alanine cataboli…	K00814	ko01200;ko01210;ko01100;ko01230;ko00710;ko00220;ko00250	Carbon metabolism;2-Oxocarboxylic acid metabolism;Metabolic pathways;Biosynthesis of amino acids;Carbon fixation by Calvin cycle;Arginine biosynthesis;Alanine, aspartate and glutamate metabolism	alanine aminotransferase 2 [Capsicum annuum]	PF00155.25	Aminotransferase class I and II	Alanine aminotransferase 2, mitochondrial OS=Arabidopsis thaliana OX=3702 GN=ALAAT2 PE=1 SV=1	44NFD	E	Alanine aminotransferase	COG0436	Aspartate/methionine/tyrosine aminotransferase	E	Amino acid transport and metabolism	KOG0258	[E]	Amino acid transport and metabolism;	Alanine aminotransferase	-
ZLC08G0002360	ZLC08G0002360	3.3505	-3.81938	3.35303e-61	5.88652e-59	down	2.15787	1.83407	2.56649	36.3117	28.1324	31.4592	175	122	177	2163	1645	1895	GO:0072089;GO:0000086;GO:0009901;GO:0001221;GO:0051015;GO:0010628;GO:0048144;GO:0030218;GO:0003723;GO:0005768;GO:0043433;GO:0007417;GO:0042659;GO:0045666;GO:0009584;GO:0031016;GO:0001228;GO:0000281;GO:0007389;GO:0001525;GO:0010201;GO:0048468;GO:0070848;GO:0045727;GO:0045665;GO:0007626;GO:0042693;GO:0005829;GO:0001658;GO:0048813;GO:0048646;GO:0030326;GO:0045638;GO:0072086;GO:0061629;GO:0060216;GO:…	BP;BP;BP;MF;MF;BP;BP;BP;MF;CC;BP;BP;BP;BP;BP;BP;MF;BP;BP;BP;BP;BP;BP;BP;BP;BP;BP;CC;BP;BP;BP;BP;BP;BP;MF;BP;BP;BP;MF;MF;BP;BP;BP;BP;BP;BP;CC;BP;BP;BP;BP;CC;MF;BP;BP;BP;CC;BP;BP;BP;CC;BP;BP;BP;BP;BP;BP;BP;BP;BP;BP;BP;BP;BP;MF;BP;BP;BP;BP;BP;BP;BP;BP;BP;BP;BP;BP;BP;BP;BP;BP;BP;BP;BP;CC;BP;BP;BP;BP;BP;BP;BP;MF;CC;MF;MF;BP;BP;CC;BP;BP;BP;BP;BP;CC;CC;MF;BP;BP;BP;BP;BP;BP;BP;MF;BP;BP;MF;BP;CC;BP;BP;BP;…	stem cell proliferation;G2/M transition of mitotic cell cycle;anther dehiscence;transcription coregulator binding;actin filament binding;positive regulation of gene expression;fibroblast proliferation;erythrocyte differentiation;RNA binding;endosome;negative regulation of DNA-binding transcription factor activity;central nervous system development;regulation of cell fate specification;positive re…	-	-	-	homeobox protein ATH1 isoform X1 [Capsicum annuum]	PF07526.15	Associated with HOX	Homeobox protein ATH1 OS=Arabidopsis thaliana OX=3702 GN=ATH1 PE=1 SV=1	44FZW	K	domain associated with HOX domains	-	-	-	-	KOG0773	[K]	Transcription;	Transcription factor MEIS1 and related HOX domain proteins	-
ZLC07G0019020	ZLC07G0019020	6.75098	3.66587	3.75938e-61	6.54536e-59	up	403.606	378.625	335.379	29.5235	36.1657	25.6371	11569	8875	8151	623	749	547	-	-	-	-	-	-	uncharacterized protein LOC107878397 [Capsicum annuum]	-	-	-	44S7B	-	-	-	-	-	-	-	-	-	-	-
ZLC08G0016630	ZLC08G0016630	4.3475	2.13658	3.96954e-61	6.85461e-59	up	37.4167	39.9331	40.844	8.78121	9.70156	9.33485	2187	1909	2025	378	410	406	GO:0007040;GO:0006896;GO:0005768;GO:0051285;GO:0007269;GO:0009898;GO:0060155;GO:0043001;GO:0031267;GO:0046907;GO:0098794;GO:0045202;GO:0035579;GO:0006892;GO:0030124;GO:0036020;GO:0005829;GO:0030136;GO:0016183;GO:0005765;GO:0060271;GO:0043195;GO:0007034;GO:0035653;GO:0051286;GO:0030132;GO:0035646;GO:0016192;GO:0006903;GO:0005905;GO:0030131;GO:0030659;GO:0030141;GO:0000045;GO:0098793;GO:0016055;GO:…	BP;BP;CC;CC;BP;CC;BP;BP;MF;BP;CC;CC;CC;BP;CC;CC;CC;CC;BP;CC;BP;CC;BP;BP;CC;CC;BP;BP;BP;CC;CC;CC;CC;BP;CC;BP;MF;CC;BP;BP;CC;BP;BP;CC;BP;BP;MF;BP;CC;CC;BP;CC;CC;MF;BP;BP;BP;CC;BP;BP;BP;BP;BP;BP;CC;BP;BP;MF;CC;BP;BP;CC;CC;BP;BP;CC;BP;MF;BP;BP;CC;BP;CC;CC;CC;CC;MF;BP;CC;CC;BP;BP;CC;CC;BP;CC;MF;CC;CC;CC;BP;CC;CC;BP;CC;BP;BP;BP;CC;BP;BP;CC;CC;BP;BP;BP;BP;CC;BP;BP;CC;BP;BP;BP;MF;BP;	lysosome organization;Golgi to vacuole transport;endosome;cell cortex of cell tip;neurotransmitter secretion;cytoplasmic side of plasma membrane;platelet dense granule organization;Golgi to plasma membrane protein transport;small GTPase binding;intracellular transport;postsynapse;synapse;specific granule membrane;post-Golgi vesicle-mediated transport;AP-4 adaptor complex;endolysosome membrane;cyt…	K12398	-	-	AP-3 complex subunit mu [Capsicum annuum]	PF00928.25	Adaptor complexes medium subunit family	AP-3 complex subunit mu OS=Arabidopsis thaliana OX=3702 GN=AP3M PE=1 SV=1	44BSB	U	adaptor complexes medium subunit	-	-	-	-	KOG2740	[U]	Intracellular trafficking, secretion, and vesicular transport;	Clathrin-associated protein medium chain	-
ZLC03G0046410	ZLC03G0046410	7.10451	-3.28037	6.49075e-61	1.11171e-58	down	49.6161	40.2644	39.085	468.779	390.019	440.651	3226	2143	2144	22390	18351	21307	GO:0002213;GO:0009615;GO:0046872;GO:0009735;GO:0010150;GO:0009825;GO:0010167;GO:0005576;GO:0004568;GO:0031640;GO:0009626;GO:0005773;GO:0006952;GO:0010272;GO:0006040;GO:0099503;GO:0006032;GO:0016998;GO:0048046;GO:0009414;GO:0009627;GO:0009408;GO:0000325;GO:0000272;GO:0008843;GO:0030247;GO:0009620;GO:0009607;GO:0030244;GO:0010337;GO:0009873;GO:0005886;GO:0009611;GO:0010053;GO:0010262;GO:0050832;GO:…	BP;BP;MF;BP;BP;BP;BP;CC;MF;BP;BP;CC;BP;BP;BP;CC;BP;BP;CC;BP;BP;BP;CC;BP;MF;MF;BP;BP;BP;BP;BP;CC;BP;BP;BP;BP;BP;BP;MF;MF;BP;MF;CC;BP;BP;MF;	defense response to insect;response to virus;metal ion binding;response to cytokinin;leaf senescence;multidimensional cell growth;response to nitrate;extracellular region;chitinase activity;killing of cells of another organism;plant-type hypersensitive response;vacuole;defense response;response to silver ion;amino sugar metabolic process;secretory vesicle;chitin catabolic process;cell wall macrom…	-	-	-	chitinase-like protein 1 [Capsicum annuum]	PF00182.23	Chitinase class I	Chitinase-like protein 1 OS=Arabidopsis thaliana OX=3702 GN=CTL1 PE=1 SV=1	44NAW	S	Chitinase class I	COG3179	Chitinase, GH19 family	G	Carbohydrate transport and metabolism	KOG4742	[R]	General function prediction only;	Predicted chitinase	-
ZLC01G0003060	ZLC01G0003060	5.08034	4.01032	8.67145e-61	1.47324e-58	up	139.232	102.691	142.744	6.31357	8.05357	9.83634	14846	9765	13790	509	692	835	-	-	-	-	-	-	uncharacterized protein At1g76660 [Capsicum annuum]	-	-	Uncharacterized protein At1g76660 OS=Arabidopsis thaliana OX=3702 GN=At1g76660 PE=2 SV=1	44FE8	S	Hydroxyproline-rich glycoprotein family protein	-	-	-	-	-	-	-	-	-
ZLC08G0014580	ZLC08G0014580	5.66471	1.99062	1.49259e-60	2.51555e-58	up	88.0287	101.096	102.525	25.8821	25.1332	24.7777	9752	9168	9654	2116	2013	2048	GO:1901982;GO:0043531;GO:0031669;GO:0010514;GO:0007283;GO:0014873;GO:0045859;GO:0005524;GO:0035556;GO:0009569;GO:0019901;GO:0006633;GO:0005977;GO:0004674;GO:0010581;GO:0010628;GO:0005737;GO:0045860;GO:0008607;GO:0000266;GO:1904547;GO:2000217;GO:0004672;GO:0019899;GO:0016208;GO:0046777;GO:0004691;GO:0008603;GO:0005634;GO:0007155;GO:0005654;GO:0009859;GO:0007165;GO:0019887;GO:0030295;GO:0032991;GO:…	MF;MF;BP;BP;BP;BP;BP;MF;BP;CC;MF;BP;BP;MF;BP;BP;CC;BP;MF;BP;BP;BP;MF;MF;MF;BP;MF;MF;CC;BP;CC;BP;BP;MF;MF;CC;BP;BP;MF;CC;BP;BP;CC;MF;BP;BP;BP;BP;BP;BP;MF;BP;CC;BP;MF;BP;BP;BP;BP;BP;BP;CC;CC;BP;BP;MF;BP;BP;BP;MF;CC;BP;CC;MF;CC;MF;BP;MF;BP;CC;	maltose binding;ADP binding;cellular response to nutrient levels;induction of conjugation with cellular fusion;spermatogenesis;response to muscle activity involved in regulation of muscle adaptation;regulation of protein kinase activity;ATP binding;intracellular signal transduction;chloroplast starch grain;protein kinase binding;fatty acid biosynthetic process;glycogen metabolic process;protein s…	-	-	-	sucrose nonfermenting 4-like protein [Capsicum annuum]	PF16561.9	Glycogen recognition site of AMP-activated protein kinase	Sucrose nonfermenting 4-like protein OS=Arabidopsis thaliana OX=3702 GN=SNF4 PE=1 SV=1	44S41	CG	Sucrose nonfermenting	-	-	-	-	KOG1764	[C]	Energy production and conversion;	5'-AMP-activated protein kinase, gamma subunit	-
ZLC04G0005710	ZLC04G0005710	5.59143	-5.50219	2.55078e-60	4.26486e-58	down	6.80607	4.82713	7.40558	256.955	283.704	446.448	489	281	558	13432	14451	23557	GO:0009690;GO:0016117;GO:0043473;GO:0050404;GO:0033838;GO:0035251;GO:0052641;GO:0080059;GO:0047893;GO:0047891;GO:0016758;GO:0009801;GO:0103078;GO:0009808;GO:0010083;GO:0070301;GO:0044238;GO:0048439;GO:0005829;GO:0052638;GO:0080044;GO:0042732;GO:0006486;GO:0050502;GO:0080002;GO:0102160;GO:0102956;GO:0016135;GO:0047209;GO:0103103;GO:0042802;GO:0046246;GO:0008202;GO:0051566;GO:0050284;GO:0050645;GO:…	BP;BP;BP;MF;MF;MF;MF;MF;MF;MF;MF;BP;MF;BP;BP;BP;BP;BP;CC;MF;MF;BP;BP;MF;MF;MF;MF;BP;MF;MF;MF;BP;BP;MF;MF;MF;BP;CC;MF;BP;CC;BP;BP;CC;BP;MF;MF;MF;MF;MF;BP;BP;CC;BP;MF;MF;MF;MF;BP;BP;MF;MF;BP;MF;MF;MF;BP;MF;BP;BP;MF;MF;BP;BP;MF;BP;MF;MF;BP;BP;BP;BP;MF;MF;CC;BP;MF;BP;BP;BP;BP;MF;BP;BP;BP;MF;MF;MF;MF;MF;MF;MF;BP;MF;MF;MF;BP;MF;BP;BP;BP;BP;BP;MF;MF;MF;BP;MF;MF;MF;BP;MF;MF;	cytokinin metabolic process;carotenoid biosynthetic process;pigmentation;zeatin O-beta-D-xylosyltransferase activity;flavonol-3-O-glucoside glucosyltransferase activity;UDP-glucosyltransferase activity;benzoic acid glucosyltransferase activity;flavonol 3-O-arabinosyltransferase activity;flavonol 3-O-glucosyltransferase activity;flavone 7-O-beta-glucosyltransferase activity;hexosyltransferase acti…	-	-	-	anthocyanidin 3-O-glucoside 2'''-O-xylosyltransferase [Capsicum annuum]	PF00201.22	UDP-glucoronosyl and UDP-glucosyl transferase	UDP-glycosyltransferase 79B6 OS=Arabidopsis thaliana OX=3702 GN=UGT79B6 PE=2 SV=1	44FAK	CG	Belongs to the UDP-glycosyltransferase family	-	-	-	-	KOG1192	[GC]	Carbohydrate transport and metabolism; Energy production and conversion;	UDP-glucuronosyl and UDP-glucosyl transferase	-
ZLC01G0024970	ZLC01G0024970	9.20854	-4.57695	3.28339e-60	5.44655e-58	down	143.453	87.9427	130.058	3474.46	2968.31	2466.81	7606	3813	5847	135574	113698	97307	GO:0042631;GO:0042651;GO:0046872;GO:0009645;GO:0010119;GO:0009782;GO:0009534;GO:0010196;GO:0009416;GO:0015979;GO:0009579;GO:0005634;GO:0010218;GO:0005739;GO:0090333;GO:0009269;GO:0048046;GO:0009517;GO:0005829;GO:0009737;GO:0000325;GO:0030076;GO:0009765;GO:0031409;GO:0071215;GO:0042803;GO:0010114;GO:0005886;GO:0009507;GO:0010207;GO:0009522;GO:0003729;GO:0009409;GO:0009644;GO:0009523;GO:0009768;GO:…	BP;CC;MF;BP;BP;CC;CC;BP;BP;BP;CC;CC;BP;CC;BP;BP;CC;CC;CC;BP;CC;CC;BP;MF;BP;MF;BP;CC;CC;BP;CC;MF;BP;BP;CC;BP;CC;CC;CC;CC;BP;CC;BP;CC;MF;CC;BP;BP;MF;	cellular response to water deprivation;thylakoid membrane;metal ion binding;response to low light intensity stimulus;regulation of stomatal movement;photosystem I antenna complex;chloroplast thylakoid;nonphotochemical quenching;response to light stimulus;photosynthesis;thylakoid;nucleus;response to far red light;mitochondrion;regulation of stomatal closure;response to desiccation;apoplast;PSII as…	K08916	ko00196;ko01100	Photosynthesis - antenna proteins;Metabolic pathways	chlorophyll a-b binding protein CP26, chloroplastic [Capsicum annuum]	PF00504.25	Chlorophyll A-B binding protein	Chlorophyll a-b binding protein CP26, chloroplastic OS=Arabidopsis thaliana OX=3702 GN=LHCB5 PE=1 SV=1	44GR0	P	The light-harvesting complex (LHC) functions as a light receptor, it captures and delivers excitation energy to photosystems with which it is closely associated	-	-	-	-	-	-	-	-	-
ZLC08G0011780	ZLC08G0011780	5.66314	-2.55292	4.10346e-60	6.75371e-58	down	19.1516	20.9239	19.9904	132.675	110.594	121.378	1012	904	896	5159	4222	4772	GO:0017000;GO:0045227;GO:0032580;GO:0051555;GO:0050378;GO:0005576;GO:0099618;GO:0047003;GO:0005737;GO:0008460;GO:0050577;GO:0016491;GO:0005768;GO:0050377;GO:0003978;GO:0010192;GO:0019853;GO:0045492;GO:0005634;GO:0010489;GO:0019305;GO:0000138;GO:0006005;GO:0009506;GO:0042127;GO:0016853;GO:0016829;GO:0009242;GO:0070403;GO:0010315;GO:0048046;GO:0071555;GO:0005829;GO:0009103;GO:0042732;GO:0005797;GO:…	BP;BP;CC;BP;MF;CC;MF;MF;CC;MF;MF;MF;CC;MF;MF;BP;BP;BP;CC;MF;BP;CC;BP;CC;BP;MF;MF;BP;MF;BP;CC;BP;CC;BP;BP;CC;MF;MF;CC;CC;MF;CC;BP;MF;BP;BP;CC;MF;MF;BP;BP;BP;MF;CC;BP;CC;CC;MF;BP;MF;CC;BP;BP;CC;	antibiotic biosynthetic process;capsule polysaccharide biosynthetic process;Golgi cisterna membrane;flavonol biosynthetic process;UDP-glucuronate 4-epimerase activity;extracellular region;UDP-glucuronic acid dehydrogenase activity;dTDP-6-deoxy-L-talose 4-dehydrogenase activity;cytoplasm;dTDP-glucose 4,6-dehydratase activity;GDP-L-fucose synthase activity;oxidoreductase activity;endosome;UDP-gluco…	K10046	ko01100;ko00053;ko01110;ko00520	Metabolic pathways;Ascorbate and aldarate metabolism;Biosynthesis of secondary metabolites;Amino sugar and nucleotide sugar metabolism	GDP-mannose 3,5-epimerase 1 [Capsicum annuum]	PF01370.25	NAD dependent epimerase/dehydratase family	GDP-mannose 3,5-epimerase 1 OS=Oryza sativa subsp. japonica OX=39947 GN=GME-1 PE=1 SV=1	44PKR	GM	GDP-mannose 3,5-epimerase	COG0451	Nucleoside-diphosphate-sugar epimerase	M	Cell wall/membrane/envelope biogenesis	KOG1429	[GM]	Carbohydrate transport and metabolism; Cell wall/membrane/envelope biogenesis;	dTDP-glucose 4-6-dehydratase/UDP-glucuronic acid decarboxylase	-
ZLC05G0000600	ZLC05G0000600	4.54437	5.33565	1.47679e-59	2.41174e-57	up	83.1279	165.413	151.159	2.75601	2.97885	4.07038	12712	20535	19735	326	338	486	GO:0032580;GO:0048675;GO:0042383;GO:0051893;GO:0015297;GO:0070886;GO:0055037;GO:0051259;GO:0030214;GO:0005768;GO:0032869;GO:0035994;GO:0040018;GO:0030165;GO:2000193;GO:0007623;GO:0086040;GO:0006935;GO:0005770;GO:0015386;GO:0001675;GO:0045202;GO:0086036;GO:0097484;GO:0061827;GO:0030003;GO:0048306;GO:0045989;GO:0034486;GO:0003365;GO:0015385;GO:0019915;GO:0032009;GO:1905526;GO:0060996;GO:0016323;GO:…	CC;BP;CC;BP;MF;BP;CC;BP;BP;CC;BP;BP;BP;MF;BP;BP;MF;BP;CC;MF;BP;CC;BP;BP;CC;BP;MF;BP;BP;BP;MF;BP;CC;BP;BP;CC;MF;MF;BP;MF;BP;CC;CC;CC;CC;BP;CC;BP;BP;BP;CC;BP;BP;BP;BP;CC;CC;BP;CC;BP;BP;BP;BP;BP;BP;CC;BP;BP;BP;CC;BP;MF;BP;CC;MF;BP;CC;BP;CC;MF;BP;BP;CC;BP;BP;CC;BP;CC;CC;CC;CC;CC;BP;CC;BP;BP;BP;BP;BP;BP;BP;MF;BP;MF;BP;CC;CC;BP;BP;BP;MF;MF;CC;CC;CC;MF;CC;BP;BP;MF;CC;BP;BP;BP;BP;BP;BP;MF;CC;BP;BP;CC;BP;…	Golgi cisterna membrane;axon extension;sarcolemma;regulation of focal adhesion assembly;antiporter activity;positive regulation of calcineurin-NFAT signaling cascade;recycling endosome;protein complex oligomerization;hyaluronan catabolic process;endosome;cellular response to insulin stimulus;response to muscle stretch;positive regulation of multicellular organism growth;PDZ domain binding;positiv…	K14726	-	-	sodium/hydrogen exchanger 8 isoform X1 [Capsicum annuum]	PF00999.25	Sodium/hydrogen exchanger family	Sodium/hydrogen exchanger 7 OS=Arabidopsis thaliana OX=3702 GN=NHX7 PE=1 SV=1	44N63	P	Sodium hydrogen exchanger	COG0664	cAMP-binding domain of CRP or a regulatory subunit of cAMP-dependent protein kinases	T	Signal transduction mechanisms	KOG1965	[P]	Inorganic ion transport and metabolism;	Sodium/hydrogen exchanger protein	-
ZLC03G0018320	ZLC03G0018320	6.1532	6.67479	2.79206e-59	4.52464e-57	up	379.15	973.692	726.964	4.95758	8.9916	7.09361	36863	77418	59931	355	632	514	GO:0047082;GO:0008216;GO:0019395;GO:0010333;GO:0006587;GO:0080004;GO:0102934;GO:0000137;GO:0005829;GO:0009699;GO:0106371;GO:0035835;GO:0102876;GO:0009820;GO:0047054;GO:0051792;GO:0042802;GO:0052582;GO:0072550;GO:0046246;GO:0048364;GO:0004497;GO:0080027;GO:0043231;GO:0005576;GO:0072548;GO:0016102;GO:0016114;GO:0097007;GO:0035834;GO:0102311;GO:0019438;GO:0052722;GO:0005789;GO:0072552;GO:0102811;GO:…	MF;BP;BP;MF;BP;MF;MF;CC;CC;BP;MF;BP;MF;BP;MF;BP;MF;MF;MF;BP;BP;MF;BP;CC;CC;MF;BP;BP;MF;BP;MF;BP;MF;CC;MF;MF;MF;BP;BP;MF;BP;BP;MF;BP;CC;CC;BP;MF;BP;BP;BP;BP;MF;MF;BP;BP;MF;BP;BP;BP;MF;MF;BP;BP;MF;BP;BP;MF;CC;MF;BP;MF;CC;MF;BP;MF;MF;MF;BP;BP;BP;BP;MF;MF;BP;MF;MF;MF;BP;BP;BP;MF;CC;	3,9-dihydroxypterocarpan 6a-monooxygenase activity;spermidine metabolic process;fatty acid oxidation;terpene synthase activity;serotonin biosynthetic process from tryptophan;thalian-diol desaturase activity;costunolide synthase activity;Golgi cis cisterna;cytosol;phenylpropanoid biosynthetic process;fluorescent chlorophyll catabolite monooxygenase (deformylase) activity;indole alkaloid biosynthet…	-	-	-	cytochrome P450 89A2 [Capsicum annuum]	PF00067.26	Cytochrome P450	Cytochrome P450 89A9 OS=Arabidopsis thaliana OX=3702 GN=CYP89A9 PE=1 SV=1	44EW4	Q	cytochrome P450	COG2124	Cytochrome P450	QV	-	KOG0156	[Q]	Secondary metabolites biosynthesis, transport and catabolism;	Cytochrome P450 CYP2 subfamily	-
ZLC07G0021750	ZLC07G0021750	4.10136	4.83146	2.83959e-59	4.56653e-57	up	54.8472	96.9491	82.5634	2.5296	3.19927	2.7746	2443	3532	3119	83	103	92	GO:0042631;GO:0006559;GO:0042344;GO:0009735;GO:0045087;GO:0009751;GO:0006749;GO:0042221;GO:0005737;GO:0010731;GO:0006979;GO:0080148;GO:0019899;GO:0016034;GO:0004601;GO:0009407;GO:0005634;GO:0009506;GO:0006952;GO:0006572;GO:0009734;GO:0048046;GO:0009636;GO:0043295;GO:0042594;GO:0005829;GO:0009737;GO:0000325;GO:0009408;GO:0045893;GO:0005777;GO:0009607;GO:0009570;GO:0005886;GO:2000030;GO:0048527;GO:…	BP;BP;BP;BP;BP;BP;BP;BP;CC;BP;BP;BP;MF;MF;MF;BP;CC;CC;BP;BP;BP;CC;BP;MF;BP;CC;BP;CC;BP;BP;CC;BP;CC;CC;BP;BP;BP;BP;BP;MF;BP;BP;BP;BP;BP;MF;BP;BP;BP;CC;BP;BP;CC;BP;	cellular response to water deprivation;L-phenylalanine catabolic process;indole glucosinolate catabolic process;response to cytokinin;innate immune response;response to salicylic acid;glutathione metabolic process;response to chemical;cytoplasm;protein glutathionylation;response to oxidative stress;negative regulation of response to water deprivation;enzyme binding;maleylacetoacetate isomerase ac…	K00799	ko00480;ko01100	Glutathione metabolism;Metabolic pathways	probable glutathione S-transferase [Capsicum annuum]	PF02798.24	Glutathione S-transferase, N-terminal domain	Probable glutathione S-transferase OS=Nicotiana tabacum OX=4097 PE=2 SV=1	44FRF	O	glutathione S-transferase	COG0625	Glutathione S-transferase	O	Posttranslational modification, protein turnover, chaperones	KOG0406	[O]	Posttranslational modification, protein turnover, chaperones;	Glutathione S-transferase	-
ZLC02G0000540	ZLC02G0000540	3.94946	-3.49526	3.02936e-59	4.83482e-57	down	4.02956	4.20381	3.78143	46.4195	41.0964	53.4283	139	118	110	1172	1018	1363	GO:0042254;GO:0009507;	BP;CC;	ribosome biogenesis;chloroplast;	-	-	-	large ribosomal RNA subunit accumulation protein YCED homolog 2, chloroplastic [Capsicum annuum]	PF02620.21	Large ribosomal RNA subunit accumulation protein YceD	Large ribosomal RNA subunit accumulation protein YCED homolog 2, chloroplastic OS=Arabidopsis thaliana OX=3702 GN=At3g19800 PE=2 SV=1	44M9H	S	Uncharacterized ACR, COG1399	COG1399	23S rRNA accumulation protein YceD (essential in plants, uncharacterized in bacteria)	J	Translation, ribosomal structure and biogenesis	-	-	-	-	-
ZLC02G0032500	ZLC02G0032500	3.59858	-7.33949	4.54435e-59	7.19818e-57	down	0.487408	0.276653	0.881036	72.6718	107.172	110.009	9	4	14	940	1360	1438	-	-	-	-	-	-	uncharacterized protein LOC132624736 [Lycium barbarum]	PF05498.15	Rapid ALkalinization Factor (RALF)	-	44MCW	-	-	-	-	-	-	-	-	-	-	-
ZLC05G0010460	ZLC05G0010460	7.7933	5.0938	6.89426e-59	1.08389e-56	up	1264.63	1595.55	980.444	49.2781	33.2805	33.8589	12438	12833	8177	357	237	248	-	-	-	-	-	-	uncharacterized protein LOC125812071, partial [Solanum verrucosum]	-	-	-	44MAM	-	-	-	-	-	-	-	-	-	-	-
ZLC06G0012700	ZLC06G0012700	3.92403	-4.76062	9.19145e-59	1.43434e-56	down	2.20204	3.15601	1.74711	70.597	64.8571	69.9635	472	536	297	10531	9424	10650	GO:0005874;GO:0034614;GO:0004715;GO:0031435;GO:0003723;GO:0070413;GO:0043433;GO:0007417;GO:0009898;GO:0038066;GO:0035994;GO:1902042;GO:0045907;GO:0006974;GO:0009734;GO:0043367;GO:0045179;GO:0042386;GO:0061629;GO:0006468;GO:0008625;GO:0001922;GO:0051017;GO:0042641;GO:0098793;GO:0018108;GO:0010762;GO:2000406;GO:0034446;GO:0043231;GO:0046843;GO:0048510;GO:0035556;GO:0035309;GO:0005737;GO:0001934;GO:…	CC;BP;MF;MF;MF;BP;BP;BP;CC;BP;BP;BP;BP;BP;BP;BP;CC;BP;MF;BP;BP;BP;BP;CC;CC;BP;BP;BP;BP;CC;BP;BP;BP;BP;CC;BP;BP;MF;BP;BP;BP;BP;BP;BP;BP;BP;BP;BP;MF;BP;BP;CC;BP;BP;BP;BP;BP;BP;BP;BP;BP;BP;BP;MF;BP;BP;BP;BP;BP;BP;BP;BP;BP;BP;BP;BP;BP;MF;BP;BP;BP;BP;CC;CC;BP;BP;BP;BP;BP;BP;BP;BP;BP;BP;BP;BP;BP;MF;MF;BP;BP;CC;BP;BP;CC;BP;BP;BP;BP;BP;BP;BP;BP;BP;BP;BP;BP;BP;BP;MF;CC;BP;BP;BP;BP;BP;BP;BP;BP;BP;CC;MF;BP;…	microtubule;cellular response to reactive oxygen species;non-membrane spanning protein tyrosine kinase activity;mitogen-activated protein kinase kinase kinase binding;RNA binding;trehalose metabolism in response to stress;negative regulation of DNA-binding transcription factor activity;central nervous system development;cytoplasmic side of plasma membrane;p38MAPK cascade;response to muscle stretc…	-	-	-	probable serine/threonine-protein kinase SIS8 [Capsicum annuum]	PF14381.10	Ethylene-responsive protein kinase Le-CTR1	Probable serine/threonine-protein kinase SIS8 OS=Arabidopsis thaliana OX=3702 GN=SIS8 PE=1 SV=1	44E5C	T	Serine threonine-protein kinase EDR1-like	COG0666	Ankyrin repeat	T	Signal transduction mechanisms	KOG0192	[T]	Signal transduction mechanisms;	Tyrosine kinase specific for activated (GTP-bound) p21cdc42Hs	-
ZLC08G0008800	ZLC08G0008800	4.67755	-3.29632	1.00171e-58	1.55169e-56	down	6.38391	8.73536	7.46703	67.3102	75.1723	87.683	421	471	418	3265	3579	4300	-	-	-	-	-	-	uncharacterized protein LOC107839218 [Capsicum annuum]	PF16911.9	Phthiocerol/phthiodiolone dimycocerosyl transferase C-terminus	-	44HNC	-	-	-	-	-	-	-	-	-	-	-
ZLC09G0020660	ZLC09G0020660	7.78598	4.85955	1.4121e-58	2.17144e-56	up	1413.27	1152.31	951.899	53.3834	32.8499	39.3952	67710	45148	38671	1883	1138	1405	GO:0051302;GO:0009729;GO:0010150;GO:0010080;GO:0048281;GO:0038023;GO:0010359;GO:0005768;GO:0000166;GO:0042659;GO:0051428;GO:2000038;GO:0010074;GO:0048229;GO:0099503;GO:0010102;GO:1902025;GO:0048046;GO:0080092;GO:0004713;GO:0002237;GO:0045184;GO:0010449;GO:0031349;GO:0009944;GO:0048226;GO:1901653;GO:0002764;GO:0031347;GO:0006468;GO:0042802;GO:0009664;GO:0160073;GO:0010268;GO:0048366;GO:0048657;GO:…	BP;BP;BP;BP;BP;MF;BP;CC;MF;BP;MF;BP;BP;BP;CC;BP;BP;CC;BP;MF;BP;BP;BP;BP;BP;CC;BP;BP;BP;BP;MF;BP;BP;BP;BP;BP;BP;BP;BP;BP;BP;CC;BP;BP;BP;BP;MF;CC;BP;MF;BP;BP;CC;CC;BP;BP;BP;BP;MF;MF;BP;MF;CC;BP;MF;BP;BP;BP;BP;BP;BP;BP;BP;MF;CC;CC;BP;MF;BP;MF;BP;MF;BP;CC;BP;CC;BP;BP;BP;MF;BP;MF;BP;BP;BP;BP;CC;BP;BP;CC;CC;BP;MF;BP;BP;MF;BP;BP;BP;BP;BP;MF;MF;BP;BP;MF;BP;BP;BP;BP;CC;BP;BP;BP;BP;BP;CC;BP;BP;BP;BP;BP;BP;…	regulation of cell division;detection of brassinosteroid stimulus;leaf senescence;regulation of floral meristem growth;inflorescence morphogenesis;signaling receptor activity;regulation of anion channel activity;endosome;nucleotide binding;regulation of cell fate specification;peptide hormone receptor binding;regulation of stomatal complex development;maintenance of meristem identity;gametophyte …	-	-	-	polygalacturonase inhibitor [Capsicum annuum]	PF00560.37	Leucine Rich Repeat	Polygalacturonase inhibitor OS=Pyrus communis OX=23211 GN=PGIP PE=1 SV=1	44P6X	S	Leucine rich repeat N-terminal domain	COG4886	Leucine-rich repeat (LRR) protein	K	Transcription	-	-	-	-	-
ZLC07G0015240	ZLC07G0015240	5.65493	4.55285	1.52465e-58	2.32752e-56	up	225.648	274.71	193.427	10.6228	7.57512	12.5117	12861	12805	9348	446	312	531	GO:0005874;GO:1904237;GO:0007417;GO:0032869;GO:0038066;GO:0030018;GO:0072741;GO:0006974;GO:0048046;GO:0045165;GO:0001841;GO:0008270;GO:0061629;GO:0038146;GO:0006468;GO:0008625;GO:0098793;GO:0003300;GO:0015031;GO:0043531;GO:0010447;GO:0050821;GO:0035556;GO:0005737;GO:0048012;GO:0001934;GO:0004706;GO:0009897;GO:0098597;GO:0005773;GO:0008285;GO:0031116;GO:0007165;GO:0030010;GO:0051493;GO:1900745;GO:…	CC;BP;BP;BP;BP;CC;BP;BP;CC;BP;BP;MF;MF;BP;BP;BP;CC;BP;BP;MF;BP;BP;BP;CC;BP;BP;MF;CC;BP;CC;BP;BP;BP;BP;BP;BP;CC;BP;MF;BP;BP;BP;BP;BP;BP;BP;BP;MF;BP;BP;BP;BP;BP;BP;BP;BP;BP;BP;BP;BP;BP;BP;CC;BP;MF;BP;BP;BP;BP;CC;BP;BP;BP;BP;CC;BP;BP;CC;BP;BP;BP;BP;BP;BP;BP;MF;BP;BP;BP;BP;CC;BP;BP;CC;BP;BP;BP;BP;CC;BP;BP;BP;BP;BP;BP;BP;BP;BP;BP;MF;BP;CC;BP;BP;CC;BP;CC;BP;CC;BP;BP;BP;BP;BP;BP;BP;CC;BP;BP;BP;BP;BP;BP;…	microtubule;positive regulation of substrate-dependent cell migration, cell attachment to substrate;central nervous system development;cellular response to insulin stimulus;p38MAPK cascade;Z disc;protein localization to cell division site;DNA damage response;apoplast;cell fate commitment;neural tube formation;zinc ion binding;RNA polymerase II-specific DNA-binding transcription factor binding;che…	K20716	ko04016	MAPK signaling pathway - plant	mitogen-activated protein kinase kinase kinase 18 [Capsicum annuum]	PF00069.29	Protein kinase domain	Mitogen-activated protein kinase kinase kinase 18 OS=Arabidopsis thaliana OX=3702 GN=MAPKKK18 PE=1 SV=1	44Q1W	T	Mitogen-activated protein kinase kinase kinase	COG0515	Serine/threonine protein kinase	T	Signal transduction mechanisms	KOG0198	[T]	Signal transduction mechanisms;	MEKK and related serine/threonine protein kinases	-
ZLC03G0011760	ZLC03G0011760	6.12134	-3.64118	3.63228e-58	5.50513e-56	down	21.3117	17.1223	18.419	287.747	234.987	211.75	807	530	592	8015	6425	5963	-	-	-	-	-	-	uncharacterized protein LOC107862498 [Capsicum annuum]	PF06549.16	Protein of unknown function (DUF1118)	-	44JBY	S	Protein of unknown function (DUF1118)	-	-	-	-	-	-	-	-	-
ZLC12G0026530	ZLC12G0026530	5.47162	-2.6404	3.86757e-58	5.81987e-56	down	16.263	16.4977	18.1081	114.915	117.468	95.3132	1359	1127	1283	7064	7088	5923	GO:0005524;GO:0000049;GO:0042644;GO:0009534;GO:0005737;GO:0009773;GO:0004818;GO:0009579;GO:0005634;GO:0006424;GO:0005829;GO:0030093;GO:0009515;GO:0008270;GO:0005886;GO:0009507;GO:0090391;GO:0003677;GO:0009535;GO:0009941;GO:0010287;GO:0097753;GO:0019904;	MF;MF;CC;CC;CC;BP;MF;CC;CC;BP;CC;CC;CC;MF;CC;CC;BP;MF;CC;CC;CC;BP;MF;	ATP binding;tRNA binding;chloroplast nucleoid;chloroplast thylakoid;cytoplasm;photosynthetic electron transport in photosystem I;glutamate-tRNA ligase activity;thylakoid;nucleus;glutamyl-tRNA aminoacylation;cytosol;chloroplast photosystem I;granal stacked thylakoid;zinc ion binding;plasma membrane;chloroplast;granum assembly;DNA binding;chloroplast thylakoid membrane;chloroplast envelope;plastogl…	-	-	-	probable serine/threonine-protein kinase kinX [Capsicum annuum]	PF14159.10	CAAD domains of cyanobacterial aminoacyl-tRNA synthetase	Protein CURVATURE THYLAKOID 1D, chloroplastic OS=Arabidopsis thaliana OX=3702 GN=CURT1D PE=1 SV=1	44KW3	S	CAAD domains of cyanobacterial aminoacyl-tRNA synthetase	COG0525	Valyl-tRNA synthetase	J	Translation, ribosomal structure and biogenesis	-	-	-	-	-
ZLC05G0021800	ZLC05G0021800	6.41401	4.98867	6.66527e-58	9.95867e-56	up	382.07	617.261	398.943	12.9978	12.937	19.8059	12025	15887	10647	302	295	464	GO:0004867;GO:0005773;GO:0004866;GO:0005576;GO:0090729;GO:0045735;GO:0004869;GO:0030246;	MF;CC;MF;CC;MF;MF;MF;MF;	serine-type endopeptidase inhibitor activity;vacuole;endopeptidase inhibitor activity;extracellular region;toxin activity;nutrient reservoir activity;cysteine-type endopeptidase inhibitor activity;carbohydrate binding;	-	-	-	miraculin-like [Capsicum annuum]	PF00197.22	Trypsin and protease inhibitor	Miraculin OS=Synsepalum dulcificum OX=3743 PE=1 SV=3	44SKD	S	Soybean trypsin inhibitor (Kunitz) family of protease inhibitors	-	-	-	-	-	-	-	-	-
ZLC05G0024170	ZLC05G0024170	4.83316	-2.24803	2.36302e-57	3.50576e-55	down	10.5941	12.3974	13.8119	59.7693	61.0744	60.814	1450	1436	1599	6043	6042	6253	GO:2000147;GO:0019532;GO:0015297;GO:0050892;GO:0010628;GO:0071422;GO:0005768;GO:0015706;GO:0015705;GO:0015810;GO:0030165;GO:0002931;GO:0055085;GO:0008360;GO:0005829;GO:0005765;GO:0160046;GO:0015106;GO:0099129;GO:0015741;GO:0016323;GO:0042802;GO:0009410;GO:0008272;GO:0030507;GO:0000103;GO:0030659;GO:1902358;GO:0032880;GO:0043231;GO:0015116;GO:0015499;GO:0001696;GO:0010008;GO:0005737;GO:0015755;GO:…	BP;BP;MF;BP;BP;BP;CC;BP;BP;BP;MF;BP;BP;BP;CC;CC;MF;MF;BP;BP;CC;MF;BP;BP;MF;BP;CC;BP;BP;CC;MF;MF;BP;CC;CC;BP;MF;BP;BP;MF;MF;CC;MF;MF;BP;CC;BP;CC;MF;BP;MF;MF;CC;BP;BP;CC;BP;BP;BP;BP;CC;MF;BP;BP;BP;BP;BP;BP;BP;BP;BP;BP;CC;CC;MF;BP;BP;MF;BP;CC;MF;BP;MF;CC;CC;MF;CC;MF;CC;CC;CC;BP;BP;BP;CC;BP;BP;BP;BP;CC;MF;CC;MF;CC;BP;BP;BP;BP;CC;BP;BP;CC;MF;BP;BP;BP;BP;BP;MF;BP;BP;BP;BP;CC;MF;MF;BP;BP;MF;BP;BP;CC;MF;…	positive regulation of cell motility;oxalate transport;antiporter activity;intestinal absorption;positive regulation of gene expression;succinate transmembrane transport;endosome;nitrate transmembrane transport;iodide transport;aspartate transmembrane transport;PDZ domain binding;response to ischemia;transmembrane transport;regulation of cell shape;cytosol;lysosomal membrane;oxalate:chloride anti…	K18059	-	-	probable sulfate transporter 4.2 [Capsicum annuum]	PF00916.24	Sulfate permease family	Probable sulfate transporter 4.2 OS=Arabidopsis thaliana OX=3702 GN=SULTR4;2 PE=2 SV=2	44IJF	P	STAS domain	COG0659	Sulfate permease or related transporter, MFS superfamily	P	Inorganic ion transport and metabolism	KOG0236	[P]	Inorganic ion transport and metabolism;	Sulfate/bicarbonate/oxalate exchanger SAT-1 and related transporters (SLC26 family)	-
ZLC05G0018520	ZLC05G0018520	4.30483	12.1804	4.41753e-57	6.50797e-55	up	323.222	496.048	301.859	0.221308	0	0	8810	11057	6977	5	0	0	GO:0005783;GO:0046872;GO:0043231;GO:0004392;GO:0005576;GO:0009751;GO:0012511;GO:0005509;GO:0005811;GO:0031408;GO:0010888;GO:0006952;GO:0010431;GO:0009269;GO:0031407;GO:0009793;GO:0009737;GO:0000325;GO:0031969;GO:0042803;GO:2000377;GO:0009620;GO:1990137;GO:0009819;GO:0102070;GO:1902609;GO:0050832;GO:0009409;GO:0071614;GO:0016020;GO:0034389;GO:0016298;GO:0009651;GO:0010118;GO:0020037;GO:0004497;	CC;MF;CC;MF;CC;BP;CC;MF;CC;BP;BP;BP;BP;BP;BP;BP;BP;CC;CC;MF;BP;BP;MF;BP;MF;BP;BP;BP;MF;CC;BP;MF;BP;BP;MF;MF;	endoplasmic reticulum;metal ion binding;intracellular membrane-bounded organelle;heme oxygenase (decyclizing) activity;extracellular region;response to salicylic acid;monolayer-surrounded lipid storage body;calcium ion binding;lipid droplet;oxylipin biosynthetic process;negative regulation of lipid storage;defense response;seed maturation;response to desiccation;oxylipin metabolic process;embryo …	K17991	ko00073	Cutin, suberine and wax biosynthesis	probable peroxygenase 5 [Capsicum annuum]	PF05042.17	Caleosin related protein	Probable peroxygenase 5 OS=Arabidopsis thaliana OX=3702 GN=PXG5 PE=2 SV=1	44SHN	S	Caleosin related protein	-	-	-	-	-	-	-	-	-
ZLC01G0025230	ZLC01G0025230	4.82355	-3.39376	4.86463e-57	7.11689e-55	down	8.16125	6.33226	9.88037	93.6439	86.3077	84.3516	1207	765	1238	10181	9211	9271	GO:0005524;GO:0005737;GO:0009090;GO:0005634;GO:0009088;GO:0009067;GO:0009086;GO:0006531;GO:1901605;GO:0005829;GO:0071470;GO:0009089;GO:0004412;GO:0050661;GO:0042803;GO:0008652;GO:0009570;GO:0009097;GO:0005886;GO:0004072;GO:0009274;GO:0016310;GO:0019877;GO:0042802;GO:0051289;GO:0006530;GO:0009507;	MF;CC;BP;CC;BP;BP;BP;BP;BP;CC;BP;BP;MF;MF;MF;BP;CC;BP;CC;MF;CC;BP;BP;MF;BP;BP;CC;	ATP binding;cytoplasm;homoserine biosynthetic process;nucleus;threonine biosynthetic process;aspartate family amino acid biosynthetic process;methionine biosynthetic process;aspartate metabolic process;alpha-amino acid metabolic process;cytosol;cellular response to osmotic stress;lysine biosynthetic process via diaminopimelate;homoserine dehydrogenase activity;NADP binding;protein homodimerizatio…	K12524	ko00261;ko00260;ko00300;ko00270;ko01100;ko01230;ko01110	Monobactam biosynthesis;Glycine, serine and threonine metabolism;Lysine biosynthesis;Cysteine and methionine metabolism;Metabolic pathways;Biosynthesis of amino acids;Biosynthesis of secondary metabolites	bifunctional aspartokinase/homoserine dehydrogenase 1, chloroplastic [Capsicum annuum]	PF00742.23	Homoserine dehydrogenase	Bifunctional aspartokinase/homoserine dehydrogenase 2, chloroplastic OS=Arabidopsis thaliana OX=3702 GN=AKHSDH2 PE=1 SV=1	44Q5E	E	Homoserine dehydrogenase, NAD binding domain	COG0527	Aspartate kinase	E	Amino acid transport and metabolism	-	-	-	-	-
ZLC02G0035890	ZLC02G0035890	3.98445	-2.86943	5.52966e-57	8.03402e-55	down	4.84412	4.77648	6.034	40.9922	37.2486	40.2351	213	172	225	1323	1180	1313	-	-	-	-	-	-	uncharacterized protein LOC107860706 [Capsicum annuum]	PF08241.16	Methyltransferase domain	-	44H5M	I	Methyltransferase domain	COG2226	Ubiquinone/menaquinone biosynthesis C-methylase UbiE/MenG	H	Coenzyme transport and metabolism	KOG1269	[IR]	Lipid transport and metabolism; General function prediction only;	SAM-dependent methyltransferases	-
ZLC07G0015080	ZLC07G0015080	3.17269	-6.04451	6.577e-57	9.49025e-55	down	0.985345	0.401528	0.692985	38.897	56.7688	48.5139	77	26	46	2234	3201	2817	GO:0080074;GO:0008216;GO:0043473;GO:0010327;GO:0007623;GO:0098754;GO:0102777;GO:0035835;GO:0050736;GO:0050638;GO:0047672;GO:0009820;GO:0016407;GO:0009741;GO:0006066;GO:1901787;GO:0047183;GO:0102923;GO:0047172;GO:0050266;GO:0005737;GO:0102801;GO:0010345;GO:0005634;GO:0009723;GO:0047205;GO:0019438;GO:0050643;GO:0010597;GO:0047165;GO:0009636;GO:0009698;GO:0009411;GO:0006084;GO:0009737;GO:0016410;GO:…	MF;BP;BP;MF;BP;BP;MF;BP;MF;MF;MF;BP;MF;BP;BP;BP;MF;MF;MF;MF;CC;MF;BP;CC;BP;MF;BP;MF;BP;MF;BP;BP;BP;BP;BP;MF;BP;MF;MF;MF;BP;CC;MF;MF;BP;BP;BP;BP;BP;BP;BP;BP;MF;MF;BP;MF;BP;BP;MF;MF;BP;BP;BP;BP;CC;BP;MF;CC;MF;MF;MF;MF;MF;BP;BP;MF;BP;MF;BP;MF;MF;MF;MF;BP;MF;BP;	spermidine:caffeoyl CoA N-acyltransferase activity;spermidine metabolic process;pigmentation;acetyl CoA:(Z)-3-hexen-1-ol acetyltransferase activity;circadian rhythm;detoxification;obsolete caffeoyl-CoA:pelargonidin-3,5-diglucoside 5-O-glucoside-6-O-hydroxycinnamoyltransferase activity;indole alkaloid biosynthetic process;O-malonyltransferase activity;taxadien-5-alpha-ol O-acetyltransferase activi…	K19861	-	-	benzyl alcohol O-benzoyltransferase [Capsicum annuum]	PF02458.19	Transferase family	Benzyl alcohol O-benzoyltransferase OS=Petunia hybrida OX=4102 GN=BEBT1 PE=1 SV=1	44HIC	S	Transferase family	-	-	-	-	-	-	-	-	-
ZLC06G0005870	ZLC06G0005870	5.60441	5.59702	6.63817e-57	9.51336e-55	up	193.848	422.883	346.092	7.26682	7.80365	5.35606	22110	39449	33475	612	644	456	GO:0055052;GO:0043190;GO:0005524;GO:0000049;GO:0043022;GO:0042254;GO:0042274;GO:0009986;GO:0005737;GO:0008079;GO:0003723;GO:0006301;GO:0019843;GO:0042626;GO:0031152;GO:0006414;GO:0072344;GO:0005634;GO:0022626;GO:0006281;GO:0005654;GO:0003924;GO:0006954;GO:0002182;GO:0005635;GO:0006413;GO:0055085;GO:0002183;GO:0008494;GO:0045727;GO:0008135;GO:0045900;GO:0002181;GO:0009314;GO:0042742;GO:0031288;GO:…	CC;CC;MF;MF;MF;BP;BP;CC;CC;MF;MF;BP;MF;MF;BP;BP;BP;CC;CC;BP;CC;MF;BP;BP;CC;BP;BP;BP;MF;BP;MF;BP;BP;BP;BP;BP;BP;CC;CC;CC;MF;BP;MF;BP;CC;BP;BP;BP;BP;BP;CC;MF;CC;CC;MF;BP;BP;BP;MF;MF;MF;MF;CC;BP;BP;BP;CC;BP;CC;CC;BP;BP;BP;BP;	ATP-binding cassette (ABC) transporter complex, substrate-binding subunit-containing;ATP-binding cassette (ABC) transporter complex;ATP binding;tRNA binding;ribosome binding;ribosome biogenesis;ribosomal small subunit biogenesis;cell surface;cytoplasm;translation termination factor activity;RNA binding;postreplication repair;rRNA binding;ATPase-coupled transmembrane transporter activity;aggregati…	K06185	-	-	ABC transporter F family member 1 [Capsicum annuum]	PF00005.31	ABC transporter	ABC transporter F family member 1 OS=Arabidopsis thaliana OX=3702 GN=ABCF1 PE=2 SV=1	44R08	S	ABC transporter F family member	COG0488	ATPase components of ABC transporters with duplicated ATPase domains	R	General function prediction only	KOG0927	[R]	General function prediction only;	Predicted transporter (ABC superfamily)	-
ZLC03G0006290	ZLC03G0006290	4.16236	-3.4429	1.87999e-56	2.66902e-54	down	3.63681	4.65354	4.71464	65.2996	53.0605	60.3843	260	283	321	2982	2402	2715	GO:0009505;GO:0043531;GO:0010150;GO:0005524;GO:0009753;GO:0009416;GO:0005634;GO:0009579;GO:0046863;GO:0048046;GO:0030234;GO:0010319;GO:0009570;GO:0016887;GO:0042802;GO:0003729;GO:0009409;GO:0009941;GO:0009535;GO:0005794;GO:0010287;GO:0009507;	CC;MF;BP;MF;BP;BP;CC;CC;MF;CC;MF;CC;CC;MF;MF;MF;BP;CC;CC;CC;CC;CC;	plant-type cell wall;ADP binding;leaf senescence;ATP binding;response to jasmonic acid;response to light stimulus;nucleus;thylakoid;ribulose-1,5-bisphosphate carboxylase/oxygenase activator activity;apoplast;enzyme regulator activity;stromule;chloroplast stroma;ATP hydrolysis activity;identical protein binding;mRNA binding;response to cold;chloroplast envelope;chloroplast thylakoid membrane;Golgi…	-	-	-	ribulose bisphosphate carboxylase/oxygenase activase, chloroplastic [Capsicum annuum]	PF21228.1	Ribulose bisphosphate carboxylase/oxygenase activase, AAA, helical	Ribulose bisphosphate carboxylase/oxygenase activase, chloroplastic OS=Solanum pennellii OX=28526 PE=2 SV=1	44IJS	O	Ribulose bisphosphate carboxylase oxygenase activase	COG4451	Ribulose bisphosphate carboxylase small subunit	G	Carbohydrate transport and metabolism	KOG0651	[O]	Posttranslational modification, protein turnover, chaperones;	26S proteasome regulatory complex, ATPase RPT4	-
ZLC07G0025350	ZLC07G0025350	2.68238	3.51142	1.88771e-56	2.66902e-54	up	15.8275	15.8525	16.122	1.14012	1.76175	1.43784	2541	2082	2195	135	205	172	GO:0030371;GO:0050892;GO:0005758;GO:1990910;GO:0034101;GO:0003723;GO:0009316;GO:0048027;GO:0060586;GO:0006536;GO:0048046;GO:0014823;GO:0005829;GO:0030316;GO:0000002;GO:0035900;GO:0003994;GO:0010040;GO:0090351;GO:0008198;GO:0006097;GO:0004409;GO:0009505;GO:1904373;GO:0005524;GO:0005576;GO:0044416;GO:0019629;GO:0006101;GO:0030350;GO:0005737;GO:0014732;GO:0071283;GO:0005634;GO:0003730;GO:0070062;GO:…	MF;BP;CC;BP;BP;MF;CC;MF;BP;BP;CC;BP;CC;BP;BP;BP;MF;BP;BP;MF;BP;MF;CC;BP;MF;CC;BP;BP;BP;MF;CC;BP;BP;CC;MF;CC;CC;BP;BP;CC;BP;BP;BP;BP;BP;BP;BP;CC;BP;MF;CC;BP;MF;MF;CC;BP;BP;MF;CC;BP;BP;BP;CC;BP;CC;BP;CC;BP;CC;MF;BP;BP;MF;CC;BP;BP;CC;BP;CC;MF;CC;MF;BP;MF;BP;CC;BP;BP;BP;BP;MF;BP;MF;BP;CC;MF;BP;MF;CC;MF;BP;	translation repressor activity;intestinal absorption;mitochondrial intermembrane space;response to hypobaric hypoxia;erythrocyte homeostasis;RNA binding;3-isopropylmalate dehydratase complex;mRNA 5'-UTR binding;multicellular organismal-level iron ion homeostasis;glutamate metabolic process;apoplast;response to activity;cytosol;osteoclast differentiation;mitochondrial genome maintenance;response t…	K01681	ko00020;ko00630;ko01230;ko01100;ko01210;ko01110;ko01200	Citrate cycle (TCA cycle);Glyoxylate and dicarboxylate metabolism;Biosynthesis of amino acids;Metabolic pathways;2-Oxocarboxylic acid metabolism;Biosynthesis of secondary metabolites;Carbon metabolism	aconitate hydratase, cytoplasmic [Capsicum annuum]	PF00330.24	Aconitase family (aconitate hydratase)	Aconitate hydratase 3, mitochondrial OS=Arabidopsis thaliana OX=3702 GN=ACO3 PE=1 SV=2	44NQV	C	Catalyzes the isomerization of citrate to isocitrate via cis-aconitate	COG1048	Aconitase A	C	Energy production and conversion	KOG0452	[AJ]	RNA processing and modification; Translation, ribosomal structure and biogenesis;	RNA-binding translational regulator IRP (aconitase superfamily)	-
ZLC10G0024310	ZLC10G0024310	7.07747	7.5186	2.03034e-56	2.85155e-54	up	2739.5	1255.77	1456.1	5.84262	9.70374	15.5143	35411	13275	15960	56	91	150	GO:0048030;GO:0009793;GO:0031210;GO:0009737;GO:0005829;GO:0005034;GO:0048316;GO:0009409;GO:0043167;GO:0009651;GO:0070492;GO:0006970;GO:0009414;	MF;BP;MF;BP;CC;MF;BP;BP;MF;BP;MF;BP;BP;	disaccharide binding;embryo development ending in seed dormancy;phosphatidylcholine binding;response to abscisic acid;cytosol;osmosensor activity;seed development;response to cold;ion binding;response to salt stress;oligosaccharide binding;response to osmotic stress;response to water deprivation;	-	-	-	protein LE25 [Capsicum annuum]	PF03760.19	Late embryogenesis abundant (LEA) group 1	Protein LE25 OS=Solanum lycopersicum OX=4081 GN=LE25 PE=2 SV=1	44UDJ	S	Late embryogenesis abundant (LEA) group 1	-	-	-	-	-	-	-	-	-
ZLC03G0005380	ZLC03G0005380	5.0048	2.57102	2.37661e-56	3.31576e-54	up	81.0234	64.9278	72.5023	11.9442	13.023	14.1827	16331	10741	12496	1733	1863	2074	GO:0009025;GO:1901848;GO:0016491;GO:0016054;GO:0016832;GO:0043718;GO:0019404;GO:0032991;GO:0005829;GO:0006096;GO:0047441;GO:0050661;GO:0008270;GO:0004332;GO:0030435;GO:0042802;GO:0051289;GO:0005975;GO:2001059;GO:0051287;GO:0030388;GO:1902494;GO:0016616;	MF;BP;MF;BP;MF;MF;BP;CC;CC;BP;MF;MF;MF;MF;BP;MF;BP;BP;BP;MF;BP;CC;MF;	tagatose-bisphosphate aldolase activity;nicotinate catabolic process;oxidoreductase activity;organic acid catabolic process;aldehyde-lyase activity;2-hydroxymethylglutarate dehydrogenase activity;galactitol catabolic process;protein-containing complex;cytosol;glycolytic process;5-dehydro-2-deoxyphosphogluconate aldolase activity;NADP binding;zinc ion binding;fructose-bisphosphate aldolase activit…	-	-	-	uncharacterized protein LOC107862220 [Capsicum annuum]	PF01116.24	Fructose-bisphosphate aldolase class-II	L-threonate dehydrogenase OS=Cupriavidus necator (strain ATCC 17699 / DSM 428 / KCTC 22496 / NCIMB 10442 / H16 / Stanier 337) OX=381666 GN=ltnD PE=1 SV=1	44F0F	G	Putative nucleotide-binding of sugar-metabolising enzyme	COG3395	D-threonate/D-erythronate kinase OtnK and related C4-acid sugar kinases, YgbK/DUF1537 family	G	Carbohydrate transport and metabolism	KOG0409	[R]	General function prediction only;	Predicted dehydrogenase	-
ZLC02G0025750	ZLC02G0025750	10.5091	5.5012	2.5068e-56	3.47439e-54	up	14150.5	8223.23	7146.7	195.606	210.286	276.223	683917	325020	292884	6959	7344	9935	GO:0046872;GO:0001786;GO:0009961;GO:0005507;GO:0071465;GO:0008289;GO:0009414;GO:0005829;GO:0009737;GO:0035091;GO:0070300;GO:0012506;GO:0009415;GO:1901611;GO:0009611;GO:1902075;GO:0016151;GO:0009409;GO:0016020;GO:0009631;	MF;MF;BP;MF;BP;MF;BP;CC;BP;MF;MF;CC;BP;MF;BP;BP;MF;BP;CC;BP;	metal ion binding;phosphatidylserine binding;response to 1-aminocyclopropane-1-carboxylic acid;copper ion binding;cellular response to desiccation;lipid binding;response to water deprivation;cytosol;response to abscisic acid;phosphatidylinositol binding;phosphatidic acid binding;vesicle membrane;response to water;phosphatidylglycerol binding;response to wounding;cellular response to salt;nickel c…	-	-	-	abscisic acid and environmental stress-inducible protein TAS14 [Capsicum annuum]	PF00257.23	Dehydrin	Abscisic acid and environmental stress-inducible protein TAS14 OS=Solanum lycopersicum OX=4081 GN=TAS14 PE=2 SV=1	44TYC	S	Abscisic acid and environmental stress-inducible protein	-	-	-	-	-	-	-	-	-
ZLC01G0031580	ZLC01G0031580	2.38613	6.07269	3.85067e-56	5.3021e-54	up	21.2781	18.3922	20.8255	0.140962	0.307322	0.450944	1850	1312	1547	10	20	30	GO:0033300;GO:0015574;GO:0042383;GO:0072237;GO:0009925;GO:0005771;GO:0005768;GO:0001939;GO:0030864;GO:0007417;GO:0032869;GO:0005324;GO:0005366;GO:0005360;GO:0003044;GO:0055085;GO:0070061;GO:0005536;GO:0009414;GO:0045494;GO:0005829;GO:0030136;GO:0009624;GO:0005765;GO:0042149;GO:0007141;GO:0090277;GO:0070837;GO:0002020;GO:0001917;GO:0005615;GO:0008645;GO:0016323;GO:0042802;GO:0005975;GO:0030315;GO:…	MF;MF;CC;BP;CC;CC;CC;CC;CC;BP;BP;MF;MF;MF;BP;BP;MF;MF;BP;BP;CC;CC;BP;CC;BP;BP;BP;BP;MF;CC;CC;BP;CC;MF;BP;CC;CC;CC;MF;BP;MF;CC;CC;CC;BP;CC;MF;CC;CC;BP;BP;BP;CC;CC;MF;BP;CC;MF;MF;BP;BP;BP;CC;BP;BP;CC;BP;BP;CC;BP;BP;CC;BP;BP;MF;BP;CC;BP;BP;BP;BP;CC;CC;CC;MF;CC;BP;MF;BP;BP;MF;MF;CC;CC;BP;MF;CC;BP;CC;BP;BP;BP;CC;CC;CC;MF;CC;CC;BP;CC;CC;CC;BP;BP;BP;CC;CC;BP;CC;BP;BP;CC;MF;BP;BP;BP;CC;BP;CC;BP;MF;BP;BP;…	dehydroascorbic acid transmembrane transporter activity;trehalose transmembrane transporter activity;sarcolemma;metanephric proximal tubule development;basal plasma membrane;multivesicular body;endosome;female pronucleus;cortical actin cytoskeleton;central nervous system development;cellular response to insulin stimulus;long-chain fatty acid transmembrane transporter activity;myo-inositol:proton …	K03444	-	-	LOW QUALITY PROTEIN: sugar transporter ERD6-like 16 [Capsicum annuum]	PF00083.28	Sugar (and other) transporter	Sugar transporter ERD6-like 16 OS=Arabidopsis thaliana OX=3702 GN=At5g18840 PE=2 SV=2	44CHT	U	Belongs to the major facilitator superfamily. Sugar transporter (TC 2.A.1.1) family	COG2814	Predicted arabinose efflux permease AraJ, MFS family	G	Carbohydrate transport and metabolism	KOG0254	[R]	General function prediction only;	Predicted transporter (major facilitator superfamily)	-
ZLC03G0016500	ZLC03G0016500	4.92858	-1.79719	7.9684e-56	1.09007e-53	down	14.3155	15.3473	17.2712	56.2922	56.2096	52.2096	2580	2255	2686	7381	7305	7739	GO:0031048;GO:0097433;GO:0010628;GO:1900153;GO:0030717;GO:0003723;GO:0071547;GO:0035278;GO:0008584;GO:0006402;GO:0010526;GO:0007140;GO:0090625;GO:0031508;GO:0045727;GO:0004521;GO:0046011;GO:0005829;GO:0010492;GO:0019048;GO:0006412;GO:0030958;GO:0030718;GO:0141008;GO:1900370;GO:0060903;GO:0035195;GO:0048366;GO:0000978;GO:0140990;GO:0031315;GO:0003727;GO:0010050;GO:0016891;GO:0141009;GO:0016525;GO:…	BP;CC;BP;BP;BP;MF;CC;BP;BP;BP;BP;BP;BP;BP;BP;MF;BP;CC;BP;BP;BP;CC;BP;BP;BP;BP;BP;BP;MF;BP;CC;MF;BP;MF;BP;BP;BP;MF;CC;BP;BP;MF;BP;BP;BP;MF;CC;CC;BP;BP;BP;CC;BP;BP;BP;BP;CC;BP;BP;BP;CC;BP;BP;BP;BP;BP;BP;CC;CC;BP;BP;BP;BP;BP;MF;CC;BP;BP;BP;BP;CC;BP;BP;BP;BP;CC;BP;CC;CC;CC;BP;BP;BP;BP;MF;BP;CC;BP;BP;BP;BP;BP;CC;BP;CC;BP;CC;BP;CC;BP;CC;BP;MF;MF;BP;BP;CC;BP;MF;BP;BP;BP;BP;CC;MF;CC;BP;BP;BP;CC;MF;CC;BP;…	regulatory ncRNA-mediated heterochromatin formation;dense body;positive regulation of gene expression;positive regulation of nuclear-transcribed mRNA catabolic process, deadenylation-dependent decay;oocyte karyosome formation;RNA binding;piP-body;miRNA-mediated gene silencing by inhibition of translation;male gonad development;mRNA catabolic process;retrotransposon silencing;male meiotic nuclear …	K11593	-	-	protein argonaute 1 [Capsicum annuum]	PF02171.21	Piwi domain	Protein argonaute 1A OS=Oryza sativa subsp. japonica OX=39947 GN=AGO1A PE=2 SV=1	44MRW	J	Belongs to the argonaute family	-	-	-	-	KOG1041	[J]	Translation, ribosomal structure and biogenesis;	Translation initiation factor 2C (eIF-2C) and related proteins	-
ZLC06G0026490	ZLC06G0026490	4.75173	-4.75905	8.77336e-56	1.19244e-53	down	6.0633	3.93736	3.78643	142.277	123.512	127.405	79	42	42	1354	1154	1226	-	-	-	-	-	-	-	PF14396.10	Cystic fibrosis TM conductance regulator (CFTR), regulator domain	-	-	-	-	-	-	-	-	-	-	-	-	-
ZLC12G0006330	ZLC12G0006330	4.75461	3.49377	1.3828e-55	1.86739e-53	up	68.0299	89.6691	94.3854	6.37009	8.84119	7.93691	8633	9621	11036	638	839	770	GO:1990961;GO:0070430;GO:0010150;GO:0016248;GO:0010167;GO:0072237;GO:0090408;GO:0005427;GO:0090449;GO:0001878;GO:0042938;GO:0015706;GO:0040018;GO:0009734;GO:0015386;GO:0043201;GO:0035579;GO:0009414;GO:0036020;GO:0005829;GO:0080052;GO:0009624;GO:0005765;GO:0019915;GO:0080168;GO:0034157;GO:0015333;GO:0035442;GO:0048527;GO:0046686;GO:0051956;GO:0055075;GO:0140367;GO:0015031;GO:0002119;GO:0043562;GO:…	BP;BP;BP;MF;BP;BP;BP;MF;BP;BP;BP;BP;BP;BP;MF;BP;CC;BP;CC;CC;BP;BP;CC;BP;BP;BP;MF;BP;BP;BP;BP;BP;BP;BP;BP;BP;BP;BP;MF;MF;CC;BP;BP;BP;CC;CC;CC;BP;CC;CC;CC;BP;BP;BP;BP;CC;MF;CC;MF;BP;BP;CC;BP;BP;BP;BP;MF;BP;CC;BP;BP;MF;BP;BP;BP;BP;MF;BP;BP;BP;CC;BP;BP;BP;BP;CC;BP;MF;BP;BP;BP;MF;BP;MF;CC;BP;BP;BP;BP;MF;CC;BP;BP;MF;BP;MF;BP;BP;BP;CC;BP;CC;BP;BP;MF;BP;BP;BP;BP;BP;BP;MF;BP;BP;BP;CC;BP;BP;BP;	xenobiotic detoxification by transmembrane export across the plasma membrane;positive regulation of nucleotide-binding oligomerization domain containing 1 signaling pathway;leaf senescence;channel inhibitor activity;response to nitrate;metanephric proximal tubule development;phloem nitrate loading;proton-dependent oligopeptide secondary active transmembrane transporter activity;phloem glucosinola…	K26551	-	-	protein NRT1/ PTR FAMILY 1.2-like [Capsicum annuum]	PF00854.25	POT family	Protein NRT1/ PTR FAMILY 1.2 OS=Arabidopsis thaliana OX=3702 GN=NPF1.2 PE=1 SV=1	44GHV	E	POT family	COG3104	Dipeptide/tripeptide permease	E	Amino acid transport and metabolism	KOG1237	[E]	Amino acid transport and metabolism;	H+/oligopeptide symporter	-
ZLC07G0017070	ZLC07G0017070	5.34499	3.1765	3.4281e-55	4.59999e-53	up	95.4588	126.127	126.33	11.0987	14.7059	14.1952	9151	9803	10466	779	1039	993	GO:0099171;GO:0032093;GO:0005856;GO:0098891;GO:0001727;GO:0010628;GO:0005768;GO:0000166;GO:0007269;GO:0043052;GO:1903432;GO:2000182;GO:0031267;GO:0051591;GO:0014069;GO:0098794;GO:0045202;GO:0006111;GO:0045494;GO:0042048;GO:0005829;GO:0007601;GO:2000064;GO:0047649;GO:0097060;GO:0048366;GO:0016059;GO:0042802;GO:0005905;GO:1900242;GO:0004143;GO:0090038;GO:0098793;GO:0048364;GO:0007205;GO:0015031;GO:…	BP;MF;CC;CC;MF;BP;CC;MF;BP;BP;BP;BP;MF;BP;CC;CC;CC;BP;BP;BP;CC;BP;BP;MF;CC;BP;BP;MF;CC;BP;MF;BP;CC;BP;BP;BP;CC;MF;BP;BP;CC;BP;BP;CC;CC;BP;BP;CC;CC;BP;MF;MF;BP;BP;BP;CC;MF;BP;BP;CC;BP;CC;CC;BP;BP;BP;BP;BP;BP;MF;BP;BP;MF;BP;BP;CC;BP;CC;BP;CC;BP;MF;BP;BP;CC;MF;BP;CC;MF;MF;BP;BP;CC;CC;BP;BP;BP;BP;BP;CC;CC;CC;BP;BP;CC;CC;CC;MF;BP;BP;BP;MF;BP;MF;BP;CC;CC;BP;CC;MF;BP;BP;BP;BP;CC;BP;BP;MF;BP;BP;BP;MF;BP;…	presynaptic modulation of chemical synaptic transmission;SAM domain binding;cytoskeleton;extrinsic component of presynaptic active zone membrane;lipid kinase activity;positive regulation of gene expression;endosome;nucleotide binding;neurotransmitter secretion;thermotaxis;regulation of TORC1 signaling;regulation of progesterone biosynthetic process;small GTPase binding;response to cAMP;postsynapt…	K00901	ko01100;ko00564;ko01110;ko00561;ko04070	Metabolic pathways;Glycerophospholipid metabolism;Biosynthesis of secondary metabolites;Glycerolipid metabolism;Phosphatidylinositol signaling system	diacylglycerol kinase 5 isoform X1 [Capsicum annuum]	PF00609.23	Diacylglycerol kinase accessory domain	Diacylglycerol kinase 5 OS=Arabidopsis thaliana OX=3702 GN=DGK5 PE=2 SV=1	44RVP	IT	Diacylglycerol kinase	-	-	-	-	KOG1169	[IT]	Lipid transport and metabolism; Signal transduction mechanisms;	Diacylglycerol kinase	-
ZLC06G0009510	ZLC06G0009510	4.83469	10.0766	7.9098e-55	1.05466e-52	up	230.327	1083.46	561.537	0.284244	0.896075	0.571202	8382	32242	17327	8	24	16	GO:0071288;GO:0042383;GO:0032127;GO:0072237;GO:0009925;GO:0055037;GO:0032586;GO:0009725;GO:0046878;GO:0032940;GO:0032496;GO:0050891;GO:0030165;GO:0044241;GO:0005372;GO:0000326;GO:0045177;GO:0003094;GO:0010431;GO:0071732;GO:0070301;GO:0055085;GO:0015840;GO:0019934;GO:0090660;GO:0009414;GO:0005829;GO:0072220;GO:0006884;GO:0007601;GO:0030136;GO:0033762;GO:0031625;GO:0030658;GO:0009624;GO:0072488;GO:…	BP;CC;CC;BP;CC;CC;CC;BP;BP;BP;BP;BP;MF;BP;MF;CC;CC;BP;BP;BP;BP;BP;BP;BP;BP;BP;CC;BP;BP;BP;CC;BP;MF;CC;BP;BP;MF;BP;BP;CC;MF;CC;BP;MF;MF;MF;CC;BP;CC;BP;CC;CC;BP;BP;BP;BP;BP;CC;MF;MF;CC;CC;CC;BP;CC;BP;CC;CC;CC;CC;BP;BP;CC;MF;BP;BP;BP;BP;MF;CC;CC;BP;CC;MF;BP;BP;BP;BP;BP;CC;MF;CC;BP;BP;CC;CC;BP;BP;BP;BP;BP;BP;BP;BP;CC;MF;BP;BP;BP;CC;BP;BP;CC;CC;MF;CC;BP;CC;CC;BP;BP;BP;CC;BP;BP;CC;CC;BP;BP;CC;BP;BP;BP;…	cellular response to mercury ion;sarcolemma;dense core granule membrane;metanephric proximal tubule development;basal plasma membrane;recycling endosome;protein storage vacuole membrane;response to hormone;positive regulation of saliva secretion;secretion by cell;response to lipopolysaccharide;multicellular organismal-level water homeostasis;PDZ domain binding;lipid digestion;water transmembrane …	K09873	-	-	probable aquaporin TIP3-2 [Capsicum annuum]	PF00230.24	Major intrinsic protein	Aquaporin TIP3-1 OS=Arabidopsis thaliana OX=3702 GN=TIP3-1 PE=2 SV=1	44GEA	P	Belongs to the MIP aquaporin (TC 1.A.8) family	COG0580	Glycerol uptake facilitator or related aquaporin (Major Intrinsic protein Family)	G	Carbohydrate transport and metabolism	KOG0223	[G]	Carbohydrate transport and metabolism;	Aquaporin (major intrinsic protein family)	-
ZLC05G0024330	ZLC05G0024330	6.46984	3.96181	1.32511e-54	1.75574e-52	up	359.683	343.915	314.7	17.4795	29.4658	20.9322	26733	20904	19833	957	1583	1158	GO:0050832;GO:0010150;GO:0009506;GO:0043621;GO:0006952;GO:0005576;GO:0016020;GO:0005516;GO:0005794;GO:0009620;GO:0009607;GO:0010183;GO:0005737;GO:0072659;GO:0012505;GO:0010483;GO:0005886;GO:0031348;	BP;BP;CC;MF;BP;CC;CC;MF;CC;BP;BP;BP;CC;BP;CC;BP;CC;BP;	defense response to fungus;leaf senescence;plasmodesma;obsolete protein self-association;defense response;extracellular region;membrane;calmodulin binding;Golgi apparatus;response to fungus;response to biotic stimulus;pollen tube guidance;cytoplasm;protein localization to plasma membrane;endomembrane system;pollen tube reception;plasma membrane;negative regulation of defense response;	K08472	-	-	MLO-like protein 12 [Capsicum annuum]	PF03094.19	Mlo family	MLO-like protein 6 OS=Arabidopsis thaliana OX=3702 GN=MLO6 PE=2 SV=2	44PH6	I	May be involved in modulation of pathogen defense and leaf cell death	-	-	-	-	-	-	-	-	-
ZLC05G0020870	ZLC05G0020870	2.19832	6.49911	3.65089e-54	4.80708e-52	up	17.1943	13.2541	21.2851	0.125233	0.197993	0.199432	1098	695	1180	7	10	11	GO:0009825;GO:0009682;GO:0010439;GO:0006633;GO:0035865;GO:0009423;GO:0080148;GO:0048354;GO:1990841;GO:0045723;GO:1990019;GO:0007623;GO:0009585;GO:1990532;GO:0000902;GO:0098849;GO:0080092;GO:0045165;GO:0009414;GO:0005829;GO:0002237;GO:0006723;GO:0043266;GO:0048226;GO:0010053;GO:0043068;GO:0010105;GO:0009664;GO:0043480;GO:0009639;GO:0010214;GO:0001708;GO:0080090;GO:0048364;GO:0043477;GO:0009505;GO:…	BP;BP;BP;BP;BP;BP;BP;BP;MF;BP;BP;BP;BP;BP;BP;BP;BP;BP;BP;CC;BP;BP;BP;CC;BP;BP;BP;BP;BP;BP;BP;BP;BP;BP;BP;CC;BP;BP;BP;BP;BP;BP;BP;MF;MF;CC;BP;BP;BP;BP;BP;CC;BP;BP;BP;BP;BP;BP;BP;BP;BP;BP;BP;BP;BP;BP;BP;BP;BP;BP;BP;BP;BP;BP;BP;BP;BP;BP;BP;BP;BP;BP;BP;BP;BP;BP;BP;BP;MF;BP;BP;BP;CC;BP;BP;MF;BP;BP;BP;BP;BP;BP;BP;BP;BP;BP;BP;BP;MF;BP;BP;BP;BP;BP;BP;BP;BP;BP;BP;BP;BP;BP;BP;BP;BP;BP;BP;BP;BP;BP;BP;BP;BP;…	multidimensional cell growth;induced systemic resistance;regulation of glucosinolate biosynthetic process;fatty acid biosynthetic process;cellular response to potassium ion;chorismate biosynthetic process;negative regulation of response to water deprivation;mucilage biosynthetic process involved in seed coat development;promoter-specific chromatin binding;positive regulation of fatty acid biosynt…	K09422	-	-	MYB-like transcription factor EOBI [Capsicum annuum]	PF00249.35	Myb-like DNA-binding domain	Transcription factor JAMYB OS=Oryza sativa subsp. japonica OX=39947 GN=JAMYB PE=2 SV=1	44QGH	K	Transcription factor	-	-	-	-	KOG0048	[K]	Transcription;	Transcription factor, Myb superfamily	MYB-related
ZLC02G0028830	ZLC02G0028830	3.16285	3.90416	4.2192e-54	5.52086e-52	up	21.0342	29.3962	31.5894	1.66837	2.15165	1.81128	1715	1959	2183	101	127	110	GO:0005829;GO:0005634;GO:0009737;GO:0009506;GO:0016597;GO:0071456;	CC;CC;BP;CC;MF;BP;	cytosol;nucleus;response to abscisic acid;plasmodesma;amino acid binding;cellular response to hypoxia;	-	-	-	ACT domain-containing protein ACR1 [Capsicum annuum]	PF01842.29	ACT domain	ACT domain-containing protein ACR1 OS=Arabidopsis thaliana OX=3702 GN=ACR1 PE=2 SV=1	44HIY	S	ACT domain	COG2844	UTP:GlnB (protein PII) uridylyltransferase	OT	-	-	-	-	-	-
ZLC03G0032670.2	ZLC03G0032670.2	1.55294	-3.21041	4.4767e-54	5.82164e-52	down	0.541888	0.421167	0.51938	4.74545	4.91587	4.63881	142	91	116	915	930	904	GO:0004540;GO:0046872;GO:0032197;GO:0005524;GO:0071897;GO:0004190;GO:0005737;GO:0004523;GO:0042575;GO:0003723;GO:0005634;GO:0006508;GO:0003676;GO:0008270;GO:0004519;GO:0008233;GO:0006310;GO:0015074;GO:0000943;GO:0003887;GO:0003677;GO:0005739;GO:0003964;	MF;MF;BP;MF;BP;MF;CC;MF;CC;MF;CC;BP;MF;MF;MF;MF;BP;BP;CC;MF;MF;CC;MF;	RNA nuclease activity;metal ion binding;retrotransposition;ATP binding;DNA biosynthetic process;aspartic-type endopeptidase activity;cytoplasm;RNA-DNA hybrid ribonuclease activity;DNA polymerase complex;RNA binding;nucleus;proteolysis;nucleic acid binding;zinc ion binding;endonuclease activity;peptidase activity;DNA recombination;DNA integration;retrotransposon nucleocapsid;DNA-directed DNA polym…	-	-	-	PREDICTED: uncharacterized protein LOC109236747 [Nicotiana attenuata]	PF07727.18	Reverse transcriptase (RNA-dependent DNA polymerase)	Retrovirus-related Pol polyprotein from transposon RE1 OS=Arabidopsis thaliana OX=3702 GN=RE1 PE=2 SV=1	KOG0017	L	transposition, RNA-mediated	-	-	-	-	KOG0016	[I]	Lipid transport and metabolism;	Enoyl-CoA hydratase/isomerase	-
ZLC03G0034350	ZLC03G0034350	4.25592	3.98798	7.37984e-54	9.5381e-52	up	53.0415	75.0427	75.5887	3.37316	5.18908	4.70934	3903	4516	4716	183	276	258	GO:0030516;GO:0043196;GO:0090430;GO:0005783;GO:0050727;GO:0052651;GO:0051930;GO:0005576;GO:0006633;GO:0005737;GO:0005811;GO:0006979;GO:0047372;GO:0005634;GO:0046464;GO:0006641;GO:0004622;GO:0009506;GO:0042542;GO:0006954;GO:0016042;GO:0019369;GO:0045907;GO:0052151;GO:0045202;GO:0019433;GO:0010043;GO:0017171;GO:0052689;GO:0005829;GO:0005789;GO:0030424;GO:0042803;GO:0009966;GO:0071944;GO:0003846;GO:…	BP;CC;MF;CC;BP;BP;BP;CC;BP;CC;CC;BP;MF;CC;BP;BP;MF;CC;BP;BP;BP;BP;BP;BP;CC;BP;BP;MF;MF;CC;CC;CC;MF;BP;CC;MF;CC;CC;BP;CC;BP;BP;CC;BP;BP;CC;MF;MF;CC;BP;	regulation of axon extension;varicosity;caffeoyl-CoA: alcohol caffeoyl transferase activity;endoplasmic reticulum;regulation of inflammatory response;monoacylglycerol catabolic process;regulation of sensory perception of pain;extracellular region;fatty acid biosynthetic process;cytoplasm;lipid droplet;response to oxidative stress;monoacylglycerol lipase activity;nucleus;acylglycerol catabolic pro…	K18368	ko00561;ko01100	Glycerolipid metabolism;Metabolic pathways	caffeoylshikimate esterase isoform X1 [Capsicum annuum]	PF12146.12	Serine aminopeptidase, S33	Caffeoylshikimate esterase OS=Arabidopsis thaliana OX=3702 GN=CSE PE=1 SV=1	44BXG	I	Prolyl oligopeptidase family	COG2267	Lysophospholipase, alpha-beta hydrolase superfamily	I	Lipid transport and metabolism	KOG1455	[I]	Lipid transport and metabolism;	Lysophospholipase	-
ZLC01G0024380	ZLC01G0024380	4.39208	-2.96002	1.57023e-53	2.01707e-51	down	7.08492	5.73597	7.83957	59.6906	55.2026	51.1797	724	480	679	4488	4075	3890	GO:0006635;GO:0046872;GO:0004467;GO:0010447;GO:0052315;GO:0005524;GO:0003987;GO:0018858;GO:0005783;GO:0009555;GO:0047760;GO:0006633;GO:0005737;GO:0046949;GO:0050218;GO:0016874;GO:0051701;GO:0005759;GO:0009800;GO:0051108;GO:0009723;GO:0016878;GO:0008203;GO:0009506;GO:0007623;GO:0006952;GO:0006637;GO:0010597;GO:0008756;GO:0043759;GO:0016877;GO:0033611;GO:0048046;GO:0051109;GO:0009698;GO:0005829;GO:…	BP;MF;MF;BP;BP;MF;MF;MF;CC;BP;MF;BP;CC;BP;MF;MF;BP;CC;BP;MF;BP;MF;BP;CC;BP;BP;BP;BP;MF;MF;MF;BP;CC;MF;BP;CC;BP;MF;MF;BP;BP;MF;MF;CC;BP;CC;CC;BP;MF;CC;MF;BP;BP;MF;MF;BP;BP;MF;BP;BP;CC;MF;MF;BP;BP;CC;BP;	fatty acid beta-oxidation;metal ion binding;long-chain fatty acid-CoA ligase activity;response to acidic pH;phytoalexin biosynthetic process;ATP binding;acetate-CoA ligase activity;benzoate-CoA ligase activity;endoplasmic reticulum;pollen development;obsolete butyrate-CoA ligase activity;fatty acid biosynthetic process;cytoplasm;fatty-acyl-CoA biosynthetic process;propionate-CoA ligase activity;l…	K01913	ko01100;ko00630;ko01200;ko01110;ko00010;ko00620	Metabolic pathways;Glyoxylate and dicarboxylate metabolism;Carbon metabolism;Biosynthesis of secondary metabolites;Glycolysis / Gluconeogenesis;Pyruvate metabolism	acetate--CoA ligase CCL3 [Capsicum annuum]	PF00501.32	AMP-binding enzyme	Acetate--CoA ligase CCL3 OS=Humulus lupulus OX=3486 GN=CCL3 PE=1 SV=1	44HUX	I	AMP-binding enzyme C-terminal domain	COG0318	O-succinylbenzoic acid-CoA ligase MenE or related acyl-CoA synthetase (AMP-forming)	I	Lipid transport and metabolism	KOG1176	[I]	Lipid transport and metabolism;	Acyl-CoA synthetase	-
ZLC11G0019400	ZLC11G0019400	5.17372	2.53089	2.02717e-53	2.58827e-51	up	89.2884	75.8618	81.2667	14.7589	15.2241	14.1502	3601	2502	2779	439	444	425	GO:0046872;GO:0009735;GO:0005737;GO:0048574;GO:0006355;GO:0005634;GO:0019760;GO:0010431;GO:0000976;GO:0009637;GO:0001173;GO:0009414;GO:0009793;GO:0010371;GO:0009737;GO:0045893;GO:0010582;GO:0042803;GO:0003700;GO:0045892;GO:0009640;GO:0043392;GO:0009741;GO:0043565;GO:0048509;GO:0003677;GO:0009738;GO:0009740;GO:0009733;GO:0035670;GO:0009739;	MF;BP;CC;BP;BP;CC;BP;BP;MF;BP;BP;BP;BP;BP;BP;BP;BP;MF;MF;BP;BP;BP;BP;MF;BP;MF;BP;BP;BP;BP;BP;	metal ion binding;response to cytokinin;cytoplasm;long-day photoperiodism, flowering;regulation of DNA-templated transcription;nucleus;glucosinolate metabolic process;seed maturation;transcription cis-regulatory region binding;response to blue light;DNA-templated transcriptional start site selection;response to water deprivation;embryo development ending in seed dormancy;regulation of gibberellin…	-	-	-	zinc-finger homeodomain protein 10 [Capsicum annuum]	PF04770.16	ZF-HD protein dimerisation region	Zinc-finger homeodomain protein 8 OS=Arabidopsis thaliana OX=3702 GN=ZHD8 PE=1 SV=1	44K72	K	Zinc-finger homeodomain protein	-	-	-	-	-	-	-	-	zf-HD
ZLC06G0017840	ZLC06G0017840	8.61555	4.29056	3.55211e-53	4.50797e-51	up	2042.46	1888.25	1207.08	94.7621	91.6163	87.0257	61697	46646	30918	2107	2000	1957	GO:0009505;GO:0031012;GO:0048359;GO:0010150;GO:0009682;GO:0005576;GO:0008236;GO:0010223;GO:0006508;GO:2000038;GO:0099503;GO:0010102;GO:0080001;GO:2000122;GO:0048046;GO:0005829;GO:0010037;GO:0009860;GO:0000325;GO:0009610;GO:0004252;GO:0005615;GO:0009567;GO:0009733;GO:0010214;GO:0036377;GO:0008240;GO:1900425;	CC;CC;BP;BP;BP;CC;MF;BP;BP;BP;CC;BP;BP;BP;CC;CC;BP;BP;CC;BP;MF;CC;BP;BP;BP;BP;MF;BP;	plant-type cell wall;extracellular matrix;mucilage metabolic process involved in seed coat development;leaf senescence;induced systemic resistance;extracellular region;serine-type peptidase activity;secondary shoot formation;proteolysis;regulation of stomatal complex development;secretory vesicle;lateral root morphogenesis;mucilage extrusion from seed coat;negative regulation of stomatal complex …	-	-	-	subtilisin-like protease SBT3.17 [Capsicum annuum]	PF05922.20	Peptidase inhibitor I9	Subtilisin-like protease SBT3.17 OS=Arabidopsis thaliana OX=3702 GN=SBT3.17 PE=3 SV=1	44KY3	O	Peptidase inhibitor I9	-	-	-	-	-	-	-	-	-
ZLC03G0001250	ZLC03G0001250	5.87063	2.17735	8.80141e-53	1.1103e-50	up	129.284	112.522	116.676	26.6152	28.7529	27.0592	10433	7426	7986	1579	1669	1620	GO:0072089;GO:0005856;GO:0005686;GO:1900140;GO:0010628;GO:1900153;GO:0003723;GO:0005768;GO:0070935;GO:0080148;GO:1990841;GO:0006397;GO:0007140;GO:0045202;GO:0045727;GO:0048024;GO:0000184;GO:0007268;GO:0007289;GO:0010494;GO:0009414;GO:0005829;GO:0006412;GO:0016553;GO:0000289;GO:0043488;GO:0009953;GO:0008380;GO:0000381;GO:0010029;GO:0009535;GO:0006446;GO:2000767;GO:0006915;GO:2000637;GO:0006396;GO:…	BP;CC;CC;BP;BP;BP;MF;CC;BP;BP;MF;BP;BP;CC;BP;BP;BP;BP;BP;CC;BP;CC;BP;BP;BP;BP;BP;BP;BP;BP;CC;BP;BP;BP;BP;BP;BP;CC;CC;CC;CC;BP;CC;BP;CC;CC;CC;CC;BP;CC;BP;CC;MF;MF;BP;BP;BP;BP;CC;CC;BP;BP;BP;CC;CC;BP;BP;BP;BP;BP;CC;BP;CC;CC;BP;BP;BP;BP;BP;BP;MF;CC;MF;BP;MF;MF;BP;CC;BP;BP;CC;CC;BP;MF;CC;CC;BP;MF;BP;CC;BP;CC;BP;CC;MF;BP;CC;BP;CC;BP;BP;CC;BP;BP;MF;CC;CC;BP;CC;BP;BP;CC;BP;BP;MF;BP;CC;MF;CC;MF;MF;CC;BP;…	stem cell proliferation;cytoskeleton;U2 snRNP;regulation of seedling development;positive regulation of gene expression;positive regulation of nuclear-transcribed mRNA catabolic process, deadenylation-dependent decay;RNA binding;endosome;3'-UTR-mediated mRNA stabilization;negative regulation of response to water deprivation;promoter-specific chromatin binding;mRNA processing;male meiotic nuclear …	K13201	-	-	oligouridylate-binding protein 1B isoform X1 [Capsicum annuum]	PF00076.26	RNA recognition motif	Oligouridylate-binding protein 1B OS=Arabidopsis thaliana OX=3702 GN=UBP1B PE=1 SV=1	44MT1	A	RNA recognition motif	COG0724	RNA recognition motif (RRM) domain	J	Translation, ribosomal structure and biogenesis	KOG0117	[A]	RNA processing and modification;	Heterogeneous nuclear ribonucleoprotein R (RRM superfamily)	-
ZLC04G0024530	ZLC04G0024530	3.68325	2.71529	9.16561e-53	1.14936e-50	up	28.6797	30.4895	27.3111	4.48784	4.27208	4.87003	1661	1444	1341	192	179	210	GO:0005789;GO:0005783;GO:0016020;GO:0010311;GO:0080162;GO:0009734;GO:0009733;GO:0010329;GO:0055085;GO:0005739;GO:0040009;GO:0140964;GO:0022857;	CC;CC;CC;BP;BP;BP;BP;MF;BP;CC;BP;BP;MF;	endoplasmic reticulum membrane;endoplasmic reticulum;membrane;lateral root formation;endoplasmic reticulum to cytosol auxin transport;auxin-activated signaling pathway;response to auxin;auxin efflux transmembrane transporter activity;transmembrane transport;mitochondrion;regulation of growth rate;intracellular auxin homeostasis;transmembrane transporter activity;	K24139	-	-	protein PIN-LIKES 3 isoform X1 [Capsicum annuum]	PF03547.22	Membrane transport protein	Protein PIN-LIKES 3 OS=Arabidopsis thaliana OX=3702 GN=PILS3 PE=2 SV=1	44SAK	S	Membrane transport protein	-	-	-	-	KOG2722	[S]	Function unknown;	Predicted membrane protein	-
ZLC07G0001500	ZLC07G0001500	4.83366	-4.78714	1.59595e-52	1.98946e-50	down	5.12498	3.07871	6.49811	127.131	147.166	150.175	60	30	65	1092	1240	1304	GO:0050832;GO:0005773;GO:0006952;GO:0005576;GO:0031640;	BP;CC;BP;CC;BP;	defense response to fungus;vacuole;defense response;extracellular region;killing of cells of another organism;	-	-	-	flower-specific defensin [Capsicum annuum]	PF00304.24	Gamma-thionin family	Flower-specific defensin OS=Nicotiana alata OX=4087 GN=D1 PE=1 SV=1	44U8U	O	defensin-like protein	-	-	-	-	-	-	-	-	-
ZLC02G0013370	ZLC02G0013370	3.18771	4.32435	3.15141e-52	3.90534e-50	up	25.6936	30.4154	38.2247	1.89311	1.46007	1.44428	1163	1126	1467	64	48	49	GO:0010150;GO:0009682;GO:0080148;GO:0042659;GO:0009938;GO:1990841;GO:1904369;GO:0080169;GO:0070301;GO:0009414;GO:0002237;GO:1900056;GO:0009624;GO:0008270;GO:0009873;GO:0000122;GO:0048527;GO:0031347;GO:0000978;GO:0042802;GO:0032107;GO:0010214;GO:0043531;GO:0005524;GO:0005737;GO:1905034;GO:0005634;GO:0009723;GO:0007165;GO:0042542;GO:0019760;GO:0030010;GO:1990170;GO:0010468;GO:0009793;GO:0009759;GO:…	BP;BP;BP;BP;BP;MF;BP;BP;BP;BP;BP;BP;BP;MF;BP;BP;BP;BP;MF;MF;BP;BP;MF;MF;CC;BP;CC;BP;BP;BP;BP;BP;BP;BP;BP;BP;BP;BP;CC;BP;MF;BP;BP;BP;BP;BP;BP;BP;BP;CC;BP;BP;BP;BP;BP;BP;MF;BP;BP;BP;MF;BP;BP;BP;BP;BP;BP;MF;BP;BP;BP;BP;BP;BP;MF;BP;BP;BP;BP;BP;BP;MF;BP;BP;BP;BP;CC;BP;BP;BP;BP;BP;BP;CC;BP;BP;MF;BP;MF;BP;BP;BP;BP;BP;BP;BP;BP;BP;BP;BP;BP;BP;MF;BP;BP;BP;BP;BP;BP;BP;MF;BP;CC;BP;	leaf senescence;induced systemic resistance;negative regulation of response to water deprivation;regulation of cell fate specification;negative regulation of gibberellic acid mediated signaling pathway;promoter-specific chromatin binding;positive regulation of sclerenchyma cell differentiation;cellular response to boron-containing substance deprivation;cellular response to hydrogen peroxide;respo…	-	-	-	WRKY transcription factor 71 [Capsicum annuum]	PF03106.19	WRKY DNA -binding domain	WRKY transcription factor 28 OS=Arabidopsis thaliana OX=3702 GN=WRKY28 PE=2 SV=1	44JDI	K	WRKY transcription factor	-	-	-	-	-	-	-	-	WRKY
ZLC04G0012630	ZLC04G0012630	5.85356	3.16239	4.95041e-52	6.09884e-50	up	191.474	164.62	139.262	17.7886	20.8433	19.368	18725	13293	11654	1270	1479	1406	GO:0015031;GO:0009838;GO:0043231;GO:0005576;GO:0005813;GO:0045862;GO:0005793;GO:0005737;GO:0005768;GO:0032511;GO:0019076;GO:0000785;GO:0036258;GO:0090543;GO:0005635;GO:0008104;GO:0031410;GO:0070062;GO:0007049;GO:1904903;GO:0005829;GO:0045184;GO:0035578;GO:0045296;GO:0090541;GO:0030496;GO:0048672;GO:0042802;GO:0048668;GO:0044877;GO:0051301;GO:0061640;GO:0019904;GO:0046745;	BP;BP;CC;CC;CC;BP;CC;CC;CC;BP;BP;CC;BP;CC;CC;BP;CC;CC;BP;BP;CC;BP;CC;MF;MF;CC;BP;MF;BP;MF;BP;BP;MF;BP;	protein transport;abscission;intracellular membrane-bounded organelle;extracellular region;centrosome;positive regulation of proteolysis;endoplasmic reticulum-Golgi intermediate compartment;cytoplasm;endosome;late endosome to vacuole transport via multivesicular body sorting pathway;viral release from host cell;chromatin;multivesicular body assembly;Flemming body;nuclear envelope;protein localiza…	-	ko04144	Endocytosis	uncharacterized protein LOC107867592 [Capsicum annuum]	PF03398.18	Regulator of Vps4 activity in the MVB pathway	IST1-like protein OS=Dictyostelium discoideum OX=44689 GN=DDB_G0289029 PE=3 SV=1	44HF8	Z	Regulator of Vps4 activity in the MVB pathway	-	-	-	-	KOG2027	[Z]	Cytoskeleton;	Spindle pole body protein	-
ZLC05G0000500	ZLC05G0000500	6.98694	4.35495	5.37866e-52	6.58792e-50	up	396.321	682.753	617.107	31.9943	22.5929	30.8669	16575	23351	21884	985	683	961	GO:0008757;GO:0032259;GO:0008168;GO:0045335;GO:0009813;	MF;BP;MF;CC;BP;	S-adenosylmethionine-dependent methyltransferase activity;methylation;methyltransferase activity;phagocytic vesicle;flavonoid biosynthetic process;	-	-	-	putative methyltransferase DDB_G0268948 [Capsicum annuum]	PF08241.16	Methyltransferase domain	Putative methyltransferase DDB_G0268948 OS=Dictyostelium discoideum OX=44689 GN=DDB_G0268948 PE=1 SV=2	44C6W	Q	Methyltransferase	COG2226	Ubiquinone/menaquinone biosynthesis C-methylase UbiE/MenG	H	Coenzyme transport and metabolism	KOG3010	[R]	General function prediction only;	Methyltransferase	-
ZLC04G0025720	ZLC04G0025720	3.40963	3.57221	2.05383e-51	2.50104e-49	up	32.0231	31.7731	27.0953	2.97751	2.22234	2.69526	2084	1691	1495	143	105	131	GO:0099171;GO:0098879;GO:0032580;GO:0034614;GO:0030139;GO:0005856;GO:0061743;GO:0030137;GO:2000646;GO:0001786;GO:0006406;GO:0003723;GO:0005768;GO:0051285;GO:0009898;GO:1903829;GO:0007264;GO:0043001;GO:1990386;GO:0031267;GO:0007179;GO:0045177;GO:0001957;GO:0014069;GO:0098794;GO:0043325;GO:0045202;GO:0001675;GO:0008360;GO:0007626;GO:0001771;GO:0007289;GO:0043015;GO:0005829;GO:0030136;GO:0032012;GO:…	BP;MF;CC;BP;CC;CC;BP;CC;BP;MF;BP;MF;CC;CC;CC;BP;BP;BP;BP;MF;BP;CC;BP;CC;CC;MF;CC;BP;BP;BP;BP;BP;MF;CC;CC;BP;BP;BP;BP;CC;MF;BP;MF;BP;CC;MF;BP;MF;BP;MF;BP;BP;CC;MF;BP;BP;BP;BP;MF;BP;CC;CC;BP;BP;BP;CC;BP;BP;CC;MF;BP;CC;BP;BP;CC;BP;CC;CC;BP;BP;CC;BP;CC;CC;BP;BP;CC;BP;MF;BP;CC;BP;CC;BP;BP;MF;BP;BP;BP;BP;BP;CC;CC;MF;BP;MF;BP;CC;BP;MF;CC;MF;BP;MF;BP;CC;CC;CC;CC;BP;BP;BP;BP;CC;BP;MF;CC;CC;CC;BP;BP;BP;CC;…	presynaptic modulation of chemical synaptic transmission;structural constituent of postsynaptic specialization;Golgi cisterna membrane;cellular response to reactive oxygen species;endocytic vesicle;cytoskeleton;motor learning;COPI-coated vesicle;positive regulation of receptor catabolic process;phosphatidylserine binding;mRNA export from nucleus;RNA binding;endosome;cell cortex of cell tip;cytopl…	K12486	ko04144	Endocytosis	ADP-ribosylation factor GTPase-activating protein AGD5 isoform X1 [Capsicum annuum]	PF01412.22	Putative GTPase activating protein for Arf	ADP-ribosylation factor GTPase-activating protein AGD5 OS=Arabidopsis thaliana OX=3702 GN=AGD5 PE=1 SV=1	44Q93	T	Putative GTP-ase activating proteins for the small GTPase, ARF	-	-	-	-	KOG0703	[T]	Signal transduction mechanisms;	Predicted GTPase-activating protein	-
ZLC08G0012350	ZLC08G0012350	4.72725	-3.76056	2.31708e-51	2.8054e-49	down	8.44331	6.28583	5.18989	85.9528	93.7493	97.4262	1308	808	702	10075	10789	11547	GO:2000147;GO:0002042;GO:0034614;GO:0014850;GO:0001893;GO:0009898;GO:0007417;GO:0140052;GO:0032869;GO:0045907;GO:0006974;GO:0009734;GO:0010884;GO:0010314;GO:0048814;GO:0060716;GO:2001243;GO:0071549;GO:0006468;GO:0014878;GO:0048825;GO:0070273;GO:2000767;GO:0010918;GO:2000786;GO:0048364;GO:0030163;GO:0009902;GO:0099104;GO:0043231;GO:0160049;GO:0035556;GO:0005737;GO:0032411;GO:0071380;GO:0001934;GO:…	BP;BP;BP;BP;BP;CC;BP;BP;BP;BP;BP;BP;BP;MF;BP;BP;BP;BP;BP;BP;BP;MF;BP;BP;BP;BP;BP;BP;MF;CC;BP;BP;CC;BP;BP;BP;BP;BP;BP;BP;CC;BP;BP;BP;BP;BP;BP;MF;BP;BP;CC;BP;BP;BP;BP;BP;BP;BP;BP;BP;BP;BP;BP;BP;BP;BP;BP;BP;CC;BP;BP;CC;BP;BP;BP;BP;BP;BP;BP;MF;MF;BP;BP;BP;BP;BP;BP;MF;BP;BP;BP;BP;BP;BP;BP;BP;BP;BP;MF;CC;BP;BP;BP;BP;BP;MF;BP;BP;BP;BP;BP;BP;BP;BP;BP;BP;BP;BP;CC;BP;BP;BP;CC;BP;BP;BP;BP;BP;MF;BP;CC;BP;CC;…	positive regulation of cell motility;cell migration involved in sprouting angiogenesis;cellular response to reactive oxygen species;response to muscle activity;maternal placenta development;cytoplasmic side of plasma membrane;central nervous system development;cellular response to oxidised low-density lipoprotein particle stimulus;cellular response to insulin stimulus;positive regulation of vasoc…	K20715	-	-	phototropin-2 [Capsicum annuum]	PF00069.29	Protein kinase domain	Phototropin-2 OS=Arabidopsis thaliana OX=3702 GN=PHOT2 PE=1 SV=2	44RXR	T	Phototropin-2	COG3920	Two-component sensor histidine kinase, HisKA and HATPase domains	T	Signal transduction mechanisms	-	-	-	-	-
ZLC05G0020150	ZLC05G0020150	3.45716	5.64195	4.5557e-51	5.45699e-49	up	77.9264	55.2826	37.9976	1.05575	0.94194	1.53757	6464	3698	2788	68	58	94	-	-	-	-	-	-	uncharacterized protein LOC107871156 [Capsicum annuum]	PF04788.16	Protein of unknown function (DUF620)	-	44HG2	S	Protein of unknown function (DUF620)	-	-	-	-	-	-	-	-	-
ZLC01G0017030	ZLC01G0017030	2.72519	5.62299	4.55893e-51	5.45699e-49	up	16.4142	35.5085	32.1737	0.51926	0.539067	0.695131	2143	3791	3561	50	51	68	GO:0010150;GO:0045087;GO:0007639;GO:0005524;GO:0005576;GO:0009751;GO:0015026;GO:0040015;GO:0004674;GO:0005516;GO:0005737;GO:0060320;GO:0004714;GO:0033612;GO:0004672;GO:0046777;GO:0048653;GO:0004675;GO:0005634;GO:0005773;GO:0005654;GO:0009506;GO:0002229;GO:0006952;GO:0031663;GO:0009742;GO:0006955;GO:0071446;GO:0004713;GO:1900459;GO:0005829;GO:0002237;GO:0002221;GO:0009737;GO:0031625;GO:0004712;GO:…	BP;BP;BP;MF;CC;BP;MF;BP;MF;MF;CC;BP;MF;MF;MF;BP;BP;MF;CC;CC;CC;CC;BP;BP;BP;BP;BP;BP;MF;BP;CC;BP;BP;BP;MF;MF;BP;MF;BP;BP;MF;CC;BP;CC;MF;BP;BP;BP;BP;BP;BP;BP;MF;BP;BP;CC;BP;BP;BP;BP;CC;BP;BP;BP;MF;BP;BP;MF;	leaf senescence;innate immune response;homeostasis of number of meristem cells;ATP binding;extracellular region;response to salicylic acid;coreceptor activity;negative regulation of multicellular organism growth;protein serine/threonine kinase activity;calmodulin binding;cytoplasm;rejection of self pollen;transmembrane receptor protein tyrosine kinase activity;receptor serine/threonine kinase bin…	-	-	-	G-type lectin S-receptor-like serine/threonine-protein kinase LECRK2 [Capsicum annuum]	PF00069.29	Protein kinase domain	G-type lectin S-receptor-like serine/threonine-protein kinase LECRK2 OS=Oryza sativa subsp. indica OX=39946 GN=LECRK2 PE=2 SV=1	44D1M	T	G-type lectin S-receptor-like serine threonine-protein kinase RLK1	COG0666	Ankyrin repeat	T	Signal transduction mechanisms	-	-	-	-	-
ZLC11G0007560	ZLC11G0007560	3.71472	2.22911	4.80821e-51	5.72286e-49	up	25.413	25.3369	24.9938	5.3041	6.00063	5.41873	2184	1781	1822	336	373	347	GO:0030521;GO:0004842;GO:0007127;GO:0031466;GO:0010431;GO:0036435;GO:0098794;GO:0019787;GO:0005829;GO:0003713;GO:0031625;GO:0008270;GO:0061630;GO:0030659;GO:0043231;GO:0005524;GO:0010008;GO:0009705;GO:0005737;GO:0031624;GO:0098686;GO:0072344;GO:0005634;GO:0097039;GO:0007165;GO:0019005;GO:0050681;GO:0060828;GO:0005789;GO:0061059;GO:0048588;GO:0030435;GO:0003724;GO:0010286;GO:0071797;GO:0009788;GO:…	BP;MF;BP;CC;BP;MF;CC;MF;CC;MF;MF;MF;MF;CC;CC;MF;CC;CC;CC;MF;CC;BP;CC;BP;BP;CC;MF;BP;CC;BP;BP;BP;MF;BP;CC;BP;BP;MF;BP;BP;CC;BP;BP;CC;BP;BP;MF;BP;BP;CC;CC;MF;BP;CC;CC;CC;CC;CC;BP;MF;BP;CC;CC;BP;BP;BP;BP;BP;BP;BP;CC;BP;BP;CC;BP;BP;BP;MF;MF;BP;BP;BP;CC;BP;BP;BP;CC;CC;	androgen receptor signaling pathway;ubiquitin-protein transferase activity;meiosis I;Cul5-RING ubiquitin ligase complex;seed maturation;K48-linked polyubiquitin modification-dependent protein binding;postsynapse;ubiquitin-like protein transferase activity;cytosol;transcription coactivator activity;ubiquitin protein ligase binding;zinc ion binding;ubiquitin protein ligase activity;cytoplasmic vesi…	-	-	-	E3 ubiquitin-protein ligase RSL1 [Capsicum annuum]	PF13456.10	Reverse transcriptase-like	E3 ubiquitin-protein ligase RSL1 OS=Arabidopsis thaliana OX=3702 GN=RSL1 PE=1 SV=1	44E4K	O	In Between Ring fingers	-	-	-	-	KOG1812	[O]	Posttranslational modification, protein turnover, chaperones;	Predicted E3 ubiquitin ligase	-
ZLC02G0013230	ZLC02G0013230	7.72731	-5.83176	5.32021e-51	6.29667e-49	down	36.3058	28.8293	21.326	2129.11	1549.98	1102.26	1519	904	692	67138	47271	34723	GO:0042631;GO:0042651;GO:0046872;GO:0009645;GO:0010119;GO:0009782;GO:0009534;GO:0010196;GO:0015979;GO:0009416;GO:0005634;GO:0009579;GO:0010218;GO:0090333;GO:0009269;GO:0048046;GO:0009517;GO:0005829;GO:0009737;GO:0000325;GO:0009765;GO:0031409;GO:0071215;GO:0042803;GO:0010114;GO:0005886;GO:0009507;GO:0010207;GO:0009522;GO:0003729;GO:0009409;GO:0016168;GO:0009523;GO:0009768;GO:0009644;GO:0009503;GO:…	BP;CC;MF;BP;BP;CC;CC;BP;BP;BP;CC;CC;BP;BP;BP;CC;CC;CC;BP;CC;BP;MF;BP;MF;BP;CC;CC;BP;CC;MF;BP;MF;CC;BP;BP;CC;CC;CC;BP;CC;CC;BP;CC;CC;CC;BP;BP;MF;	cellular response to water deprivation;thylakoid membrane;metal ion binding;response to low light intensity stimulus;regulation of stomatal movement;photosystem I antenna complex;chloroplast thylakoid;nonphotochemical quenching;photosynthesis;response to light stimulus;nucleus;thylakoid;response to far red light;regulation of stomatal closure;response to desiccation;apoplast;PSII associated light…	-	ko01100;ko00196	Metabolic pathways;Photosynthesis - antenna proteins	chlorophyll a-b binding protein 1B, chloroplastic isoform X14 [Solanum stenotomum]	PF00504.25	Chlorophyll A-B binding protein	Chlorophyll a-b binding protein 1B, chloroplastic OS=Solanum lycopersicum OX=4081 GN=CAB1B PE=3 SV=1	44T2Z	C	The light-harvesting complex (LHC) functions as a light receptor, it captures and delivers excitation energy to photosystems with which it is closely associated	-	-	-	-	-	-	-	-	-
ZLC08G0024500	ZLC08G0024500	3.917	-3.99664	1.26354e-50	1.48709e-48	down	3.29328	2.39999	4.07939	61.3871	50.5631	48.8078	273	163	287	3746	3029	3011	GO:0051539;GO:0046872;GO:0016002;GO:0010167;GO:0070814;GO:0042644;GO:0019344;GO:0016491;GO:0005507;GO:0006260;GO:0004783;GO:0006790;GO:0048046;GO:0050421;GO:0005829;GO:0050661;GO:0003690;GO:0042128;GO:0045892;GO:0010319;GO:0009570;GO:0005886;GO:0009274;GO:0009507;GO:1900160;GO:0009337;GO:0019424;GO:0009409;GO:0003677;GO:0000103;GO:0009941;GO:0009536;GO:0005739;GO:0050311;GO:0020037;GO:0048307;	MF;MF;MF;BP;BP;CC;BP;MF;MF;BP;MF;BP;CC;MF;CC;MF;MF;BP;BP;CC;CC;CC;CC;CC;BP;CC;BP;BP;MF;BP;CC;CC;CC;MF;MF;MF;	4 iron, 4 sulfur cluster binding;metal ion binding;sulfite reductase activity;response to nitrate;hydrogen sulfide biosynthetic process;chloroplast nucleoid;cysteine biosynthetic process;oxidoreductase activity;copper ion binding;DNA replication;sulfite reductase (NADPH) activity;sulfur compound metabolic process;apoplast;nitrite reductase (NO-forming) activity;cytosol;NADP binding;double-strande…	K00366	ko01100;ko00910	Metabolic pathways;Nitrogen metabolism	ferredoxin--nitrite reductase, chloroplastic [Capsicum annuum]	PF01077.26	Nitrite and sulphite reductase 4Fe-4S domain	Ferredoxin--nitrite reductase, chloroplastic OS=Arabidopsis thaliana OX=3702 GN=NIR1 PE=1 SV=1	44NCI	P	Ferredoxin--nitrite reductase, chloroplastic-like	COG0633	Ferredoxin	C	Energy production and conversion	KOG0560	[P]	Inorganic ion transport and metabolism;	Sulfite reductase (ferredoxin)	-
ZLC05G0008200	ZLC05G0008200	4.10324	-2.76988	1.80235e-50	2.10945e-48	down	6.49092	5.5	5.78229	44.5571	36.5181	44.6639	893	619	675	4512	3630	4572	GO:0006417;GO:0000974;GO:0071004;GO:0003682;GO:0000245;GO:0000785;GO:0071006;GO:0005634;GO:0071013;GO:0043621;GO:0071007;GO:0000398;GO:0006397;GO:0000244;GO:0006270;GO:0000354;GO:1901918;GO:0003688;GO:0000325;GO:0031969;GO:0009657;GO:0071014;GO:0010114;GO:0045292;GO:0009570;GO:0005681;GO:0003729;GO:0003727;GO:0009941;GO:0046540;GO:0006396;GO:0071008;GO:0009507;	BP;CC;CC;MF;BP;CC;CC;CC;CC;MF;CC;BP;BP;BP;BP;BP;BP;MF;CC;CC;BP;CC;BP;BP;CC;CC;MF;MF;CC;CC;BP;CC;CC;	regulation of translation;Prp19 complex;U2-type prespliceosome;chromatin binding;spliceosomal complex assembly;chromatin;U2-type catalytic step 1 spliceosome;nucleus;catalytic step 2 spliceosome;obsolete protein self-association;U2-type catalytic step 2 spliceosome;mRNA splicing, via spliceosome;mRNA processing;spliceosomal tri-snRNP complex assembly;DNA replication initiation;cis assembly of pre…	-	-	-	protein high chlorophyll fluorescent 107 [Capsicum annuum]	PF13428.10	Tetratricopeptide repeat	Protein high chlorophyll fluorescent 107 OS=Arabidopsis thaliana OX=3702 GN=HCF107 PE=1 SV=1	44GQ6	S	HAT (Half-A-TPR) repeats	COG0457	Tetratricopeptide (TPR) repeat	R	General function prediction only	KOG1123	[KL]	Transcription; Replication, recombination and repair;	RNA polymerase II transcription initiation/nucleotide excision repair factor TFIIH, 3'-5' helicase subunit SSL2	-
ZLC02G0033040	ZLC02G0033040	5.44177	2.71741	1.82128e-50	2.11983e-48	up	105.501	136.169	96.249	15.1492	17.1327	15.2073	14554	14853	12143	1726	1935	1781	GO:0010246;GO:0010417;GO:0005783;GO:0009555;GO:0032504;GO:0048363;GO:0010192;GO:0006979;GO:0005768;GO:0045489;GO:0052546;GO:0048354;GO:0010051;GO:0007155;GO:0010442;GO:0045492;GO:0000138;GO:0080001;GO:0071668;GO:0010289;GO:0090406;GO:0000137;GO:0048358;GO:0071555;GO:0005789;GO:0009860;GO:0000325;GO:0005797;GO:0000139;GO:0016757;GO:0052325;GO:0048366;GO:0016020;GO:0047262;GO:0052386;GO:0005794;GO:…	BP;BP;CC;BP;BP;BP;BP;BP;CC;BP;BP;BP;BP;BP;BP;BP;CC;BP;BP;BP;CC;CC;BP;BP;CC;BP;CC;CC;CC;MF;BP;BP;CC;MF;BP;CC;CC;MF;CC;BP;	rhamnogalacturonan I biosynthetic process;glucuronoxylan biosynthetic process;endoplasmic reticulum;pollen development;obsolete multicellular organism reproduction;mucilage pectin metabolic process;mucilage biosynthetic process;response to oxidative stress;endosome;pectin biosynthetic process;cell wall pectin metabolic process;mucilage biosynthetic process involved in seed coat development;xylem …	K20867	-	-	probable galacturonosyltransferase 13 [Capsicum annuum]	PF01501.24	Glycosyl transferase family 8	Probable galacturonosyltransferase 13 OS=Arabidopsis thaliana OX=3702 GN=GAUT13 PE=1 SV=1	44PWV	G	Belongs to the glycosyltransferase 8 family	COG1442	Lipopolysaccharide biosynthesis protein, LPS:glycosyltransferase	M	Cell wall/membrane/envelope biogenesis	-	-	-	-	-
ZLC04G0004630	ZLC04G0004630	3.14685	8.86756	3.01065e-50	3.48491e-48	up	44.346	50.9921	134.666	0.118393	0.233922	0.093813	3494	3329	8995	8	15	6	GO:0002213;GO:0016717;GO:0102628;GO:0047082;GO:0005783;GO:0080027;GO:0009835;GO:0043231;GO:0047084;GO:0047957;GO:0048000;GO:0033075;GO:0009682;GO:0052544;GO:0033511;GO:0106146;GO:0016114;GO:0042179;GO:0010333;GO:0102469;GO:0009813;GO:0102171;GO:0097295;GO:0097007;GO:0102311;GO:1901045;GO:0006694;GO:0008203;GO:0019760;GO:0019438;GO:0006952;GO:0051762;GO:0102934;GO:0033771;GO:0102614;GO:0016829;GO:…	BP;MF;MF;MF;CC;BP;BP;CC;MF;MF;MF;BP;BP;BP;BP;BP;BP;BP;MF;MF;BP;MF;BP;MF;MF;BP;BP;BP;BP;BP;BP;BP;MF;MF;MF;MF;MF;BP;MF;MF;CC;MF;MF;BP;BP;CC;BP;MF;BP;BP;MF;MF;MF;BP;BP;BP;BP;MF;MF;MF;MF;BP;BP;BP;BP;MF;CC;BP;MF;MF;CC;BP;BP;BP;BP;MF;MF;MF;MF;MF;	defense response to insect;oxidoreductase activity, acting on paired donors, with oxidation of a pair of donors resulting in the reduction of molecular oxygen to two molecules of water;costunolide 3beta-hydroxylase activity;3,9-dihydroxypterocarpan 6a-monooxygenase activity;endoplasmic reticulum;response to herbivore;fruit ripening;intracellular membrane-bounded organelle;methyltetrahydroprotober…	-	-	-	cytochrome P450 CYP82D47 [Capsicum annuum]	PF00067.26	Cytochrome P450	Cytochrome P450 82A4 OS=Glycine max OX=3847 GN=CYP82A4 PE=2 SV=1	44SDD	Q	cytochrome P450	COG2124	Cytochrome P450	QV	-	KOG0156	[Q]	Secondary metabolites biosynthesis, transport and catabolism;	Cytochrome P450 CYP2 subfamily	-
ZLC03G0008840	ZLC03G0008840	3.99676	-2.42756	5.95519e-50	6.85563e-48	down	6.16781	5.75676	6.13166	36.0589	32.9353	37.1076	661	448	558	2633	2348	2659	GO:0009505;GO:0010575;GO:0031012;GO:0043231;GO:0005576;GO:1904974;GO:0052748;GO:0030214;GO:0061028;GO:0051798;GO:0004566;GO:0030194;GO:0071806;GO:0060055;GO:0005634;GO:0005654;GO:0051897;GO:0061042;GO:0033690;GO:0045545;GO:0006898;GO:0005765;GO:0035580;GO:0043202;GO:0010033;GO:0042060;GO:0005886;GO:0033906;GO:0005615;GO:0016740;GO:0009826;GO:0005764;GO:0051797;GO:0007160;GO:0030305;GO:0006029;GO:…	CC;BP;CC;CC;CC;CC;MF;BP;BP;BP;MF;BP;BP;BP;CC;CC;BP;BP;BP;MF;BP;CC;CC;CC;BP;BP;CC;MF;CC;MF;BP;CC;BP;BP;MF;BP;CC;CC;BP;MF;BP;	plant-type cell wall;positive regulation of vascular endothelial growth factor production;extracellular matrix;intracellular membrane-bounded organelle;extracellular region;heparanase complex;baicalin beta-D-glucuronidase activity;hyaluronan catabolic process;establishment of endothelial barrier;positive regulation of hair follicle development;beta-glucuronidase activity;positive regulation of bl…	K07964	ko00531;ko01100	Glycosaminoglycan degradation;Metabolic pathways	heparanase-like protein 1 isoform X1 [Capsicum annuum]	PF03662.18	Glycosyl hydrolase family 79, N-terminal domain	Heparanase-like protein 1 OS=Arabidopsis thaliana OX=3702 GN=At5g07830 PE=2 SV=1	44NH2	S	Glycosyl hydrolase family 79, N-terminal domain	COG3534	Alpha-L-arabinofuranosidase	G	Carbohydrate transport and metabolism	-	-	-	-	-
ZLC09G0024440	ZLC09G0024440	5.28992	-4.37398	6.29802e-50	7.21089e-48	down	11.0137	8.56262	4.04205	195.634	158.502	196.36	690	446	334	9106	7305	9487	-	-	-	-	-	-	uncharacterized protein LOC124886975 [Capsicum annuum]	PF12697.11	Alpha/beta hydrolase family	-	44QQC	S	Alpha/beta hydrolase family	COG0596	2-succinyl-6-hydroxy-2,4-cyclohexadiene-1-carboxylate synthase MenH and related esterases, alpha/beta hydrolase fold	HR	-	-	-	-	-	-
ZLC08G0002910	ZLC08G0002910	3.1686	3.10614	8.33916e-50	9.49628e-48	up	18.6587	24.1438	22.1242	2.54927	2.44117	2.78586	1237	1309	1244	125	117	138	GO:0051480;GO:0015297;GO:0015886;GO:0005744;GO:0005758;GO:0080122;GO:0030218;GO:0003723;GO:0001508;GO:0060546;GO:0140987;GO:0006851;GO:0007528;GO:0046034;GO:0000295;GO:0045202;GO:0055085;GO:0140021;GO:0007268;GO:0014823;GO:0071277;GO:0051560;GO:0005829;GO:0005743;GO:0010507;GO:0031625;GO:0009060;GO:0015866;GO:0000002;GO:0006839;GO:0009624;GO:0007141;GO:0061051;GO:0080121;GO:0043262;GO:0030974;GO:…	BP;MF;BP;CC;CC;MF;BP;MF;BP;BP;MF;BP;BP;BP;MF;CC;BP;BP;BP;BP;BP;BP;CC;CC;BP;MF;BP;BP;BP;BP;BP;BP;BP;BP;MF;BP;MF;MF;BP;BP;BP;BP;CC;BP;BP;BP;BP;CC;CC;MF;CC;BP;BP;BP;CC;CC;CC;BP;MF;CC;CC;BP;CC;CC;CC;CC;BP;BP;MF;BP;CC;CC;BP;BP;BP;BP;BP;CC;CC;BP;CC;MF;BP;BP;BP;CC;MF;BP;MF;MF;BP;BP;MF;BP;MF;BP;BP;MF;BP;BP;BP;BP;MF;BP;CC;BP;BP;BP;CC;CC;BP;BP;BP;MF;CC;CC;BP;CC;BP;BP;BP;BP;BP;CC;CC;BP;BP;MF;MF;BP;MF;BP;BP;…	regulation of cytosolic calcium ion concentration;antiporter activity;heme transport;TIM23 mitochondrial import inner membrane translocase complex;mitochondrial intermembrane space;AMP transmembrane transporter activity;erythrocyte differentiation;RNA binding;action potential;negative regulation of necroptotic process;ATP:phosphate antiporter activity;mitochondrial calcium ion transmembrane trans…	K05863	-	-	probable ADP,ATP carrier protein At5g56450 [Capsicum annuum]	PF00153.31	Mitochondrial carrier protein	Probable ADP,ATP carrier protein At5g56450 OS=Arabidopsis thaliana OX=3702 GN=At5g56450 PE=2 SV=1	44C5H	C	Mitochondrial carrier protein	-	-	-	-	KOG0749	[C]	Energy production and conversion;	Mitochondrial ADP/ATP carrier proteins	-
ZLC02G0002770	ZLC02G0002770	4.19555	3.6129	1.14201e-49	1.29348e-47	up	55.2541	58.9554	57.7372	5.90132	4.82672	3.74967	5168	4510	4579	407	327	261	GO:0140950;GO:0046872;GO:0042753;GO:0010600;GO:0009909;GO:0010378;GO:0009744;GO:0010628;GO:0005737;GO:0009845;GO:0048574;GO:0006355;GO:0043433;GO:0000987;GO:0042754;GO:0010243;GO:0005634;GO:0006508;GO:0009723;GO:0032922;GO:0007623;GO:1904888;GO:0010597;GO:0048573;GO:0009734;GO:0000976;GO:0010468;GO:0043254;GO:0003713;GO:0045944;GO:0045893;GO:0009408;GO:0042393;GO:0006338;GO:0003700;GO:0045892;GO:…	MF;MF;BP;BP;BP;BP;BP;BP;CC;BP;BP;BP;BP;MF;BP;BP;CC;BP;BP;BP;BP;BP;BP;BP;BP;MF;BP;BP;MF;BP;BP;BP;MF;BP;MF;BP;MF;BP;MF;BP;BP;MF;MF;BP;	histone H2A deubiquitinase activity;metal ion binding;positive regulation of circadian rhythm;regulation of auxin biosynthetic process;regulation of flower development;temperature compensation of the circadian clock;response to sucrose;positive regulation of gene expression;cytoplasm;seed germination;long-day photoperiodism, flowering;regulation of DNA-templated transcription;negative regulation …	-	-	-	protein REVEILLE 1 [Capsicum annuum]	PF00249.35	Myb-like DNA-binding domain	Protein REVEILLE 1 OS=Arabidopsis thaliana OX=3702 GN=RVE1 PE=1 SV=1	44Q09	K	Protein REVEILLE 1-like isoform X1	-	-	-	-	KOG0724	[O]	Posttranslational modification, protein turnover, chaperones;	Zuotin and related molecular chaperones (DnaJ superfamily), contains DNA-binding domains	MYB-related
ZLC02G0035350	ZLC02G0035350	4.31208	2.77527	1.19448e-49	1.34567e-47	up	41.6397	45.1776	57.5028	7.63702	6.76193	6.95492	3778	3347	4403	520	446	478	GO:0006635;GO:1904724;GO:0005576;GO:0004450;GO:0006103;GO:0006749;GO:0005509;GO:0006740;GO:0009534;GO:0005737;GO:0006979;GO:0045335;GO:0004449;GO:0005759;GO:1904465;GO:0005634;GO:0005507;GO:0006097;GO:0009506;GO:0019674;GO:0005782;GO:0006537;GO:0010043;GO:0070062;GO:0048046;GO:0008585;GO:0006741;GO:0005829;GO:0060696;GO:0000287;GO:0005743;GO:0050661;GO:0006739;GO:0006099;GO:0042803;GO:0008270;GO:…	BP;CC;CC;MF;BP;BP;MF;BP;CC;CC;BP;CC;MF;CC;BP;CC;MF;BP;CC;BP;CC;BP;BP;CC;CC;BP;BP;CC;BP;MF;CC;MF;BP;BP;MF;MF;CC;CC;BP;CC;MF;BP;CC;CC;MF;BP;BP;MF;CC;BP;CC;CC;CC;BP;BP;BP;	fatty acid beta-oxidation;tertiary granule lumen;extracellular region;isocitrate dehydrogenase (NADP+) activity;2-oxoglutarate metabolic process;glutathione metabolic process;calcium ion binding;NADPH regeneration;chloroplast thylakoid;cytoplasm;response to oxidative stress;phagocytic vesicle;isocitrate dehydrogenase (NAD+) activity;mitochondrial matrix;negative regulation of matrix metallopeptid…	K00031	ko01110;ko01200;ko00480;ko04146;ko01100;ko01230;ko01210;ko00020	Biosynthesis of secondary metabolites;Carbon metabolism;Glutathione metabolism;Peroxisome;Metabolic pathways;Biosynthesis of amino acids;2-Oxocarboxylic acid metabolism;Citrate cycle (TCA cycle)	isocitrate dehydrogenase [NADP] [Capsicum annuum]	PF00180.24	Isocitrate/isopropylmalate dehydrogenase	Isocitrate dehydrogenase [NADP], chloroplastic/mitochondrial OS=Arabidopsis thaliana OX=3702 GN=At5g14590 PE=1 SV=1	44FA8	C	Belongs to the isocitrate and isopropylmalate dehydrogenases family	COG0538	Isocitrate dehydrogenase	C	Energy production and conversion	KOG1526	[C]	Energy production and conversion;	NADP-dependent isocitrate dehydrogenase	-
ZLC10G0000880	ZLC10G0000880	9.04744	-4.19527	1.35098e-49	1.51388e-47	down	139.765	90.1356	139.834	2778.24	2332.26	1871.95	6972	3677	5914	101996	84050	69476	GO:0042631;GO:0042651;GO:0046872;GO:0009645;GO:0010119;GO:0009782;GO:0009534;GO:0010196;GO:0009416;GO:0015979;GO:0009579;GO:0005634;GO:0010218;GO:0005739;GO:0090333;GO:0009269;GO:0048046;GO:0009517;GO:0005829;GO:0009737;GO:0000325;GO:0009765;GO:0031409;GO:0042803;GO:0071215;GO:0010114;GO:0005886;GO:0080183;GO:0009507;GO:0010207;GO:0009522;GO:0009409;GO:0003729;GO:0009644;GO:0009523;GO:0009768;GO:…	BP;CC;MF;BP;BP;CC;CC;BP;BP;BP;CC;CC;BP;CC;BP;BP;CC;CC;CC;BP;CC;BP;MF;MF;BP;BP;CC;BP;CC;BP;CC;BP;MF;BP;CC;BP;CC;CC;CC;BP;CC;CC;BP;CC;MF;CC;BP;BP;MF;	cellular response to water deprivation;thylakoid membrane;metal ion binding;response to low light intensity stimulus;regulation of stomatal movement;photosystem I antenna complex;chloroplast thylakoid;nonphotochemical quenching;response to light stimulus;photosynthesis;thylakoid;nucleus;response to far red light;mitochondrion;regulation of stomatal closure;response to desiccation;apoplast;PSII as…	K08908	ko00196;ko01100	Photosynthesis - antenna proteins;Metabolic pathways	chlorophyll a-b binding protein 7, chloroplastic [Capsicum annuum]	PF00504.25	Chlorophyll A-B binding protein	Chlorophyll a-b binding protein 7, chloroplastic OS=Solanum lycopersicum OX=4081 GN=CAB7 PE=3 SV=1	44G16	C	The light-harvesting complex (LHC) functions as a light receptor, it captures and delivers excitation energy to photosystems with which it is closely associated	-	-	-	-	-	-	-	-	-
ZLC07G0028380	ZLC07G0028380	5.01352	1.84112	2.15647e-49	2.40372e-47	up	54.8016	60.1742	58.8017	16.1072	17.6183	16.4691	3411	3063	3104	738	793	763	GO:0030163;GO:0030425;GO:0008180;GO:0048140;GO:0045087;GO:0050821;GO:0005576;GO:0009744;GO:0060184;GO:0005737;GO:0016282;GO:0006364;GO:0045335;GO:0034515;GO:1904813;GO:0005634;GO:0001732;GO:0006508;GO:0005654;GO:0005838;GO:0033290;GO:1990023;GO:0048477;GO:0070791;GO:0009585;GO:0005635;GO:0006413;GO:0045202;GO:1905879;GO:0070062;GO:0045747;GO:0005829;GO:0009965;GO:0009793;GO:0071541;GO:0008541;GO:…	BP;CC;CC;BP;BP;BP;CC;BP;BP;CC;CC;BP;CC;CC;CC;CC;BP;BP;CC;CC;CC;CC;BP;BP;BP;CC;BP;CC;BP;CC;BP;CC;BP;BP;CC;CC;BP;MF;MF;MF;BP;BP;CC;BP;BP;BP;BP;MF;CC;BP;MF;CC;BP;CC;CC;BP;CC;MF;BP;MF;BP;CC;	protein catabolic process;dendrite;COP9 signalosome;male germ-line cyst encapsulation;innate immune response;protein stabilization;extracellular region;response to sucrose;cell cycle switching;cytoplasm;eukaryotic 43S preinitiation complex;rRNA processing;phagocytic vesicle;proteasome storage granule;ficolin-1-rich granule lumen;nucleus;formation of cytoplasmic translation initiation complex;prot…	K12179	-	-	COP9 signalosome complex subunit 6a [Capsicum annuum]	PF13012.10	Maintenance of mitochondrial structure and function	COP9 signalosome complex subunit 6a OS=Arabidopsis thaliana OX=3702 GN=CSN6A PE=1 SV=2	44Q7V	OT	Cop9 signalosome complex subunit	-	-	-	-	KOG3050	[OT]	Posttranslational modification, protein turnover, chaperones; Signal transduction mechanisms;	COP9 signalosome, subunit CSN6	-
ZLC04G0026600	ZLC04G0026600	1.68679	-3.61397	2.71231e-49	2.99536e-47	down	0.46707	0.362347	0.598213	5.79215	6.31791	6.01274	122	78	133	1113	1192	1168	GO:0051302;GO:0009729;GO:0009825;GO:0048281;GO:0038023;GO:0010080;GO:0010359;GO:0010192;GO:0005768;GO:0042659;GO:0048354;GO:0051428;GO:2000038;GO:0010074;GO:0048229;GO:0009808;GO:0010102;GO:0009734;GO:1902025;GO:0080092;GO:0009414;GO:0002237;GO:0045184;GO:0010449;GO:0031349;GO:0009944;GO:0048226;GO:0002764;GO:1901653;GO:0031347;GO:0006468;GO:0042802;GO:0048366;GO:0160073;GO:0010268;GO:0009664;GO:…	BP;BP;BP;BP;MF;BP;BP;BP;CC;BP;BP;MF;BP;BP;BP;BP;BP;BP;BP;BP;BP;BP;BP;BP;BP;BP;CC;BP;BP;BP;BP;MF;BP;BP;BP;BP;BP;BP;BP;BP;BP;CC;BP;BP;BP;MF;CC;MF;BP;CC;BP;BP;BP;BP;MF;MF;MF;CC;BP;MF;BP;BP;BP;BP;BP;BP;BP;CC;BP;CC;MF;CC;BP;MF;BP;MF;BP;CC;MF;BP;BP;CC;BP;BP;BP;BP;BP;BP;BP;MF;BP;MF;BP;BP;BP;CC;BP;BP;BP;CC;BP;CC;MF;BP;BP;BP;BP;BP;BP;CC;MF;MF;BP;BP;MF;BP;BP;BP;BP;BP;BP;CC;BP;BP;BP;BP;BP;BP;BP;BP;CC;BP;BP;…	regulation of cell division;detection of brassinosteroid stimulus;multidimensional cell growth;inflorescence morphogenesis;signaling receptor activity;regulation of floral meristem growth;regulation of anion channel activity;mucilage biosynthetic process;endosome;regulation of cell fate specification;mucilage biosynthetic process involved in seed coat development;peptide hormone receptor binding;…	K13420	-	-	probable LRR receptor-like serine/threonine-protein kinase At3g47570 isoform X1 [Capsicum annuum]	PF00560.37	Leucine Rich Repeat	LRR receptor-like serine/threonine-protein kinase GSO1 OS=Arabidopsis thaliana OX=3702 GN=GSO1 PE=1 SV=1	44RXV	T	LRR receptor-like serine threonine-protein kinase At3g47570	COG4886	Leucine-rich repeat (LRR) protein	K	Transcription	-	-	-	-	-
ZLC02G0011960	ZLC02G0011960	4.20824	13.3761	2.71569e-49	2.99536e-47	up	462.894	161.965	480.353	0	0	0.096129	34730	9938	30559	0	0	6	GO:0009505;GO:0017000;GO:0019748;GO:0005783;GO:0046872;GO:0005576;GO:1901576;GO:0102778;GO:0016114;GO:0042179;GO:0016491;GO:0006979;GO:0140723;GO:0009753;GO:0071704;GO:0005507;GO:0005773;GO:0031982;GO:0102779;GO:1901696;GO:0009506;GO:0010729;GO:1900809;GO:0016853;GO:0099503;GO:0016899;GO:0050268;GO:0031410;GO:0048046;GO:0052747;GO:0106150;GO:1900554;GO:0071949;GO:0009793;GO:0005829;GO:0000325;GO:…	CC;BP;BP;CC;MF;CC;BP;MF;BP;BP;MF;BP;BP;BP;BP;MF;CC;CC;MF;BP;CC;BP;BP;MF;CC;MF;MF;CC;CC;MF;BP;BP;MF;BP;CC;CC;CC;BP;MF;MF;MF;BP;CC;BP;BP;BP;BP;BP;BP;MF;CC;MF;MF;CC;MF;BP;BP;MF;CC;	plant-type cell wall;antibiotic biosynthetic process;secondary metabolic process;endoplasmic reticulum;metal ion binding;extracellular region;obsolete organic substance biosynthetic process;delta9-tetrahydrocannabinolate synthase activity;terpenoid biosynthetic process;nicotine biosynthetic process;oxidoreductase activity;response to oxidative stress;patulin biosynthetic process;response to jasmo…	-	ko01100;ko01110;ko00940	Metabolic pathways;Biosynthesis of secondary metabolites;Phenylpropanoid biosynthesis	berberine bridge enzyme-like 13 [Capsicum annuum]	PF01565.27	FAD binding domain	Tetrahydroberberine oxidase OS=Berberis wilsoniae OX=258211 PE=1 SV=1	44DI9	C	Belongs to the oxygen-dependent FAD-linked oxidoreductase family	COG0277	FAD/FMN-containing lactate dehydrogenase/glycolate oxidase	C	Energy production and conversion	-	-	-	-	-
ZLC03G0035170	ZLC03G0035170	5.70978	5.95702	3.00346e-49	3.29551e-47	up	439.276	233.339	519.146	3.93683	7.48278	8.14554	38744	16790	38675	264	478	543	GO:0033300;GO:0034219;GO:0055055;GO:0030864;GO:0005366;GO:0042900;GO:0015578;GO:0055085;GO:0005536;GO:0035579;GO:0009414;GO:0045494;GO:0005829;GO:0015575;GO:0005765;GO:0002080;GO:0090277;GO:0070837;GO:0001917;GO:0005615;GO:0005901;GO:0015576;GO:0097060;GO:0008645;GO:0016323;GO:0005975;GO:1904016;GO:0070821;GO:0005351;GO:0015798;GO:0015145;GO:0030447;GO:0030667;GO:0036168;GO:0005354;GO:0005576;GO:…	MF;BP;MF;CC;MF;MF;MF;BP;MF;CC;BP;BP;CC;MF;CC;CC;BP;BP;CC;CC;CC;MF;CC;BP;CC;BP;BP;CC;MF;BP;MF;BP;CC;BP;MF;CC;CC;CC;BP;BP;CC;MF;MF;MF;BP;BP;BP;CC;CC;CC;BP;CC;BP;CC;BP;MF;BP;CC;BP;BP;MF;CC;CC;CC;BP;BP;MF;BP;MF;BP;BP;MF;MF;MF;CC;CC;BP;CC;MF;CC;BP;MF;BP;BP;BP;CC;BP;MF;CC;BP;BP;MF;BP;CC;CC;BP;BP;BP;BP;MF;MF;CC;BP;CC;BP;BP;BP;BP;BP;BP;CC;MF;BP;CC;BP;CC;MF;CC;MF;BP;MF;CC;MF;BP;MF;BP;BP;BP;MF;CC;CC;CC;BP;	dehydroascorbic acid transmembrane transporter activity;carbohydrate transmembrane transport;obsolete glucose:proton symporter activity;cortical actin cytoskeleton;myo-inositol:proton symporter activity;arabinose transmembrane transporter activity;mannose transmembrane transporter activity;transmembrane transport;D-glucose binding;specific granule membrane;response to water deprivation;photorecep…	K24193	-	-	sugar transport protein 13 [Capsicum annuum]	PF00083.28	Sugar (and other) transporter	Sugar transport protein 13 OS=Arabidopsis thaliana OX=3702 GN=STP13 PE=1 SV=2	44GH9	U	Belongs to the major facilitator superfamily. Sugar transporter (TC 2.A.1.1) family	COG2814	Predicted arabinose efflux permease AraJ, MFS family	G	Carbohydrate transport and metabolism	KOG0254	[R]	General function prediction only;	Predicted transporter (major facilitator superfamily)	-
ZLC07G0023620	ZLC07G0023620	6.02505	2.97691	3.88764e-49	4.24357e-47	up	163.01	207.891	157.288	20.932	23.1874	25.5101	6459	6736	5285	611	664	753	GO:0010150;GO:0006611;GO:0045927;GO:0006388;GO:0010628;GO:0051726;GO:0032873;GO:0051894;GO:0009083;GO:1902039;GO:0045202;GO:0009939;GO:0009414;GO:0005829;GO:0048838;GO:0000122;GO:0010440;GO:0090351;GO:0006915;GO:0048364;GO:0032880;GO:1990439;GO:0005524;GO:0043280;GO:0008138;GO:0010119;GO:0005737;GO:0009845;GO:0005634;GO:0000001;GO:0030335;GO:0006470;GO:0070062;GO:0043123;GO:0050921;GO:0043409;GO:…	BP;BP;BP;BP;BP;BP;BP;BP;BP;BP;CC;BP;BP;CC;BP;BP;BP;BP;BP;BP;BP;MF;MF;BP;MF;BP;CC;BP;CC;BP;BP;BP;CC;BP;BP;BP;BP;BP;CC;BP;MF;CC;BP;BP;MF;MF;BP;MF;MF;BP;BP;BP;BP;BP;CC;BP;BP;CC;BP;BP;BP;BP;BP;BP;CC;BP;MF;BP;BP;BP;CC;CC;BP;BP;BP;BP;BP;BP;BP;BP;BP;BP;BP;BP;CC;MF;BP;BP;BP;BP;BP;BP;CC;BP;BP;MF;BP;BP;BP;BP;MF;BP;BP;MF;BP;MF;BP;CC;CC;BP;MF;BP;BP;BP;BP;MF;CC;BP;BP;BP;BP;MF;CC;BP;BP;BP;BP;CC;BP;CC;CC;	leaf senescence;protein export from nucleus;positive regulation of growth;tRNA splicing, via endonucleolytic cleavage and ligation;positive regulation of gene expression;regulation of cell cycle;negative regulation of stress-activated MAPK cascade;positive regulation of focal adhesion assembly;branched-chain amino acid catabolic process;negative regulation of seed dormancy process;synapse;positiv…	K17506	-	-	probable protein phosphatase 2C 39 [Capsicum annuum]	PF00481.25	Protein phosphatase 2C	Probable protein phosphatase 2C 39 OS=Arabidopsis thaliana OX=3702 GN=At3g15260 PE=2 SV=1	44CQ5	T	phosphatase 2c	COG0631	Serine/threonine protein phosphatase PrpC	T	Signal transduction mechanisms	KOG0698	[T]	Signal transduction mechanisms;	Serine/threonine protein phosphatase	-
ZLC07G0017860	ZLC07G0017860	5.38275	-7.33727	4.36927e-49	4.74472e-47	down	2.48525	4.91211	1.21677	412.302	544.121	511.575	41	67	17	4989	6463	6258	GO:0005576;	CC;	extracellular region;	-	-	-	putative cell wall protein [Lycium barbarum]	-	-	Putative cell wall protein OS=Arabidopsis thaliana OX=3702 GN=At2g20870 PE=2 SV=2	44UDK	S	cell wall	-	-	-	-	-	-	-	-	-
ZLC04G0004440	ZLC04G0004440	3.76446	2.59386	6.65081e-49	7.18526e-47	up	26.3256	31.3914	30.9321	4.39356	5.63414	5.22871	2574	2508	2574	315	397	380	GO:0005667;GO:0080113;GO:0043531;GO:0043066;GO:0046872;GO:0005856;GO:0060126;GO:0021527;GO:0005524;GO:0000977;GO:0021520;GO:0051015;GO:0005737;GO:0021526;GO:0060127;GO:0032875;GO:0000785;GO:0000981;GO:0005634;GO:0008285;GO:0001228;GO:0007165;GO:0030182;GO:0005654;GO:0010088;GO:0006952;GO:0015629;GO:0046620;GO:1900057;GO:0048482;GO:0003713;GO:0045944;GO:0001890;GO:0008270;GO:1990837;GO:0046621;GO:…	CC;BP;MF;BP;MF;CC;BP;BP;MF;MF;BP;MF;CC;BP;BP;BP;CC;MF;CC;BP;MF;BP;BP;CC;BP;BP;CC;BP;BP;BP;MF;BP;BP;MF;MF;BP;MF;BP;MF;BP;MF;MF;BP;BP;CC;MF;BP;BP;BP;MF;BP;BP;MF;BP;BP;BP;BP;BP;CC;	transcription regulator complex;regulation of seed growth;ADP binding;negative regulation of apoptotic process;metal ion binding;cytoskeleton;somatotropin secreting cell differentiation;spinal cord association neuron differentiation;ATP binding;RNA polymerase II transcription regulatory region sequence-specific DNA binding;spinal cord motor neuron cell fate specification;actin filament binding;cy…	-	-	-	protein DA1 isoform X1 [Capsicum annuum]	PF12315.12	Protein DA1	Protein DA1 OS=Arabidopsis thaliana OX=3702 GN=DA1 PE=1 SV=1	44HQH	TZ	Protein DA1	-	-	-	-	KOG1703	[TZ]	Signal transduction mechanisms; Cytoskeleton;	Adaptor protein Enigma and related PDZ-LIM proteins	-
ZLC04G0016250	ZLC04G0016250	4.12102	3.11768	7.32434e-49	7.87254e-47	up	47.5401	47.9943	42.516	4.36436	5.77383	6.37992	4253	3511	3225	288	374	425	GO:0046872;GO:0008677;GO:0043231;GO:0009986;GO:0009646;GO:0006633;GO:0009744;GO:0006006;GO:0050897;GO:0016624;GO:0043617;GO:0045335;GO:0045240;GO:0005759;GO:0005634;GO:0003863;GO:0004738;GO:0017086;GO:0047101;GO:0051591;GO:0009083;GO:0006086;GO:0051384;GO:1902493;GO:0140032;GO:0045254;GO:0005829;GO:0000287;GO:0006096;GO:0009060;GO:0006099;GO:0008270;GO:0009570;GO:0005967;GO:0006090;GO:0043209;GO:…	MF;MF;CC;CC;BP;BP;BP;BP;MF;MF;BP;CC;CC;CC;CC;MF;MF;CC;MF;BP;BP;BP;BP;CC;MF;CC;CC;MF;BP;BP;BP;MF;CC;CC;BP;CC;BP;BP;BP;MF;MF;BP;CC;MF;CC;CC;CC;CC;CC;BP;CC;CC;MF;CC;	metal ion binding;2-dehydropantoate 2-reductase activity;intracellular membrane-bounded organelle;cell surface;response to absence of light;fatty acid biosynthetic process;response to sucrose;glucose metabolic process;cobalt ion binding;oxidoreductase activity, acting on the aldehyde or oxo group of donors, disulfide as acceptor;cellular response to sucrose starvation;phagocytic vesicle;alpha-ket…	K00166	ko00640;ko00280;ko01110;ko01100	Propanoate metabolism;Valine, leucine and isoleucine degradation;Biosynthesis of secondary metabolites;Metabolic pathways	2-oxoisovalerate dehydrogenase subunit alpha 1, mitochondrial isoform X1 [Capsicum annuum]	PF00676.24	Dehydrogenase E1 component	2-oxoisovalerate dehydrogenase subunit alpha 1, mitochondrial OS=Arabidopsis thaliana OX=3702 GN=At1g21400 PE=2 SV=1	44EM7	C	2-oxoisovalerate dehydrogenase subunit alpha	COG1071	TPP-dependent pyruvate or acetoin dehydrogenase subunit alpha	C	Energy production and conversion	KOG1182	[C]	Energy production and conversion;	Branched chain alpha-keto acid dehydrogenase complex, alpha subunit	-
ZLC03G0008810	ZLC03G0008810	3.10736	-5.87939	1.223e-48	1.30786e-46	down	1.04555	0.593445	0.458848	48.8347	33.8879	48.5548	68	32	26	2329	1586	2341	GO:0003712;GO:0060633;GO:0061156;GO:0010374;GO:0010372;GO:0035912;GO:1990841;GO:0009642;GO:0006351;GO:0010161;GO:0007389;GO:0007623;GO:2001212;GO:0009641;GO:0009585;GO:0060840;GO:0045165;GO:0010244;GO:0005829;GO:0009948;GO:0060977;GO:0080040;GO:0010114;GO:0061629;GO:0009150;GO:0060716;GO:0009741;GO:0000122;GO:0031347;GO:0003150;GO:0042802;GO:0000978;GO:0003208;GO:0009704;GO:0009638;GO:0048657;GO:…	MF;BP;BP;BP;BP;BP;MF;BP;BP;BP;BP;BP;BP;BP;BP;BP;BP;BP;CC;BP;BP;BP;BP;MF;BP;BP;BP;BP;BP;BP;MF;MF;BP;BP;BP;BP;BP;BP;BP;BP;BP;BP;BP;BP;BP;BP;BP;BP;BP;MF;MF;BP;MF;MF;BP;BP;CC;BP;BP;BP;BP;BP;BP;BP;BP;CC;BP;BP;BP;BP;BP;BP;BP;BP;BP;BP;BP;BP;BP;BP;BP;BP;BP;MF;BP;MF;MF;BP;BP;BP;BP;BP;BP;BP;BP;BP;BP;BP;BP;BP;BP;BP;BP;BP;BP;BP;BP;BP;BP;BP;BP;BP;BP;BP;BP;MF;BP;BP;BP;BP;MF;BP;BP;MF;BP;CC;BP;BP;BP;BP;BP;MF;BP;…	transcription coregulator activity;negative regulation of transcription initiation by RNA polymerase II;pulmonary artery morphogenesis;stomatal complex development;positive regulation of gibberellin biosynthetic process;dorsal aorta morphogenesis;promoter-specific chromatin binding;response to light intensity;DNA-templated transcription;red light signaling pathway;pattern specification process;ci…	-	-	-	transcription factor UNE10 isoform X1 [Capsicum annuum]	PF00010.30	Helix-loop-helix DNA-binding domain	Transcription factor UNE10 OS=Arabidopsis thaliana OX=3702 GN=UNE10 PE=1 SV=1	44JUN	K	helix loop helix domain	-	-	-	-	-	-	-	-	-
ZLC08G0015360	ZLC08G0015360	6.57104	3.37598	1.37055e-48	1.45825e-46	up	244.479	393.04	292.999	31.3436	28.7091	26.0331	20215	24674	19594	1975	1748	1649	GO:0030371;GO:0017069;GO:0043022;GO:0006406;GO:0035883;GO:0010628;GO:0032968;GO:0003723;GO:0110012;GO:0035278;GO:0032869;GO:0007506;GO:0008584;GO:0006351;GO:0031016;GO:0007623;GO:0006397;GO:0061041;GO:0014069;GO:0000339;GO:0045202;GO:0031440;GO:0045727;GO:0048024;GO:0042750;GO:0000184;GO:0010494;GO:0071031;GO:0009414;GO:0005829;GO:1902806;GO:0044530;GO:0008270;GO:0061629;GO:0005615;GO:0000122;GO:…	MF;MF;MF;BP;BP;BP;BP;MF;BP;BP;BP;BP;BP;BP;BP;BP;BP;BP;CC;MF;CC;BP;BP;BP;BP;BP;CC;BP;BP;CC;BP;CC;MF;MF;CC;BP;BP;MF;BP;BP;MF;MF;BP;BP;BP;BP;BP;BP;BP;BP;BP;BP;BP;BP;MF;BP;CC;BP;CC;CC;CC;BP;BP;BP;BP;MF;BP;CC;BP;BP;CC;MF;BP;BP;BP;BP;BP;BP;BP;CC;BP;BP;BP;MF;CC;BP;BP;MF;BP;CC;MF;BP;BP;MF;MF;BP;BP;BP;BP;BP;BP;MF;MF;BP;BP;BP;BP;BP;BP;CC;MF;BP;BP;BP;BP;CC;CC;MF;MF;BP;MF;BP;BP;BP;CC;BP;BP;CC;CC;BP;BP;BP;MF;…	translation repressor activity;snRNA binding;ribosome binding;mRNA export from nucleus;enteroendocrine cell differentiation;positive regulation of gene expression;positive regulation of transcription elongation by RNA polymerase II;RNA binding;protein localization to P-body;miRNA-mediated gene silencing by inhibition of translation;cellular response to insulin stimulus;gonadal mesoderm developmen…	K12890	ko03040	Spliceosome	serine/arginine-rich splicing factor SR30 isoform X2 [Capsicum annuum]	PF00076.26	RNA recognition motif	Serine/arginine-rich splicing factor SR30 OS=Arabidopsis thaliana OX=3702 GN=SR30 PE=1 SV=1	44SJU	A	splicing factor	COG0724	RNA recognition motif (RRM) domain	J	Translation, ribosomal structure and biogenesis	KOG0105	[A]	RNA processing and modification;	Alternative splicing factor ASF/SF2 (RRM superfamily)	-
ZLC07G0004800	ZLC07G0004800	4.62845	-3.26129	1.54482e-48	1.63541e-46	down	7.59974	7.78114	6.63066	68.7847	62.5366	88.6254	390	327	289	2595	2316	3379	GO:0072089;GO:0032418;GO:0048675;GO:0036513;GO:0005856;GO:0001221;GO:0038023;GO:0032586;GO:0003723;GO:0005768;GO:0090090;GO:0038018;GO:0009938;GO:0004842;GO:0000166;GO:0030517;GO:1904263;GO:0010729;GO:0005635;GO:0005770;GO:0051087;GO:1990381;GO:0009414;GO:0036020;GO:0005829;GO:0061462;GO:0005765;GO:1904262;GO:2000638;GO:0008270;GO:0071629;GO:0000122;GO:0051787;GO:0061630;GO:0042802;GO:0043161;GO:…	BP;BP;BP;CC;CC;MF;MF;CC;MF;CC;BP;BP;BP;MF;MF;BP;BP;BP;CC;CC;MF;MF;BP;CC;CC;BP;CC;BP;BP;MF;BP;BP;MF;MF;MF;BP;BP;BP;BP;BP;BP;CC;BP;BP;BP;BP;CC;BP;CC;BP;CC;MF;CC;BP;BP;BP;BP;BP;MF;CC;BP;BP;BP;BP;BP;MF;CC;BP;BP;BP;BP;BP;BP;BP;MF;MF;BP;BP;CC;CC;BP;BP;CC;CC;MF;MF;BP;BP;CC;MF;MF;CC;CC;BP;CC;BP;CC;BP;BP;BP;BP;BP;BP;BP;CC;CC;BP;CC;BP;BP;BP;MF;CC;MF;CC;CC;MF;BP;BP;CC;BP;CC;BP;BP;MF;BP;BP;BP;BP;BP;BP;BP;BP;…	stem cell proliferation;lysosome localization;axon extension;Derlin-1 retrotranslocation complex;cytoskeleton;transcription coregulator binding;signaling receptor activity;protein storage vacuole membrane;RNA binding;endosome;negative regulation of canonical Wnt signaling pathway;Wnt receptor catabolic process;negative regulation of gibberellic acid mediated signaling pathway;ubiquitin-protein tr…	-	-	-	probable E3 ubiquitin-protein ligase RHY1A [Capsicum annuum]	PF13639.10	Ring finger domain	Uncharacterized RING finger protein P32A8.03c OS=Schizosaccharomyces pombe (strain 972 / ATCC 24843) OX=284812 GN=SPAP32A8.03c PE=4 SV=1	44KUD	O	E3 ubiquitin-protein ligase	-	-	-	-	KOG0799	[G]	Carbohydrate transport and metabolism;	Branching enzyme	-
ZLC06G0019120	ZLC06G0019120	3.75888	4.74148	3.11232e-48	3.27836e-46	up	39.6801	71.7359	62.04	2.21405	2.46759	1.96068	1456	2152	1930	60	66	54	-	-	-	-	-	-	uncharacterized protein LOC107872861 [Capsicum annuum]	-	-	-	44KCG	-	-	-	-	-	-	-	-	-	-	-
ZLC02G0036020	ZLC02G0036020	6.48784	2.16739	3.33306e-48	3.49341e-46	up	164.31	180.016	211.315	44.8153	40.1945	42.5864	8203	7350	8946	1647	1450	1583	GO:0045281;GO:0051539;GO:0046872;GO:0045284;GO:0051538;GO:0006105;GO:0051537;GO:0005737;GO:0009055;GO:0005654;GO:0045333;GO:0008177;GO:0045273;GO:0045257;GO:0006113;GO:0019645;GO:0000104;GO:0031966;GO:0005829;GO:0005743;GO:0042597;GO:0009060;GO:0006121;GO:0006099;GO:0008270;GO:0009061;GO:0044780;GO:0005886;GO:0005749;GO:0000329;GO:0006106;GO:0019646;GO:0051536;GO:0070469;GO:0102040;GO:0016020;GO:…	CC;MF;MF;CC;MF;BP;MF;CC;MF;CC;BP;MF;CC;CC;BP;BP;MF;CC;CC;CC;CC;BP;BP;BP;MF;BP;BP;CC;CC;CC;BP;BP;MF;CC;MF;CC;CC;MF;CC;BP;MF;BP;	obsolete succinate dehydrogenase complex;4 iron, 4 sulfur cluster binding;metal ion binding;obsolete plasma membrane fumarate reductase complex;3 iron, 4 sulfur cluster binding;succinate metabolic process;2 iron, 2 sulfur cluster binding;cytoplasm;electron transfer activity;nucleoplasm;cellular respiration;succinate dehydrogenase (quinone) activity;respiratory chain complex II (succinate dehydrog…	K00235	ko00020;ko01100;ko01110;ko01200;ko00190	Citrate cycle (TCA cycle);Metabolic pathways;Biosynthesis of secondary metabolites;Carbon metabolism;Oxidative phosphorylation	succinate dehydrogenase [ubiquinone] iron-sulfur subunit 2, mitochondrial [Capsicum annuum]	PF13085.10	2Fe-2S iron-sulfur cluster binding domain	Succinate dehydrogenase [ubiquinone] iron-sulfur subunit 2, mitochondrial OS=Arabidopsis thaliana OX=3702 GN=SDH2-2 PE=1 SV=2	44IJX	C	Iron-sulfur protein (IP) subunit of succinate dehydrogenase (SDH) that is involved in complex II of the mitochondrial electron transport chain and is responsible for transferring electrons from succinate to ubiquinone (coenzyme Q)	COG0479	Succinate dehydrogenase/fumarate reductase, Fe-S protein subunit	C	Energy production and conversion	KOG3049	[C]	Energy production and conversion;	Succinate dehydrogenase, Fe-S protein subunit	-
ZLC03G0004990	ZLC03G0004990	3.32387	6.11072	3.49176e-48	3.64163e-46	up	29.2062	56.2746	88.0163	0.839382	0.929376	0.844556	3032	4909	7556	65	67	63	GO:0030027;GO:0006417;GO:0031012;GO:0044829;GO:0070966;GO:0009986;GO:0000049;GO:0019901;GO:0005516;GO:0051015;GO:0018444;GO:0005737;GO:0005811;GO:0000288;GO:0003723;GO:0030175;GO:0045335;GO:0016441;GO:0051701;GO:0072344;GO:0006414;GO:0031143;GO:0030864;GO:0071364;GO:0022626;GO:0005634;GO:0005773;GO:0007017;GO:0003924;GO:0007165;GO:0009506;GO:0050829;GO:0000082;GO:0030446;GO:0002182;GO:0009277;GO:…	CC;BP;CC;BP;BP;CC;MF;MF;MF;MF;CC;CC;CC;BP;MF;CC;CC;BP;BP;BP;BP;CC;CC;BP;CC;CC;CC;BP;MF;BP;CC;BP;BP;CC;BP;CC;CC;BP;CC;CC;BP;BP;MF;MF;CC;CC;CC;BP;MF;BP;BP;CC;BP;CC;BP;CC;BP;CC;MF;CC;BP;MF;MF;MF;BP;CC;BP;MF;CC;CC;BP;MF;BP;BP;CC;CC;BP;	lamellipodium;regulation of translation;extracellular matrix;positive regulation by host of viral genome replication;nuclear-transcribed mRNA catabolic process, no-go decay;cell surface;tRNA binding;protein kinase binding;calmodulin binding;actin filament binding;translation release factor complex;cytoplasm;lipid droplet;nuclear-transcribed mRNA catabolic process, deadenylation-dependent decay;RN…	K03267	ko03015	mRNA surveillance pathway	eukaryotic peptide chain release factor GTP-binding subunit ERF3A isoform X1 [Capsicum annuum]	PF00009.31	Elongation factor Tu GTP binding domain	Eukaryotic peptide chain release factor GTP-binding subunit ERF3A OS=Homo sapiens OX=9606 GN=GSPT1 PE=1 SV=1	44IX9	J	Eukaryotic peptide chain release factor GTP-binding subunit	COG5256	Translation elongation factor EF-1alpha (GTPase)	J	Translation, ribosomal structure and biogenesis	KOG0459	[J]	Translation, ribosomal structure and biogenesis;	Polypeptide release factor 3	-
ZLC07G0024640	ZLC07G0024640	2.91661	-2.30344	5.57762e-48	5.78836e-46	down	2.79955	2.50206	3.09847	13.096	13.8442	15.2401	378	280	359	1343	1396	1554	GO:0045087;GO:0005524;GO:0005576;GO:0009751;GO:0004674;GO:0005516;GO:0060320;GO:0006979;GO:0033612;GO:0004672;GO:0046777;GO:0004675;GO:0005634;GO:0005773;GO:0009626;GO:0009506;GO:0031663;GO:0052545;GO:0009861;GO:0006955;GO:0071446;GO:0004713;GO:0005829;GO:0002237;GO:0002221;GO:0009737;GO:0031625;GO:0004712;GO:0000302;GO:0045088;GO:0071215;GO:0009620;GO:0106310;GO:0005886;GO:0016301;GO:0016310;GO:…	BP;MF;CC;BP;MF;MF;BP;BP;MF;MF;BP;MF;CC;CC;BP;CC;BP;BP;BP;BP;BP;MF;CC;BP;BP;BP;MF;MF;BP;BP;BP;BP;MF;CC;MF;BP;BP;BP;BP;MF;BP;BP;BP;CC;BP;BP;BP;CC;MF;BP;BP;MF;	innate immune response;ATP binding;extracellular region;response to salicylic acid;protein serine/threonine kinase activity;calmodulin binding;rejection of self pollen;response to oxidative stress;receptor serine/threonine kinase binding;protein kinase activity;protein autophosphorylation;transmembrane receptor protein serine/threonine kinase activity;nucleus;vacuole;plant-type hypersensitive res…	-	-	-	G-type lectin S-receptor-like serine/threonine-protein kinase At4g27290 isoform X1 [Capsicum annuum]	PF07714.21	Protein tyrosine and serine/threonine kinase	G-type lectin S-receptor-like serine/threonine-protein kinase At4g27290 OS=Arabidopsis thaliana OX=3702 GN=At4g27290 PE=3 SV=4	44QMH	T	divergent subfamily of APPLE domains	COG2815	PASTA domain, binds beta-lactams	M	Cell wall/membrane/envelope biogenesis	-	-	-	-	-
ZLC09G0012480	ZLC09G0012480	6.29169	-2.00795	6.15819e-48	6.35954e-46	down	32.9215	38.997	41.8458	161.376	157.054	153.948	2412	2336	2599	8701	8312	8391	GO:0042631;GO:0005576;GO:0009534;GO:0006364;GO:0019843;GO:0003723;GO:0008266;GO:0009579;GO:0009506;GO:0007623;GO:0045727;GO:0010297;GO:0048046;GO:0005996;GO:0010468;GO:0005829;GO:0045893;GO:0000325;GO:0000272;GO:0005840;GO:0005777;GO:0010319;GO:0000427;GO:0009570;GO:0032544;GO:0009658;GO:0009611;GO:0003729;GO:0009409;GO:0003677;GO:0009941;GO:0010287;GO:0009507;	BP;CC;CC;BP;MF;MF;MF;CC;CC;BP;BP;MF;CC;BP;BP;CC;BP;CC;BP;CC;CC;CC;CC;CC;BP;BP;BP;MF;BP;MF;CC;CC;CC;	cellular response to water deprivation;extracellular region;chloroplast thylakoid;rRNA processing;rRNA binding;RNA binding;poly(U) RNA binding;thylakoid;plasmodesma;circadian rhythm;positive regulation of translation;heteropolysaccharide binding;apoplast;monosaccharide metabolic process;regulation of gene expression;cytosol;positive regulation of DNA-templated transcription;plant-type vacuole;pol…	-	-	-	chloroplast stem-loop binding protein of 41 kDa a, chloroplastic [Capsicum annuum]	PF01370.25	NAD dependent epimerase/dehydratase family	Chloroplast stem-loop binding protein of 41 kDa a, chloroplastic OS=Arabidopsis thaliana OX=3702 GN=CSP41A PE=1 SV=1	44HTK	S	Chloroplast stem-loop binding protein of 41 kDa a, chloroplastic	COG0451	Nucleoside-diphosphate-sugar epimerase	M	Cell wall/membrane/envelope biogenesis	-	-	-	-	-
ZLC07G0007250	ZLC07G0007250	3.24005	6.93223	6.68342e-48	6.86828e-46	up	34.2123	61.9059	91.6002	0.313355	0.695283	0.557743	2039	3016	4627	14	30	25	GO:0009505;GO:0005634;GO:0016757;GO:0005797;GO:0010412;GO:0016020;GO:0000139;GO:0005794;GO:0052325;GO:0006004;GO:0097502;GO:0071555;GO:0005737;GO:0005768;GO:0051753;GO:0005802;	CC;CC;MF;CC;BP;CC;CC;CC;BP;BP;BP;BP;CC;CC;MF;CC;	plant-type cell wall;nucleus;glycosyltransferase activity;Golgi medial cisterna;mannan metabolic process;membrane;Golgi membrane;Golgi apparatus;cell wall pectin biosynthetic process;fucose metabolic process;mannosylation;cell wall organization;cytoplasm;endosome;mannan synthase activity;trans-Golgi network;	-	-	-	protein MANNAN SYNTHESIS-RELATED 1 [Capsicum annuum]	PF10250.13	GDP-fucose protein O-fucosyltransferase	Protein MANNAN SYNTHESIS-RELATED 1 OS=Arabidopsis thaliana OX=3702 GN=MSR1 PE=2 SV=1	44N1U	G	GDP-fucose protein O-fucosyltransferase	-	-	-	-	-	-	-	-	-
ZLC05G0026630	ZLC05G0026630	6.94196	-2.06016	1.01289e-47	1.03586e-45	down	57.1795	56.5403	62.3498	271.409	252.679	234.736	1463	1183	1352	5109	4669	4467	GO:0034614;GO:0033138;GO:0046826;GO:0005758;GO:0051259;GO:0005811;GO:0003723;GO:0009725;GO:0009642;GO:0071731;GO:0005788;GO:0001675;GO:0033743;GO:0120124;GO:0014823;GO:0005829;GO:0047134;GO:0015038;GO:0080058;GO:0008270;GO:0006515;GO:0061629;GO:0042144;GO:0000122;GO:0009410;GO:0000103;GO:0043161;GO:0030433;GO:0045454;GO:0015031;GO:0031669;GO:0007154;GO:0005576;GO:1990229;GO:0000806;GO:0006749;GO:…	BP;BP;BP;CC;BP;CC;MF;BP;BP;BP;CC;BP;MF;CC;BP;CC;MF;MF;BP;MF;BP;MF;BP;BP;BP;BP;BP;BP;BP;BP;BP;BP;CC;CC;CC;BP;CC;CC;BP;CC;BP;BP;CC;BP;BP;BP;CC;MF;BP;BP;CC;BP;CC;CC;BP;BP;MF;BP;BP;BP;BP;CC;BP;CC;BP;BP;MF;BP;BP;BP;MF;MF;MF;BP;BP;MF;BP;CC;BP;BP;MF;BP;CC;BP;MF;BP;CC;BP;BP;BP;BP;CC;BP;CC;CC;BP;CC;MF;BP;CC;BP;MF;BP;BP;BP;CC;BP;CC;CC;CC;CC;MF;CC;CC;CC;CC;MF;BP;CC;BP;BP;BP;BP;MF;BP;MF;MF;BP;BP;MF;BP;MF;CC;…	cellular response to reactive oxygen species;positive regulation of peptidyl-serine phosphorylation;negative regulation of protein export from nucleus;mitochondrial intermembrane space;protein complex oligomerization;lipid droplet;RNA binding;response to hormone;response to light intensity;response to nitric oxide;endoplasmic reticulum lumen;acrosome assembly;peptide-methionine (R)-S-oxide reduct…	K03671	-	-	thioredoxin F-type, chloroplastic [Capsicum annuum]	PF00085.24	Thioredoxin	Thioredoxin F2, chloroplastic OS=Arabidopsis thaliana OX=3702 GN=At5g16400 PE=1 SV=1	44JYW	O	Thioredoxin	COG3118	Chaperedoxin CnoX, contains thioredoxin-like and TPR-like domains, YbbN/TrxSC family	O	Posttranslational modification, protein turnover, chaperones	KOG0907	[O]	Posttranslational modification, protein turnover, chaperones;	Thioredoxin	-
ZLC06G0004430	ZLC06G0004430	3.00829	9.82829	1.19771e-47	1.21894e-45	up	42.8539	63.8275	77.8402	0.038169	0	0.16606	3041	3704	4684	2	0	9	GO:0102628;GO:0006721;GO:0102068;GO:0005783;GO:0009835;GO:0043231;GO:0009682;GO:0005576;GO:0000162;GO:0048830;GO:0016114;GO:0016102;GO:0102170;GO:0009753;GO:0005773;GO:0006587;GO:0009506;GO:0019438;GO:0006952;GO:0050594;GO:0051762;GO:0102934;GO:0102614;GO:0050592;GO:0016829;GO:0102995;GO:0106223;GO:0000137;GO:0009641;GO:0009684;GO:0010132;GO:0005506;GO:0042742;GO:0009699;GO:0005789;GO:0102627;GO:…	MF;BP;MF;CC;BP;CC;BP;CC;BP;BP;BP;BP;MF;BP;CC;BP;CC;BP;BP;MF;BP;MF;MF;MF;MF;MF;MF;CC;BP;BP;BP;MF;BP;BP;CC;MF;CC;BP;BP;MF;MF;BP;BP;BP;CC;BP;BP;BP;BP;BP;MF;MF;MF;CC;BP;MF;CC;CC;MF;CC;BP;MF;MF;MF;	costunolide 3beta-hydroxylase activity;terpenoid metabolic process;alpha-humulene 10-hydroxylase activity;endoplasmic reticulum;fruit ripening;intracellular membrane-bounded organelle;induced systemic resistance;extracellular region;tryptophan biosynthetic process;adventitious root development;terpenoid biosynthetic process;diterpenoid biosynthetic process;5-epi-aristolochene-1,3-dihydroxylase ac…	K20617	-	-	cytochrome P450 71A9 [Capsicum annuum]	PF00067.26	Cytochrome P450	Cytochrome P450 71A9 OS=Glycine max OX=3847 GN=CYP71A9 PE=2 SV=1	44C98	Q	cytochrome P450	COG2124	Cytochrome P450	QV	-	KOG0156	[Q]	Secondary metabolites biosynthesis, transport and catabolism;	Cytochrome P450 CYP2 subfamily	-
ZLC07G0019620	ZLC07G0019620	7.09604	3.35992	1.35733e-47	1.37475e-45	up	339.88	543.54	405.479	44.2232	40.7457	45.0341	55069	72020	55736	5273	4770	5429	GO:0006094;GO:0009735;GO:0010167;GO:0005737;GO:0015979;GO:0005634;GO:0008964;GO:0009506;GO:0009915;GO:0006107;GO:0015977;GO:0048046;GO:0005829;GO:0000287;GO:0006099;GO:0051262;GO:0016036;GO:0009760;GO:0048366;GO:0042802;GO:0051289;GO:0060359;GO:0009507;	BP;BP;BP;CC;BP;CC;MF;CC;BP;BP;BP;CC;CC;MF;BP;BP;BP;BP;BP;MF;BP;BP;CC;	gluconeogenesis;response to cytokinin;response to nitrate;cytoplasm;photosynthesis;nucleus;phosphoenolpyruvate carboxylase activity;plasmodesma;phloem sucrose loading;oxaloacetate metabolic process;carbon fixation;apoplast;cytosol;magnesium ion binding;tricarboxylic acid cycle;protein tetramerization;cellular response to phosphate starvation;C4 photosynthesis;leaf development;identical protein bi…	K01595	ko01200;ko00620;ko01100;ko00710	Carbon metabolism;Pyruvate metabolism;Metabolic pathways;Carbon fixation by Calvin cycle	phosphoenolpyruvate carboxylase-like [Capsicum annuum]	PF00311.21	Phosphoenolpyruvate carboxylase	Phosphoenolpyruvate carboxylase 1 OS=Arabidopsis thaliana OX=3702 GN=PPC1 PE=1 SV=1	44BFP	C	phosphoenolpyruvate	COG2352	Phosphoenolpyruvate carboxylase	C	Energy production and conversion	-	-	-	-	-
ZLC08G0016640	ZLC08G0016640	3.77713	12.3394	2.05232e-47	2.06872e-45	up	176.675	261.975	128.495	0	0.097448	0	8465	10265	5220	0	4	0	GO:0015020;GO:0046872;GO:0080116;GO:0010417;GO:0005576;GO:0009555;GO:0006493;GO:0006487;GO:0005737;GO:0030145;GO:0006979;GO:0005768;GO:0008466;GO:0045492;GO:0071465;GO:0000138;GO:0010183;GO:0005978;GO:0009834;GO:0005536;GO:0015773;GO:0006673;GO:0071555;GO:0009414;GO:0005829;GO:0046513;GO:0009737;GO:0009408;GO:0070417;GO:0047216;GO:0005797;GO:0042803;GO:0102751;GO:0000139;GO:0043202;GO:0055120;GO:…	MF;MF;MF;BP;CC;BP;BP;BP;CC;MF;BP;CC;MF;BP;BP;CC;BP;BP;BP;MF;BP;BP;BP;BP;CC;BP;BP;BP;BP;MF;CC;MF;MF;CC;CC;CC;BP;BP;MF;CC;BP;BP;CC;CC;BP;MF;CC;CC;MF;	glucuronosyltransferase activity;metal ion binding;glucuronoxylan glucuronosyltransferase activity;glucuronoxylan biosynthetic process;extracellular region;pollen development;protein O-linked glycosylation;protein N-linked glycosylation;cytoplasm;manganese ion binding;response to oxidative stress;endosome;glycogenin glucosyltransferase activity;xylan biosynthetic process;cellular response to desi…	K18819	ko01100;ko00052	Metabolic pathways;Galactose metabolism	galactinol synthase 1 [Capsicum annuum]	PF01501.24	Glycosyl transferase family 8	Galactinol synthase 1 OS=Solanum lycopersicum OX=4081 GN=GOLS1 PE=2 SV=1	44QRT	G	galactinol synthase	COG1442	Lipopolysaccharide biosynthesis protein, LPS:glycosyltransferase	M	Cell wall/membrane/envelope biogenesis	KOG1950	[G]	Carbohydrate transport and metabolism;	Glycosyl transferase, family 8 - glycogenin	-
ZLC02G0017620	ZLC02G0017620	4.73699	7.98442	2.58847e-47	2.59673e-45	up	298.385	561.778	165.328	0.851643	1.24036	2.09344	11529	17751	5417	25	35	61	GO:0005829;GO:0050821;GO:0010227;GO:0050826;GO:0009414;	CC;BP;BP;BP;BP;	cytosol;protein stabilization;floral organ abscission;response to freezing;response to water deprivation;	-	-	-	late embryogenesis abundant protein At3g53040 [Capsicum annuum]	PF01442.22	Apolipoprotein A1/A4/E domain	Uncharacterized protein ECU03_1610 OS=Encephalitozoon cuniculi (strain GB-M1) OX=284813 GN=ECU03_1610 PE=1 SV=1	44KUV	S	late embryogenesis abundant protein	-	-	-	-	KOG4744	[S]	Function unknown;	Uncharacterized conserved protein	-
ZLC02G0034600	ZLC02G0034600	6.27505	-2.12852	6.06623e-47	6.05674e-45	down	32.8466	33.0851	41.7855	168.333	157.932	161.382	2287	1890	2486	8615	7957	8371	-	-	-	-	-	-	uncharacterized protein LOC107860588 [Capsicum annuum]	PF05542.15	Protein of unknown function (DUF760)	-	44CSK	S	Protein of unknown function (DUF760)	COG5762	Uncharacterized cyanobacterial/plant protein PM23 (seed maturation protein), contains DUF760 (PF05542) domain	C	Energy production and conversion	-	-	-	-	-
ZLC01G0020670	ZLC01G0020670	8.02921	-4.62955	7.18673e-47	7.14164e-45	down	66.3814	48.6429	41.1946	1036.1	1194.17	1815.77	5425	3251	2855	62325	70514	110419	GO:0032580;GO:0005576;GO:0099618;GO:0005737;GO:0008460;GO:0005768;GO:0015012;GO:0001503;GO:0030166;GO:0019853;GO:0045492;GO:0019305;GO:0000138;GO:0005802;GO:0032991;GO:0016829;GO:0045226;GO:2001315;GO:0070403;GO:0070062;GO:0048046;GO:0030198;GO:0071555;GO:0005829;GO:0009103;GO:0042732;GO:0042803;GO:0000139;GO:0005777;GO:0045552;GO:0030206;GO:0047918;GO:0005886;GO:0047890;GO:0048040;GO:0046677;GO:…	CC;CC;MF;CC;MF;CC;BP;BP;BP;BP;BP;BP;CC;CC;CC;MF;BP;BP;MF;CC;CC;BP;BP;CC;BP;BP;MF;CC;CC;MF;BP;MF;CC;MF;MF;BP;MF;BP;MF;BP;MF;CC;MF;BP;CC;CC;BP;BP;CC;BP;CC;	Golgi cisterna membrane;extracellular region;UDP-glucuronic acid dehydrogenase activity;cytoplasm;dTDP-glucose 4,6-dehydratase activity;endosome;heparan sulfate proteoglycan biosynthetic process;ossification;proteoglycan biosynthetic process;L-ascorbic acid biosynthetic process;xylan biosynthetic process;dTDP-rhamnose biosynthetic process;Golgi trans cisterna;trans-Golgi network;protein-containin…	K12449	ko01100;ko00520	Metabolic pathways;Amino sugar and nucleotide sugar metabolism	UDP-D-apiose/UDP-D-xylose synthase 2 [Capsicum annuum]	PF01370.25	NAD dependent epimerase/dehydratase family	UDP-D-apiose/UDP-D-xylose synthase 2 OS=Arabidopsis thaliana OX=3702 GN=AXS2 PE=2 SV=1	44BA7	GM	UDP-D-apiose UDP-D-xylose synthase	COG0451	Nucleoside-diphosphate-sugar epimerase	M	Cell wall/membrane/envelope biogenesis	KOG1429	[GM]	Carbohydrate transport and metabolism; Cell wall/membrane/envelope biogenesis;	dTDP-glucose 4-6-dehydratase/UDP-glucuronic acid decarboxylase	-
ZLC02G0025040	ZLC02G0025040	7.53662	-3.80168	9.10708e-47	9.00746e-45	down	51.3752	34.8335	61.395	781.665	711.499	626.431	4233	2347	4289	47397	42350	38400	GO:0033353;GO:0031676;GO:0019439;GO:0009725;GO:0032496;GO:0009235;GO:0004783;GO:0048046;GO:0071949;GO:0005829;GO:0006723;GO:0033115;GO:0050661;GO:0031977;GO:0010322;GO:0042802;GO:0042602;GO:0000103;GO:0009535;GO:0010181;GO:0043231;GO:0050821;GO:0006696;GO:0022900;GO:0009534;GO:0005737;GO:0140460;GO:0015979;GO:0005634;GO:0009579;GO:0004517;GO:0008285;GO:0046620;GO:0043418;GO:0030089;GO:0002027;GO:…	BP;CC;BP;BP;BP;BP;MF;CC;MF;CC;BP;CC;MF;CC;BP;MF;MF;BP;CC;MF;CC;BP;BP;BP;CC;CC;BP;BP;CC;CC;MF;BP;BP;BP;CC;BP;CC;CC;BP;CC;BP;MF;CC;BP;MF;MF;MF;CC;MF;CC;BP;MF;MF;MF;MF;MF;BP;BP;CC;MF;BP;BP;BP;CC;MF;CC;MF;CC;CC;MF;CC;BP;MF;MF;BP;CC;MF;BP;MF;MF;CC;BP;BP;MF;CC;MF;BP;MF;BP;MF;BP;CC;MF;BP;	S-adenosylmethionine cycle;plasma membrane-derived thylakoid membrane;obsolete aromatic compound catabolic process;response to hormone;response to lipopolysaccharide;cobalamin metabolic process;sulfite reductase (NADPH) activity;apoplast;FAD binding;cytosol;cuticle hydrocarbon biosynthetic process;cyanelle thylakoid membrane;NADP binding;thylakoid lumen;regulation of isopentenyl diphosphate biosy…	K02641	ko00195;ko01100	Photosynthesis;Metabolic pathways	ferredoxin--NADP reductase, leaf-type isozyme, chloroplastic [Capsicum annuum]	PF00175.25	Oxidoreductase NAD-binding domain	Ferredoxin--NADP reductase, leaf-type isozyme, chloroplastic OS=Nicotiana tabacum OX=4097 GN=PETH PE=2 SV=1	44HG0	C	ferredoxin--NADP reductase, leaf-type isozyme, chloroplastic	COG5675	Ferredoxin-NADP+ oxidoreductase PetH, often fused with N-terminal CpcD domain	C	Energy production and conversion	KOG1158	[C]	Energy production and conversion;	NADP/FAD dependent oxidoreductase	-
ZLC12G0004720	ZLC12G0004720	4.87351	3.07617	9.21151e-47	9.06817e-45	up	69.2914	73.6384	97.2499	8.07182	11.073	10.2392	5066	4403	6029	435	585	558	GO:0015020;GO:0005856;GO:0010150;GO:0016117;GO:0047807;GO:0046148;GO:0043473;GO:0052641;GO:0035251;GO:0000166;GO:0080148;GO:0047893;GO:0047891;GO:0102890;GO:0016758;GO:0009801;GO:0070301;GO:0009524;GO:0098754;GO:0005829;GO:0052638;GO:0080044;GO:0050502;GO:0080002;GO:0016135;GO:0103103;GO:0042178;GO:0042802;GO:0047214;GO:0046246;GO:0010294;GO:0050284;GO:0050645;GO:0033303;GO:0047913;GO:0016114;GO:…	MF;CC;BP;BP;MF;BP;BP;MF;MF;MF;BP;MF;MF;MF;MF;BP;BP;CC;BP;CC;MF;MF;MF;MF;BP;MF;BP;MF;MF;BP;MF;MF;MF;BP;MF;BP;CC;BP;BP;CC;BP;MF;BP;BP;MF;MF;BP;BP;CC;MF;MF;BP;BP;BP;MF;BP;MF;MF;MF;BP;MF;BP;MF;BP;BP;BP;MF;MF;BP;MF;MF;MF;BP;MF;MF;MF;BP;BP;BP;CC;BP;BP;CC;BP;BP;BP;BP;MF;MF;MF;MF;MF;MF;MF;MF;MF;BP;MF;MF;BP;BP;BP;BP;BP;BP;CC;BP;MF;MF;BP;CC;MF;MF;BP;	glucuronosyltransferase activity;cytoskeleton;leaf senescence;carotenoid biosynthetic process;cytokinin 7-beta-glucosyltransferase activity;pigment biosynthetic process;pigmentation;benzoic acid glucosyltransferase activity;UDP-glucosyltransferase activity;nucleotide binding;negative regulation of response to water deprivation;flavonol 3-O-glucosyltransferase activity;flavone 7-O-beta-glucosyltra…	-	-	-	UDP-glycosyltransferase 74E2 [Capsicum annuum]	PF00201.22	UDP-glucoronosyl and UDP-glucosyl transferase	UDP-glycosyltransferase 74E2 OS=Arabidopsis thaliana OX=3702 GN=UGT74E2 PE=1 SV=1	44HWP	CG	Belongs to the UDP-glycosyltransferase family	COG1819	UDP:flavonoid glycosyltransferase YjiC, YdhE family	G	Carbohydrate transport and metabolism	KOG1192	[GC]	Carbohydrate transport and metabolism; Energy production and conversion;	UDP-glucuronosyl and UDP-glucosyl transferase	-
ZLC03G0035430	ZLC03G0035430	4.40148	1.502	1.9597e-46	1.92023e-44	up	31.2491	33.1787	35.6882	11.2016	12.5831	12.2935	8411	7368	7967	2228	2470	2497	GO:0001221;GO:0003712;GO:0042981;GO:0035166;GO:0010628;GO:0001702;GO:0030218;GO:0003723;GO:0032968;GO:0042659;GO:1990841;GO:0004842;GO:0033333;GO:0010019;GO:0032259;GO:0021895;GO:0045182;GO:0002458;GO:0050680;GO:0002039;GO:0005829;GO:0003713;GO:0055074;GO:0046965;GO:0034451;GO:0140955;GO:0008270;GO:0061629;GO:0045060;GO:0017015;GO:0000122;GO:0001222;GO:0061630;GO:0042802;GO:0006366;GO:0000978;GO:…	MF;MF;BP;BP;BP;BP;BP;MF;BP;BP;MF;MF;BP;BP;BP;BP;MF;BP;BP;MF;CC;MF;BP;MF;CC;MF;MF;MF;BP;BP;BP;MF;MF;MF;BP;MF;MF;CC;BP;MF;BP;CC;BP;BP;BP;BP;MF;BP;MF;MF;CC;MF;BP;BP;BP;BP;CC;BP;CC;CC;BP;MF;BP;CC;BP;BP;BP;MF;MF;MF;BP;MF;MF;MF;BP;BP;BP;CC;BP;BP;BP;BP;CC;BP;MF;CC;BP;CC;CC;MF;BP;BP;BP;CC;CC;CC;BP;MF;BP;BP;MF;MF;CC;MF;CC;CC;BP;MF;MF;BP;CC;CC;CC;BP;MF;MF;BP;MF;BP;MF;BP;BP;BP;CC;BP;BP;BP;MF;BP;BP;BP;BP;BP;…	transcription coregulator binding;transcription coregulator activity;regulation of apoptotic process;post-embryonic hemopoiesis;positive regulation of gene expression;gastrulation with mouth forming second;erythrocyte differentiation;RNA binding;positive regulation of transcription elongation by RNA polymerase II;regulation of cell fate specification;promoter-specific chromatin binding;ubiquitin-…	-	-	-	uncharacterized protein LOC107864099 [Capsicum annuum]	PF16135.9	Tify domain binding domain	Increased DNA methylation 1 OS=Arabidopsis thaliana OX=3702 GN=IDM1 PE=1 SV=1	44NUM	S	TPL-binding domain in jasmonate signalling	-	-	-	-	-	-	-	-	-
ZLC06G0015630	ZLC06G0015630	2.36129	7.30359	2.01724e-46	1.96746e-44	up	11.6627	33.9034	28.027	0.161205	0.069574	0.155039	1706	4034	3594	22	12	18	GO:0033095;GO:0007267;GO:0031012;GO:0019285;GO:0140762;GO:0005576;GO:0050898;GO:0047875;GO:0006006;GO:0016491;GO:0140723;GO:0042820;GO:0009975;GO:0045461;GO:0047645;GO:0005773;GO:0046593;GO:0042426;GO:0008364;GO:0016829;GO:0006113;GO:0008289;GO:0009553;GO:0045122;GO:0005829;GO:0005743;GO:0033713;GO:0016614;GO:0008812;GO:0050660;GO:0042803;GO:0005938;GO:0008205;GO:0006970;GO:0005886;GO:0046572;GO:…	CC;BP;CC;BP;MF;CC;BP;MF;BP;MF;BP;BP;MF;BP;MF;CC;MF;BP;BP;MF;BP;MF;BP;BP;CC;CC;MF;MF;MF;MF;MF;CC;BP;BP;CC;MF;BP;BP;MF;MF;BP;MF;BP;CC;CC;MF;CC;MF;	aleurone grain;cell-cell signaling;extracellular matrix;glycine betaine biosynthetic process from choline;glucose dehydrogenase (FAD, quinone) activity;extracellular region;nitrile metabolic process;ecdysone oxidase activity;glucose metabolic process;oxidoreductase activity;patulin biosynthetic process;vitamin B6 catabolic process;cyclase activity;sterigmatocystin biosynthetic process;alkan-1-ol …	K15403	ko00073	Cutin, suberine and wax biosynthesis	protein HOTHEAD [Capsicum annuum]	PF05199.17	GMC oxidoreductase	Protein HOTHEAD OS=Arabidopsis thaliana OX=3702 GN=HTH PE=1 SV=1	44P92	E	GMC oxidoreductase	COG2303	Choline dehydrogenase or related flavoprotein	IR	-	KOG1238	[R]	General function prediction only;	Glucose dehydrogenase/choline dehydrogenase/mandelonitrile lyase (GMC oxidoreductase family)	-
ZLC07G0027650	ZLC07G0027650	7.06963	2.82187	2.77042e-46	2.6896e-44	up	354.423	296.972	451.543	48.6235	47.4075	50.0317	26842	18948	30189	3102	2950	3112	GO:0015399;GO:0015186;GO:0015194;GO:0043090;GO:0015185;GO:0015810;GO:0006865;GO:0006952;GO:0015183;GO:0015812;GO:0015808;GO:0015193;GO:0015802;GO:0098712;GO:0015824;GO:0009624;GO:0005765;GO:0005313;GO:0015172;GO:0070778;GO:0031965;GO:0110126;GO:0015293;GO:0015171;GO:0005886;GO:0015800;GO:0015175;GO:0015174;GO:0016020;GO:0015804;GO:0015180;GO:0009536;GO:0015827;	MF;MF;MF;BP;MF;BP;BP;BP;MF;BP;BP;MF;BP;BP;BP;BP;CC;MF;MF;BP;CC;BP;MF;MF;CC;BP;MF;MF;CC;BP;MF;CC;BP;	primary active transmembrane transporter activity;L-glutamine transmembrane transporter activity;L-serine transmembrane transporter activity;amino acid import;gamma-aminobutyric acid transmembrane transporter activity;aspartate transmembrane transport;amino acid transport;defense response;L-aspartate transmembrane transporter activity;gamma-aminobutyric acid transport;L-alanine transport;L-prolin…	K24917	-	-	probable amino acid permease 7 isoform X2 [Capsicum annuum]	PF01490.22	Transmembrane amino acid transporter protein	Probable amino acid permease 7 OS=Arabidopsis thaliana OX=3702 GN=AAP7 PE=2 SV=1	44CMJ	E	Transmembrane amino acid transporter protein	-	-	-	-	KOG1303	[E]	Amino acid transport and metabolism;	Amino acid transporters	-
ZLC04G0009710	ZLC04G0009710	5.71304	3.43191	2.79433e-46	2.70037e-44	up	150.266	197.889	146.917	14.9238	18.5517	14.0373	4645	5003	3851	340	415	323	GO:0035577;GO:0042584;GO:0016079;GO:0060203;GO:0046872;GO:0005783;GO:0015031;GO:0043231;GO:0005524;GO:0005113;GO:0045879;GO:0030544;GO:0043335;GO:0005737;GO:0003756;GO:0034976;GO:0005634;GO:0016989;GO:1903895;GO:0006260;GO:0016558;GO:0051085;GO:0043008;GO:0005788;GO:0030183;GO:0032991;GO:0061077;GO:0006986;GO:0035579;GO:0070062;GO:0051087;GO:0007268;GO:0016032;GO:0005829;GO:0005789;GO:0006887;GO:…	CC;CC;BP;CC;MF;CC;BP;CC;MF;MF;BP;MF;BP;CC;MF;BP;CC;MF;BP;BP;BP;BP;MF;CC;BP;CC;BP;BP;CC;CC;MF;BP;BP;CC;CC;BP;BP;BP;BP;CC;CC;BP;BP;MF;MF;BP;MF;CC;CC;MF;CC;BP;BP;MF;CC;BP;BP;BP;CC;MF;CC;CC;CC;BP;CC;CC;CC;CC;	azurophil granule membrane;chromaffin granule membrane;synaptic vesicle exocytosis;clathrin-sculpted glutamate transport vesicle membrane;metal ion binding;endoplasmic reticulum;protein transport;intracellular membrane-bounded organelle;ATP binding;patched binding;negative regulation of smoothened signaling pathway;Hsp70 protein binding;protein unfolding;cytoplasm;protein disulfide isomerase acti…	-	-	-	chaperone protein DnaJ [Capsicum annuum]	PF00226.35	DnaJ domain	Chaperone protein DnaJ OS=Symbiobacterium thermophilum (strain T / IAM 14863) OX=292459 GN=dnaJ PE=3 SV=1	44KF6	O	DnaJ molecular chaperone homology domain	COG0484	DnaJ-class molecular chaperone with C-terminal Zn finger domain	O	Posttranslational modification, protein turnover, chaperones	KOG0714	[O]	Posttranslational modification, protein turnover, chaperones;	Molecular chaperone (DnaJ superfamily)	-
ZLC05G0025030	ZLC05G0025030	3.40986	-6.17286	3.01336e-46	2.89874e-44	down	1.3607	0.436292	0.46344	61.052	56.6039	80.2745	117	32	60	3867	3585	5145	GO:0047082;GO:0009682;GO:0008216;GO:0019395;GO:0009808;GO:0009641;GO:0102934;GO:0052615;GO:0032259;GO:0000137;GO:0005829;GO:0009699;GO:0106371;GO:0035835;GO:0010114;GO:0102876;GO:0009820;GO:0047054;GO:0042802;GO:0016710;GO:0042343;GO:0004497;GO:0009505;GO:0043231;GO:0000162;GO:0072548;GO:0048830;GO:0005576;GO:0016102;GO:0016114;GO:0006744;GO:0035834;GO:0102311;GO:0005634;GO:0019760;GO:0019438;GO:…	MF;BP;BP;BP;BP;BP;MF;MF;BP;CC;CC;BP;MF;BP;BP;MF;BP;MF;MF;MF;BP;MF;CC;CC;BP;MF;BP;CC;BP;BP;BP;BP;MF;CC;BP;BP;BP;BP;CC;CC;MF;MF;BP;CC;MF;BP;MF;BP;BP;CC;MF;BP;MF;BP;BP;BP;BP;BP;MF;CC;BP;MF;MF;MF;CC;BP;BP;CC;BP;BP;CC;MF;BP;BP;MF;BP;BP;CC;MF;BP;MF;BP;BP;BP;BP;BP;MF;BP;BP;MF;MF;BP;MF;MF;BP;BP;BP;MF;CC;CC;	3,9-dihydroxypterocarpan 6a-monooxygenase activity;induced systemic resistance;spermidine metabolic process;fatty acid oxidation;lignin metabolic process;shade avoidance;costunolide synthase activity;ent-kaurene oxidase activity;methylation;Golgi cis cisterna;cytosol;phenylpropanoid biosynthetic process;fluorescent chlorophyll catabolite monooxygenase (deformylase) activity;indole alkaloid biosyn…	K21995	-	-	cytochrome P450 77A2 [Capsicum annuum]	PF00067.26	Cytochrome P450	Cytochrome P450 77A2 OS=Solanum melongena OX=4111 GN=CYP77A2 PE=2 SV=1	44FW7	Q	Cytochrome p450	COG2124	Cytochrome P450	QV	-	KOG0156	[Q]	Secondary metabolites biosynthesis, transport and catabolism;	Cytochrome P450 CYP2 subfamily	-
ZLC08G0020560	ZLC08G0020560	6.43939	-7.86906	3.72024e-46	3.56246e-44	down	9.51118	1.93503	4.94974	1473.98	1404.96	1121.48	425	71	188	48423	45308	37246	GO:0042631;GO:0042651;GO:0046872;GO:0009645;GO:0010119;GO:0009782;GO:0009534;GO:0010196;GO:0009416;GO:0015979;GO:0009579;GO:0005634;GO:0010218;GO:0005739;GO:0090333;GO:0009269;GO:0048046;GO:0009517;GO:0005829;GO:0009737;GO:0000325;GO:0009765;GO:0031409;GO:0042803;GO:0071215;GO:0010114;GO:0005886;GO:0009507;GO:0010207;GO:0009409;GO:0009522;GO:0003729;GO:0009644;GO:0009523;GO:0009768;GO:0009503;GO:…	BP;CC;MF;BP;BP;CC;CC;BP;BP;BP;CC;CC;BP;CC;BP;BP;CC;CC;CC;BP;CC;BP;MF;MF;BP;BP;CC;CC;BP;BP;CC;MF;BP;CC;BP;CC;CC;CC;CC;CC;BP;BP;CC;MF;CC;BP;BP;MF;	cellular response to water deprivation;thylakoid membrane;metal ion binding;response to low light intensity stimulus;regulation of stomatal movement;photosystem I antenna complex;chloroplast thylakoid;nonphotochemical quenching;response to light stimulus;photosynthesis;thylakoid;nucleus;response to far red light;mitochondrion;regulation of stomatal closure;response to desiccation;apoplast;PSII as…	K08917	ko00196;ko01100	Photosynthesis - antenna proteins;Metabolic pathways	chlorophyll a-b binding protein CP24 10A, chloroplastic [Capsicum annuum]	PF00504.25	Chlorophyll A-B binding protein	Chlorophyll a-b binding protein CP24 10A, chloroplastic OS=Solanum lycopersicum OX=4081 GN=CAP10A PE=3 SV=1	44FEN	C	The light-harvesting complex (LHC) functions as a light receptor, it captures and delivers excitation energy to photosystems with which it is closely associated	-	-	-	-	-	-	-	-	-
ZLC08G0009730	ZLC08G0009730	4.73186	-2.76962	5.93647e-46	5.65899e-44	down	7.93343	10.1817	10.3767	74.5839	64.3727	61.6937	695	730	771	4803	4069	4014	GO:0005829;GO:0009535;GO:0009941;GO:0009534;GO:0009772;GO:0098807;GO:0009507;	CC;CC;CC;CC;BP;CC;CC;	cytosol;chloroplast thylakoid membrane;chloroplast envelope;chloroplast thylakoid;photosynthetic electron transport in photosystem II;chloroplast thylakoid membrane protein complex;chloroplast;	K17525	-	-	rhodanese-like domain-containing protein 4, chloroplastic [Capsicum annuum]	PF14159.10	CAAD domains of cyanobacterial aminoacyl-tRNA synthetase	Rhodanese-like domain-containing protein 4, chloroplastic OS=Arabidopsis thaliana OX=3702 GN=STR4 PE=1 SV=2	44PV1	S	Rhodanese-like domain-containing protein 4, chloroplastic	COG0607	Rhodanese-related sulfurtransferase	P	Inorganic ion transport and metabolism	-	-	-	-	-
ZLC10G0015670	ZLC10G0015670	7.22786	6.77289	1.23681e-45	1.17369e-43	up	803.534	2285.66	1715.39	9.70497	22.2804	13.4168	35976	83688	65123	320	721	447	-	-	-	-	-	-	uncharacterized protein LOC107852921 [Capsicum annuum]	PF06521.15	PAR1 protein	-	44J5X	S	PAR1 protein	-	-	-	-	-	-	-	-	-
ZLC03G0005290	ZLC03G0005290	6.1485	3.46795	2.24949e-45	2.12511e-43	up	208.787	271.231	204.611	17.0988	25.1185	21.9582	4870	5174	4047	294	424	382	GO:0010765;GO:0045732;GO:0016079;GO:0030139;GO:0009901;GO:0042383;GO:0017156;GO:0005771;GO:0030947;GO:0055037;GO:0001786;GO:0006071;GO:0017080;GO:0005768;GO:0002031;GO:0009898;GO:0031152;GO:0004842;GO:0003085;GO:0002250;GO:0086005;GO:0008603;GO:0050847;GO:0140252;GO:0031267;GO:0007528;GO:0006974;GO:0005635;GO:0046475;GO:0005770;GO:0045202;GO:0071277;GO:0043495;GO:0046755;GO:0005829;GO:0005743;GO:…	BP;BP;BP;CC;BP;CC;BP;CC;BP;CC;MF;BP;MF;CC;BP;CC;BP;MF;BP;BP;BP;MF;BP;BP;MF;BP;BP;CC;BP;CC;CC;BP;MF;BP;CC;CC;MF;BP;CC;CC;CC;BP;BP;CC;CC;BP;BP;BP;BP;MF;MF;BP;CC;BP;BP;CC;BP;BP;BP;MF;BP;BP;BP;BP;CC;BP;CC;BP;BP;CC;CC;MF;BP;BP;MF;BP;BP;BP;BP;CC;BP;CC;BP;CC;CC;BP;BP;MF;MF;MF;BP;BP;CC;BP;CC;BP;MF;BP;BP;BP;BP;MF;BP;BP;CC;BP;CC;MF;BP;CC;BP;MF;BP;BP;CC;MF;BP;MF;BP;BP;BP;MF;CC;BP;BP;CC;BP;BP;CC;MF;CC;BP;MF;…	positive regulation of sodium ion transport;positive regulation of protein catabolic process;synaptic vesicle exocytosis;endocytic vesicle;anther dehiscence;sarcolemma;calcium-ion regulated exocytosis;multivesicular body;regulation of vascular endothelial growth factor receptor signaling pathway;recycling endosome;phosphatidylserine binding;glycerol metabolic process;sodium channel regulator acti…	-	-	-	protein C2-DOMAIN ABA-RELATED 4 [Capsicum annuum]	PF00168.34	C2 domain	Protein C2-DOMAIN ABA-RELATED 4 OS=Arabidopsis thaliana OX=3702 GN=CAR4 PE=1 SV=1	44F32	S	C2 domain	-	-	-	-	KOG1030	[R]	General function prediction only;	Predicted Ca2+-dependent phospholipid-binding protein	-
ZLC08G0028230	ZLC08G0028230	5.83706	1.49788	2.57925e-45	2.42576e-43	up	95.2475	92.21	91.3428	34.6874	33.8713	32.8482	26399	21327	22538	7202	7140	6927	GO:0061743;GO:1905530;GO:1902104;GO:0005771;GO:0003723;GO:0043433;GO:0007417;GO:0003085;GO:0050847;GO:0006974;GO:0010793;GO:0046755;GO:0008270;GO:0048814;GO:0061629;GO:0071629;GO:0033696;GO:0008587;GO:0043021;GO:0030163;GO:0034644;GO:0043231;GO:1902882;GO:0070423;GO:0005737;GO:0046718;GO:0042110;GO:0007165;GO:0035255;GO:0034765;GO:0070062;GO:0051224;GO:2001288;GO:0042307;GO:0030217;GO:0060071;GO:…	BP;BP;BP;CC;MF;BP;BP;BP;BP;BP;BP;BP;MF;BP;MF;BP;BP;BP;MF;BP;BP;CC;BP;BP;CC;BP;BP;BP;MF;BP;CC;BP;BP;BP;BP;BP;MF;BP;MF;BP;MF;BP;BP;BP;BP;BP;BP;BP;BP;BP;BP;BP;BP;BP;BP;MF;BP;BP;BP;CC;CC;BP;BP;BP;CC;BP;BP;MF;BP;BP;BP;BP;MF;CC;BP;BP;BP;CC;MF;BP;MF;BP;BP;BP;BP;BP;BP;MF;CC;BP;CC;BP;BP;BP;CC;BP;BP;BP;BP;BP;BP;BP;BP;MF;BP;BP;MF;BP;BP;BP;BP;BP;BP;BP;MF;CC;CC;MF;BP;BP;CC;BP;BP;BP;MF;MF;BP;BP;BP;BP;CC;BP;BP;…	motor learning;negative regulation of uracil import across plasma membrane;positive regulation of metaphase/anaphase transition of meiotic cell cycle;multivesicular body;RNA binding;negative regulation of DNA-binding transcription factor activity;central nervous system development;negative regulation of systemic arterial blood pressure;progesterone receptor signaling pathway;DNA damage response;r…	K10590	ko04120	Ubiquitin mediated proteolysis	E3 ubiquitin-protein ligase UPL3 [Capsicum annuum]	PF00632.29	HECT-domain (ubiquitin-transferase)	E3 ubiquitin-protein ligase UPL3 OS=Arabidopsis thaliana OX=3702 GN=UPL3 PE=1 SV=1	44NRQ	O	E3 ubiquitin-protein ligase	-	-	-	-	KOG0168	[O]	Posttranslational modification, protein turnover, chaperones;	Putative ubiquitin fusion degradation protein	-
ZLC01G0040740	ZLC01G0040740	4.08221	-2.06478	3.15626e-45	2.94261e-43	down	7.51746	6.86182	8.46845	33.1193	34.5571	29.7022	1121	1009	1166	4057	4046	3717	GO:0005829;GO:0043231;GO:0005730;GO:0031965;GO:0006364;GO:0003723;GO:0005886;	CC;CC;CC;CC;BP;MF;CC;	cytosol;intracellular membrane-bounded organelle;nucleolus;nuclear membrane;rRNA processing;RNA binding;plasma membrane;	-	-	-	uncharacterized protein LOC107854970 isoform X1 [Capsicum annuum]	PF08161.16	Ribosomal RNA-processing protein 12, HEAT repeats	RRP12-like protein OS=Gallus gallus OX=9031 GN=RRP12 PE=2 SV=1	44RYX	A	The RING-variant domain is a C4HC3 zinc-finger like motif found in a number of cellular and viral proteins. Some of these proteins have been shown both in vivo and in vitro to have ubiquitin E3 ligase activity.	-	-	-	-	KOG1609	[A]	RNA processing and modification;	Protein involved in mRNA turnover and stability	C2C2-LSD
ZLC03G0019410	ZLC03G0019410	5.76773	3.17001	3.15674e-45	2.94261e-43	up	160.599	124.665	187.411	20.1898	16.6561	17.2715	7326	4651	7249	678	549	587	GO:0006406;GO:0010062;GO:0009725;GO:0071837;GO:0031016;GO:0001228;GO:0009641;GO:0009585;GO:0009734;GO:0061011;GO:0009414;GO:0006723;GO:0080127;GO:0022622;GO:0009953;GO:0000122;GO:0048527;GO:0048826;GO:0000978;GO:0010029;GO:0048853;GO:0001701;GO:0048825;GO:0030900;GO:0016525;GO:0045603;GO:0016055;GO:0072576;GO:0048364;GO:0030948;GO:0043434;GO:0048510;GO:0009646;GO:0003682;GO:0061017;GO:0005737;GO:…	BP;BP;BP;MF;BP;MF;BP;BP;BP;BP;BP;BP;BP;BP;BP;BP;BP;BP;MF;BP;BP;BP;BP;BP;BP;BP;BP;BP;BP;BP;BP;BP;BP;MF;BP;CC;BP;BP;CC;BP;BP;MF;BP;BP;BP;MF;BP;BP;BP;MF;BP;BP;BP;BP;BP;BP;BP;BP;BP;BP;BP;BP;BP;BP;BP;BP;BP;BP;BP;BP;BP;BP;BP;BP;BP;MF;CC;CC;BP;BP;BP;BP;CC;MF;BP;BP;BP;BP;MF;BP;BP;BP;BP;BP;MF;MF;BP;BP;MF;BP;BP;BP;BP;BP;BP;BP;BP;BP;MF;BP;BP;BP;BP;BP;BP;BP;MF;BP;BP;BP;BP;BP;BP;BP;MF;BP;BP;BP;BP;MF;BP;BP;BP;	mRNA export from nucleus;negative regulation of trichoblast fate specification;response to hormone;HMG box domain binding;pancreas development;DNA-binding transcription activator activity, RNA polymerase II-specific;shade avoidance;red, far-red light phototransduction;auxin-activated signaling pathway;hepatic duct development;response to water deprivation;cuticle hydrocarbon biosynthetic process;…	-	-	-	homeobox-leucine zipper protein ATHB-12-like [Capsicum annuum]	PF00046.33	Homeodomain	Homeobox-leucine zipper protein ATHB-7 OS=Arabidopsis thaliana OX=3702 GN=ATHB-7 PE=1 SV=2	44R5W	K	Homeobox associated leucine zipper	-	-	-	-	KOG0483	[K]	Transcription;	Transcription factor HEX, contains HOX and HALZ domains	HB-HD-ZIP
ZLC05G0002160	ZLC05G0002160	3.30022	4.91798	3.8654e-45	3.58733e-43	up	38.5651	55.1094	29.1618	1.55855	1.50635	1.12788	4151	4850	2662	124	118	91	GO:0009505;GO:0010047;GO:0005783;GO:0009835;GO:0009901;GO:0005576;GO:0009555;GO:0009830;GO:0005737;GO:0048868;GO:0046576;GO:0031982;GO:0045490;GO:0016052;GO:0048046;GO:0010227;GO:0016798;GO:0071555;GO:0000272;GO:0004650;GO:0043667;GO:0047911;GO:0009831;GO:0009501;GO:0005975;GO:0048235;GO:0005794;GO:0019863;GO:0009846;	CC;BP;CC;BP;BP;CC;BP;BP;CC;BP;MF;CC;BP;BP;CC;BP;MF;BP;BP;MF;CC;MF;BP;CC;BP;BP;CC;MF;BP;	plant-type cell wall;fruit dehiscence;endoplasmic reticulum;fruit ripening;anther dehiscence;extracellular region;pollen development;cell wall modification involved in abscission;cytoplasm;pollen tube development;rhamnogalacturonan alpha-L-rhamnopyranosyl-(1->4)-alpha-D-galactopyranosyluronide lyase activity;vesicle;pectin catabolic process;carbohydrate catabolic process;apoplast;floral organ abs…	K01184	ko00040;ko01100	Pentose and glucuronate interconversions;Metabolic pathways	polygalacturonase-like [Solanum dulcamara]	PF00295.21	Glycosyl hydrolases family 28	Polygalacturonase OS=Actinidia deliciosa OX=3627 PE=2 SV=1	44SK5	G	Glycosyl hydrolases family 28	COG5434	Polygalacturonase	G	Carbohydrate transport and metabolism	-	-	-	-	-
ZLC03G0033060	ZLC03G0033060	4.5778	3.24396	4.07826e-45	3.76828e-43	up	57.2207	69.9418	76.9486	5.73942	7.57594	8.96889	4653	4651	5305	344	446	543	GO:0033300;GO:0015574;GO:0042383;GO:0009758;GO:0005771;GO:0005768;GO:0030864;GO:0032869;GO:0005366;GO:0005360;GO:0055085;GO:0005536;GO:0035579;GO:0009414;GO:0045494;GO:0005829;GO:0030136;GO:0015575;GO:0009624;GO:0005765;GO:0002080;GO:0007141;GO:0090277;GO:0070837;GO:0035774;GO:0001917;GO:0005901;GO:0015576;GO:0097060;GO:0008645;GO:0016323;GO:0005975;GO:0030315;GO:0005905;GO:0030659;GO:1904016;GO:…	MF;MF;CC;BP;CC;CC;CC;BP;MF;MF;BP;MF;CC;BP;BP;CC;CC;MF;BP;CC;CC;BP;BP;BP;BP;CC;CC;MF;CC;BP;CC;BP;CC;CC;CC;BP;CC;MF;BP;MF;CC;CC;BP;BP;MF;CC;MF;CC;CC;CC;BP;BP;CC;BP;CC;CC;CC;MF;MF;MF;BP;BP;BP;CC;BP;BP;CC;BP;BP;CC;BP;MF;BP;CC;BP;BP;MF;BP;CC;CC;CC;BP;BP;MF;MF;BP;MF;MF;CC;CC;BP;MF;CC;MF;CC;CC;BP;CC;MF;BP;BP;BP;BP;CC;CC;MF;CC;CC;BP;CC;CC;BP;BP;BP;BP;BP;CC;CC;BP;CC;BP;BP;BP;BP;CC;MF;BP;BP;BP;BP;MF;CC;BP;…	dehydroascorbic acid transmembrane transporter activity;trehalose transmembrane transporter activity;sarcolemma;carbohydrate utilization;multivesicular body;endosome;cortical actin cytoskeleton;cellular response to insulin stimulus;myo-inositol:proton symporter activity;insulin-responsive D-glucose:proton symporter activity;transmembrane transport;D-glucose binding;specific granule membrane;respo…	K03444	-	-	sugar transporter ERD6-like 7 [Capsicum annuum]	PF00083.28	Sugar (and other) transporter	Sugar transporter ERD6-like 7 OS=Arabidopsis thaliana OX=3702 GN=At2g48020 PE=2 SV=2	44G0P	U	Belongs to the major facilitator superfamily. Sugar transporter (TC 2.A.1.1) family	COG2814	Predicted arabinose efflux permease AraJ, MFS family	G	Carbohydrate transport and metabolism	KOG0254	[R]	General function prediction only;	Predicted transporter (major facilitator superfamily)	-
ZLC07G0017000	ZLC07G0017000	2.16267	-9.18366	4.44139e-45	4.08588e-43	down	0.054785	0.033385	0	16.7696	18.1117	20.7658	4	2	0	902	956	1129	GO:0098552;GO:0005886;	CC;CC;	side of membrane;plasma membrane;	-	-	-	uncharacterized GPI-anchored protein At4g28100 [Capsicum annuum]	PF19160.4	SPARK	Uncharacterized GPI-anchored protein At4g28100 OS=Arabidopsis thaliana OX=3702 GN=At4g28100 PE=2 SV=1	44E29	S	GPI-anchored protein	-	-	-	-	-	-	-	-	-
ZLC08G0003960	ZLC08G0003960	5.91355	-2.04728	8.49865e-45	7.78439e-43	down	28.0724	29.9705	27.5985	129.718	120.599	116.193	1402	1224	1169	4767	4351	4317	GO:0005829;GO:0003735;GO:0009570;GO:0022625;GO:0009842;GO:0003729;GO:0005840;GO:1990904;GO:0006412;GO:0009941;GO:0070111;GO:0009536;GO:0019843;GO:0009507;	CC;MF;CC;CC;CC;MF;CC;CC;BP;CC;CC;CC;MF;CC;	cytosol;structural constituent of ribosome;chloroplast stroma;cytosolic large ribosomal subunit;cyanelle;mRNA binding;ribosome;ribonucleoprotein complex;translation;chloroplast envelope;organellar chromatophore;plastid;rRNA binding;chloroplast;	K02906	ko03010	Ribosome	50S ribosomal protein L3, chloroplastic [Capsicum annuum]	PF00297.26	Ribosomal protein L3	Large ribosomal subunit protein uL3c (Fragment) OS=Nicotiana tabacum OX=4097 GN=RPL3 PE=2 SV=1	44HGA	J	Belongs to the universal ribosomal protein uL3 family	COG0087	Ribosomal protein L3	J	Translation, ribosomal structure and biogenesis	KOG3141	[J]	Translation, ribosomal structure and biogenesis;	Mitochondrial/chloroplast ribosomal protein L3	-
ZLC09G0007810	ZLC09G0007810	3.20344	6.14219	9.5052e-45	8.66866e-43	up	42.0458	72.4041	37.0827	0.467073	0.670162	1.07202	3492	4917	2611	29	41	67	GO:0009505;GO:0043531;GO:0046872;GO:0006094;GO:0043231;GO:0005524;GO:0006633;GO:0005737;GO:0050897;GO:0030145;GO:0009725;GO:0004471;GO:0005759;GO:0009055;GO:0009506;GO:0048046;GO:0072592;GO:1902031;GO:0009165;GO:0005829;GO:0000287;GO:0000325;GO:0004473;GO:0009060;GO:0050661;GO:0006739;GO:0042803;GO:0008270;GO:0008948;GO:0070401;GO:0008152;GO:0005886;GO:0006090;GO:0009051;GO:0046686;GO:0042802;GO:…	CC;MF;MF;BP;CC;MF;BP;CC;MF;MF;BP;MF;CC;MF;CC;CC;BP;BP;BP;CC;MF;CC;MF;BP;MF;BP;MF;MF;MF;MF;BP;CC;BP;BP;BP;MF;BP;BP;BP;MF;CC;CC;BP;BP;CC;MF;	plant-type cell wall;ADP binding;metal ion binding;gluconeogenesis;intracellular membrane-bounded organelle;ATP binding;fatty acid biosynthetic process;cytoplasm;cobalt ion binding;manganese ion binding;response to hormone;malate dehydrogenase (decarboxylating) (NAD+) activity;mitochondrial matrix;electron transfer activity;plasmodesma;apoplast;oxygen metabolic process;regulation of NADP metaboli…	K00029	ko00710;ko00620;ko01100;ko01200	Carbon fixation by Calvin cycle;Pyruvate metabolism;Metabolic pathways;Carbon metabolism	NADP-dependent malic enzyme [Capsicum annuum]	PF03949.19	Malic enzyme, NAD binding domain	NADP-dependent malic enzyme OS=Vitis vinifera OX=29760 PE=2 SV=1	44PQQ	C	malic enzyme	COG0281	Malic enzyme	C	Energy production and conversion	KOG1257	[C]	Energy production and conversion;	NADP+-dependent malic enzyme	-
ZLC11G0003260	ZLC11G0003260	3.21389	-5.54249	1.25872e-44	1.143e-42	down	1.23402	0.444999	1.07491	43.7311	42.1649	48.336	130	39	97	3390	3208	3787	GO:0048359;GO:0047259;GO:0035438;GO:0016760;GO:0006071;GO:0048868;GO:0010192;GO:0005768;GO:0046467;GO:0016758;GO:0009506;GO:0000138;GO:0031150;GO:0051753;GO:0071555;GO:0009793;GO:0005829;GO:0000287;GO:0009860;GO:0045179;GO:0005797;GO:0042803;GO:0000139;GO:0009294;GO:0030244;GO:0005886;GO:0016757;GO:0006011;GO:0009617;GO:0016020;GO:0005794;GO:0099402;GO:0005739;GO:0042244;GO:0005802;	BP;MF;MF;MF;BP;BP;BP;CC;BP;MF;CC;CC;BP;MF;BP;BP;CC;MF;BP;CC;CC;MF;CC;BP;BP;CC;MF;BP;BP;CC;CC;BP;CC;BP;CC;	mucilage metabolic process involved in seed coat development;glucomannan 4-beta-mannosyltransferase activity;cyclic-di-GMP binding;cellulose synthase (UDP-forming) activity;glycerol metabolic process;pollen tube development;mucilage biosynthetic process;endosome;membrane lipid biosynthetic process;hexosyltransferase activity;plasmodesma;Golgi trans cisterna;sorocarp stalk development;mannan synth…	K13680	-	-	glucomannan 4-beta-mannosyltransferase 2-like [Capsicum annuum]	PF13632.10	Glycosyl transferase family group 2	Glucomannan 4-beta-mannosyltransferase 2 OS=Arabidopsis thaliana OX=3702 GN=CSLA2 PE=1 SV=1	44SPV	M	Glycosyl transferase family 21	COG1215	Glycosyltransferase, catalytic subunit of cellulose synthase and poly-beta-1,6-N-acetylglucosamine synthase	N	Cell motility	-	-	-	-	-
ZLC09G0000650	ZLC09G0000650	4.88054	-2.21379	1.59629e-44	1.44331e-42	down	13.2892	11.2337	14.1219	63.0714	64.1993	58.1631	1402	970	1263	4896	4892	4563	GO:0046872;GO:0009132;GO:0005524;GO:0009534;GO:0005737;GO:0016208;GO:0006172;GO:0005829;GO:0000287;GO:0097009;GO:0044209;GO:0015951;GO:0008270;GO:0009570;GO:0004127;GO:0016310;GO:0004550;GO:0004017;GO:0009535;GO:0009941;GO:0009536;GO:0009123;GO:0009507;	MF;BP;MF;CC;CC;MF;BP;CC;MF;BP;BP;BP;MF;CC;MF;BP;MF;MF;CC;CC;CC;BP;CC;	metal ion binding;nucleoside diphosphate metabolic process;ATP binding;chloroplast thylakoid;cytoplasm;AMP binding;ADP biosynthetic process;cytosol;magnesium ion binding;energy homeostasis;AMP salvage;purine ribonucleotide interconversion;zinc ion binding;chloroplast stroma;(d)CMP kinase activity;phosphorylation;nucleoside diphosphate kinase activity;adenylate kinase activity;chloroplast thylakoi…	K00939	ko01110;ko00230;ko01100;ko00730	Biosynthesis of secondary metabolites;Purine metabolism;Metabolic pathways;Thiamine metabolism	adenylate kinase 5, chloroplastic isoform X2 [Capsicum annuum]	PF00406.26	Adenylate kinase	Adenylate kinase 5, chloroplastic OS=Arabidopsis thaliana OX=3702 GN=At5g35170 PE=1 SV=1	44BT8	F	Domain of unknown function (DUF1995)	COG0563	Adenylate kinase or related kinase	F	Nucleotide transport and metabolism	KOG3078	[F]	Nucleotide transport and metabolism;	Adenylate kinase	-
ZLC10G0014850	ZLC10G0014850	5.91252	3.01002	2.7785e-44	2.50149e-42	up	192.525	140.004	161.141	18.2548	22.0061	23.3691	7331	4360	5203	512	606	663	-	-	-	-	-	-	uncharacterized protein At5g01610 [Capsicum annuum]	PF04398.16	Protein of unknown function, DUF538	Uncharacterized protein At5g01610 OS=Arabidopsis thaliana OX=3702 GN=At5g01610 PE=1 SV=1	44EFC	S	Protein of unknown function, DUF538	-	-	-	-	-	-	-	-	-
ZLC05G0004180	ZLC05G0004180	3.11079	-3.31484	3.12671e-44	2.80299e-42	down	2.5013	1.72764	2.31219	20.8009	23.3142	23.7845	151	85	118	919	1011	1062	-	-	-	-	-	-	uncharacterized protein LOC107870174 [Capsicum annuum]	PF21325.1	E3 ubiquitin-protein ligase SHPRH, first helical domain	-	44HRV	-	-	-	-	-	-	-	-	-	-	-
ZLC06G0028410	ZLC06G0028410	7.33234	2.09624	3.64172e-44	3.25086e-42	up	281.553	355.2	340.921	76.2136	85.0135	75.6571	26434	27268	27128	5268	5726	5289	GO:0042288;GO:0005856;GO:0055093;GO:0098761;GO:2001238;GO:1901423;GO:0005811;GO:0003810;GO:0003723;GO:0002250;GO:0072378;GO:0070527;GO:0045169;GO:0000326;GO:0007623;GO:0002931;GO:0005635;GO:0099503;GO:0005788;GO:0060187;GO:0005829;GO:0005178;GO:0019953;GO:0005615;GO:1904382;GO:0003779;GO:1904148;GO:0042802;GO:1903334;GO:0009505;GO:0045454;GO:0016972;GO:0005576;GO:0022900;GO:0005737;GO:0045335;GO:…	MF;CC;BP;BP;BP;BP;CC;MF;MF;BP;BP;BP;CC;CC;BP;BP;CC;CC;CC;CC;CC;MF;BP;CC;BP;MF;BP;MF;BP;CC;BP;MF;CC;BP;CC;CC;MF;MF;BP;BP;BP;CC;CC;CC;BP;CC;CC;BP;BP;BP;CC;CC;CC;MF;MF;CC;CC;MF;BP;BP;BP;BP;CC;CC;CC;CC;BP;BP;BP;BP;CC;BP;MF;BP;CC;MF;MF;BP;CC;BP;MF;BP;BP;BP;CC;CC;BP;MF;CC;CC;MF;BP;CC;BP;BP;MF;BP;BP;CC;CC;CC;BP;CC;CC;BP;CC;BP;BP;CC;BP;CC;CC;MF;MF;CC;BP;BP;CC;BP;CC;BP;CC;CC;CC;CC;BP;BP;CC;CC;BP;BP;CC;BP;…	MHC class I protein binding;cytoskeleton;response to hyperoxia;cellular response to interleukin-7;positive regulation of extrinsic apoptotic signaling pathway;response to benzene;lipid droplet;protein-glutamine gamma-glutamyltransferase activity;RNA binding;adaptive immune response;blood coagulation, fibrin clot formation;platelet aggregation;fusome;protein storage vacuole;circadian rhythm;respon…	K09580	ko04141	Protein processing in endoplasmic reticulum	protein disulfide-isomerase [Capsicum annuum]	PF00085.24	Thioredoxin	Protein disulfide-isomerase OS=Datisca glomerata OX=34297 GN=PDI PE=2 SV=1	44FCI	O	Thioredoxin-like domain	COG3118	Chaperedoxin CnoX, contains thioredoxin-like and TPR-like domains, YbbN/TrxSC family	O	Posttranslational modification, protein turnover, chaperones	KOG0190	[O]	Posttranslational modification, protein turnover, chaperones;	Protein disulfide isomerase (prolyl 4-hydroxylase beta subunit)	-
ZLC10G0005860	ZLC10G0005860	3.63997	4.98895	4.26131e-44	3.78789e-42	up	62.0523	66.2755	39.6552	1.41843	1.65484	2.38991	2808	2452	1522	48	55	81	GO:0090506;GO:0009825;GO:0009682;GO:0010439;GO:0006633;GO:0009423;GO:0080148;GO:0045723;GO:0048354;GO:1990841;GO:1990019;GO:0007623;GO:0009585;GO:1990532;GO:0000902;GO:0098849;GO:0080092;GO:0045165;GO:0009414;GO:0002237;GO:0006723;GO:0048226;GO:0010053;GO:0043068;GO:0010105;GO:0009664;GO:0043480;GO:0010214;GO:0001708;GO:0048364;GO:0080090;GO:0043477;GO:0009505;GO:0019748;GO:0032880;GO:0009789;GO:…	BP;BP;BP;BP;BP;BP;BP;BP;BP;MF;BP;BP;BP;BP;BP;BP;BP;BP;BP;BP;BP;CC;BP;BP;BP;BP;BP;BP;BP;BP;BP;BP;CC;BP;BP;BP;MF;BP;BP;BP;BP;MF;CC;BP;BP;BP;BP;BP;CC;BP;BP;BP;BP;BP;BP;BP;BP;BP;BP;BP;BP;BP;BP;MF;BP;BP;BP;BP;BP;BP;BP;BP;BP;BP;BP;BP;BP;BP;BP;BP;BP;BP;BP;BP;BP;BP;MF;BP;BP;BP;CC;BP;BP;BP;MF;BP;BP;BP;BP;BP;BP;BP;BP;BP;BP;BP;BP;BP;MF;BP;BP;BP;BP;BP;BP;BP;BP;BP;BP;BP;BP;BP;BP;BP;BP;BP;BP;BP;BP;BP;BP;BP;BP;…	axillary shoot meristem initiation;multidimensional cell growth;induced systemic resistance;regulation of glucosinolate biosynthetic process;fatty acid biosynthetic process;chorismate biosynthetic process;negative regulation of response to water deprivation;positive regulation of fatty acid biosynthetic process;mucilage biosynthetic process involved in seed coat development;promoter-specific chro…	K09422	-	-	transcription factor MYB102 [Capsicum annuum]	PF00249.35	Myb-like DNA-binding domain	Transcription factor MYB102 OS=Arabidopsis thaliana OX=3702 GN=MYB102 PE=2 SV=1	44PAG	K	Myb-like DNA-binding domain	-	-	-	-	KOG0048	[K]	Transcription;	Transcription factor, Myb superfamily	MYB-related,MYB
ZLC01G0004830	ZLC01G0004830	6.82659	-3.35797	6.57026e-44	5.81579e-42	down	42.6463	26.4476	34.6731	358.056	394.689	351.161	2707	1373	1866	16725	18097	16582	GO:0005829;GO:0009579;GO:0042802;GO:0019904;GO:0009535;GO:0009534;GO:0009773;GO:0016730;GO:0009507;	CC;CC;MF;MF;CC;CC;BP;MF;CC;	cytosol;thylakoid;identical protein binding;protein domain specific binding;chloroplast thylakoid membrane;chloroplast thylakoid;photosynthetic electron transport in photosystem I;oxidoreductase activity, acting on iron-sulfur proteins as donors;chloroplast;	-	-	-	PGR5-like protein 1A, chloroplastic [Capsicum annuum]	PF13248.10	zinc-ribbon domain	PGR5-like protein 1A, chloroplastic OS=Arabidopsis thaliana OX=3702 GN=PGRL1A PE=1 SV=1	44D94	S	Pgr5-like	-	-	-	-	-	-	-	-	-
ZLC01G0003650	ZLC01G0003650	8.54866	3.4398	7.29371e-44	6.42915e-42	up	1113.75	1548.65	989.887	124.724	113.808	110.583	48144	54745	36283	3969	3555	3557	GO:0034614;GO:0005758;GO:0048144;GO:0098869;GO:0009725;GO:0005768;GO:0042759;GO:1902042;GO:0035094;GO:0008430;GO:0005635;GO:0005788;GO:0043534;GO:0051412;GO:0045445;GO:0005829;GO:0005743;GO:0001885;GO:0005615;GO:0080183;GO:0042802;GO:0090087;GO:0009410;GO:0009535;GO:0006915;GO:0005802;GO:0008379;GO:0045454;GO:0005576;GO:0006749;GO:0045171;GO:0005737;GO:0008631;GO:0005634;GO:0005773;GO:0006641;GO:…	BP;CC;BP;BP;BP;CC;BP;BP;BP;MF;CC;CC;BP;BP;BP;CC;CC;BP;CC;BP;MF;BP;BP;CC;BP;CC;MF;BP;CC;BP;CC;CC;BP;CC;CC;BP;BP;BP;BP;CC;BP;BP;BP;BP;BP;BP;BP;BP;CC;CC;BP;BP;MF;BP;BP;BP;BP;CC;BP;BP;BP;BP;BP;BP;BP;BP;BP;BP;CC;CC;CC;BP;BP;BP;CC;CC;BP;MF;BP;CC;CC;BP;MF;BP;CC;BP;CC;CC;BP;BP;CC;BP;BP;CC;CC;BP;BP;BP;CC;MF;MF;BP;BP;BP;BP;BP;BP;BP;BP;MF;BP;BP;BP;BP;MF;BP;BP;MF;BP;CC;CC;MF;BP;	cellular response to reactive oxygen species;mitochondrial intermembrane space;fibroblast proliferation;cellular oxidant detoxification;response to hormone;endosome;long-chain fatty acid biosynthetic process;negative regulation of extrinsic apoptotic signaling pathway via death domain receptors;response to nicotine;selenium binding;nuclear envelope;endoplasmic reticulum lumen;blood vessel endothe…	K00432	ko00590;ko01100;ko00480	Arachidonic acid metabolism;Metabolic pathways;Glutathione metabolism	probable phospholipid hydroperoxide glutathione peroxidase [Capsicum annuum]	PF00255.23	Glutathione peroxidase	Probable phospholipid hydroperoxide glutathione peroxidase OS=Solanum lycopersicum OX=4081 GN=GPXle-1 PE=2 SV=1	44F2E	O	Belongs to the glutathione peroxidase family	COG0386	Thioredoxin/glutathione peroxidase BtuE, reduces lipid peroxides	VI	-	KOG1651	[O]	Posttranslational modification, protein turnover, chaperones;	Glutathione peroxidase	-
ZLC03G0034230	ZLC03G0034230	2.25188	-3.17597	8.67523e-44	7.61504e-42	down	0.925017	1.19226	0.822888	10.2119	9.91996	11.3971	273	288	206	1912	1904	2168	-	-	-	-	-	-	uncharacterized protein LOC124897050 isoform X1 [Capsicum annuum]	PF14223.10	gag-polypeptide of LTR copia-type	-	3GN4U	L	transposition, RNA-mediated	-	-	-	-	KOG0016	[I]	Lipid transport and metabolism;	Enoyl-CoA hydratase/isomerase	-
ZLC04G0006450	ZLC04G0006450	8.16532	4.12948	8.9591e-44	7.83159e-42	up	1239.34	1415.15	913.554	52.4385	71.6915	88.7087	24552	22927	15346	765	1027	1308	-	-	-	-	-	-	uncharacterized protein LOC111394500 [Olea europaea var. sylvestris]	-	-	-	-	-	-	-	-	-	-	-	-	-	-	-
ZLC01G0040510	ZLC01G0040510	4.44084	4.50191	1.5146e-43	1.31852e-41	up	63.9911	104.146	111.044	4.11536	3.25634	5.29523	2059	2741	3030	98	76	127	GO:0005829;GO:0005634;GO:0042802;GO:0050366;GO:0008080;GO:0061733;GO:0006952;GO:0001525;GO:0006596;GO:0004145;GO:0019809;GO:0005737;GO:0032918;GO:0009447;GO:0009753;GO:0006591;	CC;CC;MF;MF;MF;MF;BP;BP;BP;MF;MF;CC;BP;BP;BP;BP;	cytosol;nucleus;identical protein binding;tyramine N-feruloyltransferase activity;N-acetyltransferase activity;peptide-lysine-N-acetyltransferase activity;defense response;angiogenesis;polyamine biosynthetic process;diamine N-acetyltransferase activity;spermidine binding;cytoplasm;spermidine acetylation;putrescine catabolic process;response to jasmonic acid;ornithine metabolic process;	K22246	-	-	tyramine N-feruloyltransferase 4/11 [Capsicum annuum]	PF00583.29	Acetyltransferase (GNAT) family	Tyramine N-feruloyltransferase 4/11 OS=Nicotiana tabacum OX=4097 GN=THT4 PE=2 SV=1	44QK0	E	Tyramine N-feruloyltransferase	COG0456	Ribosomal protein S18 acetylase RimI and related acetyltransferases	J	Translation, ribosomal structure and biogenesis	KOG3216	[E]	Amino acid transport and metabolism;	Diamine acetyltransferase	-
ZLC04G0006320	ZLC04G0006320	6.72525	2.64597	1.63411e-43	1.4167e-41	up	299.507	223.54	249.515	41.1723	40.1009	46.879	24014	14658	16964	2430	2324	2797	GO:0010150;GO:0031648;GO:0005771;GO:0060309;GO:0010628;GO:0030984;GO:0008584;GO:0002250;GO:0019065;GO:0045169;GO:0051591;GO:0000326;GO:0001957;GO:0099503;GO:0005788;GO:0005770;GO:0043236;GO:0048046;GO:0010839;GO:0010494;GO:0140986;GO:0005829;GO:0009699;GO:0070371;GO:0010813;GO:0031905;GO:0001968;GO:0031871;GO:1903131;GO:0036021;GO:0097208;GO:0005615;GO:0002764;GO:0000423;GO:0016485;GO:0006915;GO:…	BP;BP;CC;BP;BP;MF;BP;BP;BP;CC;BP;CC;BP;CC;CC;CC;MF;CC;BP;CC;BP;CC;BP;BP;BP;CC;MF;MF;BP;CC;CC;CC;BP;BP;BP;BP;BP;BP;CC;CC;BP;BP;BP;BP;CC;CC;CC;MF;CC;CC;BP;CC;MF;BP;BP;BP;MF;BP;CC;CC;CC;BP;CC;MF;BP;MF;MF;BP;BP;BP;BP;BP;CC;CC;BP;BP;MF;BP;CC;MF;CC;CC;BP;BP;BP;BP;BP;BP;BP;BP;CC;BP;BP;BP;BP;CC;BP;CC;BP;BP;BP;BP;BP;CC;BP;BP;BP;BP;BP;BP;BP;BP;CC;BP;BP;BP;BP;CC;CC;BP;BP;CC;CC;BP;BP;BP;CC;MF;BP;MF;CC;BP;CC;…	leaf senescence;protein destabilization;multivesicular body;elastin catabolic process;positive regulation of gene expression;kininogen binding;male gonad development;adaptive immune response;receptor-mediated endocytosis of virus by host cell;fusome;response to cAMP;protein storage vacuole;intramembranous ossification;secretory vesicle;endoplasmic reticulum lumen;late endosome;laminin binding;apo…	-	-	-	low-temperature-induced cysteine proteinase [Capsicum annuum]	PF00112.27	Papain family cysteine protease	Cysteine proteinase RD21A OS=Arabidopsis thaliana OX=3702 GN=RD21A PE=1 SV=1	44RGQ	O	Granulin	COG5306	Uncharacterized conserved protein MJ1470, contains DUF2341 domain, predicted component of type IV pili-like system	R	General function prediction only	KOG1543	[O]	Posttranslational modification, protein turnover, chaperones;	Cysteine proteinase Cathepsin L	-
ZLC03G0012650	ZLC03G0012650	2.32576	-8.28879	1.68118e-43	1.45153e-41	down	0.108542	0.062012	0	19.6852	22.431	26.8227	10	5	0	1145	1285	1555	GO:0070012;GO:0006508;GO:0004175;GO:0005576;	MF;BP;MF;CC;	oligopeptidase activity;proteolysis;endopeptidase activity;extracellular region;	-	-	-	uncharacterized protein LOC107862555 [Capsicum annuum]	PF03080.19	Neprosin	Protein neprosin OS=Nepenthes x ventrata OX=1744888 PE=1 SV=1	44FQ4	S	Neprosin	-	-	-	-	-	-	-	-	-
ZLC06G0021140	ZLC06G0021140	7.89513	-3.82589	1.7207e-43	1.47959e-41	down	40.4586	71.97	76.4202	946.472	887.996	921.468	1916	2787	3069	32986	30379	32466	GO:0010027;GO:0005634;GO:0009579;GO:0042802;GO:0051219;GO:0003729;GO:0009644;GO:0009523;GO:0019904;GO:0051738;GO:0010114;GO:0009535;GO:0010196;GO:0009534;GO:0009517;GO:0009637;GO:0016168;GO:0015979;GO:0009507;	BP;CC;CC;MF;MF;MF;BP;CC;MF;MF;BP;CC;BP;CC;CC;BP;MF;BP;CC;	thylakoid membrane organization;nucleus;thylakoid;identical protein binding;phosphoprotein binding;mRNA binding;response to high light intensity;photosystem II;protein domain specific binding;xanthophyll binding;response to red light;chloroplast thylakoid membrane;nonphotochemical quenching;chloroplast thylakoid;PSII associated light-harvesting complex II;response to blue light;chlorophyll bindin…	K03542	ko00195	Photosynthesis	photosystem II 22 kDa protein, chloroplastic [Capsicum annuum]	PF00504.25	Chlorophyll A-B binding protein	Photosystem II 22 kDa protein, chloroplastic OS=Solanum lycopersicum OX=4081 GN=PSBS PE=3 SV=1	44HDZ	C	Photosystem II 22 kDa protein, chloroplastic	-	-	-	-	-	-	-	-	-
ZLC06G0008170	ZLC06G0008170	5.39786	-4.72287	1.90391e-43	1.63047e-41	down	5.46912	6.41305	9.35292	244.676	216.945	210.294	402	382	770	12745	11226	11261	GO:0042631;GO:0005576;GO:0009534;GO:0006364;GO:0019843;GO:0003723;GO:0008266;GO:0009579;GO:0009506;GO:0007623;GO:0045727;GO:0010297;GO:0048046;GO:0005996;GO:0010468;GO:0005829;GO:0000325;GO:0045893;GO:0000272;GO:0005840;GO:0005777;GO:0010319;GO:0000427;GO:0009570;GO:0032544;GO:0009658;GO:0009611;GO:0003729;GO:0009409;GO:0003677;GO:0009941;GO:0010287;GO:0009507;	BP;CC;CC;BP;MF;MF;MF;CC;CC;BP;BP;MF;CC;BP;BP;CC;CC;BP;BP;CC;CC;CC;CC;CC;BP;BP;BP;MF;BP;MF;CC;CC;CC;	cellular response to water deprivation;extracellular region;chloroplast thylakoid;rRNA processing;rRNA binding;RNA binding;poly(U) RNA binding;thylakoid;plasmodesma;circadian rhythm;positive regulation of translation;heteropolysaccharide binding;apoplast;monosaccharide metabolic process;regulation of gene expression;cytosol;plant-type vacuole;positive regulation of DNA-templated transcription;pol…	-	-	-	chloroplast stem-loop binding protein of 41 kDa b, chloroplastic [Capsicum annuum]	PF01370.25	NAD dependent epimerase/dehydratase family	Chloroplast stem-loop binding protein of 41 kDa b, chloroplastic OS=Arabidopsis thaliana OX=3702 GN=CSP41B PE=1 SV=1	44H5G	S	Chloroplast stem-loop binding protein of 41 kDa b, chloroplastic	COG0451	Nucleoside-diphosphate-sugar epimerase	M	Cell wall/membrane/envelope biogenesis	-	-	-	-	-
ZLC12G0020850	ZLC12G0020850	4.26912	5.56967	3.04625e-43	2.59819e-41	up	131.674	90.3466	115.245	1.67035	3.89071	1.79259	10804	6063	8018	101	231	110	GO:0055093;GO:0015297;GO:0014850;GO:0009925;GO:0089718;GO:1990822;GO:0015173;GO:0015179;GO:0015810;GO:0006865;GO:0005302;GO:0030165;GO:0005635;GO:0031460;GO:0015828;GO:0000100;GO:0032328;GO:0055085;GO:0015820;GO:0015818;GO:0005829;GO:0015824;GO:0010507;GO:0003333;GO:0042883;GO:1903444;GO:0009624;GO:0005765;GO:0042149;GO:0015811;GO:0098591;GO:1903810;GO:0097440;GO:0015816;GO:0015175;GO:0060094;GO:…	BP;MF;BP;CC;BP;BP;MF;MF;BP;BP;MF;MF;CC;BP;BP;MF;BP;BP;BP;BP;CC;BP;BP;BP;BP;BP;BP;CC;BP;BP;CC;BP;CC;BP;MF;BP;CC;MF;BP;BP;BP;BP;MF;BP;CC;BP;CC;BP;MF;MF;BP;CC;CC;BP;MF;MF;MF;MF;MF;BP;BP;BP;MF;BP;CC;MF;CC;MF;BP;CC;BP;CC;CC;BP;CC;MF;BP;BP;BP;BP;MF;BP;BP;CC;BP;BP;MF;BP;BP;BP;MF;BP;CC;BP;BP;CC;BP;BP;BP;BP;CC;BP;CC;BP;BP;BP;BP;BP;BP;MF;MF;CC;BP;MF;MF;CC;CC;BP;CC;BP;CC;BP;BP;MF;BP;MF;CC;BP;BP;BP;BP;MF;BP;…	response to hyperoxia;antiporter activity;response to muscle activity;basal plasma membrane;amino acid import across plasma membrane;basic amino acid transmembrane transport;aromatic amino acid transmembrane transporter activity;L-amino acid transmembrane transporter activity;aspartate transmembrane transport;amino acid transport;L-tyrosine transmembrane transporter activity;PDZ domain binding;nu…	-	-	-	cationic amino acid transporter 7, chloroplastic [Capsicum annuum]	PF13520.10	Amino acid permease	Cationic amino acid transporter 7, chloroplastic OS=Arabidopsis thaliana OX=3702 GN=CAT7 PE=3 SV=1	44ERZ	E	Cationic amino acid transporter	COG0531	Serine transporter YbeC, amino acid:H+ symporter family	E	Amino acid transport and metabolism	KOG1286	[E]	Amino acid transport and metabolism;	Amino acid transporters	-
ZLC04G0020680	ZLC04G0020680	2.25769	-2.54451	3.26951e-43	2.77737e-41	down	1.91081	1.4346	1.27979	7.7357	7.87288	8.55186	153	119	135	633	665	735	GO:0016310;GO:0042450;GO:0006526;GO:0042802;GO:0103045;GO:0005524;GO:0005737;GO:0004042;GO:0004358;GO:0003991;GO:0009507;	BP;BP;BP;MF;MF;MF;CC;MF;MF;MF;CC;	phosphorylation;arginine biosynthetic process via ornithine;L-arginine biosynthetic process;identical protein binding;L-methionine N-acyltransferase activity;ATP binding;cytoplasm;L-glutamate N-acetyltransferase activity;glutamate N-acetyltransferase activity;acetylglutamate kinase activity;chloroplast;	K14682	ko00220;ko01110;ko01230;ko01100;ko01210	Arginine biosynthesis;Biosynthesis of secondary metabolites;Biosynthesis of amino acids;Metabolic pathways;2-Oxocarboxylic acid metabolism	probable amino-acid acetyltransferase NAGS1, chloroplastic [Capsicum annuum]	PF00583.29	Acetyltransferase (GNAT) family	Probable amino-acid acetyltransferase NAGS1, chloroplastic OS=Arabidopsis thaliana OX=3702 GN=NAGS1 PE=2 SV=1	44QN5	E	amino-acid acetyltransferase NAGS1, chloroplastic isoform X1	COG1396	Transcriptional regulator, contains XRE-family HTH domain	K	Transcription	KOG2436	[E]	Amino acid transport and metabolism;	Acetylglutamate kinase/acetylglutamate synthase	-
ZLC04G0011320	ZLC04G0011320	5.94626	3.25774	3.62516e-43	3.06712e-41	up	139.337	195.303	219.852	18.7335	18.4346	22.5523	2761	3164	3694	274	264	333	-	-	-	-	-	-	uncharacterized protein At4g22758 [Capsicum annuum]	PF00794.22	PI3-kinase family, ras-binding domain	Uncharacterized protein At4g22758 OS=Arabidopsis thaliana OX=3702 GN=At4g22758 PE=2 SV=1	44T9T	S	Uncharacterized protein At4g22758-like	-	-	-	-	KOG4196	[K]	Transcription;	bZIP transcription factor MafK	-
ZLC01G0034250	ZLC01G0034250	7.80618	3.51473	4.29254e-43	3.61724e-41	up	777.761	767.35	692.496	75.7509	77.1549	49.5027	37591	30330	28380	2695	2695	1781	GO:0009505;GO:0030476;GO:0009645;GO:0009835;GO:0098552;GO:0031505;GO:0009986;GO:0005576;GO:0010154;GO:0009612;GO:0005737;GO:0071370;GO:0080086;GO:0010087;GO:0010218;GO:0009506;GO:0042546;GO:2000899;GO:0051301;GO:0048573;GO:0042545;GO:0080022;GO:0099503;GO:0009832;GO:0009834;GO:1903561;GO:0009277;GO:0030446;GO:0004553;GO:0016998;GO:0048046;GO:0071365;GO:0070726;GO:0042972;GO:0071555;GO:0016762;GO:…	CC;BP;BP;BP;CC;BP;CC;CC;BP;BP;CC;BP;BP;BP;BP;CC;BP;BP;BP;BP;BP;BP;CC;BP;BP;CC;CC;CC;MF;BP;CC;BP;BP;MF;BP;MF;BP;BP;BP;BP;BP;MF;BP;CC;BP;BP;CC;CC;BP;BP;MF;BP;BP;BP;BP;BP;CC;CC;MF;BP;CC;MF;BP;	plant-type cell wall;ascospore wall assembly;response to low light intensity stimulus;fruit ripening;side of membrane;fungal-type cell wall organization;cell surface;extracellular region;fruit development;response to mechanical stimulus;cytoplasm;cellular response to gibberellin stimulus;stamen filament development;phloem or xylem histogenesis;response to far red light;plasmodesma;cell wall bioge…	K08235	-	-	probable xyloglucan endotransglucosylase/hydrolase protein 30 [Capsicum annuum]	PF00722.25	Glycosyl hydrolases family 16	Probable xyloglucan endotransglucosylase/hydrolase protein 30 OS=Arabidopsis thaliana OX=3702 GN=XTH30 PE=2 SV=2	44IFK	G	Catalyzes xyloglucan endohydrolysis (XEH) and or endotransglycosylation (XET). Cleaves and religates xyloglucan polymers, an essential constituent of the primary cell wall, and thereby participates in cell wall construction of growing tissues	COG2273	Beta-glucanase, GH16 family	G	Carbohydrate transport and metabolism	-	-	-	-	-
ZLC12G0002890	ZLC12G0002890	4.51807	-2.31861	6.87573e-43	5.77095e-41	down	7.96396	9.60229	11.0773	49.6517	47.4634	50.3534	645	636	761	2958	2776	3033	GO:0017000;GO:0010150;GO:0046872;GO:0045087;GO:0009909;GO:0005524;GO:0009646;GO:0005509;GO:0009612;GO:0010008;GO:0005737;GO:0030145;GO:0048574;GO:0015970;GO:0015979;GO:0005634;GO:0015949;GO:0042542;GO:0015969;GO:0012505;GO:0008728;GO:0042594;GO:0005829;GO:0009737;GO:0009408;GO:0008893;GO:0015968;GO:0030234;GO:0005777;GO:0005886;GO:0009611;GO:0016301;GO:0009274;GO:0016310;GO:0080164;GO:0009567;GO:…	BP;BP;MF;BP;BP;MF;BP;MF;BP;CC;CC;MF;BP;BP;BP;CC;BP;BP;BP;CC;MF;BP;CC;BP;BP;MF;BP;MF;CC;CC;BP;MF;CC;BP;BP;BP;BP;BP;MF;BP;BP;CC;	antibiotic biosynthetic process;leaf senescence;metal ion binding;innate immune response;regulation of flower development;ATP binding;response to absence of light;calcium ion binding;response to mechanical stimulus;endosome membrane;cytoplasm;manganese ion binding;long-day photoperiodism, flowering;guanosine tetraphosphate biosynthetic process;photosynthesis;nucleus;nucleobase-containing small mo…	K00951	ko01100;ko00230	Metabolic pathways;Purine metabolism	probable GTP diphosphokinase CRSH, chloroplastic [Capsicum annuum]	PF04607.21	Region found in RelA / SpoT proteins	Probable GTP diphosphokinase CRSH, chloroplastic OS=Arabidopsis thaliana OX=3702 GN=CRSH PE=2 SV=1	44I5M	T	Region found in RelA / SpoT proteins	COG0317	(p)ppGpp synthase/hydrolase, HD superfamily	TK	-	KOG1157	[T]	Signal transduction mechanisms;	Predicted guanosine polyphosphate pyrophosphohydrolase/synthase	-
ZLC07G0017590	ZLC07G0017590	5.61142	2.63397	9.57364e-43	8.00348e-41	up	130.567	96.4039	124.955	18.5701	17.9479	21.811	18421	11160	15031	1952	1853	2305	GO:0009729;GO:0010150;GO:0030139;GO:0090558;GO:0071323;GO:0038023;GO:0004715;GO:0005768;GO:0032877;GO:0048829;GO:0007623;GO:0048229;GO:0080142;GO:0000902;GO:0004713;GO:0051020;GO:0048439;GO:0005829;GO:0002237;GO:0048768;GO:0080141;GO:0031347;GO:0006468;GO:0042802;GO:0048366;GO:0010268;GO:0048657;GO:0090351;GO:0048364;GO:0009505;GO:0007639;GO:0005524;GO:0009789;GO:0010119;GO:0015026;GO:0010008;GO:…	BP;BP;CC;BP;BP;MF;MF;CC;BP;BP;BP;BP;BP;BP;MF;MF;BP;CC;BP;BP;BP;BP;BP;MF;BP;BP;BP;BP;BP;CC;BP;MF;BP;BP;MF;CC;CC;BP;MF;CC;MF;BP;BP;BP;BP;BP;MF;BP;CC;MF;CC;BP;CC;MF;BP;MF;CC;BP;BP;MF;BP;MF;MF;BP;BP;CC;BP;BP;CC;BP;CC;MF;MF;BP;BP;BP;BP;MF;MF;BP;BP;BP;BP;BP;CC;MF;BP;BP;BP;BP;BP;BP;BP;BP;CC;BP;CC;BP;BP;BP;MF;BP;BP;CC;BP;CC;MF;MF;BP;BP;BP;BP;BP;BP;BP;BP;BP;BP;BP;BP;BP;BP;BP;BP;BP;BP;CC;BP;BP;CC;BP;BP;BP;…	detection of brassinosteroid stimulus;leaf senescence;endocytic vesicle;plant epidermis development;cellular response to chitin;signaling receptor activity;non-membrane spanning protein tyrosine kinase activity;endosome;positive regulation of DNA endoreduplication;root cap development;circadian rhythm;gametophyte development;regulation of salicylic acid biosynthetic process;cell morphogenesis;pro…	-	-	-	protein STRUBBELIG-RECEPTOR FAMILY 3 isoform X1 [Capsicum annuum]	PF07714.21	Protein tyrosine and serine/threonine kinase	Protein STRUBBELIG-RECEPTOR FAMILY 3 OS=Arabidopsis thaliana OX=3702 GN=SRF3 PE=1 SV=1	44FE4	T	Protein STRUBBELIG-RECEPTOR FAMILY 3-like	COG4886	Leucine-rich repeat (LRR) protein	K	Transcription	-	-	-	-	-
ZLC01G0047150	ZLC01G0047150	7.09501	-8.02558	1.02212e-42	8.51107e-41	down	13.5493	2.61438	9.75965	3051.52	2250.19	1678.28	429	68	262	71110	51473	39537	GO:0030093;GO:0009522;GO:0009535;GO:0015979;GO:0019904;	CC;CC;CC;BP;MF;	chloroplast photosystem I;photosystem I;chloroplast thylakoid membrane;photosynthesis;protein domain specific binding;	K02701	ko00195	Photosynthesis	photosystem I reaction center subunit N, chloroplastic [Capsicum annuum]	PF05479.15	Photosystem I reaction centre subunit N (PSAN or PSI-N)	Photosystem I reaction center subunit N, chloroplastic OS=Arabidopsis thaliana OX=3702 GN=PSAN PE=1 SV=2	44J6A	S	Photosystem I reaction center subunit	-	-	-	-	-	-	-	-	-
ZLC12G0013350	ZLC12G0013350	7.44828	-3.24353	1.05816e-42	8.77647e-41	down	44.1736	51.6965	72.5127	599.438	549.113	489.886	1871	1790	2604	18680	16798	15433	GO:0005829;GO:0009507;GO:0009579;GO:0045261;GO:0031676;GO:0015986;GO:0003729;GO:0009409;GO:0009772;GO:0009535;GO:0009941;GO:0009534;GO:0009773;GO:0010319;GO:0010287;GO:0005886;GO:0015979;GO:0046933;	CC;CC;CC;CC;CC;BP;MF;BP;BP;CC;CC;CC;BP;CC;CC;CC;BP;MF;	cytosol;chloroplast;thylakoid;proton-transporting ATP synthase complex, catalytic core F(1);plasma membrane-derived thylakoid membrane;proton motive force-driven ATP synthesis;mRNA binding;response to cold;photosynthetic electron transport in photosystem II;chloroplast thylakoid membrane;chloroplast envelope;chloroplast thylakoid;photosynthetic electron transport in photosystem I;stromule;plastog…	K02113	ko01100;ko00190;ko00195	Metabolic pathways;Oxidative phosphorylation;Photosynthesis	ATP synthase delta chain, chloroplastic [Capsicum annuum]	PF00213.22	ATP synthase delta (OSCP) subunit	ATP synthase delta chain, chloroplastic OS=Nicotiana tabacum OX=4097 GN=ATPD PE=2 SV=1	44I0D	C	ATP synthase delta chain, chloroplastic	COG0712	FoF1-type ATP synthase, delta subunit	C	Energy production and conversion	KOG1662	[C]	Energy production and conversion;	Mitochondrial F1F0-ATP synthase, subunit OSCP/ATP5	-
ZLC01G0000560	ZLC01G0000560	7.63647	3.53078	1.26289e-42	1.04334e-40	up	672.074	640.424	672.966	48.5449	80.819	51.6182	57537	44690	48880	2994	4927	3231	GO:0008284;GO:0042631;GO:0080146;GO:0043066;GO:0005783;GO:0070814;GO:0051009;GO:0001887;GO:0019344;GO:0005516;GO:0006749;GO:1904831;GO:0005737;GO:0051092;GO:0018826;GO:0030968;GO:0019458;GO:0050667;GO:0004121;GO:0005634;GO:0008285;GO:1990830;GO:0009058;GO:0006534;GO:0016853;GO:0009086;GO:0019346;GO:0102028;GO:0016765;GO:0009970;GO:0008784;GO:0008881;GO:0043418;GO:0043123;GO:0030170;GO:0008360;GO:…	BP;BP;MF;BP;CC;BP;MF;BP;BP;MF;BP;BP;CC;BP;MF;BP;BP;BP;MF;CC;BP;BP;BP;BP;MF;BP;BP;MF;MF;BP;MF;MF;BP;BP;MF;BP;CC;MF;CC;BP;BP;BP;MF;BP;BP;BP;BP;CC;BP;CC;BP;MF;MF;MF;BP;MF;BP;BP;BP;BP;MF;BP;MF;MF;BP;BP;MF;MF;BP;BP;MF;CC;	positive regulation of cell population proliferation;cellular response to water deprivation;L-cysteine desulfhydrase activity;negative regulation of apoptotic process;endoplasmic reticulum;hydrogen sulfide biosynthetic process;O-acetylhomoserine sulfhydrylase activity;selenium compound metabolic process;cysteine biosynthetic process;calmodulin binding;glutathione metabolic process;positive regula…	K01761	ko01100;ko00270;ko00450	Metabolic pathways;Cysteine and methionine metabolism;Selenocompound metabolism	methionine gamma-lyase [Capsicum annuum]	PF01053.24	Cys/Met metabolism PLP-dependent enzyme	Methionine gamma-lyase OS=Arabidopsis thaliana OX=3702 GN=MGL PE=1 SV=1	44DHA	E	Cys/Met metabolism PLP-dependent enzyme	COG0626	Cystathionine beta-lyase/cystathionine gamma-synthase	E	Amino acid transport and metabolism	KOG0053	[E]	Amino acid transport and metabolism;	Cystathionine beta-lyases/cystathionine gamma-synthases	-
ZLC04G0028180	ZLC04G0028180	4.76262	1.4948	1.2708e-42	1.04578e-40	up	43.47	40.2481	45.1982	15.6818	16.0174	15.631	7749	5867	6832	2058	2063	2074	GO:0009615;GO:0045087;GO:0043424;GO:1905037;GO:0005737;GO:0005634;GO:0006508;GO:0009506;GO:0043621;GO:0046741;GO:0010078;GO:0031647;GO:0005829;GO:2000280;GO:0070646;GO:0016579;GO:0005886;GO:0009867;GO:0004843;GO:0051607;	BP;BP;MF;BP;CC;CC;BP;CC;MF;BP;BP;BP;CC;BP;BP;BP;CC;BP;MF;BP;	response to virus;innate immune response;protein histidine kinase binding;autophagosome organization;cytoplasm;nucleus;proteolysis;plasmodesma;obsolete protein self-association;transport of virus in host, tissue to tissue;maintenance of root meristem identity;regulation of protein stability;cytosol;regulation of root development;protein modification by small protein removal;protein deubiquitinati…	-	-	-	TNF receptor-associated factor homolog 1b isoform X1 [Capsicum annuum]	PF00917.30	MATH domain	TNF receptor-associated factor homolog 1b OS=Arabidopsis thaliana OX=3702 GN=TRAF1B PE=1 SV=1	44QAP	S	MATH domain-containing protein At5g43560-like	-	-	-	-	-	-	-	-	-
ZLC05G0026400	ZLC05G0026400	3.61586	4.58642	1.53401e-42	1.25747e-40	up	37.844	65.1712	44.2979	2.33663	1.53867	2.44281	2964	4174	2942	135	88	143	GO:2001080;GO:0071323;GO:0004715;GO:0005768;GO:0051428;GO:0080142;GO:0010102;GO:1902025;GO:0004713;GO:0005829;GO:0002237;GO:0031625;GO:0002752;GO:0080141;GO:0006468;GO:0042802;GO:0032497;GO:0009593;GO:0031348;GO:0009505;GO:0080113;GO:0007639;GO:0005524;GO:0009789;GO:0035556;GO:0005576;GO:0010119;GO:0015026;GO:0060866;GO:0010008;GO:0048831;GO:0005737;GO:0017046;GO:0004714;GO:0004675;GO:0005634;GO:…	MF;BP;MF;CC;MF;BP;BP;BP;MF;CC;BP;MF;BP;BP;BP;MF;BP;BP;BP;CC;BP;BP;MF;BP;BP;CC;BP;MF;BP;CC;BP;CC;MF;MF;MF;CC;BP;MF;BP;BP;BP;MF;BP;BP;CC;MF;CC;BP;MF;BP;MF;MF;CC;BP;CC;MF;BP;BP;BP;BP;MF;MF;BP;MF;BP;MF;BP;BP;BP;CC;BP;BP;CC;BP;MF;BP;BP;BP;BP;BP;BP;BP;BP;MF;BP;BP;BP;BP;CC;BP;MF;BP;BP;BP;BP;CC;BP;CC;BP;BP;BP;MF;BP;BP;BP;BP;MF;MF;BP;BP;BP;BP;BP;CC;BP;BP;CC;BP;MF;BP;BP;BP;BP;BP;BP;BP;BP;BP;BP;BP;CC;CC;	chitosan binding;cellular response to chitin;non-membrane spanning protein tyrosine kinase activity;endosome;peptide hormone receptor binding;regulation of salicylic acid biosynthetic process;lateral root morphogenesis;nitrate import;protein tyrosine kinase activity;cytosol;response to molecule of bacterial origin;ubiquitin protein ligase binding;cell surface pattern recognition receptor signalin…	-	-	-	lysM domain receptor-like kinase 3 [Capsicum annuum]	PF07714.21	Protein tyrosine and serine/threonine kinase	LysM domain receptor-like kinase 3 OS=Arabidopsis thaliana OX=3702 GN=LYK3 PE=2 SV=1	44Q33	T	Protein kinase domain	COG2319	WD40 repeat	R	General function prediction only	KOG1187	[T]	Signal transduction mechanisms;	Serine/threonine protein kinase	-
ZLC01G0006050	ZLC01G0006050	4.8456	4.58699	1.80891e-42	1.47707e-40	up	138.724	167.923	82.2356	4.94427	5.4082	6.54968	31803	31482	15986	835	896	1118	GO:0016717;GO:0102628;GO:0047082;GO:0005783;GO:0080027;GO:0009835;GO:0043231;GO:0102598;GO:0008216;GO:0072548;GO:0033511;GO:0016102;GO:0016114;GO:0072551;GO:0010333;GO:0016491;GO:0102469;GO:0072547;GO:0009813;GO:0009753;GO:0080088;GO:0097007;GO:0035834;GO:0102311;GO:0102597;GO:0016705;GO:0009506;GO:0006952;GO:0019438;GO:0006587;GO:0051762;GO:0102934;GO:0033771;GO:0102614;GO:0016829;GO:0102995;GO:…	MF;MF;MF;CC;BP;BP;CC;MF;BP;MF;BP;BP;BP;MF;MF;MF;MF;MF;BP;BP;BP;MF;BP;MF;MF;MF;CC;BP;BP;BP;BP;MF;MF;MF;MF;MF;MF;MF;MF;BP;CC;CC;BP;MF;BP;BP;CC;MF;MF;MF;MF;MF;BP;BP;MF;MF;BP;MF;BP;CC;MF;BP;BP;MF;BP;MF;BP;BP;MF;MF;MF;CC;BP;MF;MF;BP;BP;BP;CC;MF;MF;MF;	oxidoreductase activity, acting on paired donors, with oxidation of a pair of donors resulting in the reduction of molecular oxygen to two molecules of water;costunolide 3beta-hydroxylase activity;3,9-dihydroxypterocarpan 6a-monooxygenase activity;endoplasmic reticulum;response to herbivore;fruit ripening;intracellular membrane-bounded organelle;3alpha-hydroxy-ent-sandaracopimardiene 7-beta-monoo…	-	ko01100	Metabolic pathways	flavonoid 3'-monooxygenase CYP75B137 isoform X1 [Capsicum annuum]	PF00067.26	Cytochrome P450	Flavonoid 3'-monooxygenase CYP75B137 OS=Crocosmia x crocosmiiflora OX=1053288 GN=CYP75B137 PE=1 SV=1	44GBH	Q	Cytochrome p450	COG2124	Cytochrome P450	QV	-	KOG0156	[Q]	Secondary metabolites biosynthesis, transport and catabolism;	Cytochrome P450 CYP2 subfamily	-
ZLC02G0023660	ZLC02G0023660	6.41383	-3.61085	2.13258e-42	1.73464e-40	down	29.9455	19.8342	21.1678	295.367	256.687	350.968	1152	624	691	8360	7132	10042	GO:0032689;GO:0008201;GO:0001195;GO:0035711;GO:0019958;GO:0098761;GO:0042981;GO:0046826;GO:0045765;GO:0001786;GO:0010628;GO:0032757;GO:0000741;GO:0034134;GO:0006303;GO:0003723;GO:0005768;GO:0007204;GO:0045063;GO:0000404;GO:0008584;GO:0002250;GO:0051726;GO:2001034;GO:0043433;GO:0032496;GO:1902042;GO:0017055;GO:0007623;GO:0002437;GO:0006935;GO:0032731;GO:0033553;GO:0008097;GO:2001200;GO:0000902;GO:…	BP;MF;BP;BP;MF;BP;BP;BP;BP;MF;BP;BP;BP;BP;BP;MF;CC;BP;BP;MF;BP;BP;BP;BP;BP;BP;BP;BP;BP;BP;BP;BP;CC;MF;BP;BP;BP;BP;BP;CC;MF;BP;BP;MF;MF;BP;MF;BP;MF;BP;BP;MF;BP;BP;BP;CC;BP;BP;BP;BP;BP;MF;MF;MF;BP;BP;BP;BP;BP;MF;BP;BP;BP;BP;BP;BP;MF;BP;CC;BP;BP;MF;BP;CC;BP;BP;BP;BP;BP;BP;BP;CC;BP;BP;MF;BP;BP;BP;BP;MF;BP;MF;BP;BP;CC;MF;MF;BP;BP;BP;BP;BP;MF;MF;BP;BP;MF;CC;BP;BP;BP;BP;BP;BP;BP;MF;BP;BP;BP;MF;MF;MF;CC;…	negative regulation of type II interferon production;heparin binding;maintenance of transcriptional fidelity during transcription elongation by RNA polymerase III;T-helper 1 cell activation;C-X-C chemokine binding;cellular response to interleukin-7;regulation of apoptotic process;negative regulation of protein export from nucleus;regulation of angiogenesis;phosphatidylserine binding;positive regu…	K25507	-	-	HMG1/2-like protein [Capsicum annuum]	PF00505.23	HMG (high mobility group) box	HMG1/2-like protein OS=Ipomoea nil OX=35883 PE=2 SV=1	44KAK	K	high mobility group	-	-	-	-	KOG0381	[R]	General function prediction only;	HMG box-containing protein	-
ZLC02G0013190	ZLC02G0013190	5.05463	-9.30044	2.15327e-42	1.74473e-40	down	1.96154	0.259169	0.577442	785.327	635.771	456.534	99	11	25	28913	22977	16992	GO:0042631;GO:0042651;GO:0046872;GO:0009645;GO:0010119;GO:0009782;GO:0009534;GO:0010196;GO:0015979;GO:0009416;GO:0005634;GO:0009579;GO:0010218;GO:0090333;GO:0009269;GO:0048046;GO:0009517;GO:0005829;GO:0009737;GO:0000325;GO:0009765;GO:0031409;GO:0071215;GO:0042803;GO:0010114;GO:0005886;GO:0009507;GO:0010207;GO:0009522;GO:0003729;GO:0009409;GO:0016168;GO:0009523;GO:0009768;GO:0009644;GO:0009503;GO:…	BP;CC;MF;BP;BP;CC;CC;BP;BP;BP;CC;CC;BP;BP;BP;CC;CC;CC;BP;CC;BP;MF;BP;MF;BP;CC;CC;BP;CC;MF;BP;MF;CC;BP;BP;CC;CC;CC;BP;CC;CC;BP;CC;CC;CC;BP;BP;MF;	cellular response to water deprivation;thylakoid membrane;metal ion binding;response to low light intensity stimulus;regulation of stomatal movement;photosystem I antenna complex;chloroplast thylakoid;nonphotochemical quenching;photosynthesis;response to light stimulus;nucleus;thylakoid;response to far red light;regulation of stomatal closure;response to desiccation;apoplast;PSII associated light…	K08912	ko00196;ko01100	Photosynthesis - antenna proteins;Metabolic pathways	chlorophyll a-b binding protein 1B, chloroplastic-like [Capsicum annuum]	PF00504.25	Chlorophyll A-B binding protein	Chlorophyll a-b binding protein 1B, chloroplastic OS=Solanum lycopersicum OX=4081 GN=CAB1B PE=3 SV=1	44T2Z	C	The light-harvesting complex (LHC) functions as a light receptor, it captures and delivers excitation energy to photosystems with which it is closely associated	-	-	-	-	-	-	-	-	-
ZLC01G0044190	ZLC01G0044190	6.28025	1.48218	2.26685e-42	1.82972e-40	up	129.11	126.771	132.706	42.3094	48.9321	44.8563	16802	13372	14564	4324	4806	4563	GO:0005737;GO:0006979;GO:0005634;GO:0009723;GO:0048573;GO:0010102;GO:0009414;GO:0009793;GO:0006950;GO:2000377;GO:0006970;GO:0009873;GO:0071456;GO:0000303;GO:0072593;GO:0009867;GO:0016363;GO:0003950;GO:0010193;GO:0006809;GO:0009651;GO:0005739;GO:0042742;GO:0012501;	CC;BP;CC;BP;BP;BP;BP;BP;BP;BP;BP;BP;BP;BP;BP;BP;CC;MF;BP;BP;BP;CC;BP;BP;	cytoplasm;response to oxidative stress;nucleus;response to ethylene;photoperiodism, flowering;lateral root morphogenesis;response to water deprivation;embryo development ending in seed dormancy;response to stress;regulation of reactive oxygen species metabolic process;response to osmotic stress;ethylene-activated signaling pathway;cellular response to hypoxia;response to superoxide;reactive oxyge…	-	-	-	inactive poly [ADP-ribose] polymerase RCD1 isoform X1 [Capsicum annuum]	PF12174.12	RCD1-SRO-TAF4 (RST) plant domain	Inactive poly [ADP-ribose] polymerase RCD1 OS=Arabidopsis thaliana OX=3702 GN=RCD1 PE=1 SV=1	44G7M	S	RCD1-SRO-TAF4 (RST) plant domain	-	-	-	-	-	-	-	-	-
ZLC02G0000800	ZLC02G0000800	6.60987	-5.31662	2.36982e-42	1.90553e-40	down	10.5466	10.3041	25.5551	653.386	600.055	635.84	720	575	1479	32817	29585	32285	GO:0006094;GO:0009986;GO:0005576;GO:0009555;GO:0006006;GO:0009744;GO:0043891;GO:0005737;GO:0099080;GO:0009416;GO:0005634;GO:0005507;GO:0019253;GO:0080022;GO:0048046;GO:0062040;GO:0071555;GO:0005829;GO:0006096;GO:0031969;GO:0050661;GO:0042803;GO:0019900;GO:0008270;GO:0010319;GO:0009570;GO:0005886;GO:0009274;GO:0048658;GO:0047100;GO:1901149;GO:0030312;GO:0042802;GO:0051289;GO:0003729;GO:0009409;GO:…	BP;CC;CC;BP;BP;BP;MF;CC;CC;BP;CC;MF;BP;BP;CC;CC;BP;CC;BP;CC;MF;MF;MF;MF;CC;CC;CC;CC;BP;MF;MF;CC;MF;BP;MF;BP;BP;MF;CC;CC;CC;CC;BP;MF;MF;CC;	gluconeogenesis;cell surface;extracellular region;pollen development;glucose metabolic process;response to sucrose;glyceraldehyde-3-phosphate dehydrogenase [NAD(P)+] (phosphorylating) activity;cytoplasm;supramolecular complex;response to light stimulus;nucleus;copper ion binding;reductive pentose-phosphate cycle;primary root development;apoplast;fungal biofilm matrix;cell wall organization;cytoso…	K05298	ko00710;ko01100;ko01200	Carbon fixation by Calvin cycle;Metabolic pathways;Carbon metabolism	glyceraldehyde-3-phosphate dehydrogenase A, chloroplastic isoform X2 [Capsicum annuum]	PF02800.24	Glyceraldehyde 3-phosphate dehydrogenase, C-terminal domain	Glyceraldehyde-3-phosphate dehydrogenase A, chloroplastic (Fragment) OS=Nicotiana tabacum OX=4097 GN=GAPA PE=2 SV=1	44CBZ	G	Belongs to the glyceraldehyde-3-phosphate dehydrogenase family	COG0057	Glyceraldehyde-3-phosphate dehydrogenase/erythrose-4-phosphate dehydrogenase	G	Carbohydrate transport and metabolism	KOG0657	[G]	Carbohydrate transport and metabolism;	Glyceraldehyde 3-phosphate dehydrogenase	-
ZLC04G0003110	ZLC04G0003110	3.92282	-2.2165	2.99769e-42	2.40123e-40	down	6.71371	5.7233	6.79844	30.478	31.0683	28.811	750	511	615	2516	2525	2377	GO:0005874;GO:0007430;GO:0034614;GO:0010150;GO:0005856;GO:0031505;GO:0042539;GO:0005758;GO:0045765;GO:0009272;GO:0031435;GO:0030521;GO:0051973;GO:0034198;GO:0071469;GO:0031152;GO:0031143;GO:0038066;GO:0006351;GO:0032496;GO:0050847;GO:0010972;GO:0001784;GO:0035202;GO:0035094;GO:0006935;GO:0014069;GO:0045500;GO:0006974;GO:0005635;GO:0005770;GO:0009734;GO:0005788;GO:0009524;GO:0045202;GO:0045727;GO:…	CC;BP;BP;BP;CC;BP;BP;CC;BP;BP;MF;BP;BP;BP;BP;BP;CC;BP;BP;BP;BP;BP;MF;BP;BP;BP;CC;BP;BP;CC;CC;BP;CC;CC;CC;BP;BP;BP;MF;CC;BP;BP;CC;CC;BP;BP;BP;BP;BP;BP;BP;BP;BP;BP;CC;BP;BP;BP;MF;BP;BP;BP;BP;BP;BP;BP;BP;BP;MF;BP;BP;CC;BP;BP;BP;BP;CC;BP;BP;BP;MF;BP;BP;CC;BP;BP;BP;BP;BP;MF;CC;BP;BP;BP;BP;BP;BP;BP;CC;BP;BP;BP;BP;BP;BP;BP;BP;BP;BP;BP;BP;BP;BP;CC;BP;BP;BP;BP;BP;BP;BP;BP;BP;BP;BP;BP;BP;BP;BP;BP;BP;MF;BP;…	microtubule;terminal branching, open tracheal system;cellular response to reactive oxygen species;leaf senescence;cytoskeleton;fungal-type cell wall organization;hypotonic salinity response;mitochondrial intermembrane space;regulation of angiogenesis;fungal-type cell wall biogenesis;mitogen-activated protein kinase kinase kinase binding;androgen receptor signaling pathway;obsolete positive regula…	K20535	ko04016	MAPK signaling pathway - plant	mitogen-activated protein kinase homolog NTF3 [Capsicum annuum]	PF00069.29	Protein kinase domain	Mitogen-activated protein kinase homolog NTF3 OS=Nicotiana tabacum OX=4097 GN=NTF3 PE=1 SV=1	44I8A	T	Mitogen-activated protein kinase	COG0515	Serine/threonine protein kinase	T	Signal transduction mechanisms	KOG0660	[T]	Signal transduction mechanisms;	Mitogen-activated protein kinase	-
ZLC03G0011090	ZLC03G0011090	4.62417	-2.04937	3.59943e-42	2.87231e-40	down	12.7846	12.0094	12.5094	46.7595	45.3624	40.9339	1178	823	910	3524	3285	3454	GO:0046872;GO:0005524;GO:0009986;GO:0048856;GO:0005737;GO:0019872;GO:0000032;GO:0006048;GO:0009753;GO:0097172;GO:0019853;GO:0016779;GO:0005634;GO:0009254;GO:0009058;GO:0007519;GO:0003983;GO:0000917;GO:0002134;GO:0070569;GO:0005978;GO:0070062;GO:0000902;GO:0008360;GO:0007049;GO:0071555;GO:0005829;GO:0000287;GO:0009408;GO:0043934;GO:0035167;GO:0003977;GO:0006486;GO:0048666;GO:0045232;GO:0097367;GO:…	MF;MF;CC;BP;CC;BP;BP;BP;BP;BP;BP;MF;CC;BP;BP;BP;MF;BP;MF;MF;BP;CC;BP;BP;BP;BP;CC;MF;BP;BP;BP;MF;BP;BP;BP;MF;BP;CC;MF;BP;CC;MF;MF;BP;MF;BP;BP;BP;BP;BP;BP;MF;BP;CC;MF;BP;BP;BP;	metal ion binding;ATP binding;cell surface;anatomical structure development;cytoplasm;streptomycin biosynthetic process;cell wall mannoprotein biosynthetic process;UDP-N-acetylglucosamine biosynthetic process;response to jasmonic acid;N-acetylmuramic acid metabolic process;L-ascorbic acid biosynthetic process;nucleotidyltransferase activity;nucleus;peptidoglycan turnover;biosynthetic process;skel…	K00966	ko00051;ko01100;ko00520;ko01110	Fructose and mannose metabolism;Metabolic pathways;Amino sugar and nucleotide sugar metabolism;Biosynthesis of secondary metabolites	mannose-1-phosphate guanyltransferase alpha [Capsicum annuum]	PF00483.27	Nucleotidyl transferase	Mannose-1-phosphate guanyltransferase alpha OS=Dictyostelium discoideum OX=44689 GN=gmppA PE=2 SV=1	44D7Q	GMO	Mannose-1-phosphate guanyltransferase	COG1208	NDP-sugar pyrophosphorylase, includes eIF-2Bgamma, eIF-2Bepsilon, and LPS biosynthesis protein s	JM	-	KOG1460	[GMO]	Carbohydrate transport and metabolism; Cell wall/membrane/envelope biogenesis; Posttranslational modification, protein turnover, chaperones;	GDP-mannose pyrophosphorylase	-
ZLC05G0013650	ZLC05G0013650	6.79429	2.20374	3.69951e-42	2.94104e-40	up	241.875	247.515	205.181	51.4184	50.8472	54.2723	18126	15170	13039	2837	2754	3027	GO:0050585;GO:0046872;GO:0005783;GO:0005737;GO:0045335;GO:0031640;GO:0006572;GO:0009072;GO:0070062;GO:0003868;GO:0019836;GO:0005506;GO:0004462;GO:0005829;GO:0005789;GO:0042803;GO:0000139;GO:0033072;GO:0042802;GO:0042438;GO:0090729;GO:0005794;GO:0006559;GO:0005739;	MF;MF;CC;CC;CC;BP;BP;BP;CC;MF;BP;MF;MF;CC;CC;MF;CC;BP;MF;BP;MF;CC;BP;CC;	4-hydroxymandelate synthase activity;metal ion binding;endoplasmic reticulum;cytoplasm;phagocytic vesicle;killing of cells of another organism;tyrosine catabolic process;aromatic amino acid metabolic process;extracellular exosome;4-hydroxyphenylpyruvate dioxygenase activity;hemolysis by symbiont of host erythrocytes;iron ion binding;lactoylglutathione lyase activity;cytosol;endoplasmic reticulum …	K00457	ko00350;ko01100;ko00360;ko00130	Tyrosine metabolism;Metabolic pathways;Phenylalanine metabolism;Ubiquinone and other terpenoid-quinone biosynthesis	4-hydroxyphenylpyruvate dioxygenase [Capsicum annuum]	PF00903.29	Glyoxalase/Bleomycin resistance protein/Dioxygenase superfamily	4-hydroxyphenylpyruvate dioxygenase OS=Daucus carota OX=4039 PE=2 SV=1	44NF1	E	4-hydroxyphenylpyruvate dioxygenase	COG3185	4-hydroxyphenylpyruvate dioxygenase and related hemolysins	ER	-	KOG0638	[E]	Amino acid transport and metabolism;	4-hydroxyphenylpyruvate dioxygenase	-
ZLC10G0012510	ZLC10G0012510	9.20596	-5.77215	4.99805e-42	3.95842e-40	down	39.8962	82.2922	127.281	5498.74	4316.96	4087.44	3932	6632	10635	398815	307350	299698	GO:0009505;GO:0043531;GO:0010150;GO:0005524;GO:0009753;GO:0009416;GO:0005634;GO:0009579;GO:0046863;GO:0048046;GO:0030234;GO:0010319;GO:0009570;GO:0016887;GO:0042802;GO:0003729;GO:0009409;GO:0009941;GO:0009535;GO:0005794;GO:0010287;GO:0009507;	CC;MF;BP;MF;BP;BP;CC;CC;MF;CC;MF;CC;CC;MF;MF;MF;BP;CC;CC;CC;CC;CC;	plant-type cell wall;ADP binding;leaf senescence;ATP binding;response to jasmonic acid;response to light stimulus;nucleus;thylakoid;ribulose-1,5-bisphosphate carboxylase/oxygenase activator activity;apoplast;enzyme regulator activity;stromule;chloroplast stroma;ATP hydrolysis activity;identical protein binding;mRNA binding;response to cold;chloroplast envelope;chloroplast thylakoid membrane;Golgi…	-	-	-	ribulose bisphosphate carboxylase/oxygenase activase 2, chloroplastic [Capsicum annuum]	PF21228.1	Ribulose bisphosphate carboxylase/oxygenase activase, AAA, helical	Ribulose bisphosphate carboxylase/oxygenase activase 2, chloroplastic OS=Nicotiana tabacum OX=4097 GN=RCA PE=2 SV=1	44S8R	O	Ribulose bisphosphate carboxylase oxygenase activase	COG4451	Ribulose bisphosphate carboxylase small subunit	G	Carbohydrate transport and metabolism	KOG0651	[O]	Posttranslational modification, protein turnover, chaperones;	26S proteasome regulatory complex, ATPase RPT4	-
ZLC01G0027820	ZLC01G0027820	6.89907	2.62931	5.63461e-42	4.44585e-40	up	243.338	338.567	288.487	42.2919	49.9519	53.5563	22736	25869	22855	2909	3373	3724	GO:0015996;GO:0016042;GO:0080124;GO:0004806;GO:0009535;GO:0009279;GO:0009570;GO:0005886;GO:0009507;	BP;BP;MF;MF;CC;CC;CC;CC;CC;	chlorophyll catabolic process;lipid catabolic process;pheophytinase activity;triacylglycerol lipase activity;chloroplast thylakoid membrane;cell outer membrane;chloroplast stroma;plasma membrane;chloroplast;	-	-	-	pheophytinase, chloroplastic [Capsicum annuum]	PF00561.24	alpha/beta hydrolase fold	Pheophytinase, chloroplastic OS=Arabidopsis thaliana OX=3702 GN=PPH PE=1 SV=1	44G9T	S	Alpha/beta hydrolase family	COG0596	2-succinyl-6-hydroxy-2,4-cyclohexadiene-1-carboxylate synthase MenH and related esterases, alpha/beta hydrolase fold	HR	-	KOG1454	[R]	General function prediction only;	Predicted hydrolase/acyltransferase (alpha/beta hydrolase superfamily)	-
ZLC07G0016340	ZLC07G0016340	3.77244	-6.83196	7.2499e-42	5.69902e-40	down	1.37994	0.303289	0.887959	110.589	104.121	93.798	66	12	36	3862	3569	3312	GO:0009505;GO:0009645;GO:0009835;GO:0098552;GO:0031505;GO:0005576;GO:0010154;GO:0009612;GO:0005737;GO:0071370;GO:0080086;GO:0010087;GO:0010218;GO:0009506;GO:0042546;GO:2000899;GO:0051301;GO:0080022;GO:0042545;GO:0099503;GO:0048573;GO:0009832;GO:0009834;GO:0009277;GO:0004553;GO:0071365;GO:0048046;GO:0016998;GO:0070726;GO:0042972;GO:0016762;GO:0071555;GO:0009414;GO:0031176;GO:0009737;GO:0009408;GO:…	CC;BP;BP;CC;BP;CC;BP;BP;CC;BP;BP;BP;BP;CC;BP;BP;BP;BP;BP;CC;BP;BP;BP;CC;MF;BP;CC;BP;BP;MF;MF;BP;BP;MF;BP;BP;BP;BP;MF;BP;BP;BP;CC;BP;BP;MF;BP;BP;BP;BP;BP;CC;MF;BP;CC;BP;MF;BP;	plant-type cell wall;response to low light intensity stimulus;fruit ripening;side of membrane;fungal-type cell wall organization;extracellular region;fruit development;response to mechanical stimulus;cytoplasm;cellular response to gibberellin stimulus;stamen filament development;phloem or xylem histogenesis;response to far red light;plasmodesma;cell wall biogenesis;xyloglucan catabolic process;ce…	K08235	-	-	xyloglucan endotransglucosylase protein 6 [Capsicum annuum]	PF00722.25	Glycosyl hydrolases family 16	Xyloglucan endotransglucosylase protein 6 OS=Diospyros kaki OX=35925 GN=XTH6 PE=1 SV=1	44DB6	G	Catalyzes xyloglucan endohydrolysis (XEH) and or endotransglycosylation (XET). Cleaves and religates xyloglucan polymers, an essential constituent of the primary cell wall, and thereby participates in cell wall construction of growing tissues	COG2273	Beta-glucanase, GH16 family	G	Carbohydrate transport and metabolism	-	-	-	-	-
ZLC08G0016160	ZLC08G0016160	4.60546	2.9461	7.71777e-42	6.04425e-40	up	67.466	59.0227	60.8431	8.777	8.85575	7.49799	1318	943	1008	127	125	109	GO:2000693;GO:0009901;GO:0009744;GO:0009845;GO:0006971;GO:0005634;GO:0000976;GO:0009267;GO:0045893;GO:0046982;GO:0042803;GO:0003700;GO:0006970;GO:0043565;GO:0009617;GO:0080149;GO:0003677;GO:0010182;GO:0045735;GO:0009651;GO:0071333;GO:0006521;GO:0017148;	BP;BP;BP;BP;BP;CC;MF;BP;BP;MF;MF;MF;BP;MF;BP;BP;MF;BP;MF;BP;BP;BP;BP;	positive regulation of seed maturation;anther dehiscence;response to sucrose;seed germination;hypotonic response;nucleus;transcription cis-regulatory region binding;cellular response to starvation;positive regulation of DNA-templated transcription;protein heterodimerization activity;protein homodimerization activity;DNA-binding transcription factor activity;response to osmotic stress;sequence-spe…	K25786	-	-	bZIP transcription factor 53 [Capsicum annuum]	PF00170.25	bZIP transcription factor	bZIP transcription factor 53 OS=Arabidopsis thaliana OX=3702 GN=BZIP53 PE=1 SV=1	44TG3	K	Anaerobic basic leucine zipper protein	-	-	-	-	-	-	-	-	bZIP
ZLC10G0021860	ZLC10G0021860	5.41487	2.35683	8.38465e-42	6.5422e-40	up	102.297	82.3249	91.9565	17.4158	20.7441	17.8176	18958	12477	14450	2376	2778	2457	GO:0090306;GO:0043021;GO:0046872;GO:1904354;GO:0000781;GO:0042826;GO:0006406;GO:0005737;GO:0003723;GO:0070182;GO:0005634;GO:0051721;GO:0006952;GO:0051972;GO:0004521;GO:0032204;GO:0000184;GO:0035145;GO:0005829;GO:0070034;GO:0031625;GO:0043009;GO:0035303;GO:0004519;GO:0042162;GO:0032210;GO:0005697;GO:0031347;GO:0000932;GO:0003677;GO:0005730;GO:0051321;GO:0012501;	BP;MF;MF;BP;CC;MF;BP;CC;MF;MF;CC;MF;BP;BP;MF;BP;BP;CC;CC;MF;MF;BP;BP;MF;MF;BP;CC;BP;CC;MF;CC;BP;BP;	meiotic spindle assembly;ribonucleoprotein complex binding;metal ion binding;negative regulation of telomere capping;chromosome, telomeric region;histone deacetylase binding;mRNA export from nucleus;cytoplasm;RNA binding;DNA polymerase binding;nucleus;protein phosphatase 2A binding;defense response;obsolete regulation of telomerase activity;RNA endonuclease activity;regulation of telomere mainten…	K14409	ko03015	mRNA surveillance pathway	LOW QUALITY PROTEIN: nonsense-mediated mRNA decay factor SMG7 [Capsicum annuum]	PF10373.13	Est1 DNA/RNA binding domain	Nonsense-mediated mRNA decay factor SMG7 OS=Arabidopsis thaliana OX=3702 GN=SMG7 PE=1 SV=1	44NBY	A	Telomerase activating protein Est1	-	-	-	-	KOG2162	[A]	RNA processing and modification;	Nonsense-mediated mRNA decay protein	-
ZLC03G0011920	ZLC03G0011920	2.55527	7.02594	9.9565e-42	7.73998e-40	up	21.1457	23.3374	42.7581	0.087541	0.284515	0.251629	1046	944	1794	4	11	10	GO:0010150;GO:0009682;GO:0009938;GO:1990841;GO:0042659;GO:1904369;GO:0080169;GO:0070301;GO:0009414;GO:0002237;GO:0009624;GO:0008270;GO:0009873;GO:0000122;GO:0031347;GO:0048527;GO:0042802;GO:0000978;GO:0032107;GO:0010214;GO:0043531;GO:0005524;GO:0005737;GO:1905034;GO:0005634;GO:0009723;GO:0042542;GO:0019760;GO:0030010;GO:1990170;GO:0010468;GO:0009793;GO:0009737;GO:0009627;GO:0000325;GO:0009863;GO:…	BP;BP;BP;MF;BP;BP;BP;BP;BP;BP;BP;MF;BP;BP;BP;BP;MF;MF;BP;BP;MF;MF;CC;BP;CC;BP;BP;BP;BP;BP;BP;BP;BP;BP;CC;BP;MF;BP;BP;BP;BP;BP;BP;BP;CC;BP;BP;BP;BP;BP;BP;MF;BP;BP;MF;BP;BP;BP;MF;BP;BP;BP;BP;MF;BP;BP;BP;BP;BP;BP;MF;BP;BP;BP;BP;BP;BP;BP;BP;BP;BP;MF;BP;BP;BP;BP;BP;BP;BP;BP;BP;BP;BP;BP;MF;BP;BP;BP;BP;BP;BP;BP;MF;BP;CC;BP;	leaf senescence;induced systemic resistance;negative regulation of gibberellic acid mediated signaling pathway;promoter-specific chromatin binding;regulation of cell fate specification;positive regulation of sclerenchyma cell differentiation;cellular response to boron-containing substance deprivation;cellular response to hydrogen peroxide;response to water deprivation;response to molecule of bact…	-	-	-	WRKY transcription factor 72A-like isoform X1 [Capsicum annuum]	PF03106.19	WRKY DNA -binding domain	WRKY transcription factor 72A OS=Solanum lycopersicum OX=4081 GN=WRKY72A PE=2 SV=1	44QJK	K	DNA binding domain	-	-	-	-	-	-	-	-	WRKY
ZLC05G0004640	ZLC05G0004640	4.08271	2.7115	1.23515e-41	9.5665e-40	up	31.4171	44.9112	42.8403	6.04353	5.87188	6.49327	4079	4769	4692	608	553	628	GO:0005634;GO:0003677;GO:0000781;GO:0003691;GO:0016020;GO:0005886;GO:0042803;GO:0032204;GO:0005737;GO:0042162;GO:0031965;GO:0000723;GO:0009873;GO:0008301;	CC;MF;CC;MF;CC;CC;MF;BP;CC;MF;CC;BP;BP;MF;	nucleus;DNA binding;chromosome, telomeric region;double-stranded telomeric DNA binding;membrane;plasma membrane;protein homodimerization activity;regulation of telomere maintenance;cytoplasm;telomeric DNA binding;nuclear membrane;telomere maintenance;ethylene-activated signaling pathway;DNA binding, bending;	-	-	-	telomere repeat-binding protein 3 [Capsicum annuum]	PF00249.35	Myb-like DNA-binding domain	Telomere repeat-binding protein 3 OS=Arabidopsis thaliana OX=3702 GN=TRP3 PE=1 SV=1	44PZC	K	SANT SWI3, ADA2, N-CoR and TFIIIB'' DNA-binding domains	-	-	-	-	-	-	-	-	-
ZLC02G0031480	ZLC02G0031480	10.045	2.95446	1.28377e-41	9.90667e-40	up	2223.68	3389.67	3139.93	410.871	346.144	409.455	183241	228392	219585	24918	20599	25100	GO:0019079;GO:0005737;GO:1905724;GO:0005634;GO:0006595;GO:0050829;GO:0008295;GO:0046500;GO:0019810;GO:0005829;GO:0046982;GO:0004014;GO:0006596;GO:0046499;GO:0006597;GO:0042802;GO:0015940;GO:1902494;GO:0099402;GO:1901307;GO:0009446;	BP;CC;BP;CC;BP;BP;BP;BP;MF;CC;MF;MF;BP;BP;BP;MF;BP;CC;BP;BP;BP;	viral genome replication;cytoplasm;positive regulation of trypanothione biosynthetic process;nucleus;polyamine metabolic process;defense response to Gram-negative bacterium;spermidine biosynthetic process;S-adenosylmethionine metabolic process;putrescine binding;cytosol;protein heterodimerization activity;adenosylmethionine decarboxylase activity;polyamine biosynthetic process;S-adenosylmethionin…	-	ko01100;ko00270;ko00330	Metabolic pathways;Cysteine and methionine metabolism;Arginine and proline metabolism	S-adenosylmethionine decarboxylase proenzyme [Capsicum annuum]	PF01536.20	Adenosylmethionine decarboxylase	S-adenosylmethionine decarboxylase proenzyme OS=Ipomoea nil OX=35883 GN=SAMDC PE=3 SV=1	44CHV	H	S-adenosylmethionine decarboxylase	-	-	-	-	KOG0788	[T]	Signal transduction mechanisms;	S-adenosylmethionine decarboxylase	-
ZLC04G0024760	ZLC04G0024760	3.89245	3.11916	1.53242e-41	1.17823e-39	up	34.4755	41.1233	40.8002	3.70464	4.4837	5.6563	1483	1446	1488	118	140	181	-	-	-	-	-	-	uncharacterized protein LOC107869162 [Capsicum annuum]	PF13920.10	Zinc finger, C3HC4 type (RING finger)	-	44JSZ	O	Prokaryotic RING finger family 4	-	-	-	-	-	-	-	-	-
ZLC01G0037110	ZLC01G0037110	4.05829	-4.39635	1.58543e-41	1.21455e-39	down	4.25814	2.12189	2.95126	73.9806	59.9321	71.1462	310	127	183	3961	3150	3851	GO:0099503;GO:0005576;GO:0000325;	CC;CC;CC;	secretory vesicle;extracellular region;plant-type vacuole;	-	-	-	fasciclin-like arabinogalactan protein 17 [Capsicum annuum]	PF02469.26	Fasciclin domain	Fasciclin-like arabinogalactan protein 17 OS=Arabidopsis thaliana OX=3702 GN=FLA17 PE=2 SV=1	44NB5	MW	Fasciclin-like arabinogalactan protein	COG2335	Uncaracterized surface protein containing fasciclin (FAS1) repeats	R	General function prediction only	KOG1437	[MW]	Cell wall/membrane/envelope biogenesis; Extracellular structures;	Fasciclin and related adhesion glycoproteins	-
ZLC08G0023940	ZLC08G0023940	4.88112	3.00544	1.82803e-41	1.39533e-39	up	71.7114	84.1658	79.2479	8.81756	12.5857	8.8807	4655	4468	4362	422	591	429	GO:0005789;GO:0009737;GO:0005783;GO:0004467;GO:0010025;GO:0009414;GO:0048441;GO:0000139;GO:0005794;GO:0102966;GO:0004144;GO:0019432;GO:0009651;GO:0047196;GO:0005886;GO:0048446;	CC;BP;CC;MF;BP;BP;BP;CC;CC;MF;MF;BP;BP;MF;CC;BP;	endoplasmic reticulum membrane;response to abscisic acid;endoplasmic reticulum;long-chain fatty acid-CoA ligase activity;wax biosynthetic process;response to water deprivation;petal development;Golgi membrane;Golgi apparatus;obsolete arachidoyl-CoA:1-dodecanol O-acyltransferase activity;diacylglycerol O-acyltransferase activity;triglyceride biosynthetic process;response to salt stress;long-chain-…	-	-	-	wax ester synthase/diacylglycerol acyltransferase 11 isoform X2 [Capsicum annuum]	PF06974.17	WS/DGAT C-terminal domain	Wax ester synthase/diacylglycerol acyltransferase 11 OS=Arabidopsis thaliana OX=3702 GN=WSD11 PE=1 SV=1	44EWW	S	Wax ester synthase-like Acyl-CoA acyltransferase domain	COG4908	Uncharacterized conserved protein, contains a NRPS condensation (elongation) domain	R	General function prediction only	-	-	-	-	-
ZLC05G0019270	ZLC05G0019270	6.93445	2.88897	1.97201e-41	1.4998e-39	up	375.833	304.824	293.031	39.6563	52.3829	44.5321	13149	8721	8693	1022	1325	1160	GO:0008284;GO:1904724;GO:0005856;GO:0005576;GO:0019904;GO:0140315;GO:0035024;GO:0005737;GO:0006979;GO:0048147;GO:0071682;GO:0003723;GO:0030175;GO:0007162;GO:0015979;GO:0005759;GO:0007155;GO:0009579;GO:0005634;GO:0008285;GO:0045169;GO:0042542;GO:0006880;GO:0006935;GO:1901741;GO:0045663;GO:0010043;GO:0070062;GO:1990869;GO:0006955;GO:0005506;GO:0090023;GO:0098711;GO:0005829;GO:1904234;GO:0009737;GO:…	BP;CC;CC;CC;MF;MF;BP;CC;BP;BP;CC;MF;CC;BP;BP;CC;BP;CC;CC;BP;CC;BP;BP;BP;BP;BP;BP;CC;BP;BP;MF;BP;BP;CC;BP;BP;MF;BP;BP;BP;BP;BP;BP;BP;CC;BP;BP;CC;BP;CC;BP;BP;BP;BP;CC;BP;CC;BP;BP;CC;BP;CC;BP;BP;BP;MF;BP;BP;BP;BP;MF;CC;CC;CC;CC;CC;BP;CC;MF;CC;CC;MF;CC;	positive regulation of cell population proliferation;tertiary granule lumen;cytoskeleton;extracellular region;protein domain specific binding;iron ion sequestering activity;negative regulation of Rho protein signal transduction;cytoplasm;response to oxidative stress;negative regulation of fibroblast proliferation;endocytic vesicle lumen;RNA binding;filopodium;negative regulation of cell adhesion;…	K00522	-	-	ferritin-2, chloroplastic [Capsicum annuum]	PF00210.28	Ferritin-like domain	Ferritin-2, chloroplastic OS=Nicotiana tabacum OX=4097 GN=FER2 PE=2 SV=1	44DJR	P	Stores iron in a soluble, non-toxic, readily available form. Important for iron homeostasis. Iron is taken up in the ferrous form and deposited as ferric hydroxides after oxidation	COG1528	Ferritin	P	Inorganic ion transport and metabolism	KOG2332	[P]	Inorganic ion transport and metabolism;	Ferritin	-
ZLC04G0017370	ZLC04G0017370	4.84213	3.7832	2.01352e-41	1.52586e-39	up	66.2155	135.351	101.444	6.75594	7.2987	8.21495	10607	16134	14066	790	805	995	GO:0140679;GO:0032580;GO:0042383;GO:0001504;GO:0008344;GO:0060439;GO:0009898;GO:0000166;GO:0005768;GO:0006942;GO:1904263;GO:0030026;GO:0035094;GO:0015662;GO:0046034;GO:0014069;GO:0005635;GO:0098794;GO:0045202;GO:0055085;GO:0098655;GO:0086036;GO:0007626;GO:0007268;GO:0051087;GO:0031947;GO:0009414;GO:0005829;GO:0035235;GO:0045989;GO:0008217;GO:0035159;GO:0045823;GO:0086012;GO:0120029;GO:0051946;GO:…	MF;CC;CC;BP;BP;BP;CC;MF;CC;BP;BP;BP;BP;MF;BP;CC;CC;CC;CC;BP;BP;BP;BP;BP;MF;BP;BP;CC;BP;BP;BP;BP;BP;BP;BP;BP;CC;BP;CC;CC;CC;CC;BP;CC;BP;CC;BP;CC;MF;BP;MF;BP;CC;CC;BP;BP;BP;BP;CC;BP;MF;MF;BP;BP;CC;MF;BP;BP;BP;BP;CC;CC;MF;BP;BP;CC;MF;MF;BP;BP;MF;BP;CC;CC;BP;MF;BP;BP;BP;BP;BP;CC;MF;BP;CC;MF;CC;BP;CC;BP;BP;BP;BP;CC;BP;BP;CC;MF;MF;BP;CC;BP;BP;CC;CC;CC;BP;BP;BP;BP;BP;MF;BP;CC;BP;CC;MF;BP;BP;BP;CC;MF;MF;…	ABC-type sodium transporter activity;Golgi cisterna membrane;sarcolemma;neurotransmitter uptake;adult locomotory behavior;trachea morphogenesis;cytoplasmic side of plasma membrane;nucleotide binding;endosome;regulation of striated muscle contraction;positive regulation of TORC1 signaling;intracellular manganese ion homeostasis;response to nicotine;P-type ion transporter activity;ATP metabolic pro…	K01535	ko01100;ko00190	Metabolic pathways;Oxidative phosphorylation	plasma membrane ATPase 1 isoform X1 [Capsicum annuum]	PF00122.24	E1-E2 ATPase	Plasma membrane ATPase 1 OS=Nicotiana plumbaginifolia OX=4092 GN=PMA1 PE=2 SV=1	3G986	P	plasma membrane ATPase	COG0474	Magnesium-transporting ATPase (P-type)	P	Inorganic ion transport and metabolism	KOG0205	[P]	Inorganic ion transport and metabolism;	Plasma membrane H+-transporting ATPase	-
ZLC02G0002290	ZLC02G0002290	5.50375	1.89227	3.46842e-41	2.61897e-39	up	74.1332	91.073	88.3737	21.9693	22.7109	24.9111	7966	8001	8148	1776	1788	2038	GO:0045732;GO:0005856;GO:0040020;GO:0016480;GO:0004715;GO:0000242;GO:0007088;GO:0045927;GO:0005758;GO:0008344;GO:0010628;GO:0051726;GO:0030218;GO:0003723;GO:0051285;GO:0045666;GO:0031152;GO:1903432;GO:0038066;GO:0006970;GO:0008361;GO:0000281;GO:0001525;GO:0007519;GO:0097575;GO:0006397;GO:0010972;GO:0007623;GO:0006974;GO:0120105;GO:0015631;GO:0006935;GO:0007632;GO:0048024;GO:1903067;GO:0045445;GO:…	BP;CC;BP;BP;MF;CC;BP;BP;CC;BP;BP;BP;BP;MF;CC;BP;BP;BP;BP;BP;BP;BP;BP;BP;CC;BP;BP;BP;BP;CC;MF;BP;BP;BP;BP;BP;CC;MF;BP;CC;MF;BP;BP;BP;BP;BP;CC;BP;BP;CC;MF;BP;BP;MF;MF;BP;BP;BP;MF;BP;BP;BP;BP;MF;BP;BP;BP;BP;BP;BP;BP;BP;MF;BP;BP;BP;BP;BP;BP;BP;CC;MF;BP;BP;BP;BP;BP;BP;BP;CC;BP;BP;BP;BP;CC;BP;BP;BP;CC;BP;BP;MF;BP;BP;BP;BP;BP;BP;BP;BP;CC;MF;BP;BP;BP;BP;BP;MF;BP;BP;BP;BP;BP;MF;BP;BP;BP;BP;BP;BP;MF;BP;BP;…	positive regulation of protein catabolic process;cytoskeleton;regulation of meiotic nuclear division;negative regulation of transcription by RNA polymerase III;non-membrane spanning protein tyrosine kinase activity;pericentriolar material;regulation of mitotic nuclear division;positive regulation of growth;mitochondrial intermembrane space;adult locomotory behavior;positive regulation of gene exp…	K08832	-	-	SRSF protein kinase 1 [Capsicum annuum]	PF00069.29	Protein kinase domain	Serine/threonine-protein kinase SRPK OS=Physarum polycephalum OX=5791 PE=1 SV=1	44MTF	T	Belongs to the protein kinase superfamily	COG2815	PASTA domain, binds beta-lactams	M	Cell wall/membrane/envelope biogenesis	KOG1290	[T]	Signal transduction mechanisms;	Serine/threonine protein kinase	-
ZLC11G0005670	ZLC11G0005670	6.17782	5.51538	3.7565e-41	2.82636e-39	up	702.502	285.937	448.889	11.1177	7.93025	13.6495	44317	14752	24012	517	362	641	GO:0005789;GO:0035618;GO:0005773;GO:0015743;GO:0015140;GO:0008509;GO:0090332;GO:0034220;GO:0071423;GO:0008272;GO:0016020;GO:0012505;GO:0009705;GO:0016036;GO:0005253;GO:0010044;GO:0005774;GO:0005886;GO:0010118;	CC;CC;CC;BP;MF;MF;BP;BP;BP;BP;CC;CC;CC;BP;MF;BP;CC;CC;BP;	endoplasmic reticulum membrane;root hair;vacuole;malate transport;malate transmembrane transporter activity;monoatomic anion transmembrane transporter activity;stomatal closure;monoatomic ion transmembrane transport;malate transmembrane transport;obsolete sulfate transport;membrane;endomembrane system;plant-type vacuole membrane;cellular response to phosphate starvation;monoatomic anion channel a…	-	-	-	aluminum-activated malate transporter 2 [Capsicum annuum]	PF11744.12	Aluminium activated malate transporter	Aluminum-activated malate transporter 2 OS=Arabidopsis thaliana OX=3702 GN=ALMT2 PE=2 SV=2	44PCA	S	Aluminum-activated malate transporter	-	-	-	-	KOG4711	[R]	General function prediction only;	Predicted membrane protein	-
ZLC12G0012320	ZLC12G0012320	4.89194	-3.03236	4.50148e-41	3.37483e-39	down	11.8344	9.25977	7.80964	75.8577	80.9894	92.7139	1250	803	746	5932	6219	7334	GO:0006633;GO:0015908;GO:0047462;GO:0009898;GO:1901362;GO:0016878;GO:0008756;GO:0048046;GO:0005829;GO:0042189;GO:0008217;GO:0016405;GO:0102391;GO:0004315;GO:0010214;GO:0016877;GO:1901566;GO:0010447;GO:0005524;GO:0018858;GO:0005737;GO:0016874;GO:0006744;GO:0016208;GO:0005634;GO:0019427;GO:0043759;GO:0033611;GO:0070538;GO:0009698;GO:0009411;GO:0006084;GO:0005778;GO:0019752;GO:0005777;GO:0004252;GO:…	BP;BP;MF;CC;BP;MF;MF;CC;CC;BP;BP;MF;MF;MF;BP;MF;BP;BP;MF;MF;CC;MF;BP;MF;CC;BP;MF;BP;MF;BP;BP;BP;CC;BP;CC;MF;BP;BP;CC;BP;MF;MF;MF;MF;BP;MF;MF;BP;BP;MF;CC;CC;MF;BP;MF;BP;MF;BP;BP;MF;CC;CC;BP;MF;BP;MF;CC;MF;CC;CC;BP;MF;MF;BP;BP;MF;BP;MF;BP;CC;CC;BP;MF;MF;MF;BP;MF;BP;BP;CC;MF;MF;BP;MF;BP;MF;MF;MF;	fatty acid biosynthetic process;fatty acid transport;phenylalanine racemase (ATP-hydrolyzing) activity;cytoplasmic side of plasma membrane;obsolete organic cyclic compound biosynthetic process;acid-thiol ligase activity;o-succinylbenzoate-CoA ligase activity;apoplast;cytosol;vanillin biosynthetic process;regulation of blood pressure;CoA-ligase activity;decanoate-CoA ligase activity;3-oxoacyl-[acy…	K18660	ko01100;ko01212;ko00280;ko00061	Metabolic pathways;Fatty acid metabolism;Valine, leucine and isoleucine degradation;Fatty acid biosynthesis	probable CoA ligase CCL8 isoform X1 [Capsicum annuum]	PF00501.32	AMP-binding enzyme	Probable CoA ligase CCL8 OS=Humulus lupulus OX=3486 GN=CCL8 PE=2 SV=1	44CNN	I	malonate--CoA ligase-like	COG0318	O-succinylbenzoic acid-CoA ligase MenE or related acyl-CoA synthetase (AMP-forming)	I	Lipid transport and metabolism	KOG1176	[I]	Lipid transport and metabolism;	Acyl-CoA synthetase	-
ZLC08G0021080	ZLC08G0021080	7.32625	2.31778	4.97708e-41	3.71816e-39	up	298.644	344.914	412.172	63.4056	75.0468	80.4377	28379	26811	33201	4438	5152	5682	GO:0008686;GO:0005829;GO:0000287;GO:0046872;GO:0005576;GO:0009231;GO:0008270;GO:0003935;GO:0005525;GO:0030145;GO:0009570;GO:0009507;	MF;CC;MF;MF;CC;BP;MF;MF;MF;MF;CC;CC;	3,4-dihydroxy-2-butanone-4-phosphate synthase activity;cytosol;magnesium ion binding;metal ion binding;extracellular region;riboflavin biosynthetic process;zinc ion binding;GTP cyclohydrolase II activity;GTP binding;manganese ion binding;chloroplast stroma;chloroplast;	K14652	ko00740;ko00790;ko01100;ko01110	Riboflavin metabolism;Folate biosynthesis;Metabolic pathways;Biosynthesis of secondary metabolites	bifunctional riboflavin biosynthesis protein RIBA 1, chloroplastic [Capsicum annuum]	PF00926.23	3,4-dihydroxy-2-butanone 4-phosphate synthase	Bifunctional riboflavin biosynthesis protein RIBA 1, chloroplastic OS=Arabidopsis thaliana OX=3702 GN=RIBA1 PE=1 SV=2	44CSD	H	GTP cyclohydrolase II	COG0807	GTP cyclohydrolase II	H	Coenzyme transport and metabolism	KOG1284	[H]	Coenzyme transport and metabolism;	Bifunctional GTP cyclohydrolase II/3,4-dihydroxy-2butanone-4-phosphate synthase	-
ZLC12G0026870	ZLC12G0026870	2.59144	-2.70434	6.85164e-41	5.10048e-39	down	1.68082	1.57248	2.11785	11.8702	12.0614	12.2607	145	111	155	753	751	787	GO:0005797;GO:0000139;GO:0005794;GO:0008168;GO:0032259;GO:0005768;GO:0005886;GO:0005802;	CC;CC;CC;MF;BP;CC;CC;CC;	Golgi medial cisterna;Golgi membrane;Golgi apparatus;methyltransferase activity;methylation;endosome;plasma membrane;trans-Golgi network;	-	-	-	probable methyltransferase At1g29790 [Capsicum annuum]	PF03141.20	Putative S-adenosyl-L-methionine-dependent methyltransferase	Probable methyltransferase At1g29790 OS=Arabidopsis thaliana OX=3702 GN=CLSC5 PE=2 SV=1	44FF8	S	Putative S-adenosyl-L-methionine-dependent methyltransferase	-	-	-	-	-	-	-	-	-
ZLC01G0000390	ZLC01G0000390	4.76149	1.56836	7.70337e-41	5.71432e-39	up	41.7336	47.6743	42.5983	15.0214	15.8535	15.2622	7256	6761	6982	1993	2077	2012	GO:2001056;GO:0061578;GO:0010569;GO:0055037;GO:0036211;GO:0051726;GO:0005768;GO:1905035;GO:1990841;GO:0019784;GO:0000281;GO:0031267;GO:0007179;GO:1904263;GO:1904888;GO:0140014;GO:0014069;GO:0006974;GO:0032731;GO:0045475;GO:0005829;GO:0003713;GO:0031625;GO:0002080;GO:0008270;GO:0010992;GO:0006275;GO:0071549;GO:1904669;GO:0045013;GO:0000122;GO:0001222;GO:0042802;GO:1900246;GO:0000978;GO:0060090;GO:…	BP;MF;BP;CC;BP;BP;CC;BP;MF;MF;BP;MF;BP;BP;BP;BP;CC;BP;BP;BP;CC;MF;MF;CC;MF;BP;BP;BP;BP;BP;BP;MF;MF;BP;MF;MF;BP;BP;CC;MF;BP;BP;BP;BP;BP;BP;MF;CC;BP;BP;BP;BP;BP;BP;MF;CC;CC;MF;BP;MF;MF;BP;CC;BP;BP;CC;BP;BP;BP;BP;BP;BP;MF;MF;CC;BP;BP;MF;BP;MF;BP;BP;BP;BP;BP;CC;BP;BP;BP;BP;CC;CC;CC;BP;MF;BP;BP;MF;BP;BP;BP;CC;CC;MF;MF;BP;MF;BP;BP;BP;MF;MF;CC;CC;CC;BP;CC;BP;BP;BP;BP;BP;CC;MF;BP;BP;CC;BP;BP;CC;BP;BP;BP;…	positive regulation of cysteine-type endopeptidase activity;K63-linked deubiquitinase activity;regulation of double-strand break repair via homologous recombination;recycling endosome;protein modification process;regulation of cell cycle;endosome;negative regulation of antifungal innate immune response;promoter-specific chromatin binding;deNEDDylase activity;mitotic cytokinesis;small GTPase bindi…	-	-	-	ubiquitin carboxyl-terminal hydrolase 9 [Capsicum annuum]	PF00443.33	Ubiquitin carboxyl-terminal hydrolase	Ubiquitin carboxyl-terminal hydrolase 9 OS=Arabidopsis thaliana OX=3702 GN=UBP9 PE=2 SV=1	44IC5	O	Belongs to the peptidase C19 family	COG5533	Ubiquitin C-terminal hydrolase	O	Posttranslational modification, protein turnover, chaperones	KOG1870	[O]	Posttranslational modification, protein turnover, chaperones;	Ubiquitin C-terminal hydrolase	-
ZLC06G0023780	ZLC06G0023780	4.37418	2.21721	8.55816e-41	6.32613e-39	up	34.0527	43.7471	46.8605	9.17322	8.86338	9.55882	2067	1935	1836	365	323	392	GO:0060395;GO:0008143;GO:0036002;GO:1990715;GO:0090259;GO:0005737;GO:0006979;GO:0003723;GO:0031290;GO:0048661;GO:0005634;GO:0005654;GO:0003730;GO:0016607;GO:0000398;GO:0005685;GO:0010494;GO:0005829;GO:0003713;GO:0048813;GO:0051151;GO:0042803;GO:0005681;GO:0042802;GO:0097157;GO:0065003;GO:0003729;GO:0000932;GO:0060090;GO:0048557;GO:0046660;GO:0000381;GO:0005730;GO:0048565;GO:0030514;GO:0006396;	BP;MF;MF;MF;BP;CC;BP;MF;BP;BP;CC;CC;MF;CC;BP;CC;CC;CC;MF;BP;BP;MF;CC;MF;MF;BP;MF;CC;MF;BP;BP;BP;CC;BP;BP;BP;	SMAD protein signal transduction;poly(A) binding;pre-mRNA binding;mRNA CDS binding;regulation of retinal ganglion cell axon guidance;cytoplasm;response to oxidative stress;RNA binding;retinal ganglion cell axon guidance;positive regulation of smooth muscle cell proliferation;nucleus;nucleoplasm;mRNA 3'-UTR binding;nuclear speck;mRNA splicing, via spliceosome;U1 snRNP;cytoplasmic stress granule;cy…	-	-	-	RNA-binding protein 2-like [Capsicum annuum]	PF00076.26	RNA recognition motif	RNA-binding protein 2 OS=Medicago truncatula OX=3880 GN=RBP2 PE=2 SV=1	44PN0	A	RNA recognition motif. (a.k.a. RRM, RBD, or RNP domain)	-	-	-	-	-	-	-	-	-
ZLC05G0017490	ZLC05G0017490	2.81802	5.23933	9.72006e-41	7.15988e-39	up	35.7059	25.6049	22.6621	0.632193	1.06845	0.576489	2233	1310	1202	30	49	27	-	-	-	-	-	-	uncharacterized protein LOC107852958 [Capsicum annuum]	PF13266.10	Protein of unknown function (DUF4057)	-	44HGI	S	Protein of unknown function (DUF4057)	-	-	-	-	-	-	-	-	-
ZLC03G0018340	ZLC03G0018340	6.37971	7.66979	1.1328e-40	8.31523e-39	up	472.714	1843.78	1288.26	2.94562	8.36937	7.00356	34205	109101	79039	157	438	378	GO:0008216;GO:0019395;GO:0010333;GO:0006587;GO:0102934;GO:0000137;GO:0005829;GO:0009699;GO:0106371;GO:0035835;GO:0102876;GO:0009717;GO:0009820;GO:0047054;GO:0042802;GO:0072550;GO:0046246;GO:0042343;GO:0102632;GO:0004497;GO:0016717;GO:0080027;GO:0043231;GO:0005576;GO:0072548;GO:0016102;GO:0016114;GO:0035834;GO:0097007;GO:0102311;GO:0019438;GO:0102614;GO:0005789;GO:0010225;GO:0072552;GO:0102811;GO:…	BP;BP;MF;BP;MF;CC;CC;BP;MF;BP;MF;BP;BP;MF;MF;MF;BP;BP;MF;MF;MF;BP;CC;CC;MF;BP;BP;BP;MF;MF;BP;MF;CC;BP;MF;MF;MF;BP;MF;MF;BP;BP;MF;BP;MF;CC;MF;BP;BP;BP;BP;MF;MF;BP;MF;BP;BP;MF;CC;MF;BP;BP;MF;MF;CC;MF;BP;MF;CC;MF;BP;BP;BP;MF;MF;MF;BP;BP;MF;BP;BP;MF;BP;MF;MF;MF;BP;BP;MF;CC;BP;	spermidine metabolic process;fatty acid oxidation;terpene synthase activity;serotonin biosynthetic process from tryptophan;costunolide synthase activity;Golgi cis cisterna;cytosol;phenylpropanoid biosynthetic process;fluorescent chlorophyll catabolite monooxygenase (deformylase) activity;indole alkaloid biosynthetic process;psoralen synthase (NADPH) activity;isoflavonoid biosynthetic process;alka…	-	-	-	cytochrome P450 89A2-like [Capsicum annuum]	PF00067.26	Cytochrome P450	Cytochrome P450 89A2 OS=Arabidopsis thaliana OX=3702 GN=CYP89A2 PE=2 SV=2	44EW4	Q	cytochrome P450	COG2124	Cytochrome P450	QV	-	KOG0156	[Q]	Secondary metabolites biosynthesis, transport and catabolism;	Cytochrome P450 CYP2 subfamily	-
ZLC05G0017660	ZLC05G0017660	6.39584	-2.50042	1.35771e-40	9.93157e-39	down	29.4158	37.9947	42.8926	218.148	178.859	172.727	2761	3000	3532	15096	15091	15179	GO:0009986;GO:0005737;GO:0006659;GO:0008654;GO:0031589;GO:0005634;GO:0000281;GO:0006021;GO:0009791;GO:0030446;GO:0004512;GO:1903725;GO:0042742;GO:0005829;GO:0009793;GO:0006914;GO:0016036;GO:0010264;GO:0050832;GO:1900089;GO:0016020;GO:0006506;GO:0009733;GO:0051607;	CC;CC;BP;BP;BP;CC;BP;BP;BP;CC;MF;BP;BP;CC;BP;BP;BP;BP;BP;BP;CC;BP;BP;BP;	cell surface;cytoplasm;phosphatidylserine biosynthetic process;phospholipid biosynthetic process;cell-substrate adhesion;nucleus;mitotic cytokinesis;inositol biosynthetic process;post-embryonic development;hyphal cell wall;inositol-3-phosphate synthase activity;regulation of phospholipid metabolic process;defense response to bacterium;cytosol;embryo development ending in seed dormancy;autophagy;c…	K01858	ko01100;ko00562	Metabolic pathways;Inositol phosphate metabolism	inositol-3-phosphate synthase [Capsicum annuum]	PF07994.16	Myo-inositol-1-phosphate synthase	Inositol-3-phosphate synthase OS=Nicotiana tabacum OX=4097 PE=2 SV=1	44PGG	I	Myo-inositol-1-phosphate synthase	COG1260	Myo-inositol-1-phosphate synthase	I	Lipid transport and metabolism	KOG0693	[I]	Lipid transport and metabolism;	Myo-inositol-1-phosphate synthase	-
ZLC05G0022670	ZLC05G0022670	5.26765	-2.9976	1.84038e-40	1.34157e-38	down	12.2127	10.2708	16.5132	107.063	97.5059	116.724	803	553	921	5183	4631	5712	GO:0005882;GO:0004222;GO:0006508;GO:0030424;GO:0009986;GO:0005576;GO:0033693;GO:0016020;GO:0008270;GO:0005737;GO:0005200;GO:0099160;	CC;MF;BP;CC;CC;CC;BP;CC;MF;CC;MF;CC;	intermediate filament;metalloendopeptidase activity;proteolysis;axon;cell surface;extracellular region;neurofilament bundle assembly;membrane;zinc ion binding;cytoplasm;structural constituent of cytoskeleton;postsynaptic intermediate filament cytoskeleton;	-	-	-	protein PELPK1-like [Solanum stenotomum]	PF00403.30	Heavy-metal-associated domain	Zinc metalloprotease ZmpB OS=Streptococcus pneumoniae serotype 4 (strain ATCC BAA-334 / TIGR4) OX=170187 GN=zmpB PE=3 SV=2	44PK5	S	leucine-rich repeat extensin-like protein	COG3087	Cell division protein FtsN	D	Cell cycle control, cell division, chromosome partitioning	-	-	-	-	-
ZLC04G0024340	ZLC04G0024340	2.64797	-4.17342	1.88054e-40	1.36612e-38	down	1.27818	0.883986	0.793616	17.3675	20.1171	19.306	58	33	31	573	652	644	-	-	-	-	-	-	uncharacterized protein LOC104105152 isoform X1 [Nicotiana tomentosiformis]	PF03004.18	Plant transposase (Ptta/En/Spm family)	-	3GJNR	S	Transposon protein, CACTA, En Spm sub-class	-	-	-	-	-	-	-	-	-
ZLC08G0016050	ZLC08G0016050	2.99374	7.58274	2.45628e-40	1.77823e-38	up	29.1307	100.509	37.8438	0.305237	0.366451	0.205362	3119	8800	3436	25	29	17	GO:0046872;GO:0009926;GO:0005576;GO:0005509;GO:0010008;GO:0009705;GO:0005774;GO:0005768;GO:0010248;GO:0052546;GO:0005985;GO:0033102;GO:0005773;GO:0009678;GO:0005802;GO:2000904;GO:0030955;GO:0000137;GO:0009414;GO:0015081;GO:0000287;GO:0000325;GO:0042803;GO:0000139;GO:0004427;GO:0005886;GO:0048366;GO:0035725;GO:0003729;GO:0006814;GO:0016020;GO:0009941;GO:0005794;GO:0009651;GO:0005739;GO:0009507;	MF;BP;CC;MF;CC;CC;CC;CC;BP;BP;BP;CC;CC;MF;CC;BP;MF;CC;BP;MF;MF;CC;MF;CC;MF;CC;BP;BP;MF;BP;CC;CC;CC;BP;CC;CC;	metal ion binding;auxin polar transport;extracellular region;calcium ion binding;endosome membrane;plant-type vacuole membrane;vacuolar membrane;endosome;establishment or maintenance of transmembrane electrochemical gradient;cell wall pectin metabolic process;sucrose metabolic process;acidocalcisome membrane;vacuole;diphosphate hydrolysis-driven proton transmembrane transporter activity;trans-Gol…	K23025	-	-	pyrophosphate-energized vacuolar membrane proton pump [Capsicum annuum]	PF03030.20	Inorganic H+ pyrophosphatase	Pyrophosphate-energized vacuolar membrane proton pump OS=Vigna radiata var. radiata OX=3916 PE=1 SV=4	44P49	C	Pyrophosphate-energized vacuolar membrane proton pump	COG3808	Na+ or H+-translocating membrane pyrophosphatase	C	Energy production and conversion	-	-	-	-	-
ZLC07G0017940	ZLC07G0017940	4.23093	5.09989	2.79164e-40	2.01409e-38	up	85.8408	129.805	69.4138	3.12626	1.86289	3.63933	9593	11862	6577	258	151	303	GO:0010628;GO:0034059;GO:0009734;GO:0009414;GO:0005829;GO:0010186;GO:0009624;GO:0009415;GO:0009873;GO:0031347;GO:0048366;GO:0010105;GO:0042802;GO:1900036;GO:0048825;GO:0051301;GO:0009631;GO:0048364;GO:0009789;GO:0005737;GO:0071497;GO:0010166;GO:0009416;GO:1990110;GO:0005634;GO:0009723;GO:0042542;GO:0019760;GO:0009834;GO:0009737;GO:1990837;GO:0009867;GO:0010286;GO:0071369;GO:0009644;GO:0010143;GO:…	BP;BP;BP;BP;CC;BP;BP;BP;BP;BP;BP;BP;MF;BP;BP;BP;BP;BP;BP;CC;BP;BP;BP;BP;CC;BP;BP;BP;BP;BP;MF;BP;BP;BP;BP;BP;BP;BP;BP;BP;BP;BP;BP;BP;MF;BP;CC;BP;BP;MF;BP;BP;BP;BP;BP;BP;BP;BP;CC;BP;MF;BP;BP;BP;BP;BP;BP;BP;BP;BP;BP;BP;BP;BP;BP;BP;BP;BP;BP;BP;BP;BP;MF;BP;BP;BP;BP;BP;MF;BP;BP;	positive regulation of gene expression;response to anoxia;auxin-activated signaling pathway;response to water deprivation;cytosol;positive regulation of cellular defense response;response to nematode;response to water;ethylene-activated signaling pathway;regulation of defense response;leaf development;negative regulation of ethylene-activated signaling pathway;identical protein binding;positive r…	K09286	-	-	ethylene-responsive transcription factor ERF054 [Capsicum annuum]	PF00847.24	AP2 domain	Ethylene-responsive transcription factor ERF054 OS=Arabidopsis thaliana OX=3702 GN=ERF054 PE=2 SV=1	44D4K	K	Ethylene-responsive transcription factor	-	-	-	-	-	-	-	-	AP2/ERF-ERF
ZLC03G0002870	ZLC03G0002870	4.43394	2.00213	3.14475e-40	2.26111e-38	up	36.0033	43.853	40.7999	9.49493	11.2183	10.4628	6226	6201	5982	1209	1402	1347	GO:0015031;GO:0017119;GO:0000301;GO:0006891;GO:0070085;GO:0000139;GO:0005794;GO:0009536;GO:0007030;GO:0032588;	BP;CC;BP;BP;BP;CC;CC;CC;BP;CC;	protein transport;Golgi transport complex;retrograde transport, vesicle recycling within Golgi;intra-Golgi vesicle-mediated transport;glycosylation;Golgi membrane;Golgi apparatus;plastid;Golgi organization;trans-Golgi network membrane;	K20288	-	-	conserved oligomeric Golgi complex subunit 1 [Capsicum annuum]	PF08700.15	Vps51/EXO84/COG1 N-terminal	Conserved oligomeric Golgi complex subunit 1 OS=Arabidopsis thaliana OX=3702 GN=COG1 PE=1 SV=1	44D4H	I	Vps51/Vps67	-	-	-	-	KOG2033	[I]	Lipid transport and metabolism;	Low density lipoprotein B-like protein	-
ZLC06G0017850	ZLC06G0017850	4.22877	4.60074	3.28872e-40	2.35658e-38	up	55.1851	108.087	80.0369	4.26146	2.88422	3.27994	5269	8766	6706	306	203	237	GO:2000147;GO:0010150;GO:0060143;GO:0010359;GO:1900055;GO:0007292;GO:0014069;GO:0004698;GO:1901673;GO:0045727;GO:0080092;GO:0004713;GO:0009939;GO:0009414;GO:0043393;GO:0005829;GO:0032298;GO:0051835;GO:0006468;GO:0045664;GO:0007049;GO:0004683;GO:0031514;GO:0032880;GO:0005524;GO:0009789;GO:0035556;GO:0010119;GO:1904931;GO:2000032;GO:1901001;GO:0005737;GO:0051147;GO:0019898;GO:0060999;GO:0005634;GO:…	BP;BP;BP;BP;BP;BP;CC;MF;BP;BP;BP;MF;BP;BP;BP;CC;BP;BP;BP;BP;BP;MF;CC;BP;MF;BP;BP;BP;MF;BP;BP;CC;BP;CC;BP;CC;BP;BP;CC;BP;CC;CC;CC;BP;MF;CC;BP;MF;CC;CC;BP;BP;MF;CC;MF;MF;CC;BP;BP;BP;MF;MF;MF;BP;CC;BP;BP;CC;BP;MF;CC;BP;CC;BP;BP;BP;BP;CC;BP;BP;BP;BP;CC;BP;BP;MF;CC;MF;BP;CC;BP;BP;MF;BP;BP;CC;BP;BP;MF;BP;BP;BP;BP;BP;BP;BP;BP;CC;BP;	positive regulation of cell motility;leaf senescence;positive regulation of syncytium formation by plasma membrane fusion;regulation of anion channel activity;regulation of leaf senescence;female gamete generation;postsynaptic density;calcium,diacylglycerol-dependent serine/threonine kinase activity;regulation of mitotic spindle assembly;positive regulation of translation;regulation of pollen tub…	K13412	ko04626	Plant-pathogen interaction	calcium-dependent protein kinase 11 [Capsicum annuum]	PF00069.29	Protein kinase domain	Calcium-dependent protein kinase 11 OS=Arabidopsis thaliana OX=3702 GN=CPK11 PE=1 SV=2	44FSU	T	Calcium-dependent protein kinase	COG0515	Serine/threonine protein kinase	T	Signal transduction mechanisms	KOG0032	[T]	Signal transduction mechanisms;	Ca2+/calmodulin-dependent protein kinase, EF-Hand protein superfamily	-
ZLC03G0030550	ZLC03G0030550	7.69405	-6.22232	3.30871e-40	2.36287e-38	down	29.9283	9.98864	34.0946	2255.09	1780.32	1644.11	1291	353	1247	71596	55485	52769	GO:0042631;GO:0042651;GO:0046872;GO:0009645;GO:0010119;GO:0009782;GO:0009534;GO:0010196;GO:0015979;GO:0009416;GO:0009579;GO:0010218;GO:0005634;GO:0005739;GO:0090333;GO:0009269;GO:0048046;GO:0009517;GO:0005829;GO:0009737;GO:0000325;GO:0009765;GO:0031409;GO:0071215;GO:0042803;GO:0010114;GO:0005886;GO:0009507;GO:0010207;GO:0009522;GO:0009409;GO:0003729;GO:0009644;GO:0009523;GO:0009768;GO:0009503;GO:…	BP;CC;MF;BP;BP;CC;CC;BP;BP;BP;CC;BP;CC;CC;BP;BP;CC;CC;CC;BP;CC;BP;MF;BP;MF;BP;CC;CC;BP;CC;BP;MF;BP;CC;BP;CC;CC;CC;BP;CC;CC;BP;CC;MF;CC;BP;BP;MF;	cellular response to water deprivation;thylakoid membrane;metal ion binding;response to low light intensity stimulus;regulation of stomatal movement;photosystem I antenna complex;chloroplast thylakoid;nonphotochemical quenching;photosynthesis;response to light stimulus;thylakoid;response to far red light;nucleus;mitochondrion;regulation of stomatal closure;response to desiccation;apoplast;PSII as…	K08914	ko00196;ko01100	Photosynthesis - antenna proteins;Metabolic pathways	chlorophyll a-b binding protein 13, chloroplastic [Capsicum annuum]	PF00504.25	Chlorophyll A-B binding protein	Chlorophyll a-b binding protein 13, chloroplastic OS=Solanum lycopersicum OX=4081 GN=CAB13 PE=1 SV=1	44NQY	C	The light-harvesting complex (LHC) functions as a light receptor, it captures and delivers excitation energy to photosystems with which it is closely associated	-	-	-	-	-	-	-	-	-
ZLC09G0023580	ZLC09G0023580	4.33555	6.39792	3.3329e-40	2.3721e-38	up	180.36	215.69	69.7792	2.2032	1.53411	1.99978	10618	10384	3484	96	66	88	GO:0005829;GO:1901002;GO:0005634;GO:1902584;GO:0005576;GO:0005737;GO:0010227;GO:0050826;	CC;BP;CC;BP;CC;CC;BP;BP;	cytosol;positive regulation of response to salt stress;nucleus;positive regulation of response to water deprivation;extracellular region;cytoplasm;floral organ abscission;response to freezing;	-	-	-	late embryogenesis abundant protein ECP63 [Capsicum annuum]	PF02987.20	Late embryogenesis abundant protein	Late embryogenesis abundant protein ECP63 OS=Arabidopsis thaliana OX=3702 GN=ECP63 PE=2 SV=1	44JE5	S	Late embryogenesis abundant protein	-	-	-	-	-	-	-	-	-
ZLC02G0013180	ZLC02G0013180	6.29707	-5.33511	3.45599e-40	2.45142e-38	down	12.3115	15.4071	8.58816	683.22	519.059	316.245	461	471	273	18795	14017	8795	GO:0042631;GO:0042651;GO:0046872;GO:0009645;GO:0010119;GO:0009782;GO:0009534;GO:0010196;GO:0015979;GO:0009416;GO:0005634;GO:0009579;GO:0010218;GO:0090333;GO:0009269;GO:0048046;GO:0009517;GO:0005829;GO:0009737;GO:0000325;GO:0009765;GO:0031409;GO:0071215;GO:0042803;GO:0010114;GO:0005886;GO:0009507;GO:0010207;GO:0009522;GO:0003729;GO:0009409;GO:0016168;GO:0009523;GO:0009768;GO:0009644;GO:0009503;GO:…	BP;CC;MF;BP;BP;CC;CC;BP;BP;BP;CC;CC;BP;BP;BP;CC;CC;CC;BP;CC;BP;MF;BP;MF;BP;CC;CC;BP;CC;MF;BP;MF;CC;BP;BP;CC;CC;CC;BP;CC;CC;BP;CC;CC;CC;BP;BP;MF;	cellular response to water deprivation;thylakoid membrane;metal ion binding;response to low light intensity stimulus;regulation of stomatal movement;photosystem I antenna complex;chloroplast thylakoid;nonphotochemical quenching;photosynthesis;response to light stimulus;nucleus;thylakoid;response to far red light;regulation of stomatal closure;response to desiccation;apoplast;PSII associated light…	-	ko01100;ko00196	Metabolic pathways;Photosynthesis - antenna proteins	chlorophyll a-b binding protein 1B, chloroplastic-like [Capsicum annuum]	PF00504.25	Chlorophyll A-B binding protein	Chlorophyll a-b binding protein 21, chloroplastic OS=Nicotiana tabacum OX=4097 GN=CAB21 PE=2 SV=1	44T2Z	C	The light-harvesting complex (LHC) functions as a light receptor, it captures and delivers excitation energy to photosystems with which it is closely associated	-	-	-	-	-	-	-	-	-
ZLC09G0014830	ZLC09G0014830	4.86124	4.03664	7.3615e-40	5.20418e-38	up	92.5591	128.771	107.527	8.21285	4.66405	7.76905	3958	4503	3899	259	145	248	GO:0005783;GO:0010008;GO:0005737;GO:0005774;GO:0005768;GO:0070064;GO:0000138;GO:0045202;GO:0030674;GO:0051020;GO:0005829;GO:0005789;GO:0046739;GO:0000325;GO:0008021;GO:0005886;GO:0042802;GO:0016192;GO:0016020;GO:0005794;GO:0005802;	CC;CC;CC;CC;CC;MF;CC;CC;MF;MF;CC;CC;BP;CC;CC;CC;MF;BP;CC;CC;CC;	endoplasmic reticulum;endosome membrane;cytoplasm;vacuolar membrane;endosome;proline-rich region binding;Golgi trans cisterna;synapse;protein-macromolecule adaptor activity;GTPase binding;cytosol;endoplasmic reticulum membrane;transport of virus in multicellular host;plant-type vacuole;synaptic vesicle;plasma membrane;identical protein binding;vesicle-mediated transport;membrane;Golgi apparatus;t…	K20359	-	-	PRA1 family protein B4 [Capsicum annuum]	PF03208.23	PRA1 family protein	PRA1 family protein B4 OS=Arabidopsis thaliana OX=3702 GN=PRA1B4 PE=1 SV=1	44MU2	P	May be involved in both secretory and endocytic intracellular trafficking in the endosomal prevacuolar compartments	-	-	-	-	KOG3142	[U]	Intracellular trafficking, secretion, and vesicular transport;	Prenylated rab acceptor 1	-
ZLC08G0024140	ZLC08G0024140	6.22236	2.61706	8.14941e-40	5.74192e-38	up	193.285	192.42	150.223	29.0615	31.1352	30.5606	6717	5469	4427	744	782	791	GO:0045454;GO:0015031;GO:0030425;GO:0031669;GO:0046872;GO:0005576;GO:0019904;GO:0005758;GO:0006749;GO:0009263;GO:0005737;GO:0043086;GO:0009725;GO:0006979;GO:0019430;GO:0009416;GO:0005759;GO:0000324;GO:0009579;GO:0005634;GO:0009055;GO:0006888;GO:0006890;GO:0005773;GO:0042744;GO:0033743;GO:0120124;GO:0048046;GO:0004791;GO:0005829;GO:0008047;GO:0043085;GO:0009657;GO:0047134;GO:0010647;GO:0015038;GO:…	BP;BP;CC;BP;MF;CC;MF;CC;BP;BP;CC;BP;BP;BP;BP;BP;CC;CC;CC;CC;MF;BP;BP;CC;BP;MF;CC;CC;MF;CC;MF;BP;BP;MF;BP;MF;MF;CC;BP;BP;MF;MF;CC;CC;CC;MF;MF;BP;CC;BP;MF;BP;BP;BP;BP;CC;MF;BP;CC;BP;CC;CC;BP;MF;BP;CC;BP;CC;	cell redox homeostasis;protein transport;dendrite;cellular response to nutrient levels;metal ion binding;extracellular region;protein domain specific binding;mitochondrial intermembrane space;glutathione metabolic process;deoxyribonucleotide biosynthetic process;cytoplasm;negative regulation of catalytic activity;response to hormone;response to oxidative stress;removal of superoxide radicals;resp…	K03671	-	-	thioredoxin M3, chloroplastic [Capsicum annuum]	PF00085.24	Thioredoxin	Thioredoxin M3, chloroplastic OS=Arabidopsis thaliana OX=3702 GN=GAT1 PE=2 SV=2	44KF0	O	Thioredoxin	COG3118	Chaperedoxin CnoX, contains thioredoxin-like and TPR-like domains, YbbN/TrxSC family	O	Posttranslational modification, protein turnover, chaperones	KOG0910	[O]	Posttranslational modification, protein turnover, chaperones;	Thioredoxin-like protein	-
ZLC04G0004150	ZLC04G0004150	3.60314	-6.82665	9.27305e-40	6.51184e-38	down	0.494577	0.312631	1.42834	89.9211	77.9741	93.1444	26	14	63	3441	2929	3604	GO:0042651;GO:1901663;GO:0046872;GO:0005783;GO:0016117;GO:0080027;GO:0004161;GO:0009751;GO:0043386;GO:0009509;GO:0000010;GO:0016114;GO:0005737;GO:0030145;GO:0006744;GO:0004659;GO:0009686;GO:0009753;GO:0052923;GO:0015979;GO:0009842;GO:0033384;GO:0106350;GO:0004311;GO:0043693;GO:0006720;GO:0052924;GO:0005759;GO:0006743;GO:0005654;GO:0030018;GO:0031314;GO:0016765;GO:0008299;GO:0015995;GO:0016829;GO:…	CC;BP;MF;CC;BP;BP;MF;BP;BP;CC;MF;BP;CC;MF;BP;MF;BP;BP;MF;BP;CC;BP;MF;MF;BP;BP;MF;CC;BP;CC;CC;CC;MF;BP;BP;MF;BP;MF;MF;CC;CC;BP;MF;CC;BP;BP;MF;MF;BP;BP;CC;CC;CC;CC;CC;MF;MF;CC;CC;BP;BP;CC;MF;BP;CC;CC;CC;CC;MF;MF;CC;CC;MF;BP;BP;	thylakoid membrane;quinone biosynthetic process;metal ion binding;endoplasmic reticulum;carotenoid biosynthetic process;response to herbivore;dimethylallyltranstransferase activity;response to salicylic acid;mycotoxin biosynthetic process;chromoplast;heptaprenyl diphosphate synthase activity;terpenoid biosynthetic process;cytoplasm;manganese ion binding;ubiquinone biosynthetic process;prenyltrans…	K13789	ko01100;ko00900;ko01110	Metabolic pathways;Terpenoid backbone biosynthesis;Biosynthesis of secondary metabolites	(2E,6E)-farnesyl diphosphate synthase, chloroplastic [Capsicum annuum]	PF00348.21	Polyprenyl synthetase	Geranylgeranyl pyrophosphate synthase, chloroplastic OS=Capsicum annuum OX=4072 GN=GGPS1 PE=1 SV=1	44SAE	H	Belongs to the FPP GGPP synthase family	COG0142	Geranylgeranyl pyrophosphate synthase	H	Coenzyme transport and metabolism	KOG0776	[H]	Coenzyme transport and metabolism;	Geranylgeranyl pyrophosphate synthase/Polyprenyl synthetase	-
[truncated: 20,767 more rows]
