# Supplementary material for: Signal peptide engineering of a novel M4 family keratinase and the action mechanism in promoting pepper tolerance to salt stress through KerJY23-hydrolyzed feather waste
Source: Synth Syst Biotechnol. 2026 Mar 23;13:480–92. doi: 10.1016/j.synbio.2026.03.005 (PMC13049534; doi:10.1016/j.synbio.2026.03.005)
Supplement: Multimedia component 3 [file mmc3.xlsx]

## Sheet: Sheet1
GeneID	Symbol	fpkmMean	log2FoldChange	pvalue	padj	regulated	Feather hydrolysate plus Salt group3 (FPKM)	Feather hydrolysate plus Salt group2 (FPKM)	Feather hydrolysate plus Salt group1 (FPKM)	NaCl1 (FPKM)	NaCl2 (FPKM)	NaCl3 (FPKM)	Feather hydrolysate plus Salt group3 (Count)	Feather hydrolysate plus Salt group2 (Count)	Feather hydrolysate plus Salt group1 (Count)	NaCl1 (Count)	NaCl2 (Count)	NaCl3 (Count)	go_id	go_class	go_description	KO_id	pathway_id	pathway_description	nr	pfam_id	pfam_description	swiss	eggNOG_group	eggNOG_class	eggNOG_function	COGID	COGName	COGFunctionalCategory	COGFunctionalCategoryDescription	KOGName	KOGFuncCode	KOGFuncCategories	KOGFuncDescription	TransFactor
ZLC06G0017610	ZLC06G0017610	1.07264	-10.9914	1.65767e-18	3.19035e-14	down	0	0	0	3.05324	3.47391	3.7741	0	0	0	343	319	360	-	-	-	-	-	-	uncharacterized protein LOC107872769 [Capsicum annuum]	PF03108.19	MuDR family transposase	-	44INA	S	MuDR family transposase	-	-	-	-	-	-	-	-	-
MSTRG.32059.4	MSTRG.32059.4	1.49854	-12.1554	8.84386e-17	8.51045e-13	down	0	0	0	15.8178	9.03527	2.01529	0	0	0	1500	701	162	-	-	-	-	-	-	uncharacterized protein LOC107877464 isoform X1 [Capsicum annuum]	PF14309.10	Domain of unknown function (DUF4378)	-	44I48	S	DUF761-associated sequence motif	-	-	-	-	-	-	-	-	-
ZLC12G0005340.2	ZLC12G0005340.2	1.33512	8.34497	1.39069e-14	8.92171e-11	up	3.34748	2.73345	14.2656	0.032651	0.007978	0	279	233	1265	4	1	0	GO:0032418;GO:0001221;GO:0032586;GO:0005768;GO:0004842;GO:0007389;GO:0021501;GO:1904263;GO:0009414;GO:0036020;GO:0005829;GO:0060384;GO:0005765;GO:1904262;GO:0008270;GO:0007409;GO:0000122;GO:0061630;GO:0042802;GO:0043161;GO:0030511;GO:0015031;GO:0030163;GO:0000578;GO:0031398;GO:0043231;GO:0009789;GO:0005737;GO:0031624;GO:0005634;GO:0008285;GO:0005789;GO:0009737;GO:0035519;GO:0008045;GO:0070911;GO:…	BP;MF;CC;CC;MF;BP;BP;BP;BP;CC;CC;BP;CC;BP;MF;BP;BP;MF;MF;BP;BP;BP;BP;BP;BP;CC;BP;CC;MF;CC;BP;CC;BP;BP;BP;BP;CC;MF;BP;BP;BP;BP;MF;CC;BP;BP;CC;CC;BP;MF;BP;BP;MF;BP;BP;CC;BP;BP;CC;BP;BP;BP;BP;BP;MF;CC;BP;BP;BP;CC;CC;MF;BP;BP;BP;BP;BP;BP;BP;MF;CC;CC;BP;CC;	lysosome localization;transcription coregulator binding;protein storage vacuole membrane;endosome;ubiquitin-protein transferase activity;pattern specification process;prechordal plate formation;positive regulation of TORC1 signaling;response to water deprivation;endolysosome membrane;cytosol;innervation;lysosomal membrane;negative regulation of TORC1 signaling;zinc ion binding;axonogenesis;negati…	-	-	-	E3 ubiquitin-protein ligase MBR1 [Capsicum annuum]	PF13639.10	Ring finger domain	E3 ubiquitin-protein ligase MBR2 OS=Arabidopsis thaliana OX=3702 GN=MBR2 PE=1 SV=1	44D4R	O	Zinc finger, C3HC4 type (RING finger)	-	-	-	-	KOG0799	[G]	Carbohydrate transport and metabolism;	Branching enzyme	-
ZLC12G0020100	ZLC12G0020100	0.669188	10.0014	2.06196e-13	9.92114e-10	up	1.94604	1.09926	1.61439	0	0	0	247	143	219	0	0	0	-	-	-	-	-	-	PREDICTED: uncharacterized protein LOC109209521 [Nicotiana attenuata]	-	-	-	KOG0017	L	transposition, RNA-mediated	-	-	-	-	KOG0016	[I]	Lipid transport and metabolism;	Enoyl-CoA hydratase/isomerase	-
MSTRG.30527.11	MSTRG.30527.11	0.275598	9.40932	2.6992e-11	1.03897e-07	up	0.305155	0.722799	0.399208	0	0	0	88	212	122	0	0	0	GO:0006310;GO:0015074;GO:0000943;GO:0042575;GO:0003964;GO:0006508;GO:0032197;GO:0042025;GO:0005524;GO:0003887;GO:0046872;GO:0004190;GO:0004519;GO:0003723;GO:0003676;GO:0005576;GO:0005739;GO:0004540;GO:0008233;GO:0071897;GO:0008270;	BP;BP;CC;CC;MF;BP;BP;CC;MF;MF;MF;MF;MF;MF;MF;CC;CC;MF;MF;BP;MF;	DNA recombination;DNA integration;retrotransposon nucleocapsid;DNA polymerase complex;RNA-directed DNA polymerase activity;proteolysis;retrotransposition;host cell nucleus;ATP binding;DNA-directed DNA polymerase activity;metal ion binding;aspartic-type endopeptidase activity;endonuclease activity;RNA binding;nucleic acid binding;extracellular region;mitochondrion;RNA nuclease activity;peptidase a…	-	-	-	uncharacterized protein LOC132066154 [Lycium ferocissimum]	PF07727.18	Reverse transcriptase (RNA-dependent DNA polymerase)	Retrovirus-related Pol polyprotein from transposon TNT 1-94 OS=Nicotiana tabacum OX=4097 PE=2 SV=1	37ZW4	L	transposition, RNA-mediated	-	-	-	-	KOG0016	[I]	Lipid transport and metabolism;	Enoyl-CoA hydratase/isomerase	-
MSTRG.14955.12	MSTRG.14955.12	0.22879	9.11959	6.77961e-11	2.17467e-07	up	0.37507	0.336367	0.409244	0	0	0	109	100	127	0	0	0	GO:0045184;GO:0016310;GO:0010234;GO:0048226;GO:0042659;GO:0004674;GO:1900426;GO:0010008;GO:0019199;GO:0160073;GO:0031349;GO:2000067;GO:0090708;GO:0005768;GO:0009556;GO:0005524;GO:0042742;GO:0010359;GO:0002237;GO:0009611;GO:0009553;GO:0042802;GO:0052544;GO:0046777;GO:0005886;GO:0005789;GO:0005634;GO:1990578;GO:0016020;GO:0012505;GO:0055075;GO:0006952;GO:0002764;GO:0035987;GO:0106310;GO:0009626;GO:…	BP;BP;BP;CC;BP;MF;BP;CC;MF;BP;BP;BP;BP;CC;BP;MF;BP;BP;BP;BP;BP;MF;BP;BP;CC;CC;CC;CC;CC;CC;BP;BP;BP;BP;MF;BP;BP;BP;BP;CC;BP;MF;	establishment of protein localization;phosphorylation;anther wall tapetum cell fate specification;Casparian strip;regulation of cell fate specification;protein serine/threonine kinase activity;positive regulation of defense response to bacterium;endosome membrane;transmembrane receptor protein kinase activity;Casparian strip assembly;positive regulation of defense response;regulation of root morp…	-	-	-	probable LRR receptor-like serine/threonine-protein kinase At3g47570 isoform X1 [Capsicum annuum]	PF00560.37	Leucine Rich Repeat	LRR receptor-like serine/threonine-protein kinase GSO1 OS=Arabidopsis thaliana OX=3702 GN=GSO1 PE=1 SV=1	44RXV	T	LRR receptor-like serine threonine-protein kinase At3g47570	COG4886	Leucine-rich repeat (LRR) protein	K	Transcription	-	-	-	-	-
ZLC10G0001470	ZLC10G0001470	0.409918	-9.82586	4.47735e-10	1.23101e-06	down	0	0	0	0.379249	0.423336	1.80179	0	0	0	77	70	307	GO:0052625;GO:0005783;GO:1901183;GO:0005524;GO:0034052;GO:0009555;GO:0010249;GO:0016597;GO:0005576;GO:1900424;GO:0005737;GO:0009851;GO:0016874;GO:0009416;GO:0019899;GO:0016208;GO:0009864;GO:0052627;GO:0005634;GO:0010120;GO:0009626;GO:0006952;GO:0005635;GO:0009734;GO:0018874;GO:0071365;GO:0102057;GO:0070728;GO:0018117;GO:0005829;GO:0010279;GO:0009863;GO:0070406;GO:0016881;GO:0035580;GO:0102053;GO:…	MF;CC;BP;MF;BP;BP;BP;MF;CC;BP;CC;BP;MF;BP;MF;MF;BP;MF;CC;BP;BP;BP;CC;BP;BP;BP;MF;MF;BP;CC;MF;BP;MF;MF;CC;MF;BP;BP;BP;BP;BP;MF;BP;MF;MF;CC;BP;CC;CC;BP;BP;BP;CC;	N-(4-aminobenzoyl)-L-glutamate synthetase activity;endoplasmic reticulum;positive regulation of camalexin biosynthetic process;ATP binding;positive regulation of plant-type hypersensitive response;pollen development;auxin conjugate metabolic process;amino acid binding;extracellular region;regulation of defense response to bacterium;cytoplasm;auxin biosynthetic process;ligase activity;response to …	K14487	ko04075	Plant hormone signal transduction	indole-3-acetic acid-amido synthetase GH3.6 [Capsicum annuum]	PF03321.17	GH3 auxin-responsive promoter	Indole-3-acetic acid-amido synthetase GH3.6 OS=Arabidopsis thaliana OX=3702 GN=GH3.6 PE=1 SV=1	44UWS	S	Indole-3-acetic acid-amido synthetase	COG0189	Glutathione synthase, LysX or RimK-type ligase, ATP-grasp superfamily	EHJQ	-	-	-	-	-	-
MSTRG.14955.13	MSTRG.14955.13	0.281956	9.20814	1.22218e-09	2.94027e-06	up	0.7064	0.25357	0.510196	0	0	0	162	60	125	0	0	0	GO:0045184;GO:0016310;GO:0010234;GO:0048226;GO:0042659;GO:0004674;GO:1900426;GO:0010008;GO:0019199;GO:0160073;GO:0031349;GO:2000067;GO:0090708;GO:0005768;GO:0009556;GO:0005524;GO:0042742;GO:0010359;GO:0002237;GO:0009611;GO:0009553;GO:0042802;GO:0052544;GO:0046777;GO:0005886;GO:0005789;GO:0005634;GO:1990578;GO:0016020;GO:0012505;GO:0055075;GO:0006952;GO:0002764;GO:0035987;GO:0106310;GO:0009626;GO:…	BP;BP;BP;CC;BP;MF;BP;CC;MF;BP;BP;BP;BP;CC;BP;MF;BP;BP;BP;BP;BP;MF;BP;BP;CC;CC;CC;CC;CC;CC;BP;BP;BP;BP;MF;BP;BP;BP;BP;CC;BP;MF;	establishment of protein localization;phosphorylation;anther wall tapetum cell fate specification;Casparian strip;regulation of cell fate specification;protein serine/threonine kinase activity;positive regulation of defense response to bacterium;endosome membrane;transmembrane receptor protein kinase activity;Casparian strip assembly;positive regulation of defense response;regulation of root morp…	-	-	-	probable LRR receptor-like serine/threonine-protein kinase At3g47570 isoform X1 [Capsicum annuum]	PF00560.37	Leucine Rich Repeat	LRR receptor-like serine/threonine-protein kinase GSO1 OS=Arabidopsis thaliana OX=3702 GN=GSO1 PE=1 SV=1	44RXV	T	LRR receptor-like serine threonine-protein kinase At3g47570	COG4886	Leucine-rich repeat (LRR) protein	K	Transcription	-	-	-	-	-
ZLC09G0001680	ZLC09G0001680	1.48521	8.6743	3.79745e-09	8.12063e-06	up	5.50256	6.68289	8.63701	0	0	0	64	79	107	0	0	0	-	-	-	K01887	ko00970	Aminoacyl-tRNA biosynthesis	arginine--tRNA ligase, cytoplasmic isoform X1 [Capsicum annuum]	-	-	-	44CKZ	J	Belongs to the class-I aminoacyl-tRNA synthetase family	-	-	-	-	-	-	-	-	-
ZLC01G0039740	ZLC01G0039740	5.57595	1.27998	2.20096e-08	4.23596e-05	up	72.1175	64.6377	86.2727	32.1376	25.217	31.3756	4300	4092	5535	2189	1381	1714	GO:0009505;GO:0004180;GO:0017000;GO:0019748;GO:0005783;GO:0051555;GO:0030448;GO:0043231;GO:1904714;GO:0005576;GO:0075307;GO:1904715;GO:0016752;GO:0006508;GO:0047202;GO:0005773;GO:0071493;GO:0004185;GO:0009506;GO:0072330;GO:0099503;GO:0070062;GO:0009742;GO:0031647;GO:0048046;GO:0009698;GO:0005789;GO:0008047;GO:0000325;GO:0016754;GO:0009610;GO:0016747;GO:0005777;GO:0035578;GO:0047158;GO:0043202;GO:…	CC;MF;BP;BP;CC;BP;BP;CC;BP;CC;BP;BP;MF;BP;MF;CC;BP;MF;CC;BP;CC;CC;BP;BP;CC;BP;CC;MF;CC;MF;BP;MF;CC;CC;MF;CC;CC;MF;CC;BP;CC;CC;CC;CC;MF;BP;BP;CC;CC;	plant-type cell wall;carboxypeptidase activity;antibiotic biosynthetic process;secondary metabolic process;endoplasmic reticulum;flavonol biosynthetic process;hyphal growth;intracellular membrane-bounded organelle;regulation of chaperone-mediated autophagy;extracellular region;positive regulation of conidium formation;negative regulation of chaperone-mediated autophagy;sinapoyltransferase activit…	-	-	-	serine carboxypeptidase-like 17 isoform X1 [Capsicum annuum]	PF00450.26	Serine carboxypeptidase	Serine carboxypeptidase-like 17 OS=Arabidopsis thaliana OX=3702 GN=SCPL17 PE=2 SV=1	44SH2	EO	Belongs to the peptidase S10 family	COG2939	Carboxypeptidase C (cathepsin A)	E	Amino acid transport and metabolism	KOG1282	[OE]	Posttranslational modification, protein turnover, chaperones; Amino acid transport and metabolism;	Serine carboxypeptidases (lysosomal cathepsin A)	-
ZLC02G0031720	ZLC02G0031720	2.89206	-5.18835	4.39999e-07	0.000704333	down	0.280917	3.25693	0.148753	9.63393	80.1372	29.9619	26	271	15	874	6048	2360	GO:0009543;GO:0004097;GO:1901708;GO:0005507;GO:0005775;GO:0046872;GO:0004503;GO:0042438;GO:0005344;GO:0046148;GO:0005576;GO:1901709;GO:0033793;GO:0016491;GO:0102706;GO:0102791;	CC;MF;BP;MF;CC;MF;MF;BP;MF;BP;CC;BP;MF;MF;MF;MF;	chloroplast thylakoid lumen;catechol oxidase activity;(+)-3'-hydroxylarreatricin biosynthetic process;copper ion binding;vacuolar lumen;metal ion binding;tyrosinase activity;melanin biosynthetic process;oxygen carrier activity;pigment biosynthetic process;extracellular region;(+)-larreatricin metabolic process;aureusidin synthase activity;oxidoreductase activity;obsolete butein:oxygen oxidoreduct…	K00422	ko00350;ko00950;ko01110;ko01100	Tyrosine metabolism;Isoquinoline alkaloid biosynthesis;Biosynthesis of secondary metabolites;Metabolic pathways	polyphenol oxidase B, chloroplastic [Capsicum annuum]	PF12143.12	Protein of unknown function (DUF_B2219)	Polyphenol oxidase B, chloroplastic OS=Solanum lycopersicum OX=4081 PE=3 SV=1	44SRY	C	Polyphenol oxidase	COG3409	Peptidoglycan-binding (PGRP) domain of peptidoglycan hydrolases	M	Cell wall/membrane/envelope biogenesis	-	-	-	-	-
ZLC02G0031740	ZLC02G0031740	2.9386	-5.20387	4.43467e-07	0.000704333	down	0.299995	3.38021	0.171292	9.95872	83.698	31.8018	24	267	15	869	5972	2353	GO:0009543;GO:0004097;GO:1901708;GO:0005507;GO:0005775;GO:0046872;GO:0004503;GO:0042438;GO:0005344;GO:0046148;GO:0005576;GO:1901709;GO:0033793;GO:0016491;GO:0102706;GO:0102791;	CC;MF;BP;MF;CC;MF;MF;BP;MF;BP;CC;BP;MF;MF;MF;MF;	chloroplast thylakoid lumen;catechol oxidase activity;(+)-3'-hydroxylarreatricin biosynthetic process;copper ion binding;vacuolar lumen;metal ion binding;tyrosinase activity;melanin biosynthetic process;oxygen carrier activity;pigment biosynthetic process;extracellular region;(+)-larreatricin metabolic process;aureusidin synthase activity;oxidoreductase activity;obsolete butein:oxygen oxidoreduct…	K00422	ko00950;ko00350;ko01110;ko01100	Isoquinoline alkaloid biosynthesis;Tyrosine metabolism;Biosynthesis of secondary metabolites;Metabolic pathways	polyphenol oxidase B, chloroplastic [Capsicum annuum]	PF12143.12	Protein of unknown function (DUF_B2219)	Polyphenol oxidase B, chloroplastic OS=Solanum lycopersicum OX=4081 PE=3 SV=1	44SRY	C	Polyphenol oxidase	COG3409	Peptidoglycan-binding (PGRP) domain of peptidoglycan hydrolases	M	Cell wall/membrane/envelope biogenesis	-	-	-	-	-
ZLC02G0031760	ZLC02G0031760	2.92456	-5.21301	4.75752e-07	0.000704333	down	0.309571	3.31532	0.163666	9.81915	82.8595	31.1048	24	262	14	857	5913	2302	GO:0009543;GO:0004097;GO:1901708;GO:0005507;GO:0005775;GO:0046872;GO:0004503;GO:0042438;GO:0005344;GO:0046148;GO:0005576;GO:1901709;GO:0033793;GO:0016491;GO:0102706;GO:0102791;	CC;MF;BP;MF;CC;MF;MF;BP;MF;BP;CC;BP;MF;MF;MF;MF;	chloroplast thylakoid lumen;catechol oxidase activity;(+)-3'-hydroxylarreatricin biosynthetic process;copper ion binding;vacuolar lumen;metal ion binding;tyrosinase activity;melanin biosynthetic process;oxygen carrier activity;pigment biosynthetic process;extracellular region;(+)-larreatricin metabolic process;aureusidin synthase activity;oxidoreductase activity;obsolete butein:oxygen oxidoreduct…	K00422	ko00350;ko00950;ko01100;ko01110	Tyrosine metabolism;Isoquinoline alkaloid biosynthesis;Metabolic pathways;Biosynthesis of secondary metabolites	polyphenol oxidase B, chloroplastic [Capsicum annuum]	PF12143.12	Protein of unknown function (DUF_B2219)	Polyphenol oxidase B, chloroplastic OS=Solanum lycopersicum OX=4081 PE=3 SV=1	44SRY	C	Polyphenol oxidase	COG3409	Peptidoglycan-binding (PGRP) domain of peptidoglycan hydrolases	M	Cell wall/membrane/envelope biogenesis	-	-	-	-	-
ZLC10G0007810	ZLC10G0007810	3.70998	-1.54903	2.85181e-06	0.00392042	down	8.36578	8.45969	5.21167	22.2554	15.2926	23.0853	610	632	406	1839	1034	1618	GO:0005829;GO:0009535;GO:0009941;GO:0009534;GO:0009772;GO:0098807;GO:0009507;	CC;CC;CC;CC;BP;CC;CC;	cytosol;chloroplast thylakoid membrane;chloroplast envelope;chloroplast thylakoid;photosynthetic electron transport in photosystem II;chloroplast thylakoid membrane protein complex;chloroplast;	K17525	-	-	rhodanese-like domain-containing protein 4, chloroplastic isoform X2 [Capsicum annuum]	PF14159.10	CAAD domains of cyanobacterial aminoacyl-tRNA synthetase	Rhodanese-like domain-containing protein 4, chloroplastic OS=Arabidopsis thaliana OX=3702 GN=STR4 PE=1 SV=2	44PV1	S	Rhodanese-like domain-containing protein 4, chloroplastic	COG0607	Rhodanese-related sulfurtransferase	P	Inorganic ion transport and metabolism	-	-	-	-	-
ZLC06G0026730	ZLC06G0026730	3.63455	-2.1639	6.98355e-06	0.00896036	down	5.90614	5.78861	5.3439	20.3195	37.341	14.0954	113	113	109	437	657	257	GO:0031012;GO:0005576;GO:0012511;GO:0048608;GO:0009845;GO:0048653;GO:0009859;GO:0009791;GO:0048655;GO:0010431;GO:0008289;GO:0070505;GO:0010344;GO:0019915;GO:0010152;GO:0003729;GO:0048544;GO:0016020;GO:0034389;GO:0019863;GO:0050826;	CC;CC;CC;BP;BP;BP;BP;BP;BP;BP;MF;CC;BP;BP;BP;MF;BP;CC;BP;MF;BP;	extracellular matrix;extracellular region;monolayer-surrounded lipid storage body;reproductive structure development;seed germination;anther development;pollen hydration;post-embryonic development;anther wall tapetum morphogenesis;seed maturation;lipid binding;pollen coat;seed oilbody biogenesis;lipid storage;pollen maturation;mRNA binding;recognition of pollen;membrane;lipid droplet organization…	-	-	-	oleosin L [Capsicum annuum]	PF01277.21	Oleosin	Oleosin L OS=Sesamum indicum OX=4182 PE=1 SV=1	44K0S	S	Oleosin 1-like	-	-	-	-	-	-	-	-	-
ZLC07G0025880	ZLC07G0025880	2.76691	-1.76759	1.13947e-05	0.0132001	down	4.04264	3.19188	2.46019	13.702	7.11157	10.3996	359	290	233	1376	584	886	GO:0009505;GO:0048359;GO:0005783;GO:0009835;GO:0005576;GO:0010119;GO:0030599;GO:1902066;GO:0005737;GO:0005768;GO:0031640;GO:0045330;GO:1990110;GO:0005634;GO:0051722;GO:0045490;GO:0009506;GO:0050829;GO:0042545;GO:0090406;GO:0010043;GO:0048358;GO:0052689;GO:0010187;GO:0048046;GO:0010468;GO:0030598;GO:0005829;GO:0000325;GO:0009860;GO:0009624;GO:0000139;GO:0009620;GO:0045488;GO:0071456;GO:0005886;GO:…	CC;BP;CC;BP;CC;BP;MF;BP;CC;CC;BP;MF;BP;CC;MF;BP;CC;BP;BP;CC;BP;BP;MF;BP;CC;BP;MF;CC;CC;BP;BP;CC;BP;BP;BP;CC;MF;BP;CC;BP;BP;MF;BP;BP;CC;MF;MF;CC;CC;BP;BP;BP;BP;BP;CC;BP;	plant-type cell wall;mucilage metabolic process involved in seed coat development;endoplasmic reticulum;fruit ripening;extracellular region;regulation of stomatal movement;pectinesterase activity;regulation of cell wall pectin metabolic process;cytoplasm;endosome;killing of cells of another organism;obsolete aspartyl esterase activity;callus formation;nucleus;protein C-terminal methylesterase act…	K01051	ko00040;ko01100	Pentose and glucuronate interconversions;Metabolic pathways	pectinesterase 2.2 [Capsicum annuum]	PF01095.23	Pectinesterase	Pectinesterase 2.2 OS=Solanum lycopersicum OX=4081 GN=PME2.2 PE=3 SV=1	44Q6V	G	Acts in the modification of cell walls via demethylesterification of cell wall pectin	COG4677	Pectin methylesterase and related acyl-CoA thioesterases	GI	-	-	-	-	-	-
ZLC02G0013180	ZLC02G0013180	2.87327	-1.9697	1.16596e-05	0.0132001	down	4.26786	3.00257	2.50495	12.3115	15.4071	8.58816	141	102	89	461	471	273	GO:0042631;GO:0042651;GO:0046872;GO:0009645;GO:0010119;GO:0009782;GO:0009534;GO:0010196;GO:0015979;GO:0009416;GO:0005634;GO:0009579;GO:0010218;GO:0090333;GO:0009269;GO:0048046;GO:0009517;GO:0005829;GO:0009737;GO:0000325;GO:0009765;GO:0031409;GO:0071215;GO:0042803;GO:0010114;GO:0005886;GO:0009507;GO:0010207;GO:0009522;GO:0003729;GO:0009409;GO:0016168;GO:0009523;GO:0009768;GO:0009644;GO:0009503;GO:…	BP;CC;MF;BP;BP;CC;CC;BP;BP;BP;CC;CC;BP;BP;BP;CC;CC;CC;BP;CC;BP;MF;BP;MF;BP;CC;CC;BP;CC;MF;BP;MF;CC;BP;BP;CC;CC;CC;BP;CC;CC;BP;CC;CC;CC;BP;BP;MF;	cellular response to water deprivation;thylakoid membrane;metal ion binding;response to low light intensity stimulus;regulation of stomatal movement;photosystem I antenna complex;chloroplast thylakoid;nonphotochemical quenching;photosynthesis;response to light stimulus;nucleus;thylakoid;response to far red light;regulation of stomatal closure;response to desiccation;apoplast;PSII associated light…	-	ko01100;ko00196	Metabolic pathways;Photosynthesis - antenna proteins	chlorophyll a-b binding protein 1B, chloroplastic-like [Capsicum annuum]	PF00504.25	Chlorophyll A-B binding protein	Chlorophyll a-b binding protein 21, chloroplastic OS=Nicotiana tabacum OX=4097 GN=CAB21 PE=2 SV=1	44T2Z	C	The light-harvesting complex (LHC) functions as a light receptor, it captures and delivers excitation energy to photosystems with which it is closely associated	-	-	-	-	-	-	-	-	-
ZLC11G0015150	ZLC11G0015150	2.7912	-2.2705	1.31373e-05	0.0140467	down	2.49197	4.00014	2.22162	16.0856	5.0514	17.9147	236	388	225	1725	443	1629	GO:0009505;GO:0009835;GO:0048316;GO:0003729;GO:0005802;GO:0000326;GO:0009555;GO:0005794;GO:0005795;GO:0042547;GO:0009651;GO:0010152;GO:0070645;GO:0005768;GO:0048046;GO:0009827;GO:0043668;GO:0071555;	CC;BP;BP;MF;CC;CC;BP;CC;CC;BP;BP;BP;CC;CC;CC;BP;CC;BP;	plant-type cell wall;fruit ripening;seed development;mRNA binding;trans-Golgi network;protein storage vacuole;pollen development;Golgi apparatus;Golgi stack;cell wall modification involved in multidimensional cell growth;response to salt stress;pollen maturation;Ubisch body;endosome;apoplast;plant-type cell wall modification;exine;cell wall organization;	-	-	-	polygalacturonase non-catalytic subunit AroGP2 [Capsicum annuum]	PF03181.19	BURP domain	Polygalacturonase non-catalytic subunit AroGP2 OS=Solanum lycopersicum OX=4081 GN=GP2 PE=3 SV=1	44HCI	S	Non-catalytic subunit	-	-	-	-	-	-	-	-	-
ZLC01G0013890	ZLC01G0013890	3.27257	-4.00082	1.87583e-05	0.0190011	down	1.67252	5.25832	1.74638	48.468	3.6457	76.1506	29	92	32	933	58	1243	GO:0009505;GO:0005783;GO:0009682;GO:0005576;GO:0009626;GO:0009506;GO:0043621;GO:0099503;GO:0010102;GO:0048046;GO:0009737;GO:0009627;GO:0070417;GO:0050832;GO:0009409;GO:0016020;GO:0009733;GO:0009651;GO:0009707;GO:0009631;GO:0009507;	CC;CC;BP;CC;BP;CC;MF;CC;BP;CC;BP;BP;BP;BP;BP;CC;BP;BP;CC;BP;CC;	plant-type cell wall;endoplasmic reticulum;induced systemic resistance;extracellular region;plant-type hypersensitive response;plasmodesma;obsolete protein self-association;secretory vesicle;lateral root morphogenesis;apoplast;response to abscisic acid;systemic acquired resistance;cellular response to cold;defense response to fungus;response to cold;membrane;response to auxin;response to salt str…	-	-	-	14 kDa proline-rich protein DC2.15 [Capsicum annuum]	PF14547.10	Hydrophobic seed protein	14 kDa proline-rich protein DC2.15 OS=Daucus carota OX=4039 PE=2 SV=1	44KH5	S	14 kDa proline-rich protein DC2.15-like	-	-	-	-	-	-	-	-	-
ZLC04G0021230	ZLC04G0021230	3.58647	1.09915	4.26058e-05	0.0395628	up	12.8065	22.1185	15.8302	7.19756	8.15599	6.45223	705	1247	930	449	416	342	GO:0071356;GO:0034612;GO:1904724;GO:0005783;GO:0031012;GO:0043231;GO:0005576;GO:0009612;GO:0005509;GO:2000360;GO:0005737;GO:0030324;GO:0032757;GO:0070741;GO:0008363;GO:0009753;GO:0005201;GO:0007156;GO:0045766;GO:0006954;GO:0051897;GO:0099503;GO:0070555;GO:0006030;GO:0015630;GO:0032722;GO:0070062;GO:0004553;GO:0006955;GO:0006032;GO:0018990;GO:0044245;GO:0016798;GO:0030133;GO:0005829;GO:0002532;GO:…	BP;BP;CC;CC;CC;CC;CC;BP;MF;BP;CC;BP;BP;BP;BP;BP;MF;BP;BP;BP;BP;CC;BP;BP;CC;BP;CC;MF;BP;BP;BP;BP;MF;CC;CC;BP;BP;BP;CC;BP;MF;MF;MF;CC;MF;BP;MF;BP;BP;BP;BP;BP;BP;CC;MF;BP;BP;CC;BP;BP;BP;BP;BP;CC;BP;CC;MF;CC;MF;MF;BP;BP;BP;BP;BP;MF;BP;BP;MF;	cellular response to tumor necrosis factor;response to tumor necrosis factor;tertiary granule lumen;endoplasmic reticulum;extracellular matrix;intracellular membrane-bounded organelle;extracellular region;response to mechanical stimulus;calcium ion binding;negative regulation of binding of sperm to zona pellucida;cytoplasm;lung development;positive regulation of interleukin-8 production;response …	K01183	ko00520;ko01100	Amino sugar and nucleotide sugar metabolism;Metabolic pathways	class V chitinase [Capsicum annuum]	PF00704.32	Glycosyl hydrolases family 18	Class V chitinase OS=Arabidopsis thaliana OX=3702 GN=ChiC PE=1 SV=1	44NIN	G	Glyco_18	COG3325	Chitinase, GH18 family	G	Carbohydrate transport and metabolism	KOG2806	[G]	Carbohydrate transport and metabolism;	Chitinase	-
ZLC06G0008110.2	ZLC06G0008110.2	1.84427	-7.82744	4.33424e-05	0.0395628	down	0	0.147188	0.21271	58.3068	0.523607	16.0498	0	13	20	5582	41	1303	GO:0010471;GO:0006006;GO:0005737;GO:0000166;GO:0009753;GO:0008928;GO:0005085;GO:0019853;GO:0005634;GO:0010472;GO:0080048;GO:0080046;GO:0080047;GO:0009408;GO:0019852;GO:0010193;GO:0010473;GO:0016787;GO:0052544;GO:0042742;	MF;BP;CC;MF;BP;MF;MF;BP;CC;MF;MF;MF;MF;BP;BP;BP;MF;MF;BP;BP;	GDP-galactose:mannose-1-phosphate guanylyltransferase activity;glucose metabolic process;cytoplasm;nucleotide binding;response to jasmonic acid;mannose-1-phosphate guanylyltransferase (GDP) activity;guanyl-nucleotide exchange factor activity;L-ascorbic acid biosynthetic process;nucleus;GDP-galactose:glucose-1-phosphate guanylyltransferase activity;GDP-D-glucose phosphorylase activity;quercetin 4'…	K14190	ko01110;ko01100;ko00053	Biosynthesis of secondary metabolites;Metabolic pathways;Ascorbate and aldarate metabolism	GDP-L-galactose phosphorylase 1 [Capsicum annuum]	PF04412.17	Aconitase X	GDP-L-galactose phosphorylase 1 OS=Arabidopsis thaliana OX=3702 GN=VTC2 PE=1 SV=1	44J0T	S	GDP-L-galactose phosphorylase	COG4360	ATP adenylyltransferase (5',5'''-P-1,P-4-tetraphosphate phosphorylase II)	F	Nucleotide transport and metabolism	KOG2720	[R]	General function prediction only;	Predicted hydrolase (HIT family)	-
ZLC11G0020730.2	ZLC11G0020730.2	1.50226	-3.38068	4.5224e-05	0.0395628	down	0.203328	0.560847	0.930725	1.61933	3.28821	11.6885	19	54	93	171	284	1045	GO:0055037;GO:0045666;GO:0016462;GO:1990404;GO:0007264;GO:0031616;GO:0031267;GO:2000212;GO:0090649;GO:0006974;GO:0005635;GO:0045202;GO:0070403;GO:0033572;GO:0005829;GO:0005765;GO:0051057;GO:0001883;GO:0006915;GO:0019894;GO:0044306;GO:0098793;GO:0031252;GO:0032880;GO:0140291;GO:0043231;GO:0010008;GO:0005737;GO:0042531;GO:0016779;GO:0005634;GO:0061463;GO:0051146;GO:0051497;GO:0070062;GO:0031175;GO:…	CC;BP;MF;MF;BP;CC;MF;BP;BP;BP;CC;CC;MF;BP;CC;CC;BP;MF;BP;MF;CC;CC;CC;BP;BP;CC;CC;CC;BP;MF;CC;MF;BP;BP;CC;BP;BP;CC;BP;BP;MF;BP;BP;MF;CC;BP;BP;BP;BP;BP;MF;MF;BP;BP;MF;MF;BP;BP;CC;BP;CC;BP;MF;CC;MF;BP;CC;BP;BP;CC;CC;BP;CC;BP;MF;MF;MF;BP;CC;BP;BP;MF;MF;BP;BP;BP;BP;MF;CC;BP;CC;CC;MF;	recycling endosome;positive regulation of neuron differentiation;pyrophosphatase activity;NAD+-protein ADP-ribosyltransferase activity;small GTPase-mediated signal transduction;spindle pole centrosome;small GTPase binding;negative regulation of glutamate metabolic process;response to oxygen-glucose deprivation;DNA damage response;nuclear envelope;synapse;NAD+ binding;transferrin transport;cytosol…	K24997	-	-	protein GDAP2 homolog [Capsicum annuum]	PF13716.10	Divergent CRAL/TRIO domain	Protein GDAP2 homolog OS=Nematostella vectensis OX=45351 GN=gdap2 PE=3 SV=1	44MR2	BK	Protein GDAP2 homolog	COG2110	O-acetyl-ADP-ribose deacetylase (regulator of RNase III), contains Macro domain	J	Translation, ribosomal structure and biogenesis	KOG2633	[BK]	Chromatin structure and dynamics; Transcription;	Hismacro and SEC14 domain-containing proteins	-
ZLC11G0002710	ZLC11G0002710	2.99718	-2.98122	4.83352e-05	0.0400281	down	1.5458	5.74138	1.2487	10.9836	13.5497	37.5034	41	154	35	325	327	939	GO:0051093;GO:0006801;GO:0031505;GO:0005758;GO:0051881;GO:0035234;GO:0035865;GO:0031152;GO:0004842;GO:0071493;GO:0031267;GO:0006878;GO:0071329;GO:0097332;GO:0042554;GO:0006882;GO:0033081;GO:0007626;GO:0048046;GO:0051087;GO:0032839;GO:0005829;GO:0001895;GO:0040014;GO:0008217;GO:0008270;GO:0005615;GO:0048167;GO:0072593;GO:0071484;GO:0035195;GO:0042802;GO:0071276;GO:0009410;GO:0043161;GO:0030141;GO:…	BP;BP;BP;CC;BP;BP;BP;BP;MF;BP;MF;BP;BP;BP;BP;BP;BP;BP;CC;MF;CC;CC;BP;BP;BP;MF;CC;BP;BP;BP;BP;MF;BP;BP;BP;CC;BP;BP;BP;BP;BP;BP;BP;CC;BP;BP;CC;CC;BP;BP;BP;CC;CC;BP;BP;BP;CC;CC;BP;CC;BP;BP;BP;BP;BP;BP;CC;BP;BP;BP;BP;BP;BP;BP;BP;BP;BP;CC;BP;BP;BP;BP;BP;BP;BP;BP;MF;BP;MF;BP;MF;CC;CC;BP;BP;BP;BP;BP;MF;BP;BP;BP;CC;BP;CC;BP;BP;CC;BP;BP;BP;BP;CC;BP;BP;BP;CC;BP;BP;CC;CC;BP;BP;CC;BP;BP;CC;BP;CC;BP;CC;BP;BP;…	negative regulation of developmental process;superoxide metabolic process;fungal-type cell wall organization;mitochondrial intermembrane space;regulation of mitochondrial membrane potential;ectopic germ cell programmed cell death;cellular response to potassium ion;aggregation involved in sorocarp development;ubiquitin-protein transferase activity;cellular response to UV-B;small GTPase binding;int…	K04565	ko04146	Peroxisome	superoxide dismutase [Cu-Zn], chloroplastic isoform X1 [Capsicum annuum]	PF00080.24	Copper/zinc superoxide dismutase (SODC)	Superoxide dismutase [Cu-Zn], chloroplastic OS=Solanum lycopersicum OX=4081 GN=SODCP.2 PE=1 SV=1	44DYE	P	Destroys radicals which are normally produced within the cells and which are toxic to biological systems	COG2032	Cu/Zn superoxide dismutase	P	Inorganic ion transport and metabolism	KOG0441	[P]	Inorganic ion transport and metabolism;	Cu2+/Zn2+ superoxide dismutase SOD1	-
ZLC02G0013200	ZLC02G0013200	5.28304	-1.94293	4.99155e-05	0.0400281	down	32.9569	14.616	14.3728	64.4922	103.843	61.2501	1420	645	661	3148	4145	2535	GO:0042631;GO:0042651;GO:0046872;GO:0009645;GO:0010119;GO:0009782;GO:0009534;GO:0010196;GO:0015979;GO:0009416;GO:0005634;GO:0009579;GO:0010218;GO:0090333;GO:0009269;GO:0048046;GO:0009517;GO:0005829;GO:0009737;GO:0000325;GO:0009765;GO:0031409;GO:0071215;GO:0042803;GO:0010114;GO:0005886;GO:0009507;GO:0010207;GO:0009522;GO:0003729;GO:0009409;GO:0016168;GO:0009523;GO:0009768;GO:0009644;GO:0009503;GO:…	BP;CC;MF;BP;BP;CC;CC;BP;BP;BP;CC;CC;BP;BP;BP;CC;CC;CC;BP;CC;BP;MF;BP;MF;BP;CC;CC;BP;CC;MF;BP;MF;CC;BP;BP;CC;CC;CC;BP;CC;CC;BP;CC;CC;CC;BP;BP;MF;	cellular response to water deprivation;thylakoid membrane;metal ion binding;response to low light intensity stimulus;regulation of stomatal movement;photosystem I antenna complex;chloroplast thylakoid;nonphotochemical quenching;photosynthesis;response to light stimulus;nucleus;thylakoid;response to far red light;regulation of stomatal closure;response to desiccation;apoplast;PSII associated light…	-	ko00196;ko01100	Photosynthesis - antenna proteins;Metabolic pathways	chlorophyll a-b binding protein 1B, chloroplastic [Capsicum annuum]	PF00504.25	Chlorophyll A-B binding protein	Chlorophyll a-b binding protein 1B, chloroplastic OS=Solanum lycopersicum OX=4081 GN=CAB1B PE=3 SV=1	44T2Z	C	The light-harvesting complex (LHC) functions as a light receptor, it captures and delivers excitation energy to photosystems with which it is closely associated	-	-	-	-	-	-	-	-	-
ZLC05G0021790	ZLC05G0021790	1.08067	-4.84587	5.24862e-05	0.0404059	down	0.271063	0	0.020629	3.17173	2.52313	3.69459	13	0	2	164	107	162	GO:0004867;GO:0009625;GO:0005773;GO:0004866;GO:0005783;GO:0080092;GO:0080027;GO:0010623;GO:0006952;GO:0005576;GO:0090729;GO:0045735;GO:0030414;GO:0004869;GO:0048046;GO:0009611;GO:0030246;	MF;BP;CC;MF;CC;BP;BP;BP;BP;CC;MF;MF;MF;MF;CC;BP;MF;	serine-type endopeptidase inhibitor activity;response to insect;vacuole;endopeptidase inhibitor activity;endoplasmic reticulum;regulation of pollen tube growth;response to herbivore;programmed cell death involved in cell development;defense response;extracellular region;toxin activity;nutrient reservoir activity;peptidase inhibitor activity;cysteine-type endopeptidase inhibitor activity;apoplast;…	-	-	-	kunitz trypsin inhibitor 3-like [Capsicum annuum]	PF00197.22	Trypsin and protease inhibitor	Kunitz trypsin inhibitor 3 OS=Arabidopsis thaliana OX=3702 GN=KTI3 PE=2 SV=1	44SKD	S	Soybean trypsin inhibitor (Kunitz) family of protease inhibitors	-	-	-	-	-	-	-	-	-
ZLC02G0013250	ZLC02G0013250	1.04682	-2.27125	5.47332e-05	0.0405152	down	0.534994	0.45278	0.319219	1.63184	2.02384	2.3213	23	20	15	80	81	96	GO:0042631;GO:0042651;GO:0046872;GO:0009645;GO:0010119;GO:0009782;GO:0009534;GO:0010196;GO:0015979;GO:0009416;GO:0005634;GO:0009579;GO:0010218;GO:0090333;GO:0009269;GO:0048046;GO:0009517;GO:0005829;GO:0009737;GO:0000325;GO:0009765;GO:0031409;GO:0071215;GO:0042803;GO:0010114;GO:0005886;GO:0009507;GO:0010207;GO:0009522;GO:0003729;GO:0009409;GO:0016168;GO:0009523;GO:0009768;GO:0009644;GO:0009503;GO:…	BP;CC;MF;BP;BP;CC;CC;BP;BP;BP;CC;CC;BP;BP;BP;CC;CC;CC;BP;CC;BP;MF;BP;MF;BP;CC;CC;BP;CC;MF;BP;MF;CC;BP;BP;CC;CC;CC;BP;CC;CC;BP;CC;CC;CC;BP;BP;MF;	cellular response to water deprivation;thylakoid membrane;metal ion binding;response to low light intensity stimulus;regulation of stomatal movement;photosystem I antenna complex;chloroplast thylakoid;nonphotochemical quenching;photosynthesis;response to light stimulus;nucleus;thylakoid;response to far red light;regulation of stomatal closure;response to desiccation;apoplast;PSII associated light…	K08912	ko01100;ko00196	Metabolic pathways;Photosynthesis - antenna proteins	chlorophyll a-b binding protein 1B, chloroplastic [Capsicum annuum]	PF00504.25	Chlorophyll A-B binding protein	Chlorophyll a-b binding protein 1B, chloroplastic OS=Solanum lycopersicum OX=4081 GN=CAB1B PE=3 SV=1	44T2Z	C	The light-harvesting complex (LHC) functions as a light receptor, it captures and delivers excitation energy to photosystems with which it is closely associated	-	-	-	-	-	-	-	-	-
ZLC03G0013890	ZLC03G0013890	6.40462	-3.50289	6.57033e-05	0.0465664	down	65.5358	17.3645	21.1118	884.66	149.953	101.358	642	175	221	9820	1362	954	GO:0050832;GO:0006952;GO:0005576;GO:0031640;	BP;BP;CC;BP;	defense response to fungus;defense response;extracellular region;killing of cells of another organism;	-	-	-	defensin J1-2-like isoform X2 [Capsicum annuum]	PF00304.24	Gamma-thionin family	Defensin J1-2 OS=Capsicum annuum OX=4072 PE=1 SV=1	44U5F	T	Belongs to the DEFL family	-	-	-	-	-	-	-	-	-
ZLC04G0014300	ZLC04G0014300	4.56866	-2.95931	6.77471e-05	0.0465664	down	9.78951	9.33171	11.9911	88.9089	9.41283	130.716	553	540	722	5692	493	7079	GO:0048029;GO:0046872;GO:0006094;GO:0045820;GO:1904628;GO:0005737;GO:0009773;GO:0071477;GO:0071475;GO:0015979;GO:0032869;GO:0016208;GO:0005985;GO:0005634;GO:0071320;GO:0030018;GO:0019253;GO:0070062;GO:0006111;GO:0005983;GO:0005986;GO:0016311;GO:0048046;GO:0005829;GO:0009737;GO:0000287;GO:0042597;GO:0042132;GO:0042149;GO:0030308;GO:0071286;GO:0010319;GO:0061629;GO:0009570;GO:0070161;GO:0005886;GO:…	MF;MF;BP;BP;BP;CC;BP;BP;BP;BP;BP;MF;BP;CC;BP;CC;BP;CC;BP;BP;BP;BP;CC;CC;BP;MF;CC;MF;BP;BP;BP;CC;MF;CC;CC;CC;CC;BP;BP;BP;BP;MF;BP;BP;BP;BP;BP;BP;BP;BP;CC;	monosaccharide binding;metal ion binding;gluconeogenesis;negative regulation of glycolytic process;cellular response to phorbol 13-acetate 12-myristate;cytoplasm;photosynthetic electron transport in photosystem I;cellular hypotonic salinity response;cellular hyperosmotic salinity response;photosynthesis;cellular response to insulin stimulus;AMP binding;sucrose metabolic process;nucleus;cellular r…	K03841	ko01100;ko00051;ko00710;ko01110;ko01200;ko00030;ko00010	Metabolic pathways;Fructose and mannose metabolism;Carbon fixation by Calvin cycle;Biosynthesis of secondary metabolites;Carbon metabolism;Pentose phosphate pathway;Glycolysis / Gluconeogenesis	fructose-1,6-bisphosphatase, cytosolic [Capsicum annuum]	PF00316.24	Fructose-1-6-bisphosphatase, N-terminal domain	Fructose-1,6-bisphosphatase, cytosolic OS=Solanum tuberosum OX=4113 PE=2 SV=1	44EHS	G	Fructose-1-6-bisphosphatase, N-terminal domain	COG0158	Fructose-1,6-bisphosphatase	G	Carbohydrate transport and metabolism	KOG1458	[G]	Carbohydrate transport and metabolism;	Fructose-1,6-bisphosphatase	-
ZLC03G0013900	ZLC03G0013900	3.81408	-4.56182	9.22065e-05	0.0611933	down	5.52457	3.95268	5.91474	319.657	10.0156	8.81045	65	48	74	4222	109	99	GO:0031640;GO:0050832;GO:0046872;GO:0006952;GO:0005576;GO:0098849;GO:0140487;GO:0005615;	BP;BP;MF;BP;CC;BP;MF;CC;	killing of cells of another organism;defense response to fungus;metal ion binding;defense response;extracellular region;cellular detoxification of cadmium ion;metal ion sequestering activity;extracellular space;	-	-	-	defensin J1-2-like [Capsicum annuum]	PF00304.24	Gamma-thionin family	Defensin-like protein CAL1 OS=Oryza sativa subsp. japonica OX=39947 GN=CAL1 PE=1 SV=1	44U80	O	Belongs to the DEFL family	-	-	-	-	-	-	-	-	-
ZLC10G0010890	ZLC10G0010890	5.08614	1.20924	0.000113357	0.0727225	up	57.7608	63.4973	36.7204	17.764	19.2054	27.3458	3524	3968	2391	1228	1086	1603	GO:0140220;GO:0005783;GO:0097272;GO:0085042;GO:0015398;GO:1900430;GO:0072489;GO:0010008;GO:0005774;GO:0110067;GO:0000324;GO:0046903;GO:0019954;GO:0009506;GO:0043621;GO:0050793;GO:0007165;GO:0031159;GO:0010311;GO:0031154;GO:0030670;GO:0051258;GO:0036020;GO:0008519;GO:0009610;GO:0009624;GO:0072488;GO:0005886;GO:0019740;GO:0000421;GO:0030435;GO:0007124;GO:0042802;GO:0080181;GO:0031164;GO:0048471;GO:…	CC;CC;BP;CC;MF;BP;BP;CC;CC;CC;CC;BP;BP;CC;MF;BP;BP;BP;BP;BP;CC;BP;CC;MF;BP;BP;BP;CC;BP;CC;BP;BP;MF;BP;CC;CC;MF;CC;BP;CC;BP;BP;	pathogen-containing vacuole;endoplasmic reticulum;ammonium homeostasis;periarbuscular membrane;obsolete high-affinity secondary active ammonium transmembrane transporter activity;positive regulation of filamentous growth of a population of unicellular organisms;methylammonium transmembrane transport;endosome membrane;vacuolar membrane;ammonium transmembrane transporter complex;fungal-type vacuole…	K03320	-	-	ammonium transporter 2 [Capsicum annuum]	PF00909.25	Ammonium Transporter Family	Ammonium transporter 2 member 2 OS=Oryza sativa subsp. japonica OX=39947 GN=AMT2-2 PE=2 SV=2	44FGA	P	Ammonium transporter	COG0004	Ammonia channel protein AmtB	P	Inorganic ion transport and metabolism	KOG0682	[P]	Inorganic ion transport and metabolism;	Ammonia permease	-
ZLC05G0008190	ZLC05G0008190	6.50608	-1.05482	0.000147298	0.0914483	down	76.8472	64.4689	53.1832	129.563	101.621	151.386	5003	4299	3695	9557	6130	9469	GO:0006094;GO:0009986;GO:0005576;GO:0009555;GO:0006006;GO:0009744;GO:0043891;GO:0005737;GO:0099080;GO:0009416;GO:0005634;GO:0005507;GO:0019253;GO:0080022;GO:0048046;GO:0062040;GO:0071555;GO:0005829;GO:0071470;GO:0006096;GO:0031969;GO:0050661;GO:0042803;GO:0019900;GO:0008270;GO:0010319;GO:0009570;GO:0005886;GO:0009274;GO:0048658;GO:0047100;GO:1901149;GO:0030312;GO:0042802;GO:0051289;GO:0003729;GO:…	BP;CC;CC;BP;BP;BP;MF;CC;CC;BP;CC;MF;BP;BP;CC;CC;BP;CC;BP;BP;CC;MF;MF;MF;MF;CC;CC;CC;CC;BP;MF;MF;CC;MF;BP;MF;BP;BP;MF;CC;CC;CC;CC;BP;MF;MF;CC;	gluconeogenesis;cell surface;extracellular region;pollen development;glucose metabolic process;response to sucrose;glyceraldehyde-3-phosphate dehydrogenase [NAD(P)+] (phosphorylating) activity;cytoplasm;supramolecular complex;response to light stimulus;nucleus;copper ion binding;reductive pentose-phosphate cycle;primary root development;apoplast;fungal biofilm matrix;cell wall organization;cytoso…	K05298	ko01200;ko01100;ko00710	Carbon metabolism;Metabolic pathways;Carbon fixation by Calvin cycle	glyceraldehyde-3-phosphate dehydrogenase A, chloroplastic isoform X1 [Capsicum annuum]	PF02800.24	Glyceraldehyde 3-phosphate dehydrogenase, C-terminal domain	Glyceraldehyde-3-phosphate dehydrogenase A, chloroplastic (Fragment) OS=Nicotiana tabacum OX=4097 GN=GAPA PE=2 SV=1	44CBZ	G	Belongs to the glyceraldehyde-3-phosphate dehydrogenase family	COG0057	Glyceraldehyde-3-phosphate dehydrogenase/erythrose-4-phosphate dehydrogenase	G	Carbohydrate transport and metabolism	KOG0657	[G]	Carbohydrate transport and metabolism;	Glyceraldehyde 3-phosphate dehydrogenase	-
ZLC03G0013870	ZLC03G0013870	5.48645	-2.51273	0.000153521	0.092333	down	31.3949	22.5374	10.9004	224.273	63.5084	60.5746	440	324	163	3561	825	816	GO:0050832;GO:0006952;GO:0005576;GO:0031640;	BP;BP;CC;BP;	defense response to fungus;defense response;extracellular region;killing of cells of another organism;	-	-	-	defensin J1-2-like isoform X2 [Capsicum annuum]	PF00304.24	Gamma-thionin family	Defensin J1-2 OS=Capsicum annuum OX=4072 PE=1 SV=1	3GKUV	T	Belongs to the DEFL family	-	-	-	-	-	-	-	-	-
ZLC03G0013880	ZLC03G0013880	3.85565	-4.41769	0.00016138	0.094119	down	5.76821	4.03497	7.05891	316.418	10.2507	8.38497	68	49	88	4179	111	94	GO:0031640;GO:0050832;GO:0046872;GO:0006952;GO:0005576;GO:0098849;GO:0140487;GO:0005615;	BP;BP;MF;BP;CC;BP;MF;CC;	killing of cells of another organism;defense response to fungus;metal ion binding;defense response;extracellular region;cellular detoxification of cadmium ion;metal ion sequestering activity;extracellular space;	-	-	-	defensin J1-2-like [Capsicum annuum]	PF00304.24	Gamma-thionin family	Defensin-like protein CAL1 OS=Oryza sativa subsp. japonica OX=39947 GN=CAL1 PE=1 SV=1	44U80	O	Belongs to the DEFL family	-	-	-	-	-	-	-	-	-
ZLC07G0001210	ZLC07G0001210	1.92184	-3.44081	0.000171593	0.0971316	down	1.24038	1.12136	0.651592	23.667	1.3852	5.4078	84	78	47	1813	87	352	GO:0071704;GO:0005764;GO:0000325;GO:0005783;GO:0005773;GO:0010507;GO:0016075;GO:0009718;GO:0005576;GO:0016036;GO:0005737;GO:0004521;GO:0003723;GO:0033897;GO:0006401;GO:0009611;GO:0010168;	BP;CC;CC;CC;CC;BP;BP;BP;CC;BP;CC;MF;MF;MF;BP;BP;CC;	obsolete organic substance metabolic process;lysosome;plant-type vacuole;endoplasmic reticulum;vacuole;negative regulation of autophagy;rRNA catabolic process;anthocyanin-containing compound biosynthetic process;extracellular region;cellular response to phosphate starvation;cytoplasm;RNA endonuclease activity;RNA binding;ribonuclease T2 activity;RNA catabolic process;response to wounding;ER body;	-	-	-	uncharacterized protein LOC107877518 [Capsicum annuum]	PF00445.22	Ribonuclease T2 family	Ribonuclease 3 OS=Arabidopsis thaliana OX=3702 GN=RNS3 PE=2 SV=1	KOG1642	S	ribonuclease T2 activity	COG3719	Ribonuclease I	J	Translation, ribosomal structure and biogenesis	KOG1642	[A]	RNA processing and modification;	Ribonuclease, T2 family	-
ZLC07G0001270	ZLC07G0001270	2.63412	-3.99105	0.000178228	0.0972509	down	1.98769	2.69538	1.78394	85.7665	2.09315	5.93889	171	237	164	8327	167	489	GO:0004540;GO:0005783;GO:0045087;GO:0005576;GO:0005758;GO:0005737;GO:0003723;GO:0033897;GO:0071704;GO:0000324;GO:0005773;GO:0005788;GO:0070062;GO:0004521;GO:0000902;GO:0005829;GO:0005775;GO:0000325;GO:0010507;GO:0016036;GO:0035578;GO:0043202;GO:0006401;GO:0005615;GO:0009611;GO:0005764;GO:0016075;GO:0009718;GO:0045735;GO:0006915;GO:0010168;	MF;CC;BP;CC;CC;CC;MF;MF;BP;CC;CC;CC;CC;MF;BP;CC;CC;CC;BP;BP;CC;CC;BP;CC;BP;CC;BP;BP;MF;BP;CC;	RNA nuclease activity;endoplasmic reticulum;innate immune response;extracellular region;mitochondrial intermembrane space;cytoplasm;RNA binding;ribonuclease T2 activity;obsolete organic substance metabolic process;fungal-type vacuole;vacuole;endoplasmic reticulum lumen;extracellular exosome;RNA endonuclease activity;cell morphogenesis;cytosol;vacuolar lumen;plant-type vacuole;negative regulation …	K01166	-	-	ribonuclease MC [Capsicum annuum]	PF00445.22	Ribonuclease T2 family	Ribonuclease DdI OS=Dictyostelium discoideum OX=44689 GN=ddiA PE=1 SV=3	KOG1642	S	ribonuclease T2 activity	COG3719	Ribonuclease I	J	Translation, ribosomal structure and biogenesis	KOG1642	[A]	RNA processing and modification;	Ribonuclease, T2 family	-
MSTRG.30112.7	MSTRG.30112.7	0.40181	-2.70834	0.00018191	0.0972509	down	0.079234	0.164413	0.05796	0.52524	0.263978	1.07478	25	52	19	181	75	314	GO:0006508;GO:0004519;GO:0003824;GO:0046872;GO:0003964;GO:0004190;	BP;MF;MF;MF;MF;MF;	proteolysis;endonuclease activity;catalytic activity;metal ion binding;RNA-directed DNA polymerase activity;aspartic-type endopeptidase activity;	-	-	-	uncharacterized protein LOC129892767 [Solanum dulcamara]	PF00078.31	Reverse transcriptase (RNA-dependent DNA polymerase)	Transposon TX1 uncharacterized 149 kDa protein OS=Xenopus laevis OX=8355 PE=4 SV=1	44SVG	S	RNase H family protein	-	-	-	-	KOG1074	[K]	Transcription;	Transcriptional repressor SALM	-
ZLC10G0013280	ZLC10G0013280	1.44101	1.69697	0.000200142	0.104106	up	2.02568	3.03198	4.1041	0.732068	1.05341	0.808922	128	195	275	53	62	49	GO:0015031;GO:0007029;GO:0005524;GO:0019439;GO:0005576;GO:0070681;GO:0050540;GO:0005737;GO:0009851;GO:0030150;GO:0005654;GO:0009684;GO:0004040;GO:0030411;GO:0043864;GO:0005829;GO:0032543;GO:0050567;GO:0016810;GO:0006412;GO:0018750;GO:0005741;GO:0019381;GO:0006626;GO:0004067;GO:0030956;GO:0009941;GO:0009536;GO:0005739;GO:0009707;GO:0009507;GO:0006582;	BP;BP;MF;BP;CC;BP;MF;CC;BP;BP;CC;BP;MF;MF;MF;CC;BP;MF;MF;BP;MF;CC;BP;BP;MF;CC;CC;CC;CC;CC;CC;BP;	protein transport;endoplasmic reticulum organization;ATP binding;obsolete aromatic compound catabolic process;extracellular region;glutaminyl-tRNAGln biosynthesis via transamidation;2-aminomuconate deaminase activity;cytoplasm;auxin biosynthetic process;protein import into mitochondrial matrix;nucleoplasm;indoleacetic acid biosynthetic process;amidase activity;scytalone dehydratase activity;indol…	K01426	ko01100;ko00380;ko00330;ko00360	Metabolic pathways;Tryptophan metabolism;Arginine and proline metabolism;Phenylalanine metabolism	amidase 1 [Capsicum annuum]	PF01425.25	Amidase	Amidase 1 OS=Arabidopsis thaliana OX=3702 GN=AMI1 PE=1 SV=1	44EF1	J	Amidase	COG0154	Asp-tRNAAsn/Glu-tRNAGln amidotransferase A subunit or related amidase	J	Translation, ribosomal structure and biogenesis	KOG1211	[J]	Translation, ribosomal structure and biogenesis;	Amidases	-
ZLC01G0030410	ZLC01G0030410	4.25436	1.22737	0.000212973	0.107865	up	22.3343	40.6433	25.532	7.99734	12.2038	14.7766	1200	2235	1463	487	608	763	GO:0050832;GO:0006508;GO:0042802;GO:0000272;GO:0004175;GO:0043621;GO:0008843;GO:0006952;GO:0005576;GO:0004190;GO:0045735;GO:0048367;GO:0019863;GO:0010183;GO:0043086;GO:0006032;GO:0048046;GO:0004857;GO:0048364;	BP;BP;MF;BP;MF;MF;MF;BP;CC;MF;MF;BP;MF;BP;BP;BP;CC;MF;BP;	defense response to fungus;proteolysis;identical protein binding;polysaccharide catabolic process;endopeptidase activity;obsolete protein self-association;endochitinase activity;defense response;extracellular region;aspartic-type endopeptidase activity;nutrient reservoir activity;shoot system development;IgE binding;pollen tube guidance;negative regulation of catalytic activity;chitin catabolic p…	-	-	-	probable aspartic proteinase GIP2 [Capsicum annuum]	PF14541.10	Xylanase inhibitor C-terminal	Probable aspartic proteinase GIP2 OS=Nicotiana benthamiana OX=4100 GN=GIP2 PE=1 SV=1	3G89Y	O	Belongs to the peptidase A1 family	-	-	-	-	KOG1339	[O]	Posttranslational modification, protein turnover, chaperones;	Aspartyl protease	-
ZLC02G0013210	ZLC02G0013210	4.3374	-2.02743	0.000221715	0.109414	down	17.3571	6.98822	6.34312	33.698	56.9719	30.5115	573	237	224	1260	1742	967	GO:0042631;GO:0042651;GO:0046872;GO:0009645;GO:0010119;GO:0009782;GO:0009534;GO:0010196;GO:0015979;GO:0009416;GO:0005634;GO:0009579;GO:0010218;GO:0090333;GO:0009269;GO:0048046;GO:0009517;GO:0005829;GO:0009737;GO:0000325;GO:0009765;GO:0031409;GO:0071215;GO:0042803;GO:0010114;GO:0005886;GO:0009507;GO:0010207;GO:0009522;GO:0003729;GO:0009409;GO:0016168;GO:0009523;GO:0009768;GO:0009644;GO:0009503;GO:…	BP;CC;MF;BP;BP;CC;CC;BP;BP;BP;CC;CC;BP;BP;BP;CC;CC;CC;BP;CC;BP;MF;BP;MF;BP;CC;CC;BP;CC;MF;BP;MF;CC;BP;BP;CC;CC;CC;BP;CC;CC;BP;CC;CC;CC;BP;BP;MF;	cellular response to water deprivation;thylakoid membrane;metal ion binding;response to low light intensity stimulus;regulation of stomatal movement;photosystem I antenna complex;chloroplast thylakoid;nonphotochemical quenching;photosynthesis;response to light stimulus;nucleus;thylakoid;response to far red light;regulation of stomatal closure;response to desiccation;apoplast;PSII associated light…	-	ko00196;ko01100	Photosynthesis - antenna proteins;Metabolic pathways	chlorophyll a-b binding protein 1B, chloroplastic [Capsicum annuum]	PF00504.25	Chlorophyll A-B binding protein	Chlorophyll a-b binding protein 1B, chloroplastic OS=Solanum lycopersicum OX=4081 GN=CAB1B PE=3 SV=1	44T2Z	C	The light-harvesting complex (LHC) functions as a light receptor, it captures and delivers excitation energy to photosystems with which it is closely associated	-	-	-	-	-	-	-	-	-
ZLC01G0020670	ZLC01G0020670	5.28808	-0.978042	0.000301051	0.144851	nonsig	24.8319	28.5304	32.0478	66.3814	48.6429	41.1946	1792	2108	2467	5425	3251	2855	GO:0032580;GO:0005576;GO:0099618;GO:0005737;GO:0008460;GO:0005768;GO:0015012;GO:0001503;GO:0030166;GO:0019853;GO:0045492;GO:0019305;GO:0000138;GO:0005802;GO:0032991;GO:0016829;GO:0045226;GO:2001315;GO:0070403;GO:0070062;GO:0048046;GO:0030198;GO:0071555;GO:0005829;GO:0009103;GO:0042732;GO:0042803;GO:0000139;GO:0005777;GO:0045552;GO:0030206;GO:0047918;GO:0005886;GO:0047890;GO:0048040;GO:0046677;GO:…	CC;CC;MF;CC;MF;CC;BP;BP;BP;BP;BP;BP;CC;CC;CC;MF;BP;BP;MF;CC;CC;BP;BP;CC;BP;BP;MF;CC;CC;MF;BP;MF;CC;MF;MF;BP;MF;BP;MF;BP;MF;CC;MF;BP;CC;CC;BP;BP;CC;BP;CC;	Golgi cisterna membrane;extracellular region;UDP-glucuronic acid dehydrogenase activity;cytoplasm;dTDP-glucose 4,6-dehydratase activity;endosome;heparan sulfate proteoglycan biosynthetic process;ossification;proteoglycan biosynthetic process;L-ascorbic acid biosynthetic process;xylan biosynthetic process;dTDP-rhamnose biosynthetic process;Golgi trans cisterna;trans-Golgi network;protein-containin…	K12449	ko01100;ko00520	Metabolic pathways;Amino sugar and nucleotide sugar metabolism	UDP-D-apiose/UDP-D-xylose synthase 2 [Capsicum annuum]	PF01370.25	NAD dependent epimerase/dehydratase family	UDP-D-apiose/UDP-D-xylose synthase 2 OS=Arabidopsis thaliana OX=3702 GN=AXS2 PE=2 SV=1	44BA7	GM	UDP-D-apiose UDP-D-xylose synthase	COG0451	Nucleoside-diphosphate-sugar epimerase	M	Cell wall/membrane/envelope biogenesis	KOG1429	[GM]	Carbohydrate transport and metabolism; Cell wall/membrane/envelope biogenesis;	dTDP-glucose 4-6-dehydratase/UDP-glucuronic acid decarboxylase	-
ZLC10G0004930	ZLC10G0004930	5.95987	-1.65026	0.000330641	0.155208	down	45.3738	40.8195	26.5929	176.238	82.7649	72.2022	989	911	619	4350	1671	1512	-	-	-	-	-	-	uncharacterized protein LOC107845694 [Capsicum annuum]	PF13510.10	2Fe-2S iron-sulfur cluster binding domain	-	44UIG	S	function	-	-	-	-	-	-	-	-	-
ZLC09G0023590	ZLC09G0023590	8.31837	0.400836	0.000441464	0.195374	nonsig	344.483	401.201	385.214	270.874	256.889	280.179	22969	27663	27401	20534	15692	17683	GO:0005829;GO:0050832;GO:0009793;GO:0009860;GO:0080092;GO:0042802;GO:0009664;GO:2001108;GO:0005634;GO:2000012;GO:0009531;GO:0005737;GO:0016324;GO:0090406;GO:0080147;GO:0048767;GO:0005886;GO:0048364;GO:0005085;	CC;BP;BP;BP;BP;MF;BP;BP;CC;BP;CC;CC;CC;CC;BP;BP;CC;BP;MF;	cytosol;defense response to fungus;embryo development ending in seed dormancy;pollen tube growth;regulation of pollen tube growth;identical protein binding;plant-type cell wall organization;positive regulation of Rho guanyl-nucleotide exchange factor activity;nucleus;regulation of auxin polar transport;secondary cell wall;cytoplasm;apical plasma membrane;pollen tube;root hair cell development;roo…	-	-	-	rop guanine nucleotide exchange factor 7 [Capsicum annuum]	PF03759.17	PRONE (Plant-specific Rop nucleotide exchanger)	Rop guanine nucleotide exchange factor 7 OS=Arabidopsis thaliana OX=3702 GN=ROPGEF7 PE=1 SV=1	44CKG	G	Rop guanine nucleotide exchange factor	-	-	-	-	-	-	-	-	-
ZLC01G0010160	ZLC01G0010160	2.96734	1.47328	0.000449411	0.195374	up	11.6925	9.8256	13.7562	4.56011	4.81646	2.49004	450	387	565	199	172	92	GO:0045281;GO:0051539;GO:0046872;GO:0045284;GO:0051538;GO:0006105;GO:0051537;GO:0005737;GO:0009055;GO:0045333;GO:0005654;GO:0008177;GO:0045273;GO:0045257;GO:0006113;GO:0019645;GO:0000104;GO:0031966;GO:0005829;GO:0005743;GO:0009060;GO:0006121;GO:0006099;GO:0008270;GO:0009061;GO:0044780;GO:0005886;GO:0005749;GO:0000329;GO:0006106;GO:0019646;GO:0051536;GO:0070469;GO:0102040;GO:0016020;GO:0009536;GO:…	CC;MF;MF;CC;MF;BP;MF;CC;MF;BP;CC;MF;CC;CC;BP;BP;MF;CC;CC;CC;BP;BP;BP;MF;BP;BP;CC;CC;CC;BP;BP;MF;CC;MF;CC;CC;MF;CC;BP;MF;BP;	obsolete succinate dehydrogenase complex;4 iron, 4 sulfur cluster binding;metal ion binding;obsolete plasma membrane fumarate reductase complex;3 iron, 4 sulfur cluster binding;succinate metabolic process;2 iron, 2 sulfur cluster binding;cytoplasm;electron transfer activity;cellular respiration;nucleoplasm;succinate dehydrogenase (quinone) activity;respiratory chain complex II (succinate dehydrog…	K00235	ko01100;ko01110;ko01200;ko00190;ko00020	Metabolic pathways;Biosynthesis of secondary metabolites;Carbon metabolism;Oxidative phosphorylation;Citrate cycle (TCA cycle)	succinate dehydrogenase [ubiquinone] iron-sulfur subunit 3, mitochondrial [Capsicum annuum]	PF13085.10	2Fe-2S iron-sulfur cluster binding domain	Succinate dehydrogenase [ubiquinone] iron-sulfur subunit 3, mitochondrial OS=Arabidopsis thaliana OX=3702 GN=SDH2-3 PE=1 SV=1	44DYT	C	Iron-sulfur protein (IP) subunit of succinate dehydrogenase (SDH) that is involved in complex II of the mitochondrial electron transport chain and is responsible for transferring electrons from succinate to ubiquinone (coenzyme Q)	COG0479	Succinate dehydrogenase/fumarate reductase, Fe-S protein subunit	C	Energy production and conversion	KOG3049	[C]	Energy production and conversion;	Succinate dehydrogenase, Fe-S protein subunit	-
ZLC03G0013860	ZLC03G0013860	3.59107	-3.11658	0.000455637	0.195374	down	9.40408	2.7477	1.72663	82.1613	16.9892	18.257	159	48	32	1570	266	296	GO:0050832;GO:0009506;GO:0006952;GO:0005576;GO:0005739;GO:0031640;	BP;CC;BP;CC;CC;BP;	defense response to fungus;plasmodesma;defense response;extracellular region;mitochondrion;killing of cells of another organism;	-	-	-	defensin J1-2-like [Capsicum annuum]	PF00304.24	Gamma-thionin family	Defensin-like protein 10 OS=Arabidopsis thaliana OX=3702 GN=PDF2.6 PE=3 SV=1	44U5F	T	Belongs to the DEFL family	-	-	-	-	-	-	-	-	-
ZLC03G0037280	ZLC03G0037280	2.19534	-1.03486	0.000456814	0.195374	down	2.25606	2.71644	2.73525	4.75465	4.48083	5.47411	96	118	124	229	177	224	GO:0006284;GO:0034039;GO:0051539;GO:0034644;GO:0046872;GO:0141016;GO:0004844;GO:0042644;GO:0003906;GO:0035485;GO:0006979;GO:0090297;GO:0006298;GO:0005759;GO:0060546;GO:0019104;GO:0005634;GO:0006281;GO:0005654;GO:0008534;GO:0032357;GO:0006974;GO:0006289;GO:0070301;GO:0097510;GO:0006285;GO:0003684;GO:0003690;GO:0034042;GO:0004519;GO:0045008;GO:0000701;GO:0005886;GO:0009274;GO:0032407;GO:0140078;GO:…	BP;MF;MF;BP;MF;MF;MF;CC;MF;MF;BP;BP;BP;CC;BP;MF;CC;BP;CC;MF;MF;BP;BP;BP;BP;BP;MF;MF;MF;MF;BP;MF;CC;CC;MF;MF;MF;MF;MF;MF;BP;CC;BP;BP;	base-excision repair;8-oxo-7,8-dihydroguanine DNA N-glycosylase activity;4 iron, 4 sulfur cluster binding;cellular response to UV;metal ion binding;G/T mismatch-specific thymine-DNA glycosylase activity;uracil DNA N-glycosylase activity;chloroplast nucleoid;DNA-(apurinic or apyrimidinic site) endonuclease activity;adenine/guanine mispair binding;response to oxidative stress;positive regulation of…	K10773	ko03410	Base excision repair	endonuclease III homolog 1, chloroplastic [Capsicum annuum]	PF00730.29	HhH-GPD superfamily base excision DNA repair protein	Endonuclease III homolog 1, chloroplastic OS=Arabidopsis thaliana OX=3702 GN=NTH1 PE=2 SV=2	44Q9I	L	Bifunctional DNA N-glycosylase with associated apurinic apyrimidinic (AP) lyase function that catalyzes the first step in base excision repair (BER), the primary repair pathway for the repair of oxidative DNA damage. The DNA N-glycosylase activity releases the damaged DNA base from DNA by cleaving the N- glycosidic bond, leaving an AP site. The AP lyase activity cleaves the phosphodiester bond 3'…	COG0177	Endonuclease III	L	Replication, recombination and repair	KOG1921	[L]	Replication, recombination and repair;	Endonuclease III	-
ZLC09G0024540	ZLC09G0024540	4.44465	0.678659	0.000486076	0.20001	nonsig	22.822	27.7141	31.3919	15.4815	15.0474	17.1935	966	1201	1417	742	590	699	GO:0016020;GO:0000139;GO:0005794;GO:0030672;GO:0022857;	CC;CC;CC;CC;MF;	membrane;Golgi membrane;Golgi apparatus;synaptic vesicle membrane;transmembrane transporter activity;	K15287	-	-	solute carrier family 35 member F2 isoform X1 [Capsicum annuum]	PF06027.16	Solute carrier family 35	Solute carrier family 35 member F1 OS=Homo sapiens OX=9606 GN=SLC35F1 PE=1 SV=2	44G3D	EG	Solute carrier family 35 member	-	-	-	-	KOG2766	[S]	Function unknown;	Predicted membrane protein	-
ZLC08G0026500	ZLC08G0026500	4.53321	-2.84335	0.000488436	0.20001	down	7.47872	16.277	10.0267	119.606	7.18839	95.6002	209	466	299	3782	186	2563	GO:0009611;GO:0005829;GO:0050832;GO:0009737;GO:0005507;GO:0046872;GO:1902075;GO:0016151;GO:0071465;GO:0009409;GO:0005634;GO:0010286;GO:0009408;GO:0009415;GO:0006970;GO:0009961;GO:0009631;GO:0009414;	BP;CC;BP;BP;MF;MF;BP;MF;BP;BP;CC;BP;BP;BP;BP;BP;BP;BP;	response to wounding;cytosol;defense response to fungus;response to abscisic acid;copper ion binding;metal ion binding;cellular response to salt;nickel cation binding;cellular response to desiccation;response to cold;nucleus;heat acclimation;response to heat;response to water;response to osmotic stress;response to 1-aminocyclopropane-1-carboxylic acid;cold acclimation;response to water deprivatio…	-	-	-	late embryogenesis abundant protein [Capsicum annuum]	PF00257.23	Dehydrin	Probable dehydrin LEA OS=Arabidopsis thaliana OX=3702 GN=LEA PE=2 SV=1	44K9A	S	Belongs to the plant dehydrin family	-	-	-	-	-	-	-	-	-
ZLC01G0026840	ZLC01G0026840	2.66873	1.10946	0.000523242	0.209041	up	7.94102	8.55862	6.35881	3.94879	3.18267	4.07776	486	540	389	264	164	179	GO:0000436;GO:0001221;GO:0048510;GO:0009555;GO:0009785;GO:0000792;GO:0000979;GO:0110039;GO:0006355;GO:1903715;GO:0000785;GO:0000981;GO:0005634;GO:0001228;GO:0005654;GO:0090575;GO:0055046;GO:0032993;GO:0000976;GO:0010468;GO:0009414;GO:0009888;GO:0009793;GO:0045944;GO:0045893;GO:0009408;GO:0048316;GO:0003700;GO:0045892;GO:0006109;GO:0006357;GO:0140585;GO:0035065;GO:0048511;GO:0043565;GO:0009567;GO:…	BP;MF;BP;BP;BP;CC;MF;BP;BP;BP;CC;MF;CC;MF;CC;CC;BP;CC;MF;BP;BP;BP;BP;BP;BP;BP;BP;MF;BP;BP;BP;MF;BP;BP;MF;BP;BP;BP;BP;MF;BP;CC;MF;BP;MF;	carbon catabolite activation of transcription from RNA polymerase II promoter;transcription coregulator binding;regulation of timing of transition from vegetative to reproductive phase;pollen development;blue light signaling pathway;heterochromatin;RNA polymerase II core promoter sequence-specific DNA binding;positive regulation of nematode male tail tip morphogenesis;regulation of DNA-templated …	K08064	-	-	nuclear transcription factor Y subunit A-1 isoform X1 [Capsicum annuum]	PF02045.19	CCAAT-binding transcription factor (CBF-B/NF-YA) subunit B	Nuclear transcription factor Y subunit A-1 OS=Arabidopsis thaliana OX=3702 GN=NFYA1 PE=2 SV=1	44KIH	K	CCAAT-Binding transcription Factor	-	-	-	-	KOG1561	[K]	Transcription;	CCAAT-binding factor, subunit B (HAP2)	NF-YA
ZLC01G0031040	ZLC01G0031040	6.57335	-0.588428	0.000532214	0.209041	nonsig	79.8942	83.3125	75.4066	116.853	99.1771	120.227	5588	5979	5629	9275	6428	8081	GO:0009505;GO:1901704;GO:0007416;GO:0010150;GO:0005783;GO:0046872;GO:0005524;GO:0044297;GO:1903670;GO:0042254;GO:0019706;GO:0005737;GO:0030145;GO:0010636;GO:0043204;GO:0022626;GO:0009579;GO:0005507;GO:0005634;GO:0010594;GO:0009506;GO:0001525;GO:0032991;GO:0006909;GO:0016595;GO:0006536;GO:0070062;GO:0048046;GO:0009267;GO:0004356;GO:0005829;GO:0034399;GO:0000287;GO:0050679;GO:0006542;GO:0032024;GO:…	CC;BP;BP;BP;CC;MF;MF;CC;BP;BP;MF;CC;MF;BP;CC;CC;CC;MF;CC;BP;CC;BP;CC;BP;MF;BP;CC;CC;BP;MF;CC;CC;MF;BP;BP;BP;BP;CC;BP;BP;CC;CC;CC;BP;MF;MF;CC;BP;MF;BP;MF;CC;MF;MF;BP;BP;BP;BP;CC;CC;CC;CC;CC;MF;CC;BP;CC;	plant-type cell wall;L-glutamine biosynthetic process;synapse assembly;leaf senescence;endoplasmic reticulum;metal ion binding;ATP binding;cell body;regulation of sprouting angiogenesis;ribosome biogenesis;protein-cysteine S-palmitoyltransferase activity;cytoplasm;manganese ion binding;positive regulation of mitochondrial fusion;perikaryon;cytosolic ribosome;thylakoid;copper ion binding;nucleus;r…	K01915	ko01100;ko01230;ko00910;ko00250;ko00630;ko00220	Metabolic pathways;Biosynthesis of amino acids;Nitrogen metabolism;Alanine, aspartate and glutamate metabolism;Glyoxylate and dicarboxylate metabolism;Arginine biosynthesis	glutamine synthetase, chloroplastic [Capsicum annuum]	PF05512.15	AWPM-19-like family	Glutamine synthetase, chloroplastic OS=Daucus carota OX=4039 GN=GLN2 PE=2 SV=1	44IU7	E	glutamine synthetase	COG0174	Glutamine synthetase	E	Amino acid transport and metabolism	KOG0683	[E]	Amino acid transport and metabolism;	Glutamine synthetase	-
ZLC08G0003570	ZLC08G0003570	0.790764	-2.91386	0.000545327	0.209907	down	0.187556	0.303041	0.220925	1.48933	0.255394	3.54043	35	54	43	293	45	576	GO:0051302;GO:0009729;GO:0010150;GO:0010080;GO:0048281;GO:0038023;GO:0009825;GO:0010359;GO:0040015;GO:0010192;GO:0005768;GO:0042659;GO:0048354;GO:0051428;GO:2000038;GO:0010074;GO:0048229;GO:0009808;GO:0010102;GO:0009734;GO:1902025;GO:0080092;GO:0009414;GO:0002237;GO:0045184;GO:0010449;GO:0031349;GO:0009944;GO:0048226;GO:1901653;GO:0002764;GO:0031347;GO:0006468;GO:0042802;GO:0009664;GO:0160073;GO:…	BP;BP;BP;BP;BP;MF;BP;BP;BP;BP;CC;BP;BP;MF;BP;BP;BP;BP;BP;BP;BP;BP;BP;BP;BP;BP;BP;BP;CC;BP;BP;BP;BP;MF;BP;BP;BP;BP;BP;BP;BP;BP;BP;BP;CC;BP;BP;BP;BP;MF;CC;MF;BP;BP;BP;BP;BP;CC;CC;MF;MF;MF;CC;BP;MF;BP;BP;BP;BP;BP;BP;BP;CC;BP;MF;CC;CC;BP;MF;BP;MF;BP;CC;MF;BP;BP;CC;BP;BP;BP;BP;BP;BP;BP;MF;BP;MF;BP;BP;BP;CC;BP;BP;BP;CC;BP;CC;MF;BP;BP;BP;BP;BP;BP;CC;MF;MF;BP;BP;MF;BP;BP;BP;BP;BP;BP;CC;BP;BP;BP;BP;BP;BP;…	regulation of cell division;detection of brassinosteroid stimulus;leaf senescence;regulation of floral meristem growth;inflorescence morphogenesis;signaling receptor activity;multidimensional cell growth;regulation of anion channel activity;negative regulation of multicellular organism growth;mucilage biosynthetic process;endosome;regulation of cell fate specification;mucilage biosynthetic proces…	K20718	ko04016	MAPK signaling pathway - plant	LRR receptor-like serine/threonine-protein kinase ERECTA [Capsicum annuum]	PF00560.37	Leucine Rich Repeat	LRR receptor-like serine/threonine-protein kinase ERECTA OS=Arabidopsis thaliana OX=3702 GN=ERECTA PE=1 SV=1	44HNP	T	Belongs to the protein kinase superfamily. Ser Thr protein kinase family	COG4886	Leucine-rich repeat (LRR) protein	K	Transcription	-	-	-	-	-
ZLC11G0025710	ZLC11G0025710	1.63235	2.33295	0.000558482	0.210756	up	6.20647	5.00816	2.45	0.297544	1.18707	1.09435	475	393	201	26	85	81	GO:0010150;GO:0045087;GO:0007639;GO:0005524;GO:0090558;GO:0009751;GO:0005576;GO:0015026;GO:0004674;GO:0006071;GO:0005516;GO:0010008;GO:0008219;GO:0006979;GO:0004714;GO:0033612;GO:0040008;GO:0004672;GO:0046777;GO:0048653;GO:0004675;GO:0005634;GO:1905393;GO:0005102;GO:0009506;GO:0006952;GO:0032991;GO:0009742;GO:0008289;GO:0007030;GO:0010227;GO:0009861;GO:0010068;GO:0009556;GO:0071446;GO:0005829;GO:…	BP;BP;BP;MF;BP;BP;CC;MF;MF;BP;MF;CC;BP;BP;MF;MF;BP;MF;BP;BP;MF;CC;BP;MF;CC;BP;CC;BP;MF;BP;BP;BP;BP;BP;BP;CC;CC;BP;BP;BP;MF;BP;BP;BP;BP;MF;MF;MF;BP;BP;MF;BP;BP;CC;BP;MF;BP;BP;BP;BP;BP;BP;MF;BP;BP;CC;BP;BP;BP;BP;BP;CC;BP;BP;MF;	leaf senescence;innate immune response;homeostasis of number of meristem cells;ATP binding;plant epidermis development;response to salicylic acid;extracellular region;coreceptor activity;protein serine/threonine kinase activity;glycerol metabolic process;calmodulin binding;endosome membrane;cell death;response to oxidative stress;transmembrane receptor protein tyrosine kinase activity;receptor se…	-	-	-	LEAF RUST 10 DISEASE-RESISTANCE LOCUS RECEPTOR-LIKE PROTEIN KINASE-like 2.1 isoform X1 [Capsicum annuum]	PF07714.21	Protein tyrosine and serine/threonine kinase	LEAF RUST 10 DISEASE-RESISTANCE LOCUS RECEPTOR-LIKE PROTEIN KINASE-like 2.1 OS=Arabidopsis thaliana OX=3702 GN=LRK10L-2.1 PE=3 SV=1	44RHN	T	receptor kinase	COG0666	Ankyrin repeat	T	Signal transduction mechanisms	KOG1187	[T]	Signal transduction mechanisms;	Serine/threonine protein kinase	-
ZLC02G0016150	ZLC02G0016150	0.747752	-2.63648	0.000670434	0.248138	down	0.154074	0.430785	0.0979	1.57665	1.21805	1.1636	8	22	6	89	57	56	GO:0048449;GO:0010150;GO:0046340;GO:0052651;GO:0047714;GO:0005576;GO:0052740;GO:0030600;GO:0008970;GO:0005737;GO:0005811;GO:0009695;GO:0102549;GO:0047372;GO:0071493;GO:0016042;GO:0005739;GO:0019433;GO:0010187;GO:0005829;GO:0010027;GO:0010582;GO:0030308;GO:0004806;GO:0019915;GO:0009570;GO:0004620;GO:0009611;GO:0006629;GO:0050832;GO:0009650;GO:0016787;GO:0010287;GO:0052739;GO:0045493;GO:0009507;	BP;BP;BP;BP;MF;CC;MF;MF;MF;CC;CC;BP;MF;MF;BP;BP;CC;BP;BP;CC;BP;BP;BP;MF;BP;CC;MF;BP;BP;BP;BP;MF;CC;MF;BP;CC;	floral organ formation;leaf senescence;diacylglycerol catabolic process;monoacylglycerol catabolic process;galactolipase activity;extracellular region;obsolete 1-acyl-2-lysophosphatidylserine acylhydrolase activity;feruloyl esterase activity;phospholipase A1 activity;cytoplasm;lipid droplet;jasmonic acid biosynthetic process;obsolete 1-18:1-2-16:0-monogalactosyldiacylglycerol lipase activity;mono…	-	-	-	phospholipase A1-II 1-like [Lycium barbarum]	PF01764.29	Lipase (class 3)	Phospholipase A1-II 1 OS=Oryza sativa subsp. japonica OX=39947 GN=Os01g0651100 PE=3 SV=2	44PK7	I	Triacylglycerol lipase	COG3675	Predicted lipase	I	Lipid transport and metabolism	KOG4569	[I]	Lipid transport and metabolism;	Predicted lipase	-
ZLC02G0020840	ZLC02G0020840	2.08772	-3.53939	0.000701869	0.254871	down	1.88416	0.29589	1.51371	34.5367	2.42082	4.16522	129	21	111	2674	154	274	GO:0009505;GO:0048359;GO:0005783;GO:0009835;GO:0005576;GO:0010119;GO:0030599;GO:1902066;GO:0005737;GO:0005768;GO:0031640;GO:0045330;GO:1990110;GO:0005634;GO:0051722;GO:0045490;GO:0009506;GO:0050829;GO:0042545;GO:0090406;GO:0010043;GO:0048358;GO:0052689;GO:0010187;GO:0048046;GO:0010468;GO:0030598;GO:0005829;GO:0000325;GO:0009860;GO:0009624;GO:0000139;GO:0009620;GO:0045488;GO:0071456;GO:0005886;GO:…	CC;BP;CC;BP;CC;BP;MF;BP;CC;CC;BP;MF;BP;CC;MF;BP;CC;BP;BP;CC;BP;BP;MF;BP;CC;BP;MF;CC;CC;BP;BP;CC;BP;BP;BP;CC;MF;BP;CC;BP;BP;MF;BP;BP;CC;MF;MF;CC;CC;BP;BP;BP;BP;BP;CC;BP;	plant-type cell wall;mucilage metabolic process involved in seed coat development;endoplasmic reticulum;fruit ripening;extracellular region;regulation of stomatal movement;pectinesterase activity;regulation of cell wall pectin metabolic process;cytoplasm;endosome;killing of cells of another organism;obsolete aspartyl esterase activity;callus formation;nucleus;protein C-terminal methylesterase act…	-	ko00040;ko01100	Pentose and glucuronate interconversions;Metabolic pathways	pectinesterase [Capsicum annuum]	PF01095.23	Pectinesterase	Pectinesterase/pectinesterase inhibitor 18 OS=Arabidopsis thaliana OX=3702 GN=PME18 PE=1 SV=3	44PKE	G	Acts in the modification of cell walls via demethylesterification of cell wall pectin	COG4677	Pectin methylesterase and related acyl-CoA thioesterases	GI	-	-	-	-	-	-
ZLC06G0006890	ZLC06G0006890	6.06031	-1.69111	0.000811695	0.28571	down	51.9525	43.6275	25.963	203.029	67.0613	98.8056	1536	1321	819	6799	1837	2806	GO:0009579;GO:0009767;GO:0009522;GO:0003729;GO:0005576;GO:0009768;GO:0009535;GO:0009507;	CC;BP;CC;MF;CC;BP;CC;CC;	thylakoid;photosynthetic electron transport chain;photosystem I;mRNA binding;extracellular region;photosynthesis, light harvesting in photosystem I;chloroplast thylakoid membrane;chloroplast;	K14332	ko00195	Photosynthesis	photosystem I subunit O [Capsicum annuum]	-	-	Photosystem I subunit O OS=Arabidopsis thaliana OX=3702 GN=PSAO PE=1 SV=1	44TBH	S	Photosystem I subunit	-	-	-	-	-	-	-	-	-
ZLC02G0024460	ZLC02G0024460	8.42782	-2.19883	0.000816485	0.28571	down	139.522	270.749	193.889	1540.67	176.664	817.209	3115	6189	4619	38964	3654	17525	GO:0005856;GO:0006006;GO:0009534;GO:0005737;GO:0006979;GO:0009753;GO:0000981;GO:0009579;GO:0005634;GO:0036464;GO:0004792;GO:0005829;GO:0045944;GO:0030611;GO:0050337;GO:0008794;GO:0071722;GO:0003690;GO:0009611;GO:0043565;GO:0046685;GO:0042802;GO:0048471;GO:0044877;GO:0070221;GO:0009536;GO:0003824;GO:0009941;GO:0009535;GO:0005739;GO:0009507;	CC;BP;CC;CC;BP;BP;MF;CC;CC;CC;MF;CC;BP;MF;MF;MF;BP;MF;BP;MF;BP;MF;CC;MF;BP;CC;MF;CC;CC;CC;CC;	cytoskeleton;glucose metabolic process;chloroplast thylakoid;cytoplasm;response to oxidative stress;response to jasmonic acid;DNA-binding transcription factor activity, RNA polymerase II-specific;thylakoid;nucleus;cytoplasmic ribonucleoprotein granule;thiosulfate sulfurtransferase activity;cytosol;positive regulation of transcription by RNA polymerase II;arsenate reductase activity;thiosulfate-th…	-	-	-	thiosulfate sulfurtransferase 16, chloroplastic [Capsicum annuum]	PF00581.24	Rhodanese-like domain	Rhodanese-like domain-containing protein 15, chloroplastic OS=Arabidopsis thaliana OX=3702 GN=STR15 PE=2 SV=1	44JU9	P	Rhodanese Homology Domain	COG0607	Rhodanese-related sulfurtransferase	P	Inorganic ion transport and metabolism	KOG1530	[P]	Inorganic ion transport and metabolism;	Rhodanese-related sulfurtransferase	-
ZLC05G0007500	ZLC05G0007500	1.11726	5.5732	0.000833796	0.286558	up	1.68804	13.005	1.17134	0	0.275072	0	68	536	51	0	11	0	GO:0009505;GO:0010228;GO:0046872;GO:0005783;GO:0044347;GO:0005576;GO:0005509;GO:0005737;GO:0006979;GO:0009416;GO:0004601;GO:0005634;GO:0005773;GO:0009506;GO:0032922;GO:0042744;GO:0002215;GO:0006952;GO:0009808;GO:0080001;GO:0099503;GO:0010043;GO:0009269;GO:0048046;GO:0005829;GO:0097167;GO:0002221;GO:0009908;GO:0000325;GO:0042538;GO:0045926;GO:0140825;GO:0010089;GO:0009877;GO:0071456;GO:0005886;GO:…	CC;BP;MF;CC;BP;CC;MF;CC;BP;BP;MF;CC;CC;CC;BP;BP;BP;BP;BP;BP;CC;BP;BP;CC;CC;BP;BP;BP;CC;BP;BP;MF;BP;BP;BP;CC;BP;BP;BP;BP;BP;BP;BP;BP;MF;BP;CC;BP;MF;BP;CC;BP;MF;BP;BP;	plant-type cell wall;vegetative to reproductive phase transition of meristem;metal ion binding;endoplasmic reticulum;cell wall polysaccharide catabolic process;extracellular region;calcium ion binding;cytoplasm;response to oxidative stress;response to light stimulus;peroxidase activity;nucleus;vacuole;plasmodesma;circadian regulation of gene expression;hydrogen peroxide catabolic process;defense …	K00430	ko01100;ko01110;ko00940	Metabolic pathways;Biosynthesis of secondary metabolites;Phenylpropanoid biosynthesis	lignin-forming anionic peroxidase-like [Capsicum annuum]	PF00141.27	Peroxidase	Lignin-forming anionic peroxidase OS=Nicotiana sylvestris OX=4096 PE=2 SV=1	44RY0	Q	Belongs to the peroxidase family. Classical plant (class III) peroxidase subfamily	-	-	-	-	-	-	-	-	-
ZLC01G0036020	ZLC01G0036020	6.23113	-0.825129	0.000902442	0.304709	nonsig	54.9911	53.9476	64.8043	105.749	76.043	106.926	792	795	995	1724	1014	1478	GO:0009505;GO:0005576;GO:0009751;GO:0005516;GO:0009534;GO:0005768;GO:0042335;GO:0031640;GO:0006649;GO:0009723;GO:0042542;GO:0009506;GO:1901957;GO:0005802;GO:0006952;GO:0090627;GO:0099503;GO:0008289;GO:0048046;GO:0071555;GO:0009414;GO:0005829;GO:0009737;GO:0048316;GO:0050830;GO:0009607;GO:0005886;GO:0009611;GO:0090378;GO:0050832;GO:0006869;GO:0043245;GO:0016020;GO:0045735;GO:0005794;GO:0019863;GO:…	CC;CC;BP;MF;CC;CC;BP;BP;BP;BP;BP;CC;BP;CC;BP;BP;CC;MF;CC;BP;BP;CC;BP;BP;BP;BP;CC;BP;BP;BP;BP;CC;CC;MF;CC;MF;BP;BP;CC;	plant-type cell wall;extracellular region;response to salicylic acid;calmodulin binding;chloroplast thylakoid;endosome;cuticle development;killing of cells of another organism;phospholipid transfer to membrane;response to ethylene;response to hydrogen peroxide;plasmodesma;regulation of cutin biosynthetic process;trans-Golgi network;defense response;plant epidermal cell differentiation;secretory v…	-	-	-	non-specific lipid-transfer protein 1 [Capsicum annuum]	PF00234.26	Protease inhibitor/seed storage/LTP family	Non-specific lipid-transfer protein 1 OS=Foeniculum vulgare OX=2849586 PE=1 SV=1	44U20	O	Plant non-specific lipid-transfer proteins transfer phospholipids as well as galactolipids across membranes. May play a role in wax or cutin deposition in the cell walls of expanding epidermal cells and certain secretory tissues	-	-	-	-	-	-	-	-	-
ZLC08G0008270	ZLC08G0008270	3.18559	-1.18547	0.000923403	0.306411	down	5.88969	5.02221	5.86345	10.1513	8.7912	17.2431	369	322	392	720	510	1037	GO:0005783;GO:0009317;GO:0003989;GO:0005524;GO:2001295;GO:0016743;GO:0006633;GO:0009941;GO:0009536;GO:0009706;GO:0009570;GO:0009507;	CC;CC;MF;MF;BP;MF;BP;CC;CC;CC;CC;CC;	endoplasmic reticulum;acetyl-CoA carboxylase complex;acetyl-CoA carboxylase activity;ATP binding;malonyl-CoA biosynthetic process;carboxyl- or carbamoyltransferase activity;fatty acid biosynthetic process;chloroplast envelope;plastid;chloroplast inner membrane;chloroplast stroma;chloroplast;	K01962	ko01212;ko01100;ko00061;ko00640;ko01110;ko01200;ko00620	Fatty acid metabolism;Metabolic pathways;Fatty acid biosynthesis;Propanoate metabolism;Biosynthesis of secondary metabolites;Carbon metabolism;Pyruvate metabolism	acetyl-coenzyme A carboxylase carboxyl transferase subunit alpha, chloroplastic-like isoform X2 [Solanum dulcamara]	PF03255.18	Acetyl co-enzyme A carboxylase carboxyltransferase alpha subunit	Acetyl-coenzyme A carboxylase carboxyl transferase subunit alpha, chloroplastic OS=Arabidopsis thaliana OX=3702 GN=CAC3 PE=1 SV=1	44SYQ	I	Acetyl-coenzyme A carboxylase carboxyl transferase	COG0825	Acetyl-CoA carboxylase alpha subunit	I	Lipid transport and metabolism	-	-	-	-	-
ZLC02G0014500	ZLC02G0014500	2.93549	1.05526	0.000969533	0.316265	up	6.92666	10.3701	12.9128	3.51681	4.2264	5.77216	860	1319	1711	495	487	689	GO:0045087;GO:0007639;GO:0005524;GO:0009751;GO:0005576;GO:0019901;GO:0015026;GO:0004674;GO:0005516;GO:0010008;GO:0006979;GO:0060320;GO:0004714;GO:0033612;GO:0004672;GO:0046777;GO:0048653;GO:0004675;GO:0005634;GO:0005773;GO:0005102;GO:0009506;GO:0002229;GO:0006952;GO:0031663;GO:0052545;GO:0009861;GO:0009742;GO:0006955;GO:0004713;GO:1900459;GO:0005829;GO:0002237;GO:0009737;GO:0002221;GO:0031625;GO:…	BP;BP;MF;BP;CC;MF;MF;MF;MF;CC;BP;BP;MF;MF;MF;BP;BP;MF;CC;CC;MF;CC;BP;BP;BP;BP;BP;BP;BP;MF;BP;CC;BP;BP;BP;MF;BP;BP;MF;BP;BP;CC;MF;CC;BP;BP;MF;CC;BP;BP;BP;BP;MF;BP;BP;BP;CC;BP;BP;BP;CC;CC;MF;BP;BP;MF;	innate immune response;homeostasis of number of meristem cells;ATP binding;response to salicylic acid;extracellular region;protein kinase binding;coreceptor activity;protein serine/threonine kinase activity;calmodulin binding;endosome membrane;response to oxidative stress;rejection of self pollen;transmembrane receptor protein tyrosine kinase activity;receptor serine/threonine kinase binding;prot…	-	-	-	probable LRR receptor-like serine/threonine-protein kinase At1g07650 isoform X1 [Capsicum annuum]	PF07714.21	Protein tyrosine and serine/threonine kinase	Probable LRR receptor-like serine/threonine-protein kinase At1g07650 OS=Arabidopsis thaliana OX=3702 GN=At1g07650 PE=1 SV=1	44QPB	T	LRR receptor-like serine threonine-protein kinase At1g07650	COG4886	Leucine-rich repeat (LRR) protein	K	Transcription	-	-	-	-	-
ZLC01G0026090	ZLC01G0026090	3.13354	1.31079	0.00113719	0.364773	up	10.2056	20.9993	8.82934	3.4641	5.19451	5.81745	981	2069	915	385	462	572	GO:0009505;GO:0006004;GO:0005737;GO:0048868;GO:0005768;GO:0045489;GO:0007155;GO:0005634;GO:0000138;GO:0005802;GO:0010412;GO:0000137;GO:0051753;GO:0010395;GO:0071555;GO:0080157;GO:0005797;GO:0000139;GO:0006486;GO:0016757;GO:0052325;GO:0016020;GO:0005794;GO:0097502;GO:0010214;GO:0010197;GO:0008194;GO:0009507;	CC;BP;CC;BP;CC;BP;BP;CC;CC;CC;BP;CC;MF;BP;BP;BP;CC;CC;BP;MF;BP;CC;CC;BP;BP;BP;MF;CC;	plant-type cell wall;fucose metabolic process;cytoplasm;pollen tube development;endosome;pectin biosynthetic process;cell adhesion;nucleus;Golgi trans cisterna;trans-Golgi network;mannan metabolic process;Golgi cis cisterna;mannan synthase activity;rhamnogalacturonan I metabolic process;cell wall organization;regulation of plant-type cell wall organization or biogenesis;Golgi medial cisterna;Golg…	-	-	-	O-fucosyltransferase 20 [Capsicum annuum]	PF10250.13	GDP-fucose protein O-fucosyltransferase	O-fucosyltransferase 20 OS=Arabidopsis thaliana OX=3702 GN=OFUT20 PE=1 SV=1	44IXQ	G	GDP-fucose protein O-fucosyltransferase	-	-	-	-	-	-	-	-	-
ZLC12G0005660	ZLC12G0005660	4.70505	0.811737	0.00116731	0.367641	nonsig	27.549	35.9237	41.0526	15.1079	17.027	23.4633	2047	2733	3255	1272	1172	1675	GO:0000162;GO:0005737;GO:0004834;GO:0030170;GO:0052684;	BP;CC;MF;MF;MF;	tryptophan biosynthetic process;cytoplasm;tryptophan synthase activity;pyridoxal phosphate binding;L-serine hydro-lyase (adding indole, L-tryptophan-forming) activity;	K06001	ko01110;ko00260;ko00400;ko01100;ko01230	Biosynthesis of secondary metabolites;Glycine, serine and threonine metabolism;Phenylalanine, tyrosine and tryptophan biosynthesis;Metabolic pathways;Biosynthesis of amino acids	tryptophan synthase beta chain 2 [Capsicum annuum]	PF00291.29	Pyridoxal-phosphate dependent enzyme	Tryptophan synthase beta chain 2 OS=Aquifex aeolicus (strain VF5) OX=224324 GN=trpB2 PE=3 SV=1	44H56	E	Tryptophan synthase beta	COG1350	Predicted alternative tryptophan synthase beta-subunit (paralog of TrpB)	E	Amino acid transport and metabolism	KOG1395	[E]	Amino acid transport and metabolism;	Tryptophan synthase beta chain	-
ZLC11G0015130	ZLC11G0015130	2.30178	2.06142	0.00119952	0.367641	up	7.21495	16.1619	3.30009	1.49295	1.36725	3.01625	493	1130	241	116	87	198	GO:0046872;GO:0006085;GO:0005524;GO:0005576;GO:0008610;GO:0006633;GO:0006101;GO:0005737;GO:0004776;GO:0015936;GO:0005634;GO:0050074;GO:0005654;GO:0006107;GO:0006695;GO:0070062;GO:0005829;GO:0006084;GO:0000287;GO:0006099;GO:0035578;GO:0003878;GO:0006629;GO:0004775;GO:0016020;GO:0005739;GO:1904813;GO:0140615;	MF;BP;MF;CC;BP;BP;BP;CC;MF;BP;CC;MF;CC;BP;BP;CC;CC;BP;MF;BP;CC;MF;BP;MF;CC;CC;CC;CC;	metal ion binding;acetyl-CoA biosynthetic process;ATP binding;extracellular region;lipid biosynthetic process;fatty acid biosynthetic process;citrate metabolic process;cytoplasm;succinate-CoA ligase (GDP-forming) activity;coenzyme A metabolic process;nucleus;malate-CoA ligase activity;nucleoplasm;oxaloacetate metabolic process;cholesterol biosynthetic process;extracellular exosome;cytosol;acetyl-…	K01648	ko00020;ko01110;ko01100	Citrate cycle (TCA cycle);Biosynthesis of secondary metabolites;Metabolic pathways	ATP-citrate synthase alpha chain protein 2 [Capsicum annuum]	PF16114.9	ATP citrate lyase citrate-binding	ATP-citrate synthase alpha chain protein 2 OS=Arabidopsis thaliana OX=3702 GN=ACLA-2 PE=2 SV=1	44MUH	C	ATP-citrate synthase alpha chain protein	COG0045	Succinyl-CoA synthetase, beta subunit	C	Energy production and conversion	KOG1254	[C]	Energy production and conversion;	ATP-citrate lyase	-
ZLC03G0026200	ZLC03G0026200	1.96516	-1.60796	0.00120814	0.367641	down	1.81074	1.72505	1.47896	6.87641	3.68052	4.06217	53	52	47	221	99	114	-	-	-	-	-	-	putative glycine-rich cell wall structural protein 1 [Capsicum annuum]	-	-	-	44KV7	S	glycine-rich cell wall structural protein	-	-	-	-	-	-	-	-	-
ZLC10G0012510	ZLC10G0012510	5.6794	-1.37062	0.00122254	0.367641	down	37.3782	30.5523	33.233	39.8962	82.2922	127.281	3251	2721	3085	3932	6632	10635	GO:0009505;GO:0043531;GO:0010150;GO:0005524;GO:0009753;GO:0009416;GO:0005634;GO:0009579;GO:0046863;GO:0048046;GO:0030234;GO:0010319;GO:0009570;GO:0016887;GO:0042802;GO:0003729;GO:0009409;GO:0009941;GO:0009535;GO:0005794;GO:0010287;GO:0009507;	CC;MF;BP;MF;BP;BP;CC;CC;MF;CC;MF;CC;CC;MF;MF;MF;BP;CC;CC;CC;CC;CC;	plant-type cell wall;ADP binding;leaf senescence;ATP binding;response to jasmonic acid;response to light stimulus;nucleus;thylakoid;ribulose-1,5-bisphosphate carboxylase/oxygenase activator activity;apoplast;enzyme regulator activity;stromule;chloroplast stroma;ATP hydrolysis activity;identical protein binding;mRNA binding;response to cold;chloroplast envelope;chloroplast thylakoid membrane;Golgi…	-	-	-	ribulose bisphosphate carboxylase/oxygenase activase 2, chloroplastic [Capsicum annuum]	PF21228.1	Ribulose bisphosphate carboxylase/oxygenase activase, AAA, helical	Ribulose bisphosphate carboxylase/oxygenase activase 2, chloroplastic OS=Nicotiana tabacum OX=4097 GN=RCA PE=2 SV=1	44S8R	O	Ribulose bisphosphate carboxylase oxygenase activase	COG4451	Ribulose bisphosphate carboxylase small subunit	G	Carbohydrate transport and metabolism	KOG0651	[O]	Posttranslational modification, protein turnover, chaperones;	26S proteasome regulatory complex, ATPase RPT4	-
ZLC10G0012650	ZLC10G0012650	3.18782	-0.59351	0.00127782	0.377682	nonsig	6.40112	7.56641	6.64467	8.62742	9.21397	11.0121	601	747	658	940	818	992	GO:0051302;GO:0009825;GO:0009682;GO:0010439;GO:0007088;GO:0045691;GO:0035865;GO:0070176;GO:0030218;GO:0010199;GO:0009423;GO:0045723;GO:1990841;GO:0048354;GO:0032875;GO:0001228;GO:0000281;GO:1990019;GO:1904961;GO:0002931;GO:0007623;GO:0006974;GO:0009585;GO:0007307;GO:0009524;GO:0070301;GO:0000902;GO:0080092;GO:2000014;GO:0045165;GO:0009414;GO:0005829;GO:0006723;GO:0043266;GO:2001280;GO:0007141;GO:…	BP;BP;BP;BP;BP;BP;BP;CC;BP;BP;BP;BP;MF;BP;BP;MF;BP;BP;BP;BP;BP;BP;BP;BP;CC;BP;BP;BP;BP;BP;BP;CC;BP;BP;BP;BP;BP;BP;BP;BP;BP;MF;MF;BP;BP;CC;BP;BP;MF;BP;BP;BP;BP;CC;BP;BP;BP;BP;BP;BP;BP;BP;CC;BP;BP;BP;CC;BP;BP;BP;BP;BP;BP;BP;BP;BP;BP;BP;BP;BP;BP;BP;BP;BP;BP;CC;BP;MF;BP;BP;BP;BP;BP;BP;BP;BP;BP;BP;BP;BP;BP;BP;BP;BP;CC;BP;BP;BP;BP;BP;BP;BP;BP;BP;BP;BP;BP;BP;BP;BP;MF;MF;BP;MF;BP;BP;BP;BP;BP;CC;BP;BP;BP;…	regulation of cell division;multidimensional cell growth;induced systemic resistance;regulation of glucosinolate biosynthetic process;regulation of mitotic nuclear division;regulation of embryo sac central cell differentiation;cellular response to potassium ion;DRM complex;erythrocyte differentiation;organ boundary specification between lateral organs and the meristem;chorismate biosynthetic proc…	K09422	-	-	transcription factor MYB3R-3 [Capsicum annuum]	PF00249.35	Myb-like DNA-binding domain	Transcription factor MYB3R-5 OS=Arabidopsis thaliana OX=3702 GN=MYB3R5 PE=2 SV=1	44BUZ	K	Myb-like DNA-binding domain	-	-	-	-	KOG0048	[K]	Transcription;	Transcription factor, Myb superfamily	MYB-related
ZLC01G0011290	ZLC01G0011290	6.03801	-0.590142	0.00130244	0.377682	nonsig	57.0472	51.0851	55.0854	72.6263	80.5608	78.0445	4797	4399	4943	6919	6276	6304	GO:0042631;GO:0048527;GO:0009737;GO:0009853;GO:0043879;GO:0097339;GO:0019835;GO:1900231;GO:0012501;GO:0009941;GO:1901974;GO:0009706;GO:1901975;GO:0005886;GO:0009658;GO:0031640;GO:0009507;GO:0010118;	BP;BP;BP;BP;MF;BP;BP;BP;BP;CC;MF;CC;BP;CC;BP;BP;CC;BP;	cellular response to water deprivation;lateral root development;response to abscisic acid;photorespiration;glycolate transmembrane transporter activity;glycolate transmembrane transport;cytolysis;regulation of single-species biofilm formation on inanimate substrate;programmed cell death;chloroplast envelope;glycerate transmembrane transporter activity;chloroplast inner membrane;glycerate transmem…	-	-	-	plastidal glycolate/glycerate translocator 1, chloroplastic [Capsicum annuum]	PF04172.20	LrgB-like family	Plastidal glycolate/glycerate translocator 1, chloroplastic OS=Arabidopsis thaliana OX=3702 GN=PLGG1 PE=1 SV=1	44FHM	M	LrgB-like family	COG1346	Putative effector of murein hydrolase	M	Cell wall/membrane/envelope biogenesis	-	-	-	-	-
ZLC05G0026260	ZLC05G0026260	2.54709	-1.5539	0.00131568	0.377682	down	2.17416	4.74916	2.11548	9.69467	5.35975	9.30712	86	192	89	433	196	352	GO:0042631;GO:0042651;GO:0046872;GO:0009645;GO:0010119;GO:0009782;GO:0009534;GO:0010196;GO:0009416;GO:0015979;GO:0009579;GO:0005634;GO:0010218;GO:0005739;GO:0090333;GO:0009269;GO:0048046;GO:0009517;GO:0005829;GO:0009737;GO:0000325;GO:0009765;GO:0031409;GO:0042803;GO:0071215;GO:0010114;GO:0005886;GO:0080183;GO:0009507;GO:0010207;GO:0009522;GO:0003729;GO:0009409;GO:0009644;GO:0009523;GO:0009768;GO:…	BP;CC;MF;BP;BP;CC;CC;BP;BP;BP;CC;CC;BP;CC;BP;BP;CC;CC;CC;BP;CC;BP;MF;MF;BP;BP;CC;BP;CC;BP;CC;MF;BP;BP;CC;BP;CC;CC;CC;CC;CC;BP;CC;CC;MF;BP;BP;BP;MF;	cellular response to water deprivation;thylakoid membrane;metal ion binding;response to low light intensity stimulus;regulation of stomatal movement;photosystem I antenna complex;chloroplast thylakoid;nonphotochemical quenching;response to light stimulus;photosynthesis;thylakoid;nucleus;response to far red light;mitochondrion;regulation of stomatal closure;response to desiccation;apoplast;PSII as…	K08907	ko01100;ko00196	Metabolic pathways;Photosynthesis - antenna proteins	chlorophyll a-b binding protein 6A, chloroplastic [Capsicum annuum]	PF00504.25	Chlorophyll A-B binding protein	Chlorophyll a-b binding protein 6A, chloroplastic OS=Solanum lycopersicum OX=4081 GN=CAB6A PE=2 SV=1	44C2F	C	The light-harvesting complex (LHC) functions as a light receptor, it captures and delivers excitation energy to photosystems with which it is closely associated	-	-	-	-	-	-	-	-	-
MSTRG.5036.19	MSTRG.5036.19	0.364875	-4.18289	0.00134906	0.377682	down	0.068925	0	0.040446	1.46055	0.300026	0.281974	17	0	11	389	66	64	-	-	-	-	-	-	uncharacterized protein LOC107871744 [Capsicum annuum]	PF02992.18	Transposase family tnp2	-	-	-	-	-	-	-	-	-	-	-	-	-
ZLC09G0005620	ZLC09G0005620	2.93129	-3.37655	0.0013628	0.377682	down	2.86867	3.00901	4.64321	92.0259	3.27639	4.65761	272	292	469	9853	287	423	GO:0042561;GO:0019748;GO:0005783;GO:0016104;GO:0006696;GO:0009555;GO:0016866;GO:0005811;GO:0016871;GO:0051007;GO:0030259;GO:0042335;GO:0009753;GO:0009416;GO:0051746;GO:0071731;GO:1901362;GO:0005773;GO:0009723;GO:0080011;GO:0042542;GO:0009506;GO:0006694;GO:1900812;GO:0006695;GO:0016829;GO:0031559;GO:0019745;GO:0031647;GO:1902438;GO:0042299;GO:0010027;GO:0005789;GO:0005829;GO:0000325;GO:0016126;GO:…	MF;BP;CC;BP;BP;BP;MF;CC;MF;MF;BP;BP;BP;BP;MF;BP;BP;CC;BP;MF;BP;CC;BP;BP;BP;MF;MF;BP;BP;BP;MF;BP;CC;CC;CC;BP;MF;BP;CC;BP;MF;MF;BP;MF;BP;MF;BP;BP;MF;BP;BP;BP;CC;BP;MF;CC;MF;BP;	alpha-amyrin synthase activity;secondary metabolic process;endoplasmic reticulum;triterpenoid biosynthetic process;ergosterol biosynthetic process;pollen development;intramolecular transferase activity;lipid droplet;cycloartenol synthase activity;squalene-hopene cyclase activity;lipid glycosylation;cuticle development;response to jasmonic acid;response to light stimulus;thalianol synthase activit…	K15813	-	-	beta-amyrin synthase isoform X1 [Capsicum annuum]	PF13243.10	Squalene-hopene cyclase C-terminal domain	Beta-amyrin synthase OS=Solanum lycopersicum OX=4081 GN=TTS1 PE=1 SV=1	44BFB	I	Belongs to the terpene cyclase mutase family	COG1657	Terpene cyclase SqhC	I	Lipid transport and metabolism	KOG0497	[I]	Lipid transport and metabolism;	Oxidosqualene-lanosterol cyclase and related proteins	-
ZLC08G0013040	ZLC08G0013040	4.32129	1.12822	0.00138283	0.377682	up	24.538	35.01	28.0068	9.99301	8.64827	21.5607	2495	3856	3109	1158	835	1918	GO:0051302;GO:0009729;GO:0010150;GO:0010080;GO:0038023;GO:0010359;GO:0005768;GO:0042659;GO:0010074;GO:0048229;GO:0009734;GO:0080092;GO:0002237;GO:0045184;GO:0002752;GO:0010449;GO:0031349;GO:0048226;GO:0002218;GO:1901653;GO:0031347;GO:0006468;GO:0042802;GO:0160073;GO:0055075;GO:0048364;GO:0002768;GO:0080027;GO:0010073;GO:0005524;GO:0005576;GO:0010008;GO:0048767;GO:0004714;GO:0004675;GO:0005634;GO:…	BP;BP;BP;BP;MF;BP;CC;BP;BP;BP;BP;BP;BP;BP;BP;BP;BP;CC;BP;BP;BP;BP;MF;BP;BP;BP;BP;BP;BP;MF;CC;CC;BP;MF;MF;CC;BP;BP;BP;BP;BP;BP;BP;MF;CC;BP;MF;BP;MF;CC;MF;BP;CC;BP;BP;BP;MF;BP;MF;BP;MF;BP;BP;CC;BP;BP;BP;BP;BP;CC;BP;MF;BP;BP;BP;BP;BP;CC;MF;BP;BP;BP;BP;BP;CC;BP;BP;BP;BP;CC;BP;BP;BP;BP;BP;BP;BP;MF;BP;MF;BP;CC;BP;BP;CC;CC;BP;MF;MF;BP;BP;BP;BP;BP;BP;CC;BP;BP;BP;BP;BP;BP;BP;BP;BP;BP;BP;	regulation of cell division;detection of brassinosteroid stimulus;leaf senescence;regulation of floral meristem growth;signaling receptor activity;regulation of anion channel activity;endosome;regulation of cell fate specification;maintenance of meristem identity;gametophyte development;auxin-activated signaling pathway;regulation of pollen tube growth;response to molecule of bacterial origin;est…	-	-	-	receptor-like protein 9DC3 [Capsicum annuum]	PF00560.37	Leucine Rich Repeat	Receptor-like protein 6 OS=Arabidopsis thaliana OX=3702 GN=RLP6 PE=3 SV=1	44N8S	S	Leucine rich repeat N-terminal domain	COG4886	Leucine-rich repeat (LRR) protein	K	Transcription	KOG0618	[T]	Signal transduction mechanisms;	Serine/threonine phosphatase 2C containing leucine-rich repeats, similar to SCN circadian oscillatory protein (SCOP)	-
ZLC03G0021890	ZLC03G0021890	4.6907	-1.20155	0.0013933	0.377682	down	20.3269	20.1336	11.596	41.6797	25.1719	45.779	1240	1257	748	2881	1411	2693	GO:0046872;GO:0016117;GO:0031969;GO:0016123;GO:0052610;GO:0016787;GO:0052611;GO:0016491;GO:0005506;	MF;BP;CC;BP;MF;MF;MF;MF;MF;	metal ion binding;carotenoid biosynthetic process;chloroplast membrane;xanthophyll biosynthetic process;beta-cryptoxanthin hydroxylase activity;hydrolase activity;beta-carotene 3-hydroxylase activity;oxidoreductase activity;iron ion binding;	K15746	ko00906;ko01110;ko01100	Carotenoid biosynthesis;Biosynthesis of secondary metabolites;Metabolic pathways	beta-carotene hydroxylase 1, chloroplastic [Capsicum annuum]	PF04116.17	Fatty acid hydroxylase	Beta-carotene hydroxylase 1, chloroplastic OS=Capsicum annuum OX=4072 GN=CA1 PE=1 SV=2	44MH5	S	Belongs to the sterol desaturase family	-	-	-	-	-	-	-	-	-
ZLC12G0008920	ZLC12G0008920	2.67914	0.941191	0.00153522	0.410373	nonsig	6.86416	6.96158	9.16558	3.0671	3.56593	4.83997	556	581	793	276	268	366	GO:0043066;GO:0030448;GO:0005856;GO:0071562;GO:0005930;GO:2000028;GO:0031648;GO:0007166;GO:0034517;GO:0036180;GO:0071255;GO:0007368;GO:0005640;GO:0005737;GO:0071563;GO:0070696;GO:0043069;GO:0005774;GO:0055028;GO:0071561;GO:0004842;GO:0000324;GO:0021591;GO:0005634;GO:0097546;GO:0072699;GO:0043621;GO:0006952;GO:0048586;GO:1903561;GO:0000407;GO:0012505;GO:0034727;GO:0051865;GO:0090333;GO:0051211;GO:…	BP;BP;CC;BP;CC;BP;BP;BP;BP;BP;BP;BP;CC;CC;CC;MF;BP;CC;CC;CC;MF;CC;BP;CC;CC;BP;MF;BP;BP;CC;CC;CC;BP;BP;BP;BP;BP;MF;BP;BP;CC;BP;MF;BP;BP;BP;BP;BP;CC;BP;BP;BP;BP;CC;CC;BP;BP;BP;BP;BP;MF;BP;CC;BP;CC;BP;BP;BP;BP;BP;BP;BP;	negative regulation of apoptotic process;hyphal growth;cytoskeleton;nucleus-vacuole junction assembly;axoneme;regulation of photoperiodism, flowering;protein destabilization;cell surface receptor signaling pathway;ribophagy;filamentous growth of a population of unicellular organisms in response to biotic stimulus;Cvt vesicle assembly;determination of left/right symmetry;nuclear outer membrane;cyt…	-	-	-	U-box domain-containing protein 4 [Capsicum annuum]	PF00514.27	Armadillo/beta-catenin-like repeat	U-box domain-containing protein 4 OS=Arabidopsis thaliana OX=3702 GN=PUB4 PE=1 SV=3	44MVJ	S	U-box domain-containing protein	-	-	-	-	KOG0166	[U]	Intracellular trafficking, secretion, and vesicular transport;	Karyopherin (importin) alpha	-
ZLC02G0005020	ZLC02G0005020	2.57408	1.38159	0.00158205	0.417098	up	5.37558	11.9409	7.95275	2.15565	3.09056	3.67672	162	367	255	74	86	106	GO:0021854;GO:0001221;GO:0017025;GO:0010628;GO:0022029;GO:0009725;GO:0045666;GO:0007400;GO:0032496;GO:0001228;GO:0007389;GO:0048468;GO:0003326;GO:0007623;GO:0009641;GO:0009585;GO:0009734;GO:0021895;GO:0031018;GO:0045665;GO:0007626;GO:0009414;GO:0003713;GO:0048646;GO:0080127;GO:0002016;GO:0061629;GO:0032570;GO:0022622;GO:0000122;GO:0048527;GO:0021798;GO:0048826;GO:0000978;GO:0042802;GO:0048709;GO:…	BP;MF;MF;BP;BP;BP;BP;BP;BP;MF;BP;BP;BP;BP;BP;BP;BP;BP;BP;BP;BP;BP;MF;BP;BP;BP;MF;BP;BP;BP;BP;BP;BP;MF;MF;BP;BP;BP;BP;BP;BP;BP;BP;CC;BP;CC;BP;BP;BP;MF;BP;BP;BP;BP;MF;BP;BP;BP;BP;BP;BP;MF;BP;BP;BP;BP;BP;BP;BP;BP;BP;BP;BP;BP;BP;BP;BP;BP;BP;BP;BP;BP;BP;BP;BP;BP;BP;MF;MF;BP;CC;MF;CC;BP;BP;BP;BP;MF;BP;BP;CC;BP;MF;BP;BP;BP;BP;BP;BP;MF;BP;BP;BP;BP;BP;BP;BP;BP;CC;BP;BP;BP;BP;MF;BP;BP;BP;BP;BP;BP;BP;BP;BP;…	hypothalamus development;transcription coregulator binding;TBP-class protein binding;positive regulation of gene expression;telencephalon cell migration;response to hormone;positive regulation of neuron differentiation;neuroblast fate determination;response to lipopolysaccharide;DNA-binding transcription activator activity, RNA polymerase II-specific;pattern specification process;cell development…	K09338	-	-	homeobox-leucine zipper protein HAT22 [Capsicum annuum]	PF00046.33	Homeodomain	Homeobox-leucine zipper protein HAT22 OS=Arabidopsis thaliana OX=3702 GN=HAT22 PE=1 SV=1	44HTA	K	homeobox associated leucin zipper	-	-	-	-	KOG0483	[K]	Transcription;	Transcription factor HEX, contains HOX and HALZ domains	HB-other
ZLC07G0001220	ZLC07G0001220	2.34437	-2.88218	0.0017351	0.451266	down	1.50576	1.63109	2.65415	31.9003	2.88759	4.56686	49	55	92	1170	87	143	GO:0004540;GO:0071704;GO:0009718;GO:0005576;GO:0016036;GO:0004521;GO:0003723;GO:0033897;GO:0006401;GO:0009611;	MF;BP;BP;CC;BP;MF;MF;MF;BP;BP;	RNA nuclease activity;obsolete organic substance metabolic process;anthocyanin-containing compound biosynthetic process;extracellular region;cellular response to phosphate starvation;RNA endonuclease activity;RNA binding;ribonuclease T2 activity;RNA catabolic process;response to wounding;	K01166	-	-	ribonuclease S-4 isoform X1 [Capsicum annuum]	PF00445.22	Ribonuclease T2 family	Ribonuclease S-4 OS=Pyrus pyrifolia OX=3767 PE=1 SV=2	-	-	-	-	-	-	-	KOG1642	[A]	RNA processing and modification;	Ribonuclease, T2 family	-
ZLC02G0009360	ZLC02G0009360	3.04655	1.56909	0.00183289	0.46763	up	9.3773	22.5821	8.82325	3.22525	5.43778	3.86526	244	600	245	95	131	97	GO:0005634;	CC;	nucleus;	-	-	-	VQ motif-containing protein 22 [Solanum dulcamara]	PF05678.18	VQ motif	VQ motif-containing protein 22 OS=Arabidopsis thaliana OX=3702 GN=VQ22 PE=2 SV=1	44M85	S	VQ motif	-	-	-	-	-	-	-	-	-
ZLC03G0014730	ZLC03G0014730	1.6694	-3.95886	0.00184661	0.46763	down	0.266627	1.67762	0.141105	12.4569	0.13067	16.5889	25	158	14	1292	12	1459	GO:0009514;GO:0009062;GO:0005829;GO:0015976;GO:0004451;GO:0008340;GO:0006099;GO:0005782;GO:0045733;GO:0000256;GO:0005777;GO:0005737;GO:0006144;GO:0005739;GO:0004474;GO:0006097;	CC;BP;CC;BP;MF;BP;BP;CC;BP;BP;CC;CC;BP;CC;MF;BP;	glyoxysome;fatty acid catabolic process;cytosol;carbon utilization;isocitrate lyase activity;determination of adult lifespan;tricarboxylic acid cycle;peroxisomal matrix;acetate catabolic process;allantoin catabolic process;peroxisome;cytoplasm;purine nucleobase metabolic process;mitochondrion;malate synthase activity;glyoxylate cycle;	K01638	ko00630;ko00620;ko01100;ko01200;ko01110	Glyoxylate and dicarboxylate metabolism;Pyruvate metabolism;Metabolic pathways;Carbon metabolism;Biosynthesis of secondary metabolites	malate synthase, glyoxysomal [Capsicum annuum]	PF01274.26	Malate synthase, TIM barrel domain	Malate synthase, glyoxysomal OS=Ricinus communis OX=3988 PE=2 SV=1	44B6C	H	Belongs to the malate synthase family	COG2225	Malate synthase	C	Energy production and conversion	KOG1261	[C]	Energy production and conversion;	Malate synthase	-
ZLC07G0010730	ZLC07G0010730	3.30081	-0.850829	0.00195176	0.487838	nonsig	6.16605	7.28086	7.12476	13.0465	9.00881	12.5125	245	296	302	587	332	478	GO:0008757;GO:0009102;GO:0010340;GO:0032259;GO:0102130;	MF;BP;MF;BP;MF;	S-adenosylmethionine-dependent methyltransferase activity;biotin biosynthetic process;carboxyl-O-methyltransferase activity;methylation;malonyl-CoA methyltransferase activity;	-	-	-	uncharacterized protein LOC107877980 isoform X4 [Capsicum annuum]	PF08241.16	Methyltransferase domain	Malonyl-[acyl-carrier protein] O-methyltransferase OS=Marinomonas sp. (strain MWYL1) OX=400668 GN=bioC PE=3 SV=1	44E9C	S	ubiE/COQ5 methyltransferase family	COG2226	Ubiquinone/menaquinone biosynthesis C-methylase UbiE/MenG	H	Coenzyme transport and metabolism	-	-	-	-	-
ZLC12G0001950	ZLC12G0001950	3.10599	-0.958833	0.00206306	0.509046	nonsig	5.39428	6.26097	5.40724	7.58658	9.64252	13.9848	316	375	338	503	522	785	GO:0045454;GO:0051457;GO:0006808;GO:0090506;GO:0005783;GO:0009630;GO:0010336;GO:0010233;GO:0055037;GO:0010223;GO:0005737;GO:0010628;GO:2000032;GO:0008356;GO:0006355;GO:0009938;GO:1990841;GO:2000273;GO:1990110;GO:0005634;GO:0010218;GO:0009723;GO:0006952;GO:0007623;GO:2000033;GO:1905614;GO:0009956;GO:0009585;GO:0005770;GO:0032350;GO:0000976;GO:0009742;GO:0010187;GO:0048768;GO:0009939;GO:1900459;GO:…	BP;BP;BP;BP;CC;BP;BP;BP;CC;BP;CC;BP;BP;BP;BP;BP;MF;BP;BP;CC;BP;BP;BP;BP;BP;BP;BP;BP;CC;BP;MF;BP;BP;BP;BP;BP;CC;MF;BP;BP;BP;BP;BP;BP;BP;MF;BP;BP;BP;BP;MF;BP;CC;BP;BP;BP;BP;CC;BP;BP;MF;BP;BP;BP;BP;BP;BP;BP;BP;BP;BP;BP;BP;MF;BP;BP;BP;BP;BP;BP;BP;BP;	cell redox homeostasis;maintenance of protein location in nucleus;regulation of nitrogen utilization;axillary shoot meristem initiation;endoplasmic reticulum;gravitropism;gibberellic acid homeostasis;phloem transport;recycling endosome;secondary shoot formation;cytoplasm;positive regulation of gene expression;regulation of secondary shoot formation;asymmetric cell division;regulation of DNA-templ…	-	-	-	scarecrow-like protein 3 [Capsicum annuum]	PF03514.18	GRAS domain family	Scarecrow-like protein 3 OS=Arabidopsis thaliana OX=3702 GN=SCL3 PE=1 SV=1	44G03	K	Belongs to the GRAS family	-	-	-	-	-	-	-	-	GRAS
ZLC06G0035230	ZLC06G0035230	2.59119	0.779858	0.00213113	0.509674	nonsig	5.45275	7.25853	7.77992	3.79792	3.90711	3.34645	387	528	589	306	257	229	GO:0006611;GO:0045927;GO:0006388;GO:0010628;GO:0051726;GO:0032873;GO:0051894;GO:0030517;GO:0009083;GO:1902039;GO:0045202;GO:0009939;GO:0009414;GO:0005829;GO:0031625;GO:0048838;GO:0000122;GO:0010440;GO:0007049;GO:1900102;GO:0032880;GO:1990439;GO:0005524;GO:0043280;GO:0008138;GO:0005737;GO:0007186;GO:0005634;GO:0005773;GO:0000001;GO:0030335;GO:0006470;GO:0070062;GO:0043123;GO:0050921;GO:0043409;GO:…	BP;BP;BP;BP;BP;BP;BP;BP;BP;BP;CC;BP;BP;CC;MF;BP;BP;BP;BP;BP;BP;MF;MF;BP;MF;CC;BP;CC;CC;BP;BP;BP;CC;BP;BP;BP;BP;BP;CC;BP;MF;MF;CC;MF;MF;CC;BP;MF;BP;BP;BP;BP;CC;BP;BP;BP;CC;BP;BP;BP;BP;BP;BP;BP;CC;CC;BP;BP;BP;BP;BP;BP;BP;CC;MF;BP;BP;BP;BP;BP;CC;BP;MF;BP;BP;BP;CC;MF;BP;BP;BP;MF;BP;MF;BP;CC;CC;MF;BP;BP;MF;BP;BP;BP;BP;BP;BP;MF;BP;BP;CC;BP;BP;CC;BP;MF;	protein export from nucleus;positive regulation of growth;tRNA splicing, via endonucleolytic cleavage and ligation;positive regulation of gene expression;regulation of cell cycle;negative regulation of stress-activated MAPK cascade;positive regulation of focal adhesion assembly;negative regulation of axon extension;branched-chain amino acid catabolic process;negative regulation of seed dormancy p…	K14803	-	-	probable protein phosphatase 2C 47 [Capsicum annuum]	PF00481.25	Protein phosphatase 2C	Probable protein phosphatase 2C 49 OS=Arabidopsis thaliana OX=3702 GN=At3g62260 PE=2 SV=1	44MM9	T	protein phosphatase 2C 2	COG0631	Serine/threonine protein phosphatase PrpC	T	Signal transduction mechanisms	KOG0698	[T]	Signal transduction mechanisms;	Serine/threonine protein phosphatase	-
ZLC11G0018000	ZLC11G0018000	1.15935	2.03653	0.00213604	0.509674	up	1.32597	4.26716	1.81815	0.295226	0.572722	0.765443	89	294	131	23	36	50	GO:0010150;GO:0009682;GO:0080148;GO:0009938;GO:1990841;GO:0042659;GO:1904369;GO:0080169;GO:0070301;GO:0009414;GO:0002237;GO:1900056;GO:0009624;GO:0008270;GO:0009873;GO:0000122;GO:0031347;GO:0048527;GO:0042802;GO:0000978;GO:0032107;GO:0010214;GO:0043531;GO:0005524;GO:0005737;GO:1905034;GO:0005634;GO:0009723;GO:0007165;GO:0042542;GO:0019760;GO:0030010;GO:1990170;GO:0010468;GO:0009793;GO:0009737;GO:…	BP;BP;BP;BP;MF;BP;BP;BP;BP;BP;BP;BP;BP;MF;BP;BP;BP;BP;MF;MF;BP;BP;MF;MF;CC;BP;CC;BP;BP;BP;BP;BP;BP;BP;BP;BP;BP;CC;BP;MF;BP;BP;BP;BP;BP;BP;BP;BP;CC;BP;BP;BP;BP;BP;BP;MF;BP;BP;BP;MF;BP;BP;BP;MF;BP;BP;BP;BP;BP;BP;MF;BP;BP;BP;BP;BP;BP;MF;BP;BP;BP;BP;CC;BP;BP;BP;BP;BP;BP;CC;BP;BP;MF;BP;MF;BP;BP;BP;BP;BP;BP;BP;BP;BP;BP;BP;BP;MF;BP;BP;BP;BP;BP;BP;BP;MF;BP;CC;BP;	leaf senescence;induced systemic resistance;negative regulation of response to water deprivation;negative regulation of gibberellic acid mediated signaling pathway;promoter-specific chromatin binding;regulation of cell fate specification;positive regulation of sclerenchyma cell differentiation;cellular response to boron-containing substance deprivation;cellular response to hydrogen peroxide;respo…	-	-	-	WRKY transcription factor 72A-like isoform X1 [Capsicum annuum]	PF03106.19	WRKY DNA -binding domain	WRKY transcription factor 72A OS=Solanum lycopersicum OX=4081 GN=WRKY72A PE=2 SV=1	44RMZ	K	WRKY transcription factor	-	-	-	-	-	-	-	-	WRKY
ZLC12G0006230	ZLC12G0006230	1.32083	1.5825	0.00214505	0.509674	up	2.74864	1.83892	2.9885	0.737589	0.87289	0.759378	118	81	137	36	35	32	GO:0015031;GO:0043562;GO:0070430;GO:0010447;GO:0010150;GO:0045087;GO:0090448;GO:0010167;GO:0009751;GO:0015108;GO:0090408;GO:0010336;GO:0015112;GO:0010233;GO:0009705;GO:0090449;GO:0140206;GO:0070424;GO:0005774;GO:0042938;GO:0042937;GO:0015706;GO:0010098;GO:0009753;GO:0031901;GO:0005634;GO:0005773;GO:0006821;GO:0009506;GO:0000138;GO:0033023;GO:0015835;GO:0015817;GO:1901349;GO:0015386;GO:0048302;GO:…	BP;BP;BP;BP;BP;BP;MF;BP;BP;MF;BP;BP;MF;BP;CC;BP;BP;BP;CC;BP;MF;BP;BP;BP;CC;CC;CC;BP;CC;CC;BP;BP;BP;BP;MF;BP;BP;BP;CC;MF;MF;BP;CC;BP;CC;BP;BP;MF;BP;BP;BP;BP;BP;CC;BP;BP;BP;MF;MF;BP;CC;BP;BP;BP;MF;BP;BP;MF;BP;MF;BP;BP;BP;BP;CC;CC;CC;BP;BP;MF;BP;BP;	protein transport;cellular response to nitrogen levels;positive regulation of nucleotide-binding oligomerization domain containing 1 signaling pathway;response to acidic pH;leaf senescence;innate immune response;glucosinolate:proton symporter activity;response to nitrate;response to salicylic acid;chloride transmembrane transporter activity;phloem nitrate loading;gibberellic acid homeostasis;nitr…	K26551	-	-	protein NRT1/ PTR FAMILY 1.2-like [Capsicum annuum]	PF00854.25	POT family	Protein NRT1/ PTR FAMILY 1.2 OS=Arabidopsis thaliana OX=3702 GN=NPF1.2 PE=1 SV=1	44GHV	E	POT family	-	-	-	-	KOG1237	[E]	Amino acid transport and metabolism;	H+/oligopeptide symporter	-
ZLC10G0000210	ZLC10G0000210	4.66819	0.497292	0.00220402	0.517273	nonsig	26.8313	34.3031	29.1711	17.3914	20.2726	22.293	2088	2734	2424	1535	1463	1644	GO:0010150;GO:0090558;GO:0004713;GO:0005829;GO:0002237;GO:0031625;GO:0072593;GO:0006468;GO:0042802;GO:0090351;GO:0048364;GO:0012501;GO:0007639;GO:0005524;GO:0005576;GO:0015026;GO:0010008;GO:0009845;GO:0004714;GO:0004675;GO:0005634;GO:0005773;GO:0006955;GO:0008289;GO:0009556;GO:0009793;GO:0005789;GO:0009737;GO:0002221;GO:0005777;GO:0106310;GO:0016301;GO:0005739;GO:0030246;GO:0045087;GO:0009751;GO:…	BP;BP;MF;CC;BP;MF;BP;BP;MF;BP;BP;BP;BP;MF;CC;MF;CC;BP;MF;MF;CC;CC;BP;MF;BP;BP;CC;BP;BP;CC;MF;MF;CC;MF;BP;BP;MF;MF;BP;BP;MF;MF;BP;BP;CC;BP;BP;BP;CC;BP;BP;BP;BP;BP;BP;BP;BP;BP;MF;BP;BP;BP;BP;CC;BP;BP;BP;BP;BP;CC;CC;BP;MF;BP;BP;BP;BP;BP;MF;BP;BP;BP;BP;CC;BP;BP;BP;BP;BP;	leaf senescence;plant epidermis development;protein tyrosine kinase activity;cytosol;response to molecule of bacterial origin;ubiquitin protein ligase binding;reactive oxygen species metabolic process;protein phosphorylation;identical protein binding;seedling development;root development;programmed cell death;homeostasis of number of meristem cells;ATP binding;extracellular region;coreceptor acti…	-	-	-	cold-responsive protein kinase 1 [Capsicum annuum]	PF00069.29	Protein kinase domain	Cold-responsive protein kinase 1 OS=Arabidopsis thaliana OX=3702 GN=CRPK1 PE=1 SV=1	44FST	T	Belongs to the protein kinase superfamily	COG2815	PASTA domain, binds beta-lactams	M	Cell wall/membrane/envelope biogenesis	KOG1187	[T]	Signal transduction mechanisms;	Serine/threonine protein kinase	-
ZLC10G0002170	ZLC10G0002170	1.20182	-2.9732	0.00223078	0.517273	down	0.272218	0.830689	0.362292	6.8694	0.398547	3.24271	20	63	29	569	27	228	GO:1990961;GO:0090440;GO:0010150;GO:0015297;GO:0010600;GO:0042887;GO:0009646;GO:0089718;GO:0010008;GO:0009705;GO:0015489;GO:1902475;GO:0005774;GO:0015179;GO:0048767;GO:0061459;GO:0009813;GO:0015847;GO:0010015;GO:0000324;GO:0006811;GO:0140968;GO:0005773;GO:0005634;GO:0031982;GO:0006556;GO:0002229;GO:0006855;GO:0015562;GO:0006952;GO:0015101;GO:0015234;GO:0005802;GO:0031902;GO:0005770;GO:0015695;GO:…	BP;MF;BP;MF;BP;MF;BP;BP;CC;CC;MF;BP;CC;MF;BP;MF;BP;BP;BP;CC;BP;MF;CC;CC;CC;BP;BP;BP;MF;BP;MF;MF;CC;CC;CC;BP;BP;BP;BP;BP;BP;MF;CC;BP;CC;CC;BP;BP;BP;CC;BP;BP;BP;BP;CC;BP;BP;CC;BP;CC;BP;BP;CC;BP;BP;BP;MF;CC;CC;MF;CC;CC;BP;BP;BP;BP;BP;CC;	xenobiotic detoxification by transmembrane export across the plasma membrane;abscisic acid transmembrane transporter activity;leaf senescence;antiporter activity;regulation of auxin biosynthetic process;amide transmembrane transporter activity;response to absence of light;amino acid import across plasma membrane;endosome membrane;plant-type vacuole membrane;putrescine transmembrane transporter ac…	K03327	-	-	protein DETOXIFICATION 18 [Capsicum annuum]	PF01554.22	MatE	Protein DETOXIFICATION 19 OS=Arabidopsis thaliana OX=3702 GN=DTX19 PE=2 SV=1	44MKK	V	Belongs to the multi antimicrobial extrusion (MATE) (TC 2.A.66.1) family	COG0534	Na+-driven multidrug efflux pump, DinF/NorM/MATE family	V	Defense mechanisms	KOG1347	[R]	General function prediction only;	Uncharacterized membrane protein, predicted efflux pump	-
ZLC08G0014360	ZLC08G0014360	1.45875	-2.32382	0.00229008	0.524702	down	0.65861	1.09554	0.916255	3.62576	0.702386	7.22295	94	147	153	577	100	1127	GO:0035577;GO:0005576;GO:0052761;GO:0036211;GO:0005537;GO:0016052;GO:0004553;GO:0006032;GO:0046355;GO:0000287;GO:0000325;GO:0000272;GO:0006516;GO:0043202;GO:0005886;GO:0005615;GO:0009313;GO:0005764;GO:0009341;GO:0005975;GO:0004567;GO:1901575;GO:0016787;GO:0004565;GO:0005990;GO:0033947;GO:0030246;	CC;CC;MF;BP;MF;BP;MF;BP;BP;MF;CC;BP;BP;CC;CC;CC;BP;CC;CC;BP;MF;BP;MF;MF;BP;MF;MF;	azurophil granule membrane;extracellular region;exo-1,4-beta-D-glucosaminidase activity;protein modification process;D-mannose binding;carbohydrate catabolic process;hydrolase activity, hydrolyzing O-glycosyl compounds;chitin catabolic process;mannan catabolic process;magnesium ion binding;plant-type vacuole;polysaccharide catabolic process;glycoprotein catabolic process;lysosomal lumen;plasma me…	K18577	-	-	mannosylglycoprotein endo-beta-mannosidase [Capsicum annuum]	PF18368.5	Exo-beta-D-glucosaminidase Ig-fold domain	Mannosylglycoprotein endo-beta-mannosidase OS=Lilium longiflorum OX=4690 GN=EBM PE=1 SV=4	44D5C	G	Glycosyl hydrolases family 2	COG3250	Beta-galactosidase/beta-glucuronidase	G	Carbohydrate transport and metabolism	KOG2230	[G]	Carbohydrate transport and metabolism;	Predicted beta-mannosidase	-
ZLC07G0003800	ZLC07G0003800	1.65624	-2.92933	0.00233763	0.525394	down	1.07042	1.10323	0.548686	14.388	0.750575	4.3976	56	59	31	841	36	218	GO:0051302;GO:0009729;GO:0010150;GO:0010080;GO:0048281;GO:0038023;GO:0010359;GO:0005768;GO:0000166;GO:0042659;GO:0051428;GO:2000038;GO:0010074;GO:0048229;GO:0099503;GO:0010102;GO:0009734;GO:1902025;GO:0048046;GO:0080092;GO:0004713;GO:0005829;GO:0002237;GO:0045184;GO:0010449;GO:0031349;GO:0009944;GO:0048226;GO:1901653;GO:0002764;GO:0031347;GO:0006468;GO:0042802;GO:0009664;GO:0010268;GO:0048366;GO:…	BP;BP;BP;BP;BP;MF;BP;CC;MF;BP;MF;BP;BP;BP;CC;BP;BP;BP;CC;BP;MF;CC;BP;BP;BP;BP;BP;CC;BP;BP;BP;BP;MF;BP;BP;BP;BP;BP;BP;BP;BP;BP;BP;CC;BP;BP;BP;BP;MF;CC;BP;BP;MF;BP;BP;CC;CC;BP;BP;BP;MF;MF;BP;MF;CC;CC;BP;BP;MF;BP;BP;BP;BP;MF;BP;BP;BP;BP;MF;CC;CC;BP;MF;BP;MF;BP;MF;BP;CC;BP;CC;BP;BP;MF;BP;MF;BP;BP;BP;BP;CC;BP;BP;CC;CC;BP;MF;BP;BP;MF;BP;BP;BP;BP;BP;BP;BP;MF;BP;BP;MF;BP;BP;BP;BP;BP;CC;BP;BP;BP;BP;BP;BP;…	regulation of cell division;detection of brassinosteroid stimulus;leaf senescence;regulation of floral meristem growth;inflorescence morphogenesis;signaling receptor activity;regulation of anion channel activity;endosome;nucleotide binding;regulation of cell fate specification;peptide hormone receptor binding;regulation of stomatal complex development;maintenance of meristem identity;gametophyte …	-	-	-	polygalacturonase inhibitor [Capsicum annuum]	PF00560.37	Leucine Rich Repeat	Polygalacturonase inhibitor OS=Pyrus communis OX=23211 GN=PGIP PE=1 SV=1	44P6X	S	Leucine rich repeat N-terminal domain	COG4886	Leucine-rich repeat (LRR) protein	K	Transcription	-	-	-	-	-
ZLC06G0006750	ZLC06G0006750	2.97567	0.948682	0.0023477	0.525394	nonsig	10.3181	10.1991	9.04727	3.37099	5.41936	5.63005	644	652	603	239	314	338	GO:0046872;GO:0009909;GO:0009751;GO:0005516;GO:0005737;GO:0009753;GO:0009862;GO:0048653;GO:0000987;GO:0006351;GO:0009626;GO:0005634;GO:1905623;GO:0006952;GO:0090575;GO:0000976;GO:0002237;GO:0045893;GO:0009863;GO:0042803;GO:0071588;GO:0098542;GO:0003700;GO:0090571;GO:0045892;GO:0043565;GO:0042802;GO:0009410;GO:0003677;GO:0009738;GO:0016787;GO:0009733;GO:0042742;	MF;BP;BP;MF;CC;BP;BP;BP;MF;BP;BP;CC;BP;BP;CC;MF;BP;BP;BP;MF;BP;BP;MF;CC;BP;MF;MF;BP;MF;BP;MF;BP;BP;	metal ion binding;regulation of flower development;response to salicylic acid;calmodulin binding;cytoplasm;response to jasmonic acid;systemic acquired resistance, salicylic acid mediated signaling pathway;anther development;cis-regulatory region sequence-specific DNA binding;DNA-templated transcription;plant-type hypersensitive response;nucleus;positive regulation of leaf development;defense resp…	K14431	ko04075	Plant hormone signal transduction	transcription factor TGA2 [Capsicum annuum]	PF14144.10	Seed dormancy control	Transcription factor TGA9 OS=Arabidopsis thaliana OX=3702 GN=TGA9 PE=1 SV=1	44Q2J	K	Seed dormancy control	-	-	-	-	-	-	-	-	-
ZLC02G0006230	ZLC02G0006230	6.1042	-1.0506	0.00248665	0.550092	down	58.1084	51.5587	38.712	116.014	60.25	118.873	3260	2989	2363	7211	3180	6362	GO:0031676;GO:0010242;GO:0009654;GO:0009534;GO:0008266;GO:0030095;GO:0042549;GO:0009579;GO:0030096;GO:0048046;GO:0010205;GO:0005829;GO:0031977;GO:0009570;GO:0019684;GO:0009543;GO:0010207;GO:0035304;GO:0003729;GO:0009535;GO:0009536;GO:0010287;GO:0055035;GO:0009507;	CC;MF;CC;CC;MF;CC;BP;CC;CC;CC;BP;CC;CC;CC;BP;CC;BP;BP;MF;CC;CC;CC;CC;CC;	plasma membrane-derived thylakoid membrane;oxygen evolving activity;photosystem II oxygen evolving complex;chloroplast thylakoid;poly(U) RNA binding;chloroplast photosystem II;photosystem II stabilization;thylakoid;plasma membrane-derived thylakoid photosystem II;apoplast;photoinhibition;cytosol;thylakoid lumen;chloroplast stroma;photosynthesis, light reaction;chloroplast thylakoid lumen;photosys…	K02716	ko00195	Photosynthesis	oxygen-evolving enhancer protein 1, chloroplastic [Capsicum annuum]	PF01716.22	Manganese-stabilising protein / photosystem II polypeptide	Oxygen-evolving enhancer protein 1, chloroplastic OS=Solanum lycopersicum OX=4081 GN=PSBO PE=2 SV=2	44IMM	S	Oxygen-evolving enhancer protein 1	COG5729	Photosystem II reaction center Mn-stabilizing protein, PsbO	C	Energy production and conversion	-	-	-	-	-
MSTRG.20607.4	MSTRG.20607.4	0.382358	3.84478	0.00255571	0.558946	up	0.257848	0.407375	1.44903	0.053845	0.073492	0	44	71	261	11	12	0	-	-	-	-	-	-	-	-	-	-	-	-	-	-	-	-	-	-	-	-	-	-
ZLC10G0001750	ZLC10G0001750	1.01997	-3.14497	0.00262318	0.564484	down	0.153689	0.731355	0.091949	2.10811	0.618896	5.33658	9	41	6	130	32	279	GO:0016062;GO:0001523;GO:0045494;GO:0001750;GO:0005829;GO:0003713;GO:0005743;GO:0033721;GO:0007601;GO:0005765;GO:0000253;GO:0001917;GO:0052650;GO:0005148;GO:0009410;GO:0009535;GO:0006915;GO:0001649;GO:0016055;GO:0015031;GO:0010073;GO:0005576;GO:0009534;GO:0016114;GO:0097191;GO:0015979;GO:0005634;GO:0005902;GO:0009723;GO:0030178;GO:0005789;GO:0007399;GO:0009644;GO:0032355;GO:0004303;GO:0005739;GO:…	BP;BP;BP;CC;CC;MF;CC;MF;BP;CC;MF;CC;MF;MF;BP;CC;BP;BP;BP;BP;BP;CC;CC;BP;BP;BP;CC;CC;BP;BP;CC;BP;BP;BP;MF;CC;BP;MF;BP;CC;MF;MF;MF;BP;BP;MF;BP;MF;BP;BP;CC;BP;BP;CC;BP;CC;MF;BP;BP;BP;BP;MF;BP;CC;CC;CC;CC;MF;BP;MF;BP;CC;CC;BP;BP;BP;BP;BP;BP;BP;BP;BP;BP;BP;CC;CC;MF;BP;CC;MF;	obsolete adaptation of rhodopsin mediated signaling;retinoid metabolic process;photoreceptor cell maintenance;photoreceptor outer segment;cytosol;transcription coactivator activity;mitochondrial inner membrane;aldehyde dehydrogenase (NADP+) activity;visual perception;lysosomal membrane;3-keto sterol reductase activity;photoreceptor inner segment;all-trans-retinol dehydrogenase (NADP+) activity;pr…	K00218	ko00860;ko01110;ko01100	Porphyrin metabolism;Biosynthesis of secondary metabolites;Metabolic pathways	protochlorophyllide reductase [Capsicum annuum]	PF00106.29	short chain dehydrogenase	Protochlorophyllide reductase A, chloroplastic OS=Arabidopsis thaliana OX=3702 GN=PORA PE=1 SV=2	44QA9	Q	protochlorophyllide	COG5748	Light-dependent NADPH-protochlorophyllide oxidoreductase	H	Coenzyme transport and metabolism	KOG1208	[Q]	Secondary metabolites biosynthesis, transport and catabolism;	Dehydrogenases with different specificities (related to short-chain alcohol dehydrogenases)	-
ZLC02G0029770	ZLC02G0029770	4.54163	0.613695	0.0026397	0.564484	nonsig	26.4546	27.1686	29.976	15.5285	17.918	20.3051	1415	1490	1493	828	892	889	-	-	-	-	-	-	uncharacterized protein LOC107854389 isoform X1 [Capsicum annuum]	PF05633.15	Protein ROH1-like	-	3GINF	-	-	-	-	-	-	-	-	-	-	-
ZLC03G0043550.3	ZLC03G0043550.3	2.15193	-3.20574	0.00283206	0.597679	down	1.19644	0.860225	2.50403	21.2487	0.26683	18.0936	147	109	328	2955	31	2134	GO:0009505;GO:0043231;GO:0005576;GO:0009827;GO:0005737;GO:0048354;GO:0042340;GO:0046479;GO:0005634;GO:0005773;GO:0009506;GO:0016936;GO:0099503;GO:0070062;GO:0048046;GO:0005829;GO:0000325;GO:0042803;GO:0035578;GO:0043202;GO:0005886;GO:0005615;GO:0005764;GO:0051413;GO:0048471;GO:0005975;GO:0030200;GO:0005794;GO:0004565;GO:0009536;GO:0016787;GO:1904016;GO:0019388;GO:1904813;GO:0030246;	CC;CC;CC;BP;CC;BP;BP;BP;CC;CC;CC;MF;CC;CC;CC;CC;CC;MF;CC;CC;CC;CC;CC;BP;CC;BP;BP;CC;MF;CC;MF;BP;BP;CC;MF;	plant-type cell wall;intracellular membrane-bounded organelle;extracellular region;plant-type cell wall modification;cytoplasm;mucilage biosynthetic process involved in seed coat development;keratan sulfate catabolic process;glycosphingolipid catabolic process;nucleus;vacuole;plasmodesma;galactoside binding;secretory vesicle;extracellular exosome;apoplast;cytosol;plant-type vacuole;protein homodi…	-	-	-	beta-galactosidase 9 isoform X2 [Capsicum annuum]	PF01301.23	Glycosyl hydrolases family 35	Beta-galactosidase 9 OS=Arabidopsis thaliana OX=3702 GN=BGAL9 PE=2 SV=1	44IJ1	G	Beta-galactosidase	COG1874	Beta-galactosidase GanA	G	Carbohydrate transport and metabolism	KOG0496	[G]	Carbohydrate transport and metabolism;	Beta-galactosidase	-
ZLC07G0016630	ZLC07G0016630	2.84819	-1.02741	0.00287104	0.597679	down	4.06319	5.04832	4.9632	12.4761	7.09142	6.00185	490	601	657	1709	792	800	GO:0000166;GO:0005635;GO:0048046;GO:0002230;GO:0005829;GO:0061809;GO:0010114;GO:0032260;GO:0046713;GO:0043068;GO:0042802;GO:0140376;GO:0043531;GO:0034644;GO:0043231;GO:0005524;GO:0034052;GO:0009646;GO:0090158;GO:0005737;GO:0004016;GO:0009416;GO:0005634;GO:0007165;GO:0043621;GO:0005789;GO:0000325;GO:0009863;GO:0006182;GO:0009867;GO:0009536;GO:0005739;GO:0030246;GO:0002758;GO:0061817;GO:0009751;GO:…	MF;CC;CC;BP;CC;MF;BP;BP;BP;BP;MF;MF;MF;BP;CC;MF;BP;BP;BP;CC;MF;BP;CC;BP;MF;CC;CC;BP;BP;BP;CC;CC;MF;BP;BP;BP;BP;CC;BP;BP;CC;BP;BP;MF;BP;MF;MF;CC;CC;BP;BP;CC;MF;BP;MF;BP;MF;BP;CC;CC;BP;BP;BP;BP;BP;BP;BP;BP;CC;MF;BP;MF;BP;CC;BP;BP;BP;MF;BP;BP;BP;MF;BP;BP;MF;BP;	nucleotide binding;nuclear envelope;apoplast;positive regulation of defense response to virus by host;cytosol;NAD+ nucleotidase, cyclic ADP-ribose generating;response to red light;response to jasmonic acid stimulus involved in jasmonic acid and ethylene-dependent systemic resistance;borate transport;positive regulation of programmed cell death;identical protein binding;innate immune receptor acti…	-	-	-	TMV resistance protein N [Capsicum annuum]	PF01582.24	TIR domain	TMV resistance protein N OS=Nicotiana glutinosa OX=35889 GN=N PE=1 SV=1	44PAH	S	TMV resistance protein N-like	COG4886	Leucine-rich repeat (LRR) protein	K	Transcription	-	-	-	-	-
ZLC07G0001530	ZLC07G0001530	7.05111	-2.15251	0.00288809	0.597679	down	94.825	84.1602	60.6898	738.327	86.7909	165.478	2242	2038	1532	19779	1902	3759	GO:0050832;GO:0005773;GO:0070300;GO:0006952;GO:0005576;GO:0031640;	BP;CC;MF;BP;CC;BP;	defense response to fungus;vacuole;phosphatidic acid binding;defense response;extracellular region;killing of cells of another organism;	-	-	-	flower-specific defensin-like [Capsicum annuum]	PF00304.24	Gamma-thionin family	Flower-specific defensin OS=Nicotiana alata OX=4087 GN=D1 PE=1 SV=1	44U8U	O	defensin-like protein	-	-	-	-	-	-	-	-	-
ZLC11G0007280	ZLC11G0007280	2.86734	-0.805148	0.00293976	0.6019	nonsig	4.52456	5.24965	5.04892	7.19034	6.65867	10.5251	359	425	427	644	486	798	GO:0015196;GO:0003333;GO:0006569;GO:0005576;GO:0015827;GO:0015173;GO:0015293;GO:0005886;	MF;BP;BP;CC;BP;MF;MF;CC;	L-tryptophan transmembrane transporter activity;amino acid transmembrane transport;tryptophan catabolic process;extracellular region;tryptophan transport;aromatic amino acid transmembrane transporter activity;symporter activity;plasma membrane;	K03834	-	-	tyrosine-specific transport system isoform X1 [Capsicum annuum]	PF03222.17	Tryptophan/tyrosine permease family	Tyrosine-specific transport system OS=Shigella flexneri OX=623 GN=tyrP PE=3 SV=1	44H21	E	Tryptophan/tyrosine permease family	COG0814	Amino acid permease	E	Amino acid transport and metabolism	-	-	-	-	-
ZLC02G0010670	ZLC02G0010670	5.25814	0.393533	0.00303397	0.61465	nonsig	38.4603	46.6501	47.9259	30.3376	30.3392	33.7717	3989	5003	5318	3605	2937	3346	GO:0080027;GO:0009682;GO:0005576;GO:0044218;GO:0005737;GO:0006355;GO:0009862;GO:0010434;GO:0009864;GO:0009626;GO:0005634;GO:0009954;GO:0006952;GO:0090575;GO:0044231;GO:0010254;GO:0000976;GO:0106167;GO:0010227;GO:0009414;GO:0016567;GO:0048439;GO:0009965;GO:0009627;GO:0045893;GO:0009408;GO:0009908;GO:0006887;GO:0010582;GO:0010022;GO:0009620;GO:0009877;GO:0009944;GO:0010865;GO:0009611;GO:2000031;GO:…	BP;BP;CC;CC;CC;BP;BP;BP;BP;BP;CC;BP;BP;CC;CC;BP;MF;BP;BP;BP;BP;BP;BP;BP;BP;BP;BP;BP;BP;BP;BP;BP;BP;BP;BP;BP;BP;BP;MF;MF;BP;BP;BP;CC;MF;BP;BP;BP;BP;BP;BP;	response to herbivore;induced systemic resistance;extracellular region;other organism cell membrane;cytoplasm;regulation of DNA-templated transcription;systemic acquired resistance, salicylic acid mediated signaling pathway;bract formation;induced systemic resistance, jasmonic acid mediated signaling pathway;plant-type hypersensitive response;nucleus;proximal/distal pattern formation;defense resp…	K14508	ko04075	Plant hormone signal transduction	BTB/POZ domain and ankyrin repeat-containing protein NPR1 [Capsicum annuum]	PF12313.12	NPR1/NIM1 like defence protein C terminal	BTB/POZ domain and ankyrin repeat-containing protein NPR1 OS=Malus hupehensis OX=106556 GN=NPR1 PE=2 SV=2	44FQC	S	NPR1/NIM1 like defence protein C terminal	-	-	-	-	KOG0503	[E]	Amino acid transport and metabolism;	Asparaginase	-
ZLC04G0010350	ZLC04G0010350	5.31673	-0.63768	0.00329098	0.659773	nonsig	31.0239	33.3399	32.7474	39.4003	56.5145	45.4839	1335	1470	1504	1921	2254	1881	GO:0046872;GO:0009534;GO:0005737;GO:0009845;GO:0016491;GO:0006979;GO:0004601;GO:0005634;GO:0009579;GO:0005773;GO:0009506;GO:0042744;GO:0010431;GO:0016688;GO:0005829;GO:0005778;GO:0000325;GO:0000302;GO:0046861;GO:0005777;GO:0031977;GO:0005886;GO:0009543;GO:0016020;GO:0009535;GO:0009941;GO:0034599;GO:0009536;GO:0005739;GO:0020037;GO:0009507;	MF;CC;CC;BP;MF;BP;MF;CC;CC;CC;CC;BP;BP;MF;CC;CC;CC;BP;CC;CC;CC;CC;CC;CC;CC;CC;BP;CC;CC;MF;CC;	metal ion binding;chloroplast thylakoid;cytoplasm;seed germination;oxidoreductase activity;response to oxidative stress;peroxidase activity;nucleus;thylakoid;vacuole;plasmodesma;hydrogen peroxide catabolic process;seed maturation;L-ascorbate peroxidase activity;cytosol;peroxisomal membrane;plant-type vacuole;response to reactive oxygen species;glyoxysomal membrane;peroxisome;thylakoid lumen;plasm…	-	ko01100;ko00480;ko00053	Metabolic pathways;Glutathione metabolism;Ascorbate and aldarate metabolism	thylakoid lumenal 29 kDa protein, chloroplastic [Capsicum annuum]	PF00141.27	Peroxidase	Thylakoid lumenal 29 kDa protein, chloroplastic OS=Solanum lycopersicum OX=4081 GN=CLEB3J9 PE=3 SV=1	44EID	C	Thylakoid lumenal 29 kDa protein, chloroplastic	-	-	-	-	-	-	-	-	-
ZLC07G0005740	ZLC07G0005740	3.67844	0.962212	0.00336167	0.661613	nonsig	14.7195	22.3178	15.3734	5.39078	8.62434	10.9328	1097	1688	1221	460	587	790	-	-	-	-	-	-	uncharacterized protein LOC107853611 [Capsicum annuum]	PF17261.6	Family of unknown function (DUF5327)	-	44RNF	-	-	-	-	-	-	-	-	-	-	-
ZLC08G0029180	ZLC08G0029180	4.3816	0.693913	0.00337968	0.661613	nonsig	19.9703	34.3992	25.4599	12.9579	15.1383	17.5392	1523	2686	2071	1120	1070	1285	GO:0010150;GO:0071323;GO:0090558;GO:0005768;GO:0080142;GO:0099503;GO:0080092;GO:0004713;GO:0005829;GO:0002237;GO:0080141;GO:0009873;GO:0009741;GO:1901653;GO:0006468;GO:0042802;GO:0090351;GO:0048364;GO:0097275;GO:0007639;GO:0005524;GO:0010119;GO:0015026;GO:0010008;GO:0009705;GO:0005737;GO:0009845;GO:0004714;GO:0004675;GO:0005634;GO:0005773;GO:0009723;GO:0008289;GO:0009556;GO:0009793;GO:0005789;GO:…	BP;BP;BP;CC;BP;CC;BP;MF;CC;BP;BP;BP;BP;BP;BP;MF;BP;BP;BP;BP;MF;BP;MF;CC;CC;CC;BP;MF;MF;CC;CC;BP;MF;BP;BP;CC;BP;BP;CC;MF;MF;BP;BP;CC;CC;CC;BP;MF;BP;BP;MF;BP;BP;MF;MF;BP;BP;CC;BP;BP;BP;CC;BP;CC;MF;BP;BP;BP;BP;BP;BP;BP;BP;BP;MF;BP;BP;BP;BP;BP;CC;CC;MF;BP;BP;BP;BP;BP;BP;CC;CC;BP;CC;MF;BP;BP;BP;BP;BP;MF;BP;BP;BP;BP;BP;BP;BP;CC;BP;BP;BP;CC;BP;BP;BP;BP;CC;CC;BP;BP;	leaf senescence;cellular response to chitin;plant epidermis development;endosome;regulation of salicylic acid biosynthetic process;secretory vesicle;regulation of pollen tube growth;protein tyrosine kinase activity;cytosol;response to molecule of bacterial origin;regulation of jasmonic acid biosynthetic process;ethylene-activated signaling pathway;response to brassinosteroid;cellular response to …	-	-	-	probable serine/threonine-protein kinase PIX13 [Capsicum annuum]	PF07714.21	Protein tyrosine and serine/threonine kinase	Probable serine/threonine-protein kinase PIX13 OS=Arabidopsis thaliana OX=3702 GN=PIX13 PE=1 SV=2	44E1X	T	Serine threonine-protein kinase Cx32	COG0515	Serine/threonine protein kinase	T	Signal transduction mechanisms	KOG1187	[T]	Signal transduction mechanisms;	Serine/threonine protein kinase	-
ZLC09G0017020	ZLC09G0017020	5.5119	0.664981	0.00340329	0.661613	nonsig	54.5856	61.095	59.5398	29.0581	41.1623	33.0824	982	1125	1143	592	686	572	GO:1900140;GO:0009646;GO:0009958;GO:0005737;GO:0009642;GO:0005634;GO:0060560;GO:0009641;GO:0009734;GO:0010202;GO:0090057;GO:1900057;GO:0009266;GO:0009737;GO:2000012;GO:0005886;GO:0030307;GO:0009741;GO:0010029;GO:0060918;GO:0009639;GO:0009733;GO:0051510;	BP;BP;BP;CC;BP;CC;BP;BP;BP;BP;BP;BP;BP;BP;BP;CC;BP;BP;BP;BP;BP;BP;BP;	regulation of seedling development;response to absence of light;positive gravitropism;cytoplasm;response to light intensity;nucleus;developmental growth involved in morphogenesis;shade avoidance;auxin-activated signaling pathway;response to low fluence red light stimulus;root radial pattern formation;positive regulation of leaf senescence;response to temperature stimulus;response to abscisic acid…	K14488	ko04075	Plant hormone signal transduction	auxin-responsive protein SAUR71 [Capsicum annuum]	PF02519.18	Auxin responsive protein	Protein SMALL AUXIN UP-REGULATED RNA 12 OS=Arabidopsis thaliana OX=3702 GN=SAUR12 PE=2 SV=1	44TN6	S	Auxin responsive protein	-	-	-	-	-	-	-	-	-
ZLC07G0027550	ZLC07G0027550	2.47579	1.19963	0.00352648	0.677917	up	7.23492	7.06663	6.98776	2.22385	4.02799	2.4449	244	244	251	85	126	79	-	-	-	-	-	-	NDR1/HIN1-like protein 6 [Capsicum annuum]	-	-	-	44BHF	S	Late embryogenesis abundant protein	-	-	-	-	-	-	-	-	-
ZLC05G0016760	ZLC05G0016760	5.7084	0.969246	0.0035576	0.677917	nonsig	45.3023	114.777	73.8285	31.6199	42.387	34.9965	2703	7011	4700	2137	2343	2006	GO:0010432;GO:0048528;GO:0035865;GO:0051726;GO:0034059;GO:0010102;GO:0009734;GO:0010451;GO:1904277;GO:0009414;GO:0005829;GO:0010186;GO:0009624;GO:0009415;GO:0009873;GO:0031347;GO:0048366;GO:0010105;GO:0042802;GO:1900036;GO:0048825;GO:0051301;GO:0048364;GO:0009789;GO:0048510;GO:2000032;GO:0005737;GO:0071497;GO:0009416;GO:1990110;GO:0005634;GO:0009723;GO:0042542;GO:0019760;GO:0009737;GO:1990837;GO:…	BP;BP;BP;BP;BP;BP;BP;BP;BP;BP;CC;BP;BP;BP;BP;BP;BP;BP;MF;BP;BP;BP;BP;BP;BP;BP;CC;BP;BP;BP;CC;BP;BP;BP;BP;MF;BP;BP;BP;BP;BP;BP;BP;BP;BP;BP;BP;BP;BP;BP;BP;BP;BP;BP;CC;BP;BP;BP;BP;MF;BP;BP;BP;BP;BP;BP;BP;BP;BP;BP;CC;BP;MF;BP;BP;BP;BP;BP;BP;BP;BP;BP;BP;BP;BP;BP;BP;BP;BP;BP;BP;BP;BP;BP;MF;BP;BP;BP;BP;BP;MF;BP;BP;BP;	bract development;post-embryonic root development;cellular response to potassium ion;regulation of cell cycle;response to anoxia;lateral root morphogenesis;auxin-activated signaling pathway;floral meristem growth;negative regulation of wax biosynthetic process;response to water deprivation;cytosol;positive regulation of cellular defense response;response to nematode;response to water;ethylene-act…	K14516	ko04075;ko04016	Plant hormone signal transduction;MAPK signaling pathway - plant	ethylene-response factor C3 [Capsicum annuum]	PF00847.24	AP2 domain	Ethylene-responsive transcription factor 1B OS=Arabidopsis thaliana OX=3702 GN=ERF1B PE=1 SV=2	44QRA	K	DNA-binding domain in plant proteins such as APETALA2 and EREBPs	-	-	-	-	-	-	-	-	AP2/ERF-ERF
ZLC05G0001000	ZLC05G0001000	1.57651	2.86655	0.0036571	0.684623	up	8.38143	7.18604	1.01336	0.17672	0.630425	1.37258	355	312	46	9	25	56	GO:0009505;GO:0007154;GO:0005783;GO:0098552;GO:0005576;GO:0005737;GO:0009626;GO:0005634;GO:0005773;GO:0042973;GO:0009506;GO:0006952;GO:0002215;GO:0099503;GO:0004338;GO:0048046;GO:0006076;GO:0042972;GO:0071555;GO:0005829;GO:0008810;GO:0009627;GO:0000325;GO:0009793;GO:0042803;GO:0009607;GO:0005886;GO:0050832;GO:0010584;GO:0009664;GO:0009617;GO:0009409;GO:0005975;GO:0009536;GO:0005739;	CC;BP;CC;CC;CC;CC;BP;CC;CC;MF;CC;BP;BP;CC;MF;CC;BP;MF;BP;CC;MF;BP;CC;BP;MF;BP;CC;BP;BP;BP;BP;BP;BP;CC;CC;	plant-type cell wall;cell communication;endoplasmic reticulum;side of membrane;extracellular region;cytoplasm;plant-type hypersensitive response;nucleus;vacuole;glucan endo-1,3-beta-D-glucosidase activity;plasmodesma;defense response;defense response to nematode;secretory vesicle;glucan exo-1,3-beta-glucosidase activity;apoplast;(1->3)-beta-D-glucan catabolic process;licheninase activity;cell wal…	-	-	-	glucan endo-1,3-beta-glucosidase, acidic [Capsicum annuum]	PF00332.22	Glycosyl hydrolases family 17	Glucan endo-1,3-beta-glucosidase, acidic isoform PR-Q' OS=Nicotiana tabacum OX=4097 PE=1 SV=1	44PKH	G	Belongs to the glycosyl hydrolase 17 family	-	-	-	-	-	-	-	-	-
ZLC03G0044890	ZLC03G0044890	2.47077	-3.57058	0.00369701	0.684623	down	0.678934	4.89135	0.457716	25.9814	0.927354	37.6997	11	81	8	471	14	580	GO:0006952;GO:0005576;GO:0009607;GO:0071555;	BP;CC;BP;BP;	defense response;extracellular region;response to biotic stimulus;cell wall organization;	-	-	-	glycine-rich protein [Capsicum annuum]	PF07172.15	Glycine rich protein family	Glycine-rich protein OS=Nicotiana tabacum OX=4097 GN=GRP PE=2 SV=1	44TI1	S	Glycine rich protein family	-	-	-	-	-	-	-	-	-
ZLC11G0007600	ZLC11G0007600	2.20122	3.34336	0.0037164	0.684623	up	14.4443	35.7076	0.380004	0.760145	0.640905	3.18572	901	2281	26	54	38	191	GO:0002213;GO:0102628;GO:0102068;GO:0005783;GO:0009835;GO:0043231;GO:0009751;GO:0005576;GO:0018674;GO:0016114;GO:0016102;GO:0010333;GO:0102170;GO:0016491;GO:0009753;GO:0050594;GO:0006587;GO:0019438;GO:0006952;GO:0051762;GO:0102934;GO:0102614;GO:0050592;GO:0102995;GO:0106223;GO:0000137;GO:0010132;GO:0005506;GO:0009414;GO:0051502;GO:0009699;GO:0005789;GO:0010225;GO:0102627;GO:0005829;GO:0035835;GO:…	BP;MF;MF;CC;BP;CC;BP;CC;MF;BP;BP;MF;MF;MF;BP;MF;BP;BP;BP;BP;MF;MF;MF;MF;MF;CC;BP;MF;BP;BP;BP;CC;BP;MF;CC;BP;BP;MF;BP;BP;BP;MF;BP;BP;BP;MF;MF;MF;CC;BP;MF;CC;CC;MF;BP;MF;MF;MF;	defense response to insect;costunolide 3beta-hydroxylase activity;alpha-humulene 10-hydroxylase activity;endoplasmic reticulum;fruit ripening;intracellular membrane-bounded organelle;response to salicylic acid;extracellular region;(S)-limonene 3-monooxygenase activity;terpenoid biosynthetic process;diterpenoid biosynthetic process;terpene synthase activity;5-epi-aristolochene-1,3-dihydroxylase ac…	-	ko01100	Metabolic pathways	premnaspirodiene oxygenase-like [Capsicum annuum]	PF00067.26	Cytochrome P450	Premnaspirodiene oxygenase OS=Hyoscyamus muticus OX=35626 GN=CYP71D55 PE=1 SV=1	44MK0	Q	Cytochrome p450	COG2124	Cytochrome P450	QV	-	KOG0156	[Q]	Secondary metabolites biosynthesis, transport and catabolism;	Cytochrome P450 CYP2 subfamily	-
ZLC10G0009900	ZLC10G0009900	4.46517	-0.714011	0.00373508	0.684623	nonsig	15.1641	19.9768	16.6122	29.77	19.5294	29.7816	1303	1758	1521	2895	1554	2452	GO:0015031;GO:0005783;GO:0009534;GO:0033728;GO:0016491;GO:0009579;GO:0005507;GO:0015995;GO:0048046;GO:0009636;GO:0005829;GO:0009737;GO:0000325;GO:0009706;GO:0009570;GO:0005886;GO:0051744;GO:0009941;GO:0009535;GO:0009536;GO:0098807;GO:0010287;GO:0009507;	BP;CC;CC;MF;MF;CC;MF;BP;CC;BP;CC;BP;CC;CC;CC;CC;MF;CC;CC;CC;CC;CC;CC;	protein transport;endoplasmic reticulum;chloroplast thylakoid;divinyl chlorophyllide a 8-vinyl-reductase activity;oxidoreductase activity;thylakoid;copper ion binding;chlorophyll biosynthetic process;apoplast;response to toxic substance;cytosol;response to abscisic acid;plant-type vacuole;chloroplast inner membrane;chloroplast stroma;plasma membrane;3,8-divinyl protochlorophyllide a 8-vinyl reduc…	-	-	-	protein TIC 62, chloroplastic [Capsicum annuum]	PF13460.10	NAD(P)H-binding	Protein TIC 62, chloroplastic OS=Arabidopsis thaliana OX=3702 GN=TIC62 PE=1 SV=1	44CNZ	G	NmrA-like family	COG0702	Uncharacterized conserved protein YbjT, contains NAD(P)-binding and DUF2867 domains	R	General function prediction only	KOG1203	[G]	Carbohydrate transport and metabolism;	Predicted dehydrogenase	-
ZLC05G0001810	ZLC05G0001810	2.32808	3.64033	0.00377548	0.685499	up	12.6154	27.6477	5.17463	1.12591	2.13085	0	381	854	167	39	60	0	GO:1904845;GO:0000228;GO:0000304;GO:0034620;GO:0033574;GO:1990910;GO:0010628;GO:0035865;GO:1990841;GO:2001033;GO:0032496;GO:0040018;GO:0001228;GO:0008361;GO:0006397;GO:1902746;GO:0070301;GO:0014823;GO:0050680;GO:0060136;GO:0005829;GO:1904070;GO:1904262;GO:0050830;GO:0120162;GO:0140296;GO:1900034;GO:0061629;GO:0000122;GO:0048527;GO:0071276;GO:0000978;GO:0042802;GO:0032000;GO:0090084;GO:0001701;GO:…	BP;CC;BP;BP;BP;BP;BP;BP;MF;BP;BP;BP;MF;BP;BP;BP;BP;BP;BP;BP;CC;BP;BP;BP;BP;MF;BP;MF;BP;BP;BP;MF;MF;BP;BP;BP;BP;BP;BP;BP;BP;BP;MF;BP;CC;BP;BP;MF;BP;CC;BP;BP;BP;BP;CC;BP;MF;BP;BP;BP;BP;BP;BP;BP;BP;BP;MF;BP;BP;BP;MF;CC;BP;CC;BP;BP;BP;BP;BP;BP;MF;BP;BP;BP;BP;CC;BP;BP;BP;BP;CC;BP;BP;BP;BP;MF;CC;CC;MF;BP;BP;MF;BP;CC;MF;BP;CC;BP;BP;BP;BP;BP;BP;BP;BP;CC;CC;MF;BP;CC;BP;BP;MF;BP;BP;BP;MF;CC;BP;BP;BP;BP;BP;…	cellular response to L-glutamine;nuclear chromosome;response to singlet oxygen;cellular response to unfolded protein;response to testosterone;response to hypobaric hypoxia;positive regulation of gene expression;cellular response to potassium ion;promoter-specific chromatin binding;negative regulation of double-strand break repair via nonhomologous end joining;response to lipopolysaccharide;positi…	K09419	-	-	heat stress transcription factor B-3 [Capsicum annuum]	PF00447.21	HSF-type DNA-binding	Heat stress transcription factor B-3 OS=Arabidopsis thaliana OX=3702 GN=HSFB3 PE=1 SV=1	44H7F	K	heat shock factor	-	-	-	-	KOG0627	[K]	Transcription;	Heat shock transcription factor	HSF
ZLC08G0028640	ZLC08G0028640	1.94605	-2.00263	0.00382288	0.687618	down	1.73175	2.03963	0.996792	11.6533	2.39033	3.60133	145	175	89	1105	186	290	GO:0034614;GO:0048041;GO:0004715;GO:0003723;GO:0070413;GO:0043433;GO:0007417;GO:0009898;GO:0032869;GO:0038066;GO:0035994;GO:1902042;GO:0050847;GO:0045907;GO:0006974;GO:0005770;GO:0009734;GO:0071253;GO:0043367;GO:0045179;GO:0060576;GO:0005178;GO:0051974;GO:0061629;GO:2001243;GO:0051895;GO:0006468;GO:0097060;GO:0008625;GO:0001922;GO:0050900;GO:0051017;GO:0018108;GO:0098793;GO:0010762;GO:2000406;GO:…	BP;BP;MF;MF;BP;BP;BP;CC;BP;BP;BP;BP;BP;BP;BP;CC;BP;MF;BP;CC;BP;MF;BP;MF;BP;BP;BP;CC;BP;BP;BP;BP;BP;CC;BP;BP;BP;BP;CC;BP;BP;BP;CC;BP;BP;MF;BP;BP;BP;BP;BP;BP;CC;BP;BP;BP;BP;BP;BP;MF;BP;BP;MF;BP;CC;BP;BP;BP;BP;BP;BP;BP;BP;BP;BP;BP;BP;BP;MF;BP;BP;BP;BP;BP;BP;BP;BP;BP;BP;BP;BP;BP;BP;BP;BP;MF;BP;BP;BP;BP;CC;CC;BP;BP;BP;BP;BP;BP;BP;BP;BP;BP;BP;BP;BP;BP;BP;BP;MF;BP;BP;BP;CC;BP;CC;BP;BP;BP;BP;BP;BP;BP;BP;…	cellular response to reactive oxygen species;focal adhesion assembly;non-membrane spanning protein tyrosine kinase activity;RNA binding;trehalose metabolism in response to stress;negative regulation of DNA-binding transcription factor activity;central nervous system development;cytoplasmic side of plasma membrane;cellular response to insulin stimulus;p38MAPK cascade;response to muscle stretch;neg…	-	-	-	serine/threonine-protein kinase STY46 isoform X2 [Capsicum annuum]	PF07714.21	Protein tyrosine and serine/threonine kinase	Serine/threonine-protein kinase STY46 OS=Arabidopsis thaliana OX=3702 GN=STY46 PE=1 SV=1	44PFP	T	Serine threonine-protein kinase	COG0666	Ankyrin repeat	T	Signal transduction mechanisms	KOG0192	[T]	Signal transduction mechanisms;	Tyrosine kinase specific for activated (GTP-bound) p21cdc42Hs	-
ZLC07G0015280	ZLC07G0015280	2.67304	1.76629	0.00390328	0.695578	up	5.16031	20.4851	8.11271	3.91509	3.28205	1.65105	233	945	390	200	137	72	GO:0005874;GO:1904237;GO:0007417;GO:0032869;GO:0038066;GO:0030018;GO:0006974;GO:0048046;GO:0045165;GO:0001841;GO:0008270;GO:0061629;GO:0038146;GO:0006468;GO:0008625;GO:0098793;GO:0003300;GO:0043531;GO:0010447;GO:0050821;GO:0035556;GO:0005737;GO:0048012;GO:0001934;GO:0004706;GO:0009897;GO:0098597;GO:0005773;GO:0008285;GO:0031116;GO:0007165;GO:0030010;GO:0051493;GO:1900745;GO:0044732;GO:0045663;GO:…	CC;BP;BP;BP;BP;CC;BP;CC;BP;BP;MF;MF;BP;BP;BP;CC;BP;MF;BP;BP;BP;CC;BP;BP;MF;CC;BP;CC;BP;BP;BP;BP;BP;BP;CC;BP;MF;BP;BP;BP;BP;BP;BP;BP;BP;MF;BP;BP;BP;BP;BP;BP;BP;BP;BP;BP;BP;BP;BP;CC;BP;MF;BP;BP;BP;BP;CC;BP;BP;BP;BP;CC;BP;BP;CC;BP;BP;BP;BP;BP;BP;MF;BP;BP;BP;BP;CC;BP;BP;CC;BP;BP;BP;BP;CC;BP;BP;BP;BP;BP;BP;BP;BP;BP;BP;MF;BP;CC;BP;BP;MF;CC;BP;CC;BP;BP;CC;BP;BP;BP;BP;BP;BP;BP;CC;BP;BP;BP;BP;BP;BP;CC;BP;…	microtubule;positive regulation of substrate-dependent cell migration, cell attachment to substrate;central nervous system development;cellular response to insulin stimulus;p38MAPK cascade;Z disc;DNA damage response;apoplast;cell fate commitment;neural tube formation;zinc ion binding;RNA polymerase II-specific DNA-binding transcription factor binding;chemokine (C-X-C motif) ligand 12 signaling pa…	K20716	ko04016	MAPK signaling pathway - plant	mitogen-activated protein kinase kinase kinase 18-like [Capsicum annuum]	PF00069.29	Protein kinase domain	Mitogen-activated protein kinase kinase kinase 18 OS=Arabidopsis thaliana OX=3702 GN=MAPKKK18 PE=1 SV=1	44Q1W	T	Mitogen-activated protein kinase kinase kinase	COG0515	Serine/threonine protein kinase	T	Signal transduction mechanisms	KOG0198	[T]	Signal transduction mechanisms;	MEKK and related serine/threonine protein kinases	-
MSTRG.14533.13	MSTRG.14533.13	0.658856	-1.65717	0.00394213	0.696058	down	0.356526	0.195567	0.36733	0.628007	0.849188	1.32007	53	30	58	105	116	187	-	-	-	-	-	-	uncharacterized protein LOC124886649 [Capsicum annuum]	PF14392.10	Zinc knuckle	-	KOG0017	L	transposition, RNA-mediated	-	-	-	-	KOG0016	[I]	Lipid transport and metabolism;	Enoyl-CoA hydratase/isomerase	-
ZLC02G0009120	ZLC02G0009120	1.58175	2.86877	0.00398038	0.696421	up	5.85208	10.9545	0.90674	0.518359	0.189788	1.54938	365	699	61	37	11	93	GO:0002213;GO:0102628;GO:0102068;GO:0005783;GO:0009835;GO:0043231;GO:0009751;GO:0005576;GO:0018674;GO:0016114;GO:0016102;GO:0010333;GO:0102170;GO:0016491;GO:0009753;GO:0005773;GO:0050594;GO:0019438;GO:0006952;GO:0051762;GO:0102934;GO:0102614;GO:0050592;GO:0016829;GO:0102995;GO:0106223;GO:0000137;GO:0010132;GO:0005506;GO:0009414;GO:0051502;GO:0009699;GO:0005789;GO:0010225;GO:0102627;GO:0005829;GO:…	BP;MF;MF;CC;BP;CC;BP;CC;MF;BP;BP;MF;MF;MF;BP;CC;MF;BP;BP;BP;MF;MF;MF;MF;MF;MF;CC;BP;MF;BP;BP;BP;CC;BP;MF;CC;BP;BP;MF;BP;BP;BP;MF;BP;BP;BP;BP;MF;MF;MF;CC;BP;MF;CC;CC;MF;CC;BP;MF;MF;MF;	defense response to insect;costunolide 3beta-hydroxylase activity;alpha-humulene 10-hydroxylase activity;endoplasmic reticulum;fruit ripening;intracellular membrane-bounded organelle;response to salicylic acid;extracellular region;(S)-limonene 3-monooxygenase activity;terpenoid biosynthetic process;diterpenoid biosynthetic process;terpene synthase activity;5-epi-aristolochene-1,3-dihydroxylase ac…	K15805	-	-	cytochrome P450 71D7 [Capsicum annuum]	PF00067.26	Cytochrome P450	Cytochrome P450 71D7 OS=Solanum chacoense OX=4108 GN=CYP71D7 PE=3 SV=1	44EKA	Q	Belongs to the cytochrome P450 family	COG2124	Cytochrome P450	QV	-	KOG0156	[Q]	Secondary metabolites biosynthesis, transport and catabolism;	Cytochrome P450 CYP2 subfamily	-
ZLC12G0000350	ZLC12G0000350	6.49462	1.02537	0.00414239	0.711485	up	105.24	179.965	127.572	36.5441	64.2829	87.7307	3537	6194	4575	1392	2002	2833	GO:0018482;GO:0019439;GO:0010301;GO:0006633;GO:0033764;GO:0050356;GO:0000166;GO:0016655;GO:0008678;GO:0102069;GO:0016628;GO:0001523;GO:0047001;GO:0006116;GO:0033022;GO:0009414;GO:0005829;GO:0042732;GO:0050661;GO:0000253;GO:0052650;GO:0042802;GO:0005975;GO:0016617;GO:0006066;GO:0050358;GO:0004316;GO:0008202;GO:0019166;GO:0047935;GO:0043231;GO:0008610;GO:0052588;GO:0005997;GO:0016114;GO:0005737;GO:…	MF;BP;MF;BP;MF;MF;MF;MF;MF;MF;MF;BP;MF;BP;BP;BP;CC;BP;MF;MF;MF;MF;BP;MF;BP;MF;MF;BP;MF;MF;CC;BP;MF;BP;BP;CC;MF;MF;MF;BP;BP;BP;BP;CC;CC;BP;MF;CC;CC;BP;CC;MF;CC;MF;MF;CC;BP;BP;BP;BP;MF;BP;BP;MF;BP;BP;MF;MF;CC;CC;CC;MF;BP;BP;MF;BP;MF;MF;CC;BP;MF;CC;MF;BP;BP;BP;MF;BP;BP;MF;BP;CC;CC;MF;BP;BP;MF;MF;CC;CC;MF;MF;CC;BP;MF;BP;MF;BP;MF;CC;BP;CC;MF;MF;BP;BP;BP;CC;BP;MF;BP;MF;BP;MF;BP;BP;BP;BP;MF;BP;	4-formylbenzenesulfonate dehydrogenase activity;obsolete aromatic compound catabolic process;xanthoxin dehydrogenase (NAD+) activity;fatty acid biosynthetic process;steroid dehydrogenase activity, acting on the CH-OH group of donors, NAD or NADP as acceptor;tropine dehydrogenase activity;nucleotide binding;oxidoreductase activity, acting on NAD(P)H, quinone or similar compound as acceptor;2-deoxy…	-	-	-	7alpha-hydroxysteroid dehydrogenase [Capsicum annuum]	PF00106.29	short chain dehydrogenase	L-xylulose reductase OS=Caenorhabditis elegans OX=6239 GN=dhs-21 PE=1 SV=2	44NRY	Q	Belongs to the short-chain dehydrogenases reductases (SDR) family	COG1028	NAD(P)-dependent dehydrogenase, short-chain alcohol dehydrogenase family	I	Lipid transport and metabolism	KOG0725	[R]	General function prediction only;	Reductases with broad range of substrate specificities	-
ZLC04G0006000	ZLC04G0006000	1.62609	2.01925	0.00417491	0.711485	up	4.13207	3.47225	4.88037	0.415813	1.87506	0.574474	195	168	246	23	82	27	GO:1904845;GO:0000228;GO:0000304;GO:0034620;GO:0033574;GO:1990910;GO:0010628;GO:0035865;GO:1990841;GO:2001033;GO:0032496;GO:0040018;GO:0001228;GO:0008361;GO:0006397;GO:1902746;GO:0070301;GO:0014823;GO:0050680;GO:0060136;GO:0005829;GO:1904070;GO:1904262;GO:0050830;GO:0120162;GO:0140296;GO:1900034;GO:0061629;GO:0000122;GO:0048527;GO:0071276;GO:0042802;GO:0000978;GO:0090084;GO:0032000;GO:0001701;GO:…	BP;CC;BP;BP;BP;BP;BP;BP;MF;BP;BP;BP;MF;BP;BP;BP;BP;BP;BP;BP;CC;BP;BP;BP;BP;MF;BP;MF;BP;BP;BP;MF;MF;BP;BP;BP;BP;BP;BP;BP;BP;BP;MF;BP;CC;BP;BP;MF;BP;CC;BP;BP;BP;BP;CC;BP;MF;BP;BP;BP;BP;BP;BP;BP;BP;MF;BP;BP;BP;BP;MF;CC;BP;CC;BP;BP;BP;BP;BP;BP;MF;BP;BP;BP;BP;CC;BP;CC;BP;BP;BP;BP;BP;BP;BP;MF;CC;CC;MF;BP;BP;MF;BP;CC;MF;BP;CC;BP;BP;BP;BP;BP;BP;BP;BP;CC;CC;MF;BP;CC;BP;BP;MF;BP;BP;BP;MF;CC;BP;BP;BP;BP;BP;…	cellular response to L-glutamine;nuclear chromosome;response to singlet oxygen;cellular response to unfolded protein;response to testosterone;response to hypobaric hypoxia;positive regulation of gene expression;cellular response to potassium ion;promoter-specific chromatin binding;negative regulation of double-strand break repair via nonhomologous end joining;response to lipopolysaccharide;positi…	K09419	-	-	heat stress transcription factor B-4 [Capsicum annuum]	PF00447.21	HSF-type DNA-binding	Heat stress transcription factor B-4 OS=Arabidopsis thaliana OX=3702 GN=HSFB4 PE=2 SV=1	44G1A	K	Transcription factor	-	-	-	-	KOG0627	[K]	Transcription;	Heat shock transcription factor	HSF
ZLC02G0020560	ZLC02G0020560	7.21779	-0.990462	0.00417738	0.711485	nonsig	125.22	123.013	85.5058	283.278	143.889	194.076	5519	5547	4022	14140	5874	8216	GO:0009543;GO:0005829;GO:0009579;GO:0009767;GO:0003729;GO:0009409;GO:0009654;GO:0009535;GO:0005509;GO:0009534;GO:0031977;GO:0045156;GO:0009536;GO:0009570;GO:0048046;GO:0019898;GO:0015979;GO:0009507;	CC;CC;CC;BP;MF;BP;CC;CC;MF;CC;CC;MF;CC;CC;CC;CC;BP;CC;	chloroplast thylakoid lumen;cytosol;thylakoid;photosynthetic electron transport chain;mRNA binding;response to cold;photosystem II oxygen evolving complex;chloroplast thylakoid membrane;calcium ion binding;chloroplast thylakoid;thylakoid lumen;electron transporter, transferring electrons within the cyclic electron transport pathway of photosynthesis activity;plastid;chloroplast stroma;apoplast;ex…	K08901	ko00195	Photosynthesis	oxygen-evolving enhancer protein 3-2, chloroplastic [Capsicum annuum]	PF05757.15	Oxygen evolving enhancer protein 3 (PsbQ)	Oxygen-evolving enhancer protein 3-2, chloroplastic OS=Arabidopsis thaliana OX=3702 GN=PSBQ2 PE=1 SV=2	44FUK	S	Oxygen-evolving enhancer protein 3-2	-	-	-	-	-	-	-	-	-
ZLC10G0010730	ZLC10G0010730	2.58894	-2.8457	0.00429916	0.725804	down	0.670742	6.01468	1.45454	25.4488	1.37866	25.2094	64	585	148	2735	122	2297	GO:0050859;GO:0051480;GO:0006796;GO:0055093;GO:0042383;GO:0000086;GO:0016027;GO:0010468;GO:0005168;GO:0008344;GO:0010628;GO:0051092;GO:0001878;GO:0043069;GO:0030218;GO:0007204;GO:0043052;GO:0051209;GO:0007264;GO:0032496;GO:0006651;GO:0031267;GO:0010601;GO:0001525;GO:0001784;GO:0006397;GO:0032417;GO:0014069;GO:0000775;GO:0001775;GO:0007623;GO:0006935;GO:0098794;GO:0045202;GO:0010044;GO:0040012;GO:…	BP;BP;BP;BP;CC;BP;CC;BP;MF;BP;BP;BP;BP;BP;BP;BP;BP;BP;BP;BP;BP;MF;BP;BP;MF;BP;BP;CC;CC;BP;BP;BP;CC;CC;BP;BP;BP;BP;BP;BP;BP;CC;BP;CC;CC;BP;MF;BP;BP;MF;BP;MF;BP;BP;BP;BP;BP;BP;BP;BP;MF;BP;MF;BP;BP;BP;BP;BP;MF;BP;BP;BP;BP;MF;CC;CC;BP;CC;BP;BP;BP;BP;BP;BP;CC;BP;BP;BP;CC;CC;BP;BP;CC;BP;BP;BP;BP;BP;BP;BP;BP;CC;MF;MF;CC;BP;BP;BP;CC;BP;BP;CC;BP;MF;BP;BP;BP;BP;BP;BP;MF;MF;BP;BP;BP;BP;BP;BP;BP;MF;BP;BP;MF;…	negative regulation of B cell receptor signaling pathway;regulation of cytosolic calcium ion concentration;phosphate-containing compound metabolic process;response to hyperoxia;sarcolemma;G2/M transition of mitotic cell cycle;inaD signaling complex;regulation of gene expression;neurotrophin TRKA receptor binding;adult locomotory behavior;positive regulation of gene expression;positive regulation …	K05857	ko01100;ko04933;ko00562;ko04070	Metabolic pathways;AGE-RAGE signaling pathway in diabetic complications;Inositol phosphate metabolism;Phosphatidylinositol signaling system	phosphoinositide phospholipase C 2 isoform X1 [Capsicum annuum]	PF00388.23	Phosphatidylinositol-specific phospholipase C, X domain	Phosphoinositide phospholipase C 2 OS=Arabidopsis thaliana OX=3702 GN=PLC2 PE=1 SV=1	44QCF	I	Phospholipase C, catalytic domain (part); domain X	-	-	-	-	KOG0169	[T]	Signal transduction mechanisms;	Phosphoinositide-specific phospholipase C	-
ZLC04G0011500	ZLC04G0011500	3.58343	-0.460881	0.00440921	0.729548	nonsig	9.53171	9.943	9.54631	11.556	12.693	13.1984	1142	1220	1221	1569	1409	1519	GO:0030371;GO:0045880;GO:0017069;GO:0005686;GO:0048142;GO:0043022;GO:0006406;GO:0003723;GO:0005768;GO:0008584;GO:0048027;GO:0070274;GO:0008361;GO:0006397;GO:0014069;GO:0050658;GO:0045727;GO:0048024;GO:0005080;GO:0042750;GO:0010494;GO:0009414;GO:0000900;GO:0005829;GO:1902806;GO:0071541;GO:1900871;GO:0044530;GO:0007446;GO:0008270;GO:1990399;GO:0003755;GO:0005615;GO:0000349;GO:0008380;GO:0042802;GO:…	MF;BP;MF;CC;BP;MF;BP;MF;CC;BP;MF;CC;BP;BP;CC;BP;BP;BP;MF;BP;CC;BP;MF;CC;BP;CC;BP;CC;BP;MF;BP;MF;CC;BP;BP;MF;BP;MF;MF;MF;BP;BP;MF;BP;MF;BP;CC;BP;BP;CC;BP;MF;BP;BP;MF;CC;BP;BP;CC;CC;BP;CC;MF;BP;BP;MF;BP;CC;BP;BP;BP;CC;BP;CC;BP;CC;BP;BP;BP;CC;BP;CC;CC;BP;CC;MF;BP;BP;BP;MF;MF;BP;BP;CC;BP;BP;MF;BP;MF;CC;BP;MF;BP;BP;CC;CC;MF;MF;BP;BP;BP;CC;MF;BP;BP;BP;BP;MF;BP;CC;CC;CC;CC;BP;BP;BP;BP;MF;BP;CC;BP;CC;BP;…	translation repressor activity;positive regulation of smoothened signaling pathway;snRNA binding;U2 snRNP;germarium-derived cystoblast division;ribosome binding;mRNA export from nucleus;RNA binding;endosome;male gonad development;mRNA 5'-UTR binding;RES complex;regulation of cell size;mRNA processing;postsynaptic density;RNA transport;positive regulation of translation;regulation of mRNA splicing…	K12891	ko03040	Spliceosome	serine/arginine-rich splicing factor SC35 [Capsicum annuum]	PF00076.26	RNA recognition motif	Serine/arginine-rich splicing factor SC35 OS=Arabidopsis thaliana OX=3702 GN=SC35 PE=1 SV=1	44QY4	A	Serine arginine-rich splicing factor SC35-like	COG0724	RNA recognition motif (RRM) domain	J	Translation, ribosomal structure and biogenesis	KOG4207	[A]	RNA processing and modification;	Predicted splicing factor, SR protein superfamily	-
ZLC03G0036760	ZLC03G0036760	5.40454	-1.04909	0.00446	0.729548	down	33.2259	31.9952	26.1465	38.0693	53.0469	88.2168	816	805	686	1060	1207	2081	GO:0010218;GO:0010117;GO:0010380;GO:0031969;GO:0009522;GO:0034605;GO:0009409;GO:0009523;GO:0071492;GO:0010030;GO:0010114;GO:0009535;GO:0071491;GO:0015979;GO:0009416;GO:0071490;GO:0010224;GO:0071483;GO:0071486;	BP;BP;BP;CC;CC;BP;BP;CC;BP;BP;BP;CC;BP;BP;BP;BP;BP;BP;BP;	response to far red light;photoprotection;regulation of chlorophyll biosynthetic process;chloroplast membrane;photosystem I;cellular response to heat;response to cold;photosystem II;cellular response to UV-A;positive regulation of seed germination;response to red light;chloroplast thylakoid membrane;cellular response to red light;photosynthesis;response to light stimulus;cellular response to far …	-	-	-	early light-induced protein, chloroplastic isoform 1 [Capsicum annuum]	PF00504.25	Chlorophyll A-B binding protein	Early light-induced protein, chloroplastic OS=Pisum sativum OX=3888 PE=2 SV=1	44N2G	S	Early light-induced protein	-	-	-	-	-	-	-	-	-
ZLC03G0030200	ZLC03G0030200	1.29009	1.97517	0.00446773	0.729548	up	1.61545	3.49855	3.30259	0.239808	0.846512	0.845333	76	168	165	13	38	39	GO:0005829;GO:0005634;GO:0009737;GO:0046872;GO:0016604;GO:0005654;GO:0003712;GO:0006366;GO:0008127;GO:0009738;GO:0030414;GO:0005886;GO:0005737;GO:0007586;GO:0009785;GO:0030224;GO:0030099;GO:0042742;	CC;CC;BP;MF;CC;CC;MF;BP;MF;BP;MF;CC;CC;BP;BP;BP;BP;BP;	cytosol;nucleus;response to abscisic acid;metal ion binding;nuclear body;nucleoplasm;transcription coregulator activity;transcription by RNA polymerase II;quercetin 2,3-dioxygenase activity;abscisic acid-activated signaling pathway;peptidase inhibitor activity;plasma membrane;cytoplasm;digestion;blue light signaling pathway;monocyte differentiation;myeloid cell differentiation;defense response to…	K06911	-	-	pirin-like protein At1g50590 isoform X1 [Capsicum annuum]	PF05726.17	Pirin C-terminal cupin domain	Pirin-like protein At1g50590 OS=Arabidopsis thaliana OX=3702 GN=At1g50590 PE=2 SV=1	44NU1	S	Belongs to the pirin family	COG1741	Redox-sensitive bicupin YhaK, pirin superfamily	R	General function prediction only	-	-	-	-	-
ZLC12G0010300	ZLC12G0010300	1.8257	-0.660389	0.00447445	0.729548	nonsig	1.80614	2.11254	2.35303	2.81728	2.93519	3.50987	275	329	382	486	414	513	GO:0045454;GO:0051457;GO:0006808;GO:0090506;GO:0009630;GO:2000032;GO:0010336;GO:0055037;GO:0010233;GO:0010628;GO:0005737;GO:0010223;GO:0008356;GO:0006355;GO:0009938;GO:1990841;GO:2000273;GO:1990110;GO:0005634;GO:0010218;GO:0009723;GO:0006952;GO:0007623;GO:2000033;GO:1905614;GO:0009956;GO:0009585;GO:0005770;GO:0032350;GO:0000976;GO:0010187;GO:0048768;GO:0009939;GO:0003713;GO:0005829;GO:0009737;GO:…	BP;BP;BP;BP;BP;BP;BP;CC;BP;BP;CC;BP;BP;BP;BP;MF;BP;BP;CC;BP;BP;BP;BP;BP;BP;BP;BP;CC;BP;MF;BP;BP;BP;MF;CC;BP;BP;BP;BP;BP;BP;BP;MF;BP;BP;BP;MF;CC;BP;BP;BP;BP;BP;BP;BP;BP;MF;BP;BP;BP;BP;BP;BP;BP;BP;BP;BP;BP;MF;BP;BP;BP;BP;BP;BP;BP;BP;	cell redox homeostasis;maintenance of protein location in nucleus;regulation of nitrogen utilization;axillary shoot meristem initiation;gravitropism;regulation of secondary shoot formation;gibberellic acid homeostasis;recycling endosome;phloem transport;positive regulation of gene expression;cytoplasm;secondary shoot formation;asymmetric cell division;regulation of DNA-templated transcription;neg…	K27744	-	-	protein NODULATION SIGNALING PATHWAY 1-like [Capsicum annuum]	PF03514.18	GRAS domain family	Protein NODULATION SIGNALING PATHWAY 1 OS=Medicago truncatula OX=3880 GN=NSP1 PE=1 SV=1	44RUV	K	Belongs to the GRAS family	-	-	-	-	-	-	-	-	GRAS
ZLC11G0024260	ZLC11G0024260	3.2559	2.6238	0.00455541	0.729548	up	8.1004	58.8004	16.9864	0.928457	3.64886	7.65903	98	725	219	13	41	89	GO:0009723;GO:0005102;GO:0045490;GO:0060305;GO:0005576;GO:0050829;GO:0060866;GO:0010102;GO:0048046;GO:0010227;GO:0010468;	BP;MF;BP;BP;CC;BP;BP;BP;CC;BP;BP;	response to ethylene;signaling receptor binding;pectin catabolic process;regulation of cell diameter;extracellular region;defense response to Gram-negative bacterium;leaf abscission;lateral root morphogenesis;apoplast;floral organ abscission;regulation of gene expression;	-	-	-	PREDICTED: uncharacterized protein LOC104235557 [Nicotiana sylvestris]	-	-	Protein IDA OS=Arabidopsis thaliana OX=3702 GN=IDA PE=1 SV=1	37WZD	S	floral organ abscission	-	-	-	-	-	-	-	-	-
ZLC12G0006550	ZLC12G0006550	1.26796	-1.27559	0.00457601	0.729548	down	0.856786	1.11436	0.787176	2.50223	1.39045	2.32079	61	81	61	202	93	159	GO:0006094;GO:0009986;GO:0005576;GO:0009555;GO:0005740;GO:0010154;GO:0006006;GO:0009744;GO:0043891;GO:0005737;GO:0099080;GO:0006979;GO:0009416;GO:0005634;GO:0005507;GO:0042542;GO:0019253;GO:0080022;GO:0034059;GO:0032991;GO:0070403;GO:0042301;GO:0048046;GO:0062040;GO:0071555;GO:0005829;GO:0006096;GO:0009408;GO:0000325;GO:0045893;GO:0031969;GO:0048316;GO:0050661;GO:0008886;GO:0042803;GO:0019900;GO:…	BP;CC;CC;BP;CC;BP;BP;BP;MF;CC;CC;BP;BP;CC;MF;BP;BP;BP;BP;CC;MF;MF;CC;CC;BP;CC;BP;BP;CC;BP;CC;BP;MF;MF;MF;MF;MF;CC;CC;CC;CC;BP;BP;MF;MF;CC;MF;BP;MF;BP;BP;MF;MF;CC;CC;CC;CC;BP;CC;MF;MF;CC;	gluconeogenesis;cell surface;extracellular region;pollen development;mitochondrial envelope;fruit development;glucose metabolic process;response to sucrose;glyceraldehyde-3-phosphate dehydrogenase [NAD(P)+] (phosphorylating) activity;cytoplasm;supramolecular complex;response to oxidative stress;response to light stimulus;nucleus;copper ion binding;response to hydrogen peroxide;reductive pentose-p…	K05298	ko01200;ko01100;ko00710	Carbon metabolism;Metabolic pathways;Carbon fixation by Calvin cycle	glyceraldehyde-3-phosphate dehydrogenase B, chloroplastic [Capsicum annuum]	PF02800.24	Glyceraldehyde 3-phosphate dehydrogenase, C-terminal domain	Glyceraldehyde-3-phosphate dehydrogenase GAPB, chloroplastic OS=Arabidopsis thaliana OX=3702 GN=GAPB PE=1 SV=2	44SII	G	Glyceraldehyde-3-phosphate dehydrogenase B	COG0057	Glyceraldehyde-3-phosphate dehydrogenase/erythrose-4-phosphate dehydrogenase	G	Carbohydrate transport and metabolism	KOG0657	[G]	Carbohydrate transport and metabolism;	Glyceraldehyde 3-phosphate dehydrogenase	-
ZLC03G0015880	ZLC03G0015880	8.35837	-0.969301	0.00458669	0.729548	nonsig	321.83	211.81	200.763	519.292	332.75	518.089	11427	7702	7607	20891	10948	17673	GO:0005783;GO:0009751;GO:0005576;GO:0004869;GO:0005773;GO:0042542;GO:0006952;GO:0010466;GO:0099503;GO:0048046;GO:0009414;GO:0004867;GO:0002237;GO:0004866;GO:0009624;GO:0009611;GO:0009625;GO:0002238;GO:0030414;GO:0090729;GO:0030246;GO:0005739;GO:0042742;GO:0012501;	CC;BP;CC;MF;CC;BP;BP;BP;CC;CC;BP;MF;BP;MF;BP;BP;BP;BP;MF;MF;MF;CC;BP;BP;	endoplasmic reticulum;response to salicylic acid;extracellular region;cysteine-type endopeptidase inhibitor activity;vacuole;response to hydrogen peroxide;defense response;negative regulation of peptidase activity;secretory vesicle;apoplast;response to water deprivation;serine-type endopeptidase inhibitor activity;response to molecule of bacterial origin;endopeptidase inhibitor activity;response …	-	-	-	miraculin [Capsicum annuum]	PF00197.22	Trypsin and protease inhibitor	Miraculin OS=Synsepalum dulcificum OX=3743 PE=1 SV=3	44TN3	S	Soybean trypsin inhibitor (Kunitz) family of protease inhibitors	-	-	-	-	-	-	-	-	-
ZLC09G0008700	ZLC09G0008700	4.95295	0.491078	0.00462739	0.72999	nonsig	31.8352	43.6309	35.7049	22.6756	27.1115	23.6624	2405	3375	2878	1941	1898	1717	GO:0006635;GO:0120092;GO:0004165;GO:0005576;GO:0016863;GO:0003857;GO:0005763;GO:0019899;GO:0005759;GO:0071890;GO:0006508;GO:0050548;GO:0016509;GO:0009083;GO:0016853;GO:0005782;GO:0004490;GO:0016829;GO:0003860;GO:0070062;GO:0070403;GO:0050547;GO:0006707;GO:0005829;GO:0009062;GO:0005743;GO:0005840;GO:0008935;GO:0032543;GO:0005777;GO:0004492;GO:0008233;GO:0005886;GO:0043956;GO:0006574;GO:0009274;GO:…	BP;MF;MF;CC;MF;MF;CC;MF;CC;MF;BP;MF;MF;BP;MF;CC;MF;MF;MF;CC;MF;MF;BP;CC;BP;CC;CC;MF;BP;CC;MF;MF;CC;MF;BP;CC;MF;MF;MF;BP;MF;BP;BP;BP;MF;BP;MF;CC;MF;CC;CC;CC;BP;BP;BP;CC;BP;	fatty acid beta-oxidation;crotonyl-CoA hydratase activity;delta(3)-delta(2)-enoyl-CoA isomerase activity;extracellular region;intramolecular oxidoreductase activity, transposing C=C bonds;3-hydroxyacyl-CoA dehydrogenase activity;mitochondrial small ribosomal subunit;enzyme binding;mitochondrial matrix;bicarbonate binding;proteolysis;obsolete trans-feruloyl-CoA hydratase activity;long-chain-3-hydr…	K05605	ko00280;ko01200;ko00410;ko01100;ko00640	Valine, leucine and isoleucine degradation;Carbon metabolism;beta-Alanine metabolism;Metabolic pathways;Propanoate metabolism	3-hydroxyisobutyryl-CoA hydrolase-like protein 5 [Capsicum annuum]	PF16113.9	Enoyl-CoA hydratase/isomerase	3-hydroxyisobutyryl-CoA hydrolase-like protein 5 OS=Arabidopsis thaliana OX=3702 GN=At1g06550 PE=1 SV=2	44GH5	I	Belongs to the enoyl-CoA hydratase isomerase family	COG1024	Enoyl-CoA hydratase/carnithine racemase	I	Lipid transport and metabolism	-	-	-	-	-
ZLC08G0009690	ZLC08G0009690	7.05164	0.451642	0.00471836	0.734047	nonsig	144.874	172.969	162.196	97.0185	102.52	128.729	10348	12652	12363	7852	6785	8834	GO:0015020;GO:0009690;GO:0046148;GO:0050404;GO:1902265;GO:0080045;GO:0035251;GO:0052641;GO:0102890;GO:0047893;GO:0016758;GO:0009808;GO:0010083;GO:0070301;GO:0098754;GO:0046345;GO:0048439;GO:0005829;GO:0009687;GO:0052638;GO:0080044;GO:0006486;GO:0050502;GO:0080002;GO:0102956;GO:0047209;GO:0042178;GO:0103103;GO:0042802;GO:0010294;GO:0033303;GO:0016114;GO:0005737;GO:0071475;GO:0010113;GO:0005634;GO:…	MF;BP;BP;MF;BP;MF;MF;MF;MF;MF;MF;BP;BP;BP;BP;BP;BP;CC;BP;MF;MF;BP;MF;MF;MF;MF;BP;MF;MF;MF;BP;BP;CC;BP;BP;CC;MF;BP;MF;BP;MF;MF;BP;BP;BP;BP;CC;BP;BP;MF;MF;MF;BP;BP;MF;BP;MF;MF;MF;BP;BP;MF;BP;MF;BP;BP;MF;MF;MF;BP;BP;BP;BP;BP;MF;CC;BP;BP;MF;BP;BP;BP;BP;CC;BP;BP;BP;MF;MF;MF;MF;MF;MF;MF;MF;BP;MF;BP;BP;BP;BP;BP;BP;MF;MF;MF;MF;MF;MF;	glucuronosyltransferase activity;cytokinin metabolic process;pigment biosynthetic process;zeatin O-beta-D-xylosyltransferase activity;abscisic acid homeostasis;quercetin 3'-O-glucosyltransferase activity;UDP-glucosyltransferase activity;benzoic acid glucosyltransferase activity;chalcone 4'-O-glucosyltransferase activity;flavonol 3-O-glucosyltransferase activity;hexosyltransferase activity;lignin …	K08237	-	-	hydroquinone glucosyltransferase [Capsicum annuum]	PF00201.22	UDP-glucoronosyl and UDP-glucosyl transferase	Hydroquinone glucosyltransferase OS=Rauvolfia serpentina OX=4060 GN=AS PE=1 SV=1	44SRX	CG	Belongs to the UDP-glycosyltransferase family	COG1819	UDP:flavonoid glycosyltransferase YjiC, YdhE family	G	Carbohydrate transport and metabolism	KOG1192	[GC]	Carbohydrate transport and metabolism; Energy production and conversion;	UDP-glucuronosyl and UDP-glucosyl transferase	-
ZLC06G0028030	ZLC06G0028030	3.17803	1.00153	0.00472973	0.734047	up	9.95072	17.6771	8.72451	6.38382	4.38279	5.95331	736	1338	688	535	300	423	GO:0005874;GO:0034614;GO:0031435;GO:0038066;GO:0035994;GO:0006351;GO:0050847;GO:0035094;GO:0006974;GO:0005770;GO:0009734;GO:0005788;GO:0032839;GO:0060716;GO:1900407;GO:0006468;GO:0060761;GO:0048364;GO:0034644;GO:0046843;GO:0035556;GO:0035169;GO:0005737;GO:0001934;GO:0048021;GO:0009723;GO:0007165;GO:0051493;GO:0043627;GO:0044732;GO:0045663;GO:0010759;GO:0009737;GO:0042307;GO:0001890;GO:2000331;GO:…	CC;BP;MF;BP;BP;BP;BP;BP;BP;CC;BP;CC;CC;BP;BP;BP;BP;BP;BP;BP;BP;BP;CC;BP;BP;BP;BP;BP;BP;CC;BP;BP;BP;BP;BP;BP;MF;BP;BP;BP;BP;BP;BP;BP;BP;BP;BP;BP;BP;BP;BP;BP;BP;BP;BP;CC;CC;BP;CC;BP;BP;BP;BP;BP;CC;BP;BP;BP;BP;MF;BP;BP;BP;BP;MF;BP;BP;BP;BP;BP;BP;BP;CC;BP;BP;BP;MF;BP;BP;BP;BP;BP;BP;MF;BP;BP;BP;BP;MF;BP;CC;BP;BP;CC;BP;BP;BP;CC;BP;BP;CC;CC;BP;CC;BP;BP;BP;BP;BP;BP;BP;BP;BP;BP;BP;BP;BP;MF;BP;BP;CC;BP;BP;…	microtubule;cellular response to reactive oxygen species;mitogen-activated protein kinase kinase kinase binding;p38MAPK cascade;response to muscle stretch;DNA-templated transcription;progesterone receptor signaling pathway;response to nicotine;DNA damage response;late endosome;auxin-activated signaling pathway;endoplasmic reticulum lumen;dendrite cytoplasm;labyrinthine layer blood vessel developm…	K20536	ko04016	MAPK signaling pathway - plant	mitogen-activated protein kinase 3 [Capsicum annuum]	PF00069.29	Protein kinase domain	Mitogen-activated protein kinase 3 OS=Arabidopsis thaliana OX=3702 GN=MPK3 PE=1 SV=2	44BMT	T	mitogen-activated protein kinase	COG0515	Serine/threonine protein kinase	T	Signal transduction mechanisms	KOG0660	[T]	Signal transduction mechanisms;	Mitogen-activated protein kinase	-
ZLC06G0008330	ZLC06G0008330	3.97061	-0.754607	0.00476753	0.734047	nonsig	9.50234	12.7669	13.3249	20.7106	13.9691	21.0571	520	708	769	1277	703	1100	GO:0005829;GO:0046686;GO:0009941;GO:0015995;GO:0005794;GO:0005737;GO:0019353;GO:0009570;GO:0006783;GO:0006782;GO:0004853;GO:0009507;	CC;BP;CC;BP;CC;CC;BP;CC;BP;BP;MF;CC;	cytosol;response to cadmium ion;chloroplast envelope;chlorophyll biosynthetic process;Golgi apparatus;cytoplasm;protoporphyrinogen IX biosynthetic process from glutamate;chloroplast stroma;heme biosynthetic process;protoporphyrinogen IX biosynthetic process;uroporphyrinogen decarboxylase activity;chloroplast;	K01599	ko00860;ko01110;ko01100	Porphyrin metabolism;Biosynthesis of secondary metabolites;Metabolic pathways	uroporphyrinogen decarboxylase, chloroplastic [Capsicum annuum]	PF01208.21	Uroporphyrinogen decarboxylase (URO-D)	Uroporphyrinogen decarboxylase, chloroplastic OS=Nicotiana tabacum OX=4097 GN=DCUP PE=1 SV=1	44EFU	H	Uroporphyrinogen decarboxylase	COG0407	Uroporphyrinogen-III decarboxylase HemE	H	Coenzyme transport and metabolism	KOG2872	[H]	Coenzyme transport and metabolism;	Uroporphyrinogen decarboxylase	-
ZLC03G0008460	ZLC03G0008460	0.661942	-1.65686	0.00487842	0.745159	down	0.227954	0.407574	0.315642	0.741889	0.619467	1.4457	25	45	36	90	62	149	GO:0006417;GO:0042651;GO:0005783;GO:0010239;GO:0036002;GO:0042644;GO:0080156;GO:0009534;GO:0005737;GO:0009845;GO:0003723;GO:0004016;GO:0005634;GO:0022626;GO:0000398;GO:0006397;GO:0005739;GO:0045727;GO:0005829;GO:0009793;GO:0009737;GO:0000325;GO:0045893;GO:0090615;GO:0032543;GO:0008270;GO:0009570;GO:0009658;GO:0000963;GO:0042793;GO:0008380;GO:0032981;GO:0003729;GO:1990825;GO:0003727;GO:0009788;GO:…	BP;CC;CC;BP;MF;CC;BP;CC;CC;BP;MF;MF;CC;CC;BP;BP;CC;BP;CC;BP;BP;CC;BP;BP;BP;MF;CC;BP;BP;BP;BP;BP;MF;MF;MF;BP;BP;CC;BP;BP;BP;CC;	regulation of translation;thylakoid membrane;endoplasmic reticulum;chloroplast mRNA processing;pre-mRNA binding;chloroplast nucleoid;mitochondrial mRNA modification;chloroplast thylakoid;cytoplasm;seed germination;RNA binding;adenylate cyclase activity;nucleus;cytosolic ribosome;mRNA splicing, via spliceosome;mRNA processing;mitochondrion;positive regulation of translation;cytosol;embryo developm…	-	-	-	LOW QUALITY PROTEIN: pentatricopeptide repeat-containing protein At2g13420, mitochondrial-like, partial [Capsicum annuum]	PF13041.10	PPR repeat family	Pentatricopeptide repeat-containing protein At2g13420, mitochondrial OS=Arabidopsis thaliana OX=3702 GN=At2g13420 PE=2 SV=1	44H25	S	Pentatricopeptide repeat-containing protein	-	-	-	-	KOG4196	[K]	Transcription;	bZIP transcription factor MafK	-
ZLC02G0008210	ZLC02G0008210	2.0539	-2.16486	0.00502796	0.761953	down	2.48924	1.7653	0.514061	10.8506	2.85068	6.68806	118	86	26	582	125	304	GO:0036166;GO:0010119;GO:0005758;GO:0005737;GO:0015979;GO:0006730;GO:0009579;GO:0005634;GO:2000122;GO:0048046;GO:0015977;GO:0005829;GO:0010037;GO:1900239;GO:0009440;GO:0008270;GO:0010319;GO:0009570;GO:0005886;GO:0050832;GO:1990748;GO:0042802;GO:0051289;GO:0015976;GO:0003729;GO:0009409;GO:0009941;GO:0009535;GO:0009536;GO:0031470;GO:0004089;GO:0071244;GO:0034599;GO:0005739;GO:0009507;	BP;BP;CC;CC;BP;BP;CC;CC;BP;CC;BP;CC;BP;BP;BP;MF;CC;CC;CC;BP;BP;MF;BP;BP;MF;BP;CC;CC;CC;CC;MF;BP;BP;CC;CC;	phenotypic switching;regulation of stomatal movement;mitochondrial intermembrane space;cytoplasm;photosynthesis;one-carbon metabolic process;thylakoid;nucleus;negative regulation of stomatal complex development;apoplast;carbon fixation;cytosol;response to carbon dioxide;regulation of phenotypic switching;cyanate catabolic process;zinc ion binding;stromule;chloroplast stroma;plasma membrane;defens…	K01673	ko00910;ko01100	Nitrogen metabolism;Metabolic pathways	carbonic anhydrase, chloroplastic [Capsicum annuum]	PF00484.23	Carbonic anhydrase	Carbonic anhydrase, chloroplastic OS=Nicotiana tabacum OX=4097 PE=2 SV=1	44RG0	P	Reversible hydration of carbon dioxide	COG0288	Carbonic anhydrase	P	Inorganic ion transport and metabolism	KOG1578	[P]	Inorganic ion transport and metabolism;	Predicted carbonic anhydrase involved in protection against oxidative damage	-
ZLC12G0023770	ZLC12G0023770	1.83813	3.55227	0.00517137	0.763805	up	9.81064	24.7081	0.624497	0.091348	0.225783	2.45925	683	1761	47	8	15	165	GO:0050550;GO:0080027;GO:0009835;GO:0102889;GO:1901934;GO:0016838;GO:0052682;GO:0016102;GO:0005737;GO:0016114;GO:0010333;GO:0016491;GO:1901937;GO:0009753;GO:0090377;GO:0048653;GO:1901928;GO:0045338;GO:0050449;GO:0009723;GO:0034005;GO:1901931;GO:0006952;GO:0048480;GO:0034004;GO:0051762;GO:0010597;GO:0016829;GO:0050551;GO:0010334;GO:0005829;GO:0000287;GO:0047461;GO:0033383;GO:0042803;GO:0016106;GO:…	MF;BP;BP;MF;BP;MF;MF;BP;CC;BP;MF;MF;BP;BP;BP;BP;BP;BP;MF;BP;MF;BP;BP;BP;MF;BP;BP;MF;MF;MF;CC;MF;MF;BP;MF;BP;BP;MF;MF;BP;MF;MF;BP;MF;MF;BP;BP;BP;MF;MF;MF;MF;MF;CC;	pinene synthase activity;response to herbivore;fruit ripening;beta-elemene synthase activity;bicyclogermacrene biosynthetic process;carbon-oxygen lyase activity, acting on phosphates;epi-cedrol synthase activity;diterpenoid biosynthetic process;cytoplasm;terpenoid biosynthetic process;terpene synthase activity;oxidoreductase activity;beta-caryophyllene biosynthetic process;response to jasmonic ac…	K15803	-	-	5-epi-aristolochene synthase 2-like isoform X1 [Capsicum annuum]	PF03936.20	Terpene synthase family, metal binding domain	5-epiaristolochene synthase OS=Capsicum annuum OX=4072 GN=EAS PE=1 SV=1	44NSE	S	synthase	-	-	-	-	-	-	-	-	-
ZLC03G0024060	ZLC03G0024060	4.45089	-0.445064	0.00517542	0.763805	nonsig	18.0289	19.6606	17.8488	24.7989	21.8356	24.0638	1860	2077	1965	2898	2087	2385	GO:1904724;GO:0006094;GO:0046872;GO:0042383;GO:0005576;GO:0004614;GO:0006006;GO:0008966;GO:0005737;GO:0005912;GO:0030239;GO:0004615;GO:0006048;GO:0009898;GO:0007155;GO:0005634;GO:0030018;GO:0001725;GO:0005978;GO:0014706;GO:0070062;GO:0016868;GO:0048046;GO:0016010;GO:0005914;GO:0005829;GO:0043034;GO:0000287;GO:0006096;GO:0030003;GO:0071259;GO:0019252;GO:0005980;GO:0005992;GO:0009590;GO:0010319;GO:…	CC;BP;MF;CC;CC;MF;BP;MF;CC;CC;BP;MF;BP;CC;BP;CC;CC;CC;BP;BP;CC;MF;CC;CC;CC;CC;CC;MF;BP;BP;BP;BP;BP;BP;BP;CC;CC;CC;BP;CC;CC;BP;BP;BP;MF;BP;BP;BP;CC;CC;MF;BP;BP;CC;CC;CC;	tertiary granule lumen;gluconeogenesis;metal ion binding;sarcolemma;extracellular region;phosphoglucomutase activity;glucose metabolic process;phosphoglucosamine mutase activity;cytoplasm;adherens junction;myofibril assembly;phosphomannomutase activity;UDP-N-acetylglucosamine biosynthetic process;cytoplasmic side of plasma membrane;cell adhesion;nucleus;Z disc;stress fiber;glycogen biosynthetic p…	K01835	ko01110;ko00010;ko00030;ko00052;ko00520;ko00230;ko01100;ko00500	Biosynthesis of secondary metabolites;Glycolysis / Gluconeogenesis;Pentose phosphate pathway;Galactose metabolism;Amino sugar and nucleotide sugar metabolism;Purine metabolism;Metabolic pathways;Starch and sucrose metabolism	phosphoglucomutase, chloroplastic [Capsicum annuum]	PF02878.20	Phosphoglucomutase/phosphomannomutase, alpha/beta/alpha domain I	Phosphoglucomutase, chloroplastic OS=Solanum tuberosum OX=4113 GN=PGMP PE=2 SV=1	44DN8	G	Phosphoglucomutase/phosphomannomutase, alpha/beta/alpha domain II	COG0033	Phosphoglucomutase/phosphomannomutase	G	Carbohydrate transport and metabolism	KOG0625	[G]	Carbohydrate transport and metabolism;	Phosphoglucomutase	-
ZLC08G0011780	ZLC08G0011780	4.07528	-0.747913	0.00519948	0.763805	nonsig	12.7042	16.0919	9.56337	19.1516	20.9239	19.9904	593	769	476	1012	904	896	GO:0017000;GO:0045227;GO:0032580;GO:0051555;GO:0050378;GO:0005576;GO:0099618;GO:0047003;GO:0005737;GO:0008460;GO:0050577;GO:0016491;GO:0005768;GO:0050377;GO:0003978;GO:0010192;GO:0019853;GO:0045492;GO:0005634;GO:0010489;GO:0019305;GO:0000138;GO:0006005;GO:0009506;GO:0042127;GO:0016853;GO:0016829;GO:0009242;GO:0070403;GO:0010315;GO:0048046;GO:0071555;GO:0005829;GO:0009103;GO:0042732;GO:0005797;GO:…	BP;BP;CC;BP;MF;CC;MF;MF;CC;MF;MF;MF;CC;MF;MF;BP;BP;BP;CC;MF;BP;CC;BP;CC;BP;MF;MF;BP;MF;BP;CC;BP;CC;BP;BP;CC;MF;MF;CC;CC;MF;CC;BP;MF;BP;BP;CC;MF;MF;BP;BP;BP;MF;CC;BP;CC;CC;MF;BP;MF;CC;BP;BP;CC;	antibiotic biosynthetic process;capsule polysaccharide biosynthetic process;Golgi cisterna membrane;flavonol biosynthetic process;UDP-glucuronate 4-epimerase activity;extracellular region;UDP-glucuronic acid dehydrogenase activity;dTDP-6-deoxy-L-talose 4-dehydrogenase activity;cytoplasm;dTDP-glucose 4,6-dehydratase activity;GDP-L-fucose synthase activity;oxidoreductase activity;endosome;UDP-gluco…	K10046	ko01100;ko00053;ko01110;ko00520	Metabolic pathways;Ascorbate and aldarate metabolism;Biosynthesis of secondary metabolites;Amino sugar and nucleotide sugar metabolism	GDP-mannose 3,5-epimerase 1 [Capsicum annuum]	PF01370.25	NAD dependent epimerase/dehydratase family	GDP-mannose 3,5-epimerase 1 OS=Oryza sativa subsp. japonica OX=39947 GN=GME-1 PE=1 SV=1	44PKR	GM	GDP-mannose 3,5-epimerase	COG0451	Nucleoside-diphosphate-sugar epimerase	M	Cell wall/membrane/envelope biogenesis	KOG1429	[GM]	Carbohydrate transport and metabolism; Cell wall/membrane/envelope biogenesis;	dTDP-glucose 4-6-dehydratase/UDP-glucuronic acid decarboxylase	-
ZLC12G0025960	ZLC12G0025960	4.55684	-0.689804	0.00523836	0.763805	nonsig	17.5617	21.5949	16.4139	32.0608	27.7793	23.4649	684	862	683	1415	1003	878	GO:0017000;GO:0042651;GO:0046872;GO:0005524;GO:0009534;GO:0010196;GO:0005737;GO:0030145;GO:0005634;GO:0006281;GO:0008801;GO:0050286;GO:0003919;GO:0005998;GO:0016311;GO:0050084;GO:0005829;GO:0000287;GO:0004346;GO:0008967;GO:0009231;GO:0008531;GO:0009398;GO:0009570;GO:0005886;GO:0016791;GO:0016310;GO:0046295;GO:0005975;GO:0009941;GO:0016787;GO:0009535;GO:0031404;GO:0003850;GO:0050308;GO:0009507;	BP;CC;MF;MF;CC;BP;CC;MF;CC;BP;MF;MF;MF;BP;BP;MF;CC;MF;MF;MF;BP;MF;BP;CC;CC;MF;BP;BP;BP;CC;MF;CC;MF;MF;MF;CC;	antibiotic biosynthetic process;thylakoid membrane;metal ion binding;ATP binding;chloroplast thylakoid;nonphotochemical quenching;cytoplasm;manganese ion binding;nucleus;DNA repair;beta-phosphoglucomutase activity;sorbitol-6-phosphatase activity;FMN adenylyltransferase activity;xylulose catabolic process;dephosphorylation;mannitol-1-phosphatase activity;cytosol;magnesium ion binding;glucose-6-pho…	-	-	-	haloacid dehalogenase-like hydrolase domain-containing protein At4g39970 [Capsicum annuum]	PF00702.30	haloacid dehalogenase-like hydrolase	Haloacid dehalogenase-like hydrolase domain-containing protein At4g39970 OS=Arabidopsis thaliana OX=3702 GN=At4g39970 PE=2 SV=1	44D10	S	Haloacid dehalogenase-like hydrolase	COG0637	Beta-phosphoglucomutase, HAD superfamily	G	Carbohydrate transport and metabolism	-	-	-	-	-
ZLC01G0019190	ZLC01G0019190	0.969174	3.48942	0.00530371	0.763805	up	2.14269	4.0639	1.15224	0.424851	0.153597	0	132	256	76	30	9	0	GO:0002213;GO:0102628;GO:0102068;GO:0005783;GO:0009835;GO:0043231;GO:0009751;GO:0005576;GO:0018674;GO:0016114;GO:0016102;GO:0010333;GO:0102170;GO:0016491;GO:0009753;GO:0005773;GO:0050594;GO:0019438;GO:0006952;GO:0051762;GO:0102934;GO:0102614;GO:0050592;GO:0016829;GO:0102995;GO:0106223;GO:0000137;GO:0010132;GO:0005506;GO:0009414;GO:0051502;GO:0009699;GO:0005789;GO:0010225;GO:0102627;GO:0005829;GO:…	BP;MF;MF;CC;BP;CC;BP;CC;MF;BP;BP;MF;MF;MF;BP;CC;MF;BP;BP;BP;MF;MF;MF;MF;MF;MF;CC;BP;MF;BP;BP;BP;CC;BP;MF;CC;BP;BP;MF;BP;BP;BP;MF;BP;BP;BP;BP;MF;MF;MF;CC;BP;MF;CC;CC;MF;CC;BP;MF;MF;MF;	defense response to insect;costunolide 3beta-hydroxylase activity;alpha-humulene 10-hydroxylase activity;endoplasmic reticulum;fruit ripening;intracellular membrane-bounded organelle;response to salicylic acid;extracellular region;(S)-limonene 3-monooxygenase activity;terpenoid biosynthetic process;diterpenoid biosynthetic process;terpene synthase activity;5-epi-aristolochene-1,3-dihydroxylase ac…	-	-	-	premnaspirodiene oxygenase [Capsicum annuum]	PF00067.26	Cytochrome P450	Premnaspirodiene oxygenase OS=Hyoscyamus muticus OX=35626 GN=CYP71D55 PE=1 SV=1	44NI6	Q	Cytochrome p450	COG2124	Cytochrome P450	QV	-	KOG0156	[Q]	Secondary metabolites biosynthesis, transport and catabolism;	Cytochrome P450 CYP2 subfamily	-
ZLC06G0032120	ZLC06G0032120	3.31677	-1.39917	0.00532245	0.763805	down	4.93858	7.27009	5.93544	18.969	6.0148	19.514	225	339	288	977	254	852	GO:0009579;GO:0009536;GO:0015995;GO:0048529;GO:0009507;	CC;CC;BP;MF;CC;	thylakoid;plastid;chlorophyll biosynthetic process;magnesium-protoporphyrin IX monomethyl ester (oxidative) cyclase activity;chloroplast;	-	-	-	ycf54-like protein [Capsicum annuum]	PF10674.13	Ycf54 protein	Protein YCF54, chloroplastic OS=Arabidopsis thaliana OX=3702 GN=YCF54 PE=1 SV=1	44JDD	S	Protein of unknown function (DUF2488)	-	-	-	-	-	-	-	-	-
ZLC08G0025080	ZLC08G0025080	1.46706	1.62543	0.00537878	0.763805	up	2.93684	4.15478	2.20134	0.588881	0.825232	1.36955	104	151	84	24	28	47	GO:0033310;GO:0045087;GO:0010150;GO:0050529;GO:0005737;GO:0031408;GO:0009694;GO:0035834;GO:0080032;GO:0009862;GO:0005773;GO:0046593;GO:0015996;GO:0033473;GO:0080031;GO:0052689;GO:0005829;GO:0009793;GO:0009627;GO:0009696;GO:1901847;GO:0042803;GO:0071456;GO:0005886;GO:0052892;GO:0010224;GO:0009611;GO:0050832;GO:0016788;GO:0009409;GO:0052891;GO:0048367;GO:0016787;GO:0016298;GO:0080030;GO:0016139;GO:…	BP;BP;BP;MF;CC;BP;BP;BP;MF;BP;CC;MF;BP;BP;MF;MF;CC;BP;BP;BP;BP;MF;BP;CC;MF;BP;BP;BP;MF;BP;MF;BP;MF;MF;MF;BP;MF;MF;CC;	chlorophyll a catabolic process;innate immune response;leaf senescence;polyneuridine-aldehyde esterase activity;cytoplasm;oxylipin biosynthetic process;jasmonic acid metabolic process;indole alkaloid metabolic process;methyl jasmonate esterase activity;systemic acquired resistance, salicylic acid mediated signaling pathway;vacuole;mandelonitrile lyase activity;chlorophyll catabolic process;indole…	-	-	-	methyl jasmonate esterase 1 [Capsicum annuum]	PF12697.11	Alpha/beta hydrolase family	Methyl jasmonate esterase 1 OS=Vitis vinifera OX=29760 GN=MJE1 PE=1 SV=1	44NQM	S	Methylketone synthase	COG0596	2-succinyl-6-hydroxy-2,4-cyclohexadiene-1-carboxylate synthase MenH and related esterases, alpha/beta hydrolase fold	HR	-	-	-	-	-	-
ZLC09G0024950	ZLC09G0024950	2.53372	2.79279	0.00540605	0.763805	up	3.05083	44.2499	6.09527	0.919931	2.4198	3.41514	54	798	115	19	40	58	GO:1900140;GO:0009646;GO:0009958;GO:0005737;GO:0009642;GO:0005634;GO:0060560;GO:0009641;GO:0009734;GO:0010202;GO:0090057;GO:1900057;GO:0009266;GO:0009737;GO:2000012;GO:0005886;GO:0030307;GO:0009741;GO:0010029;GO:0060918;GO:0009639;GO:0009733;GO:0051510;	BP;BP;BP;CC;BP;CC;BP;BP;BP;BP;BP;BP;BP;BP;BP;CC;BP;BP;BP;BP;BP;BP;BP;	regulation of seedling development;response to absence of light;positive gravitropism;cytoplasm;response to light intensity;nucleus;developmental growth involved in morphogenesis;shade avoidance;auxin-activated signaling pathway;response to low fluence red light stimulus;root radial pattern formation;positive regulation of leaf senescence;response to temperature stimulus;response to abscisic acid…	-	ko04075	Plant hormone signal transduction	indole-3-acetic acid-induced protein ARG7-like [Capsicum annuum]	PF02519.18	Auxin responsive protein	Protein SMALL AUXIN UP-REGULATED RNA 12 OS=Arabidopsis thaliana OX=3702 GN=SAUR12 PE=2 SV=1	44TN6	S	Auxin responsive protein	-	-	-	-	-	-	-	-	-
ZLC08G0011690	ZLC08G0011690	5.43199	1.75145	0.00553178	0.763805	up	61.5292	128.395	90.7558	17.0701	8.00342	52.5981	2127	4544	3347	669	257	1747	GO:0004540;GO:0002213;GO:0009615;GO:0080027;GO:0005576;GO:0031640;GO:0009626;GO:0005773;GO:0009723;GO:0006952;GO:0006040;GO:0099503;GO:0006032;GO:0016998;GO:0009627;GO:0000325;GO:0000272;GO:0008843;GO:0050832;GO:0016231;GO:0005975;GO:0008061;GO:0004568;GO:0042742;GO:0030246;	MF;BP;BP;BP;CC;BP;BP;CC;BP;BP;BP;CC;BP;BP;BP;CC;BP;MF;BP;MF;BP;MF;MF;BP;MF;	RNA nuclease activity;defense response to insect;response to virus;response to herbivore;extracellular region;killing of cells of another organism;plant-type hypersensitive response;vacuole;response to ethylene;defense response;amino sugar metabolic process;secretory vesicle;chitin catabolic process;cell wall macromolecule catabolic process;systemic acquired resistance;plant-type vacuole;polysacc…	-	-	-	wound-induced protein WIN2 [Capsicum annuum]	PF00967.21	Barwin family	Wound-induced protein WIN2 OS=Solanum tuberosum OX=4113 GN=WIN2 PE=2 SV=1	44RSE	S	Wound-induced protein	-	-	-	-	KOG4742	[R]	General function prediction only;	Predicted chitinase	-
ZLC07G0015140.2	ZLC07G0015140.2	5.7176	-1.0263	0.00553497	0.763805	down	39.6181	42.3012	34.0927	110.834	52.349	56.6612	2364	2584	2170	7491	2894	3247	GO:0002213;GO:1903604;GO:0009682;GO:0033075;GO:0019373;GO:0006633;GO:0009534;GO:0009695;GO:0009753;GO:0031408;GO:0046423;GO:0009579;GO:0019760;GO:0006952;GO:0047053;GO:0010597;GO:0040040;GO:0016829;GO:0046701;GO:0035220;GO:0005506;GO:0102895;GO:0031407;GO:0042742;GO:0019825;GO:0050649;GO:0005829;GO:0005789;GO:0070330;GO:0009759;GO:0101020;GO:0031966;GO:0031969;GO:0004497;GO:0017085;GO:0009620;GO:…	BP;BP;BP;BP;BP;BP;CC;BP;BP;BP;MF;CC;BP;BP;MF;BP;BP;MF;BP;BP;MF;MF;BP;BP;MF;MF;CC;CC;MF;BP;MF;CC;CC;MF;BP;BP;CC;BP;BP;BP;BP;BP;MF;BP;BP;BP;CC;CC;CC;CC;BP;BP;BP;CC;CC;CC;BP;BP;MF;MF;CC;	defense response to insect;cytochrome metabolic process;induced systemic resistance;isoquinoline alkaloid biosynthetic process;epoxygenase P450 pathway;fatty acid biosynthetic process;chloroplast thylakoid;jasmonic acid biosynthetic process;response to jasmonic acid;oxylipin biosynthetic process;allene-oxide cyclase activity;thylakoid;glucosinolate metabolic process;defense response;(S)-cheilanth…	K10528	ko01110;ko00592	Biosynthesis of secondary metabolites;alpha-Linolenic acid metabolism	linolenate hydroperoxide lyase, chloroplastic [Capsicum annuum]	PF00067.26	Cytochrome P450	Fatty acid hydroperoxide lyase, chloroplastic OS=Solanum lycopersicum OX=4081 GN=HPL PE=1 SV=1	44BRF	Q	Belongs to the cytochrome P450 family	COG2124	Cytochrome P450	QV	-	-	-	-	-	-
ZLC04G0005770	ZLC04G0005770	2.49825	1.54292	0.00554435	0.763805	up	6.7285	14.1991	5.40079	1.10956	3.29186	3.77871	1040	2252	890	194	476	584	GO:0046872;GO:0000462;GO:0000049;GO:0043022;GO:0070181;GO:0042256;GO:0005576;GO:0005509;GO:0005737;GO:0003723;GO:0001732;GO:0003924;GO:0033290;GO:0022627;GO:0006413;GO:0045202;GO:0006314;GO:0002183;GO:0004556;GO:0048046;GO:0005983;GO:0010494;GO:0005829;GO:0009737;GO:0005987;GO:0000272;GO:0031369;GO:0042255;GO:0097216;GO:0004519;GO:0009570;GO:0016539;GO:0005975;GO:0006446;GO:0005525;GO:0005739;GO:…	MF;BP;MF;MF;MF;BP;CC;MF;CC;MF;BP;MF;CC;CC;BP;CC;BP;BP;MF;CC;BP;CC;CC;BP;BP;BP;MF;BP;MF;MF;CC;BP;BP;BP;MF;CC;BP;CC;MF;	metal ion binding;maturation of SSU-rRNA from tricistronic rRNA transcript (SSU-rRNA, 5.8S rRNA, LSU-rRNA);tRNA binding;ribosome binding;small ribosomal subunit rRNA binding;cytosolic ribosome assembly;extracellular region;calcium ion binding;cytoplasm;RNA binding;formation of cytoplasmic translation initiation complex;GTPase activity;eukaryotic 48S preinitiation complex;cytosolic small ribosomal…	K03243	ko03013	Nucleocytoplasmic transport	LOW QUALITY PROTEIN: eukaryotic translation initiation factor 5B-like [Capsicum annuum]	PF00009.31	Elongation factor Tu GTP binding domain	Eukaryotic translation initiation factor 5B OS=Schizosaccharomyces pombe (strain 972 / ATCC 24843) OX=284812 GN=SPAC56F8.03 PE=1 SV=1	44RQD	J	Translation initiation factor	COG0532	Translation initiation factor IF-2, a GTPase	J	Translation, ribosomal structure and biogenesis	KOG1144	[J]	Translation, ribosomal structure and biogenesis;	Translation initiation factor 5B (eIF-5B)	-
ZLC02G0027250	ZLC02G0027250	10.275	-0.827949	0.0055636	0.763805	nonsig	1204.05	830.573	863.556	1904.57	1327.45	1648.76	27025	19091	20684	48434	27607	35553	GO:0019034;GO:0019904;GO:0015979;GO:0016984;GO:0022626;GO:0009579;GO:0005507;GO:0009853;GO:0009506;GO:0019253;GO:0048046;GO:0031969;GO:0004497;GO:0110102;GO:0031977;GO:0009570;GO:1901149;GO:0003729;GO:0009409;GO:0009941;GO:0009535;GO:0009536;GO:0005739;GO:0051607;GO:0009507;	CC;MF;BP;MF;CC;CC;MF;BP;CC;BP;CC;CC;MF;BP;CC;CC;MF;MF;BP;CC;CC;CC;CC;BP;CC;	viral replication complex;protein domain specific binding;photosynthesis;ribulose-bisphosphate carboxylase activity;cytosolic ribosome;thylakoid;copper ion binding;photorespiration;plasmodesma;reductive pentose-phosphate cycle;apoplast;chloroplast membrane;monooxygenase activity;ribulose bisphosphate carboxylase complex assembly;thylakoid lumen;chloroplast stroma;salicylic acid binding;mRNA bindi…	-	ko00710;ko00630;ko01110;ko01200;ko01100	Carbon fixation by Calvin cycle;Glyoxylate and dicarboxylate metabolism;Biosynthesis of secondary metabolites;Carbon metabolism;Metabolic pathways	ribulose bisphosphate carboxylase small subunit, chloroplastic [Capsicum annuum]	PF00101.24	Ribulose bisphosphate carboxylase, small chain	Ribulose bisphosphate carboxylase small subunit, chloroplastic OS=Capsicum annuum OX=4072 GN=RBCS PE=2 SV=1	44PPQ	E	RuBisCO catalyzes two reactions the carboxylation of D- ribulose 1,5-bisphosphate, the primary event in carbon dioxide fixation, as well as the oxidative fragmentation of the pentose substrate. Both reactions occur simultaneously and in competition at the same active site	COG4451	Ribulose bisphosphate carboxylase small subunit	G	Carbohydrate transport and metabolism	-	-	-	-	-
ZLC04G0005860	ZLC04G0005860	3.98839	0.675685	0.00565	0.763805	nonsig	14.0617	21.7937	23.4167	10.186	12.7777	11.3743	1214	1926	2156	996	1022	943	GO:0072089;GO:0051893;GO:0032467;GO:0031435;GO:0003723;GO:0032869;GO:0062200;GO:0043393;GO:0045571;GO:0048814;GO:0048792;GO:0071549;GO:0006468;GO:0008625;GO:0050900;GO:0014878;GO:0001708;GO:2000786;GO:0042641;GO:0098793;GO:0036168;GO:0007035;GO:0035556;GO:0071872;GO:0097248;GO:0005640;GO:0005737;GO:0001934;GO:0014732;GO:0048699;GO:0005933;GO:0003091;GO:0005773;GO:0008285;GO:0007165;GO:0005816;GO:…	BP;BP;BP;MF;MF;BP;BP;BP;BP;BP;BP;BP;BP;BP;BP;BP;BP;BP;CC;CC;BP;BP;BP;BP;BP;CC;CC;BP;BP;BP;CC;BP;CC;BP;BP;CC;BP;BP;BP;CC;CC;BP;BP;BP;BP;BP;BP;BP;BP;BP;MF;CC;BP;BP;BP;MF;BP;BP;CC;BP;BP;BP;BP;BP;BP;MF;BP;BP;BP;BP;CC;BP;BP;BP;BP;BP;BP;CC;CC;BP;BP;BP;BP;BP;BP;CC;CC;BP;BP;BP;BP;BP;BP;MF;BP;CC;BP;CC;BP;BP;BP;CC;BP;CC;BP;CC;BP;BP;BP;BP;BP;BP;BP;BP;BP;BP;BP;BP;BP;BP;CC;BP;CC;BP;CC;BP;CC;BP;BP;BP;BP;BP;BP;…	stem cell proliferation;regulation of focal adhesion assembly;positive regulation of cytokinesis;mitogen-activated protein kinase kinase kinase binding;RNA binding;cellular response to insulin stimulus;RAM/MOR signaling;regulation of protein binding;negative regulation of imaginal disc growth;regulation of dendrite morphogenesis;spontaneous exocytosis of neurotransmitter;cellular response to dexa…	K08790	-	-	serine/threonine-protein kinase tricornered [Capsicum annuum]	PF00069.29	Protein kinase domain	Serine/threonine-protein kinase tricornered OS=Drosophila pseudoobscura pseudoobscura OX=46245 GN=trc PE=3 SV=1	44G8I	T	Serine threonine-protein kinase	COG2319	WD40 repeat	R	General function prediction only	KOG0605	[R]	General function prediction only;	NDR and related serine/threonine kinases	-
ZLC01G0027320	ZLC01G0027320	5.56937	-1.06899	0.0056574	0.763805	down	28.3043	38.6339	37.0461	101.963	42.2618	57.2355	913	1276	1275	3725	1263	1773	-	-	-	-	-	-	uncharacterized protein LOC107839670 isoform X2 [Capsicum annuum]	PF03350.20	Uncharacterized protein family, UPF0114	-	44D6Q	S	Uncharacterized protein family, UPF0114	COG2862	Uncharacterized membrane protein YqhA	S	Function unknown	-	-	-	-	-
ZLC03G0011720	ZLC03G0011720	3.94729	-1.15386	0.00567232	0.763805	down	12.2242	6.37529	12.2314	25.1446	23.2344	15.4799	554	305	610	1325	1010	710	-	-	-	-	-	-	uncharacterized protein LOC107862494 isoform X1 [Capsicum annuum]	PF04982.17	HPP family	-	44DS3	S	HPP family	COG3448	CBS-domain-containing membrane protein	T	Signal transduction mechanisms	-	-	-	-	-
MSTRG.15380.3	MSTRG.15380.3	0.551602	-2.80072	0.00567516	0.763805	down	0.091768	0.016918	0.308704	0.617262	0.645609	1.56405	14	3	49	103	89	222	GO:0016310;GO:0045184;GO:0010234;GO:0048226;GO:0042659;GO:0004674;GO:1900426;GO:0010008;GO:0019199;GO:0160073;GO:0031349;GO:2000067;GO:0005768;GO:0090708;GO:0009556;GO:0005524;GO:0042742;GO:0010359;GO:0002237;GO:0009611;GO:0009553;GO:0042802;GO:0052544;GO:0046777;GO:0005886;GO:0005789;GO:0005634;GO:1990578;GO:0016020;GO:0012505;GO:0055075;GO:0006952;GO:0002764;GO:0035987;GO:0106310;GO:0009626;GO:…	BP;BP;BP;CC;BP;MF;BP;CC;MF;BP;BP;BP;CC;BP;BP;MF;BP;BP;BP;BP;BP;MF;BP;BP;CC;CC;CC;CC;CC;CC;BP;BP;BP;BP;MF;BP;BP;BP;BP;CC;BP;MF;	phosphorylation;establishment of protein localization;anther wall tapetum cell fate specification;Casparian strip;regulation of cell fate specification;protein serine/threonine kinase activity;positive regulation of defense response to bacterium;endosome membrane;transmembrane receptor protein kinase activity;Casparian strip assembly;positive regulation of defense response;regulation of root morp…	-	cann04016;cann04626	MAPK signaling pathway - plant;Plant-pathogen interaction	probable LRR receptor-like serine/threonine-protein kinase At3g47570 [Capsicum annuum]	PF00560.37	Leucine Rich Repeat	LRR receptor-like serine/threonine-protein kinase FLS2 OS=Arabidopsis thaliana OX=3702 GN=FLS2 PE=1 SV=1	3GXDJ	T	Leucine rich repeat	COG4886	Leucine-rich repeat (LRR) protein	K	Transcription	-	-	-	-	-
ZLC08G0013890	ZLC08G0013890	3.37468	-1.56964	0.00574837	0.768286	down	6.49767	6.82486	4.79176	23.5247	5.69177	21.3314	280	301	221	1147	227	882	GO:0017000;GO:0002213;GO:0047935;GO:0046872;GO:0042203;GO:0030573;GO:0008610;GO:0008106;GO:1901576;GO:0035438;GO:0006633;GO:0050356;GO:0004022;GO:0016114;GO:0005737;GO:0008753;GO:0016491;GO:0047044;GO:0006706;GO:0042469;GO:0044249;GO:0005759;GO:0051290;GO:0045461;GO:0071704;GO:0003955;GO:0005634;GO:0016042;GO:0047045;GO:0047934;GO:0044597;GO:0032991;GO:0005739;GO:0044598;GO:0048038;GO:0018454;GO:…	BP;BP;MF;MF;BP;BP;BP;MF;BP;MF;BP;MF;MF;BP;CC;MF;MF;MF;BP;MF;BP;CC;BP;BP;BP;MF;CC;BP;MF;MF;BP;CC;CC;BP;MF;MF;BP;CC;MF;MF;BP;MF;MF;MF;BP;CC;MF;CC;BP;MF;MF;BP;MF;BP;BP;MF;MF;BP;BP;BP;BP;BP;BP;CC;MF;MF;MF;MF;MF;MF;MF;BP;MF;CC;BP;	antibiotic biosynthetic process;defense response to insect;glucose 1-dehydrogenase (NADP+) activity;metal ion binding;toluene catabolic process;bile acid catabolic process;lipid biosynthetic process;alcohol dehydrogenase (NADP+) activity;obsolete organic substance biosynthetic process;cyclic-di-GMP binding;fatty acid biosynthetic process;tropine dehydrogenase activity;alcohol dehydrogenase (NAD+)…	-	-	-	NADPH-dependent aldehyde reductase 1, chloroplastic [Capsicum annuum]	PF13561.10	Enoyl-(Acyl carrier protein) reductase	NADPH-dependent aldehyde reductase 1, chloroplastic OS=Arabidopsis thaliana OX=3702 GN=ChlADR1 PE=1 SV=1	44GG3	Q	Enoyl-(Acyl carrier protein) reductase	COG1028	NAD(P)-dependent dehydrogenase, short-chain alcohol dehydrogenase family	I	Lipid transport and metabolism	KOG0725	[R]	General function prediction only;	Reductases with broad range of substrate specificities	-
ZLC07G0027640	ZLC07G0027640	2.74701	-3.17589	0.00588539	0.781041	down	1.24411	6.27399	1.63132	28.6895	0.542365	45.5386	33	170	46	859	14	1156	GO:0010344;GO:0009791;GO:0016020;GO:0012511;GO:0019915;GO:0048608;GO:0050826;	BP;BP;CC;CC;BP;BP;BP;	seed oilbody biogenesis;post-embryonic development;membrane;monolayer-surrounded lipid storage body;lipid storage;reproductive structure development;response to freezing;	-	-	-	oleosin S1-2 [Capsicum annuum]	PF01277.21	Oleosin	Oleosin 5 OS=Arabidopsis thaliana OX=3702 GN=At3g01570 PE=2 SV=1	44MBE	S	Oleosin	-	-	-	-	-	-	-	-	-
ZLC02G0036550	ZLC02G0036550	3.6656	-1.69479	0.00594335	0.781041	down	5.23907	10.911	6.97788	34.0796	5.70918	28.9265	606	1293	862	4466	612	3215	GO:0042383;GO:0015297;GO:0010167;GO:0009925;GO:0035249;GO:0055037;GO:0008344;GO:0005768;GO:0015706;GO:0097546;GO:0048388;GO:0030165;GO:0090425;GO:0006878;GO:0045177;GO:0005770;GO:0045202;GO:0006911;GO:0045494;GO:0005829;GO:0006884;GO:0019227;GO:0005765;GO:0042581;GO:0016323;GO:0042802;GO:0030141;GO:0006936;GO:0060041;GO:0005802;GO:0043231;GO:0005524;GO:0098982;GO:0030587;GO:0009612;GO:0010008;GO:…	CC;MF;BP;CC;BP;CC;BP;CC;BP;CC;BP;MF;BP;BP;CC;CC;CC;BP;BP;CC;BP;BP;CC;CC;CC;MF;CC;BP;BP;CC;CC;MF;CC;BP;BP;CC;CC;CC;CC;CC;BP;BP;MF;BP;BP;CC;CC;BP;MF;BP;BP;CC;CC;BP;CC;CC;BP;BP;BP;BP;CC;BP;BP;CC;BP;CC;MF;BP;CC;MF;CC;CC;BP;CC;CC;BP;CC;MF;BP;BP;BP;CC;CC;CC;MF;BP;CC;BP;BP;MF;BP;CC;CC;BP;CC;BP;CC;CC;MF;MF;BP;CC;CC;BP;BP;BP;CC;BP;CC;BP;MF;BP;CC;	sarcolemma;antiporter activity;response to nitrate;basal plasma membrane;synaptic transmission, glutamatergic;recycling endosome;adult locomotory behavior;endosome;nitrate transmembrane transport;ciliary base;endosomal lumen acidification;PDZ domain binding;acinar cell differentiation;intracellular copper ion homeostasis;apical part of cell;late endosome;synapse;phagocytosis, engulfment;photorece…	K05016	-	-	chloride channel protein CLC-a-like [Capsicum annuum]	PF00654.24	Voltage gated chloride channel	Chloride channel protein CLC-a OS=Arabidopsis thaliana OX=3702 GN=CLC-A PE=1 SV=2	44DPN	P	Chloride channel protein	COG0038	H+/Cl- antiporter ClcA	P	Inorganic ion transport and metabolism	KOG0474	[P]	Inorganic ion transport and metabolism;	Cl- channel CLC-7 and related proteins (CLC superfamily)	-
ZLC06G0019580	ZLC06G0019580	4.60573	2.86083	0.00601148	0.781041	up	92.1671	224.96	3.93724	6.20477	9.88032	24.5702	1212	3029	56	93	121	311	GO:0004867;	MF;	serine-type endopeptidase inhibitor activity;	-	-	-	proteinase inhibitor type-2-like [Capsicum annuum]	PF02428.19	Potato type II proteinase inhibitor family	Proteinase inhibitor type-2 CEVI57 OS=Solanum lycopersicum OX=4081 GN=CEVI57 PE=2 SV=1	44MAB	S	Proteinase inhibitor	-	-	-	-	-	-	-	-	-
ZLC04G0025290	ZLC04G0025290	0.400775	3.4207	0.00603098	0.781041	up	0.687661	0.717718	0.551502	0.042359	0.129446	0	58	62	49	4	10	0	GO:0045087;GO:0005524;GO:0090558;GO:0009751;GO:0005576;GO:0019901;GO:0004674;GO:0005516;GO:0006979;GO:0060320;GO:0033612;GO:0004672;GO:0046777;GO:0009626;GO:0004675;GO:0005773;GO:0005634;GO:1905393;GO:0009506;GO:0002229;GO:0006952;GO:0031663;GO:0052545;GO:0009787;GO:0009861;GO:0006955;GO:0071446;GO:0004713;GO:0010068;GO:0005829;GO:0002237;GO:0009737;GO:0002221;GO:0031625;GO:0000302;GO:0004712;GO:…	BP;MF;BP;BP;CC;MF;MF;MF;BP;BP;MF;MF;BP;BP;MF;CC;CC;BP;CC;BP;BP;BP;BP;BP;BP;BP;BP;MF;BP;CC;BP;BP;BP;MF;BP;MF;BP;BP;BP;BP;CC;MF;BP;CC;MF;BP;BP;BP;BP;BP;MF;BP;BP;BP;CC;BP;BP;BP;BP;CC;MF;BP;BP;MF;	innate immune response;ATP binding;plant epidermis development;response to salicylic acid;extracellular region;protein kinase binding;protein serine/threonine kinase activity;calmodulin binding;response to oxidative stress;rejection of self pollen;receptor serine/threonine kinase binding;protein kinase activity;protein autophosphorylation;plant-type hypersensitive response;transmembrane receptor …	-	-	-	cysteine-rich receptor-like protein kinase 10 [Solanum verrucosum]	PF07714.21	Protein tyrosine and serine/threonine kinase	Cysteine-rich receptor-like protein kinase 25 OS=Arabidopsis thaliana OX=3702 GN=CRK25 PE=3 SV=1	3G71R	T	Cysteine-rich receptor-like protein kinase	COG1639	HD-like signal output (HDOD) domain, no enzymatic activity	T	Signal transduction mechanisms	-	-	-	-	-
ZLC12G0027560	ZLC12G0027560	2.7299	0.991805	0.00609913	0.781041	nonsig	9.37764	7.67785	7.50142	3.00529	5.10416	3.5544	534	448	456	194	269	195	GO:0047517;GO:0045492;GO:0016757;GO:0010417;GO:0080116;GO:0005797;GO:0005802;GO:0042546;GO:0035252;GO:0010398;GO:0000139;GO:0006486;GO:0005794;GO:0102983;GO:0009834;GO:0005768;GO:0045489;GO:0071555;	MF;BP;MF;BP;MF;CC;CC;BP;MF;BP;CC;BP;CC;MF;BP;CC;BP;BP;	1,4-beta-D-xylan synthase activity;xylan biosynthetic process;glycosyltransferase activity;glucuronoxylan biosynthetic process;glucuronoxylan glucuronosyltransferase activity;Golgi medial cisterna;trans-Golgi network;cell wall biogenesis;UDP-xylosyltransferase activity;xylogalacturonan metabolic process;Golgi membrane;protein glycosylation;Golgi apparatus;xylogalacturonan beta-1,3-xylosyltransfer…	-	-	-	probable glycosyltransferase At5g11130 [Capsicum annuum]	PF03016.19	Exostosin family	Probable glycosyltransferase At5g11130 OS=Arabidopsis thaliana OX=3702 GN=At5g11130/At5g11120 PE=3 SV=2	44BHU	GMW	Exostosin family	-	-	-	-	KOG1021	[GMW]	Carbohydrate transport and metabolism; Cell wall/membrane/envelope biogenesis; Extracellular structures;	Acetylglucosaminyltransferase EXT1/exostosin 1	-
ZLC04G0018800	ZLC04G0018800	3.05966	-0.437988	0.00615365	0.781041	nonsig	5.85859	7.48711	6.29032	8.37597	8.05609	8.3238	781	1022	895	1265	995	1066	GO:0005876;GO:0070652;GO:0009524;GO:0051301;GO:0051225;GO:0051011;	CC;CC;CC;BP;BP;MF;	spindle microtubule;HAUS complex;phragmoplast;cell division;spindle assembly;microtubule minus-end binding;	K16588	-	-	AUGMIN subunit 5 [Capsicum annuum]	PF14817.10	HAUS augmin-like complex subunit 5	AUGMIN subunit 5 OS=Arabidopsis thaliana OX=3702 GN=AUG5 PE=1 SV=1	44IRB	S	HAUS augmin-like complex subunit 5	-	-	-	-	-	-	-	-	-
ZLC05G0019110	ZLC05G0019110	4.45031	-1.61987	0.00615423	0.781041	down	14.8168	19.3483	7.28443	52.2448	13.0352	53.7846	952	1273	500	3803	776	3320	GO:0048029;GO:0046872;GO:0006094;GO:0045820;GO:1904628;GO:0005737;GO:0071477;GO:0071475;GO:0032869;GO:0016208;GO:0009579;GO:0005634;GO:0071320;GO:0050278;GO:0030018;GO:0019253;GO:0048046;GO:0005986;GO:0016311;GO:0016051;GO:0006111;GO:0005829;GO:0000287;GO:0042132;GO:0030308;GO:0019252;GO:0071286;GO:0061629;GO:0009570;GO:0070161;GO:0005886;GO:0005615;GO:0006002;GO:0000122;GO:0046580;GO:0042802;GO:…	MF;MF;BP;BP;BP;CC;BP;BP;BP;MF;CC;CC;BP;MF;CC;BP;CC;BP;BP;BP;BP;CC;MF;MF;BP;BP;BP;MF;CC;CC;CC;CC;BP;BP;BP;MF;BP;BP;CC;BP;BP;BP;CC;	monosaccharide binding;metal ion binding;gluconeogenesis;negative regulation of glycolytic process;cellular response to phorbol 13-acetate 12-myristate;cytoplasm;cellular hypotonic salinity response;cellular hyperosmotic salinity response;cellular response to insulin stimulus;AMP binding;thylakoid;nucleus;cellular response to cAMP;sedoheptulose-bisphosphatase activity;Z disc;reductive pentose-pho…	K01100	ko01100;ko01200;ko00710	Metabolic pathways;Carbon metabolism;Carbon fixation by Calvin cycle	sedoheptulose-1,7-bisphosphatase, chloroplastic [Capsicum annuum]	PF00316.24	Fructose-1-6-bisphosphatase, N-terminal domain	Sedoheptulose-1,7-bisphosphatase, chloroplastic OS=Spinacia oleracea OX=3562 PE=2 SV=1	44BQ7	G	sedoheptulose-1,7-bisphosphatase	COG0158	Fructose-1,6-bisphosphatase	G	Carbohydrate transport and metabolism	KOG1458	[G]	Carbohydrate transport and metabolism;	Fructose-1,6-bisphosphatase	-
ZLC04G0009800	ZLC04G0009800	0.95873	1.43552	0.00616847	0.781041	up	1.39761	1.88702	1.25014	0.513132	0.648333	0.387651	86	119	82	36	37	23	GO:0030139;GO:0071323;GO:0090558;GO:0004715;GO:0005768;GO:0004842;GO:0032877;GO:0048829;GO:0080142;GO:0099503;GO:0004713;GO:0051020;GO:0048439;GO:0005829;GO:0002237;GO:0080141;GO:0009741;GO:0006468;GO:0042802;GO:0009631;GO:0048364;GO:0007639;GO:0005524;GO:0005576;GO:0034052;GO:0010119;GO:0015026;GO:0010008;GO:0005737;GO:0009845;GO:0004714;GO:0009897;GO:0005634;GO:0004675;GO:0090627;GO:0010311;GO:…	CC;BP;BP;MF;CC;MF;BP;BP;BP;CC;MF;MF;BP;CC;BP;BP;BP;BP;MF;BP;BP;BP;MF;CC;BP;BP;MF;CC;CC;BP;MF;CC;CC;MF;BP;BP;MF;BP;BP;CC;BP;CC;BP;CC;MF;MF;BP;CC;CC;CC;BP;MF;BP;BP;BP;MF;MF;MF;MF;MF;BP;BP;CC;BP;BP;BP;CC;BP;CC;MF;BP;BP;BP;BP;BP;BP;MF;MF;BP;BP;BP;BP;BP;CC;MF;BP;BP;BP;BP;BP;CC;CC;BP;BP;BP;BP;CC;BP;BP;MF;MF;BP;BP;BP;BP;BP;MF;BP;BP;BP;BP;BP;BP;BP;BP;BP;BP;CC;BP;CC;BP;BP;CC;CC;	endocytic vesicle;cellular response to chitin;plant epidermis development;non-membrane spanning protein tyrosine kinase activity;endosome;ubiquitin-protein transferase activity;positive regulation of DNA endoreduplication;root cap development;regulation of salicylic acid biosynthetic process;secretory vesicle;protein tyrosine kinase activity;GTPase binding;flower morphogenesis;cytosol;response to…	-	-	-	serine/threonine-protein kinase-like protein At3g51990 [Capsicum annuum]	PF07714.21	Protein tyrosine and serine/threonine kinase	Serine/threonine-protein kinase-like protein At1g28390 OS=Arabidopsis thaliana OX=3702 GN=At1g28390 PE=2 SV=1	44GBU	T	Belongs to the protein kinase superfamily	COG1413	HEAT repeat	R	General function prediction only	KOG1187	[T]	Signal transduction mechanisms;	Serine/threonine protein kinase	-
ZLC02G0010850	ZLC02G0010850	5.20382	-1.62726	0.00634918	0.795065	down	20.8905	39.6151	11.8197	111.668	29.1653	63.6999	594	1153	359	3593	768	1738	GO:0009543;GO:0005634;GO:0009579;GO:0031676;GO:0051219;GO:0003729;GO:0033115;GO:0009538;GO:0019904;GO:0009535;GO:0009941;GO:0009534;GO:0010287;GO:0030094;GO:0005886;GO:0015979;GO:0009507;	CC;CC;CC;CC;MF;MF;CC;CC;MF;CC;CC;CC;CC;CC;CC;BP;CC;	chloroplast thylakoid lumen;nucleus;thylakoid;plasma membrane-derived thylakoid membrane;phosphoprotein binding;mRNA binding;cyanelle thylakoid membrane;photosystem I reaction center;protein domain specific binding;chloroplast thylakoid membrane;chloroplast envelope;chloroplast thylakoid;plastoglobule;plasma membrane-derived photosystem I;plasma membrane;photosynthesis;chloroplast;	K02694	ko00195;ko01100	Photosynthesis;Metabolic pathways	photosystem I reaction center subunit III, chloroplastic [Capsicum annuum]	PF02507.19	Photosystem I reaction centre subunit III	Photosystem I reaction center subunit III, chloroplastic OS=Arabidopsis thaliana OX=3702 GN=PSAF PE=1 SV=1	44FMN	S	Photosystem I reaction center subunit III	COG5706	Photosystem I reaction center subunit III, PsaF	C	Energy production and conversion	-	-	-	-	-
ZLC10G0004080	ZLC10G0004080	4.30557	0.919647	0.00636184	0.795065	nonsig	26.6651	20.1614	34.2183	9.90482	15.0398	15.5796	1498	1160	2052	631	783	841	GO:0080074;GO:0102720;GO:0009555;GO:0080072;GO:0102387;GO:1900424;GO:0005737;GO:0016420;GO:0016491;GO:0080088;GO:0009813;GO:0009753;GO:0010345;GO:0071704;GO:0010327;GO:0009723;GO:0006952;GO:0007623;GO:0010597;GO:0010090;GO:0080073;GO:0102453;GO:0090626;GO:0098754;GO:0047165;GO:0009636;GO:0009698;GO:0102588;GO:0005829;GO:0102777;GO:0006805;GO:0006084;GO:0016410;GO:0050736;GO:0033810;GO:0051179;GO:…	MF;MF;BP;MF;MF;BP;CC;MF;MF;BP;BP;BP;BP;BP;MF;BP;BP;BP;BP;BP;MF;MF;BP;BP;MF;BP;BP;MF;CC;MF;BP;BP;MF;MF;MF;BP;MF;BP;MF;MF;BP;MF;MF;MF;MF;BP;MF;BP;BP;MF;BP;MF;BP;BP;BP;MF;MF;BP;MF;MF;BP;MF;	spermidine:caffeoyl CoA N-acyltransferase activity;acetyl-coenzyme A:acetyl alcohol acetyltransferase activity;pollen development;spermidine:sinapoyl CoA N-acyltransferase activity;obsolete 2-phenylethanol acetyltransferase activity;regulation of defense response to bacterium;cytoplasm;malonyltransferase activity;oxidoreductase activity;spermidine hydroxycinnamate conjugate biosynthetic process;f…	-	-	-	phenolic glucoside malonyltransferase 1 [Capsicum annuum]	PF02458.19	Transferase family	Phenolic glucoside malonyltransferase 1 OS=Nicotiana tabacum OX=4097 GN=mat1 PE=1 SV=1	44MGQ	S	Transferase family	-	-	-	-	-	-	-	-	-
ZLC10G0001490	ZLC10G0001490	2.42179	1.29396	0.00643736	0.795136	up	5.12831	11.7574	6.07666	3.17417	3.89734	1.09284	828	1744	1068	572	546	208	GO:0052625;GO:0005783;GO:1901183;GO:0005524;GO:0034052;GO:0009555;GO:0010249;GO:0016597;GO:0005576;GO:1900424;GO:0005737;GO:0009851;GO:0016874;GO:0009416;GO:0019899;GO:0016208;GO:0009864;GO:0052627;GO:0005634;GO:0010120;GO:0009626;GO:0006952;GO:0005635;GO:0009734;GO:0018874;GO:0071365;GO:0102057;GO:0070728;GO:0018117;GO:0005829;GO:0010279;GO:0009863;GO:0070406;GO:0016881;GO:0035580;GO:0102053;GO:…	MF;CC;BP;MF;BP;BP;BP;MF;CC;BP;CC;BP;MF;BP;MF;MF;BP;MF;CC;BP;BP;BP;CC;BP;BP;BP;MF;MF;BP;CC;MF;BP;MF;MF;CC;MF;BP;BP;BP;BP;BP;MF;BP;MF;MF;CC;BP;CC;CC;BP;BP;BP;CC;	N-(4-aminobenzoyl)-L-glutamate synthetase activity;endoplasmic reticulum;positive regulation of camalexin biosynthetic process;ATP binding;positive regulation of plant-type hypersensitive response;pollen development;auxin conjugate metabolic process;amino acid binding;extracellular region;regulation of defense response to bacterium;cytoplasm;auxin biosynthetic process;ligase activity;response to …	K14487	ko04075	Plant hormone signal transduction	indole-3-acetic acid-amido synthetase GH3.6 [Capsicum annuum]	PF03321.17	GH3 auxin-responsive promoter	Indole-3-acetic acid-amido synthetase GH3.6 OS=Arabidopsis thaliana OX=3702 GN=GH3.6 PE=1 SV=1	44UWS	S	Indole-3-acetic acid-amido synthetase	COG0189	Glutathione synthase, LysX or RimK-type ligase, ATP-grasp superfamily	EHJQ	-	-	-	-	-	-
ZLC02G0014160	ZLC02G0014160	1.81128	-1.36985	0.00644504	0.795136	down	1.31786	2.29373	1.39781	5.9444	2.35042	3.3871	71	120	79	337	117	192	GO:0009871;GO:0005783;GO:0010226;GO:0007029;GO:0005576;GO:0009751;GO:0009534;GO:0004560;GO:0009705;GO:0005774;GO:0016297;GO:0042335;GO:0009753;GO:0005634;GO:0005773;GO:0009723;GO:0009866;GO:0009506;GO:0008126;GO:0006952;GO:0016042;GO:0050525;GO:0099503;GO:0008299;GO:0009734;GO:0090406;GO:0052689;GO:0048046;GO:0070505;GO:0005829;GO:0009627;GO:0000325;GO:0098542;GO:0042538;GO:0009620;GO:0009877;GO:…	BP;CC;BP;BP;CC;BP;CC;MF;CC;CC;MF;BP;BP;CC;CC;BP;BP;CC;MF;BP;BP;MF;CC;BP;BP;CC;MF;CC;CC;CC;BP;CC;BP;BP;BP;BP;BP;CC;CC;MF;CC;BP;BP;CC;BP;MF;BP;BP;BP;CC;MF;MF;BP;MF;MF;BP;BP;CC;	jasmonic acid and ethylene-dependent systemic resistance, ethylene mediated signaling pathway;endoplasmic reticulum;response to lithium ion;endoplasmic reticulum organization;extracellular region;response to salicylic acid;chloroplast thylakoid;alpha-L-fucosidase activity;plant-type vacuole membrane;vacuolar membrane;fatty acyl-[ACP] hydrolase activity;cuticle development;response to jasmonic aci…	-	-	-	GDSL esterase/lipase At5g45670-like [Capsicum annuum]	PF00657.26	GDSL-like Lipase/Acylhydrolase	GDSL esterase/lipase At5g45670 OS=Arabidopsis thaliana OX=3702 GN=At5g45670 PE=2 SV=1	44CZW	L	GDSL-like Lipase/Acylhydrolase	COG3240	Phospholipase/lecithinase/hemolysin	IR	-	-	-	-	-	-
ZLC03G0036030	ZLC03G0036030	3.04413	1.66746	0.00653908	0.800057	up	11.0278	20.2285	11.4551	2.23544	7.42431	2.63349	228	427	252	53	142	53	GO:0009505;GO:0010150;GO:0080027;GO:0005783;GO:0098552;GO:0005576;GO:0015908;GO:0009561;GO:0009845;GO:0042335;GO:0005634;GO:0006508;GO:0099503;GO:0008289;GO:0005829;GO:0002237;GO:0009624;GO:0005777;GO:0140426;GO:0010089;GO:0008233;GO:0005886;GO:0050832;GO:0009625;GO:0006869;GO:0005319;GO:0002240;GO:0005794;GO:0009536;GO:0010214;	CC;BP;BP;CC;CC;CC;BP;BP;BP;BP;CC;BP;CC;MF;CC;BP;BP;CC;BP;BP;MF;CC;BP;BP;BP;MF;BP;CC;CC;BP;	plant-type cell wall;leaf senescence;response to herbivore;endoplasmic reticulum;side of membrane;extracellular region;fatty acid transport;megagametogenesis;seed germination;cuticle development;nucleus;proteolysis;secretory vesicle;lipid binding;cytosol;response to molecule of bacterial origin;response to nematode;peroxisome;pathogen-associated molecular pattern receptor signaling pathway;xylem …	-	-	-	non-specific lipid transfer protein GPI-anchored 5-like [Capsicum annuum]	PF14368.10	Probable lipid transfer	Non-specific lipid transfer protein GPI-anchored 5 OS=Arabidopsis thaliana OX=3702 GN=LTPG5 PE=2 SV=1	44TBF	S	Plant lipid transfer protein / seed storage protein / trypsin-alpha amylase inhibitor domain family	-	-	-	-	-	-	-	-	-
ZLC08G0009030	ZLC08G0009030	4.21391	1.74511	0.00660114	0.800057	up	32.464	57.9104	23.9149	3.08903	8.54236	20.3093	1961	3582	1542	212	478	1179	GO:0097053;GO:0004838;GO:0006523;GO:0016847;GO:0006545;GO:0042853;GO:0006974;GO:0044238;GO:0030170;GO:0048046;GO:2001310;GO:0005829;GO:0097054;GO:0006524;GO:0009089;GO:0004069;GO:0047804;GO:0042802;GO:0046686;GO:1901564;GO:0051301;GO:0009042;GO:0006520;GO:0019481;GO:0005524;GO:0009612;GO:0009693;GO:0005737;GO:0019272;GO:0005634;GO:0016829;GO:0033097;GO:0000325;GO:0005777;GO:0008652;GO:0003824;GO:…	BP;MF;BP;MF;BP;BP;BP;BP;MF;CC;BP;CC;BP;BP;BP;MF;MF;MF;BP;BP;BP;MF;BP;BP;MF;BP;BP;CC;BP;CC;MF;CC;CC;CC;BP;MF;BP;CC;MF;BP;BP;MF;MF;BP;BP;MF;BP;BP;MF;MF;BP;BP;MF;MF;CC;BP;CC;BP;BP;BP;MF;MF;BP;BP;BP;MF;CC;BP;BP;BP;BP;BP;MF;MF;BP;BP;CC;MF;BP;BP;MF;BP;BP;BP;CC;BP;BP;BP;MF;BP;	L-kynurenine catabolic process;L-tyrosine-2-oxoglutarate transaminase activity;alanine biosynthetic process;1-aminocyclopropane-1-carboxylate synthase activity;glycine biosynthetic process;L-alanine catabolic process;DNA damage response;primary metabolic process;pyridoxal phosphate binding;apoplast;gliotoxin biosynthetic process;cytosol;L-glutamate biosynthetic process;alanine catabolic process;l…	K20772	ko01110;ko01100;ko00270;ko04016	Biosynthesis of secondary metabolites;Metabolic pathways;Cysteine and methionine metabolism;MAPK signaling pathway - plant	1-aminocyclopropane-1-carboxylate synthase 2 [Capsicum annuum]	PF00155.25	Aminotransferase class I and II	1-aminocyclopropane-1-carboxylate synthase 2 OS=Solanum lycopersicum OX=4081 GN=ACS2 PE=1 SV=2	44FFU	E	1-aminocyclopropane-1-carboxylate synthase	COG0436	Aspartate/methionine/tyrosine aminotransferase	E	Amino acid transport and metabolism	KOG0256	[T]	Signal transduction mechanisms;	1-aminocyclopropane-1-carboxylate synthase, and related proteins	-
ZLC04G0027540	ZLC04G0027540	5.23795	0.870678	0.00661874	0.800057	nonsig	48.7758	40.157	66.7268	22.1178	26.9239	31.2504	811	684	1184	417	415	499	GO:0005634;GO:0009737;GO:0010150;GO:0009617;GO:0009751;GO:0009646;GO:0002215;GO:0061062;GO:0005737;GO:0071456;GO:0009753;GO:0010468;	CC;BP;BP;BP;BP;BP;BP;BP;CC;BP;BP;BP;	nucleus;response to abscisic acid;leaf senescence;response to bacterium;response to salicylic acid;response to absence of light;defense response to nematode;regulation of nematode larval development;cytoplasm;cellular response to hypoxia;response to jasmonic acid;regulation of gene expression;	-	-	-	PREDICTED: uncharacterized protein LOC107062267 [Solanum tuberosum]	PF04520.17	Senescence regulator	Protein S40-1 OS=Arabidopsis thaliana OX=3702 GN=S40-1 PE=2 SV=1	44KWB	S	Senescence regulator	-	-	-	-	-	-	-	-	-
ZLC10G0005050	ZLC10G0005050	4.34148	1.97703	0.00665121	0.800057	up	14.2808	85.8518	46.4599	7.14546	4.95419	21.7253	319	1963	1107	181	103	466	GO:0009579;GO:0005773;GO:0005783;GO:0000325;GO:0007605;GO:0009409;GO:0099503;GO:0009535;GO:0009651;GO:0010287;GO:0005886;GO:0032420;GO:0009414;	CC;CC;CC;CC;BP;BP;CC;CC;BP;CC;CC;CC;BP;	thylakoid;vacuole;endoplasmic reticulum;plant-type vacuole;sensory perception of sound;response to cold;secretory vesicle;chloroplast thylakoid membrane;response to salt stress;plastoglobule;plasma membrane;stereocilium;response to water deprivation;	-	-	-	PLAT domain-containing protein 3 [Capsicum annuum]	PF01477.27	PLAT/LH2 domain	PLAT domain-containing protein 2 OS=Arabidopsis thaliana OX=3702 GN=PLAT2 PE=2 SV=1	44PEX	S	PLAT/LH2 domain	-	-	-	-	-	-	-	-	-
ZLC09G0016010	ZLC09G0016010	0.965739	-3.03316	0.00669924	0.80083	down	0.158987	0.738447	0.120337	1.90249	0.293114	5.55092	12	53	9	150	19	371	GO:0009505;GO:0010228;GO:0008447;GO:0009615;GO:0050687;GO:0005783;GO:0098552;GO:0005576;GO:1901001;GO:0016491;GO:0006979;GO:0009813;GO:0009753;GO:0000324;GO:0005507;GO:0019854;GO:0034755;GO:0042542;GO:0009506;GO:0006878;GO:0006952;GO:0080022;GO:0009834;GO:0098706;GO:0033215;GO:0048046;GO:0010106;GO:0009698;GO:0062040;GO:0016682;GO:0009414;GO:0005829;GO:0000325;GO:0004322;GO:0006879;GO:0016724;GO:…	CC;BP;MF;BP;BP;CC;CC;CC;BP;MF;BP;BP;BP;CC;MF;BP;BP;BP;CC;BP;BP;BP;BP;BP;BP;CC;BP;BP;CC;MF;BP;CC;CC;MF;BP;MF;BP;CC;CC;MF;BP;CC;CC;BP;BP;BP;BP;BP;CC;BP;MF;BP;BP;BP;CC;	plant-type cell wall;vegetative to reproductive phase transition of meristem;L-ascorbate oxidase activity;response to virus;negative regulation of defense response to virus;endoplasmic reticulum;side of membrane;extracellular region;negative regulation of response to salt stress;oxidoreductase activity;response to oxidative stress;flavonoid biosynthetic process;response to jasmonic acid;fungal-ty…	K05909	-	-	laccase-4 [Capsicum annuum]	PF00394.26	Multicopper oxidase	Laccase-4 OS=Arabidopsis thaliana OX=3702 GN=IRX12 PE=2 SV=2	44CBU	Q	Lignin degradation and detoxification of lignin-derived products	COG2132	Multicopper oxidase with three cupredoxin domains (includes cell division protein FtsP and spore coat protein CotA)	DPM	-	KOG1263	[Q]	Secondary metabolites biosynthesis, transport and catabolism;	Multicopper oxidases	-
ZLC04G0022570	ZLC04G0022570	5.08414	-0.440485	0.0068251	0.808278	nonsig	28.0553	28.974	30.6284	34.3978	38.5984	38.4611	1293	1368	1507	1797	1649	1703	GO:0031676;	CC;	plasma membrane-derived thylakoid membrane;	-	-	-	thylakoid membrane protein slr0575 isoform X1 [Capsicum annuum]	PF11016.12	Protein of unknown function (DUF2854)	Thylakoid membrane protein slr0575 OS=Synechocystis sp. (strain PCC 6803 / Kazusa) OX=1111708 GN=slr0575 PE=4 SV=1	44H99	S	Protein of unknown function (DUF2854)	COG5780	Acclimation of photosynthesis to environment protein APE1, affects chlorophyll fluorescence, DUF2854 (PF11016) domain	CT	-	-	-	-	-	-
ZLC05G0002460	ZLC05G0002460	3.16448	0.53034	0.00684554	0.808278	nonsig	8.91225	11.4818	9.45875	5.37209	6.35261	7.56969	1777	2344	2012	1214	1174	1450	GO:0099171;GO:0042584;GO:0009901;GO:0061891;GO:0035249;GO:0005771;GO:0007269;GO:0003085;GO:0007077;GO:0050847;GO:0045177;GO:0006974;GO:0004698;GO:0048172;GO:0046755;GO:0045184;GO:0098981;GO:0005178;GO:0008270;GO:0048814;GO:0032009;GO:0006468;GO:0097060;GO:0044306;GO:0098793;GO:0009505;GO:0035669;GO:0034644;GO:0043231;GO:0035556;GO:0003682;GO:0005737;GO:0001934;GO:0030593;GO:0042110;GO:0045766;GO:…	BP;CC;BP;MF;BP;CC;BP;BP;BP;BP;CC;BP;MF;BP;BP;BP;CC;MF;MF;BP;CC;BP;CC;CC;CC;CC;BP;BP;CC;BP;MF;CC;BP;BP;BP;BP;BP;CC;BP;BP;MF;BP;BP;CC;BP;MF;BP;BP;MF;BP;MF;MF;BP;BP;BP;BP;BP;BP;BP;BP;BP;BP;BP;MF;BP;BP;BP;CC;CC;BP;BP;BP;BP;BP;MF;CC;BP;MF;CC;BP;BP;MF;MF;BP;BP;CC;CC;BP;MF;CC;BP;BP;BP;CC;CC;BP;BP;MF;MF;BP;MF;BP;CC;MF;BP;BP;BP;CC;BP;BP;BP;BP;BP;CC;CC;CC;BP;BP;CC;BP;BP;BP;CC;BP;MF;BP;MF;MF;BP;MF;BP;BP;MF;…	presynaptic modulation of chemical synaptic transmission;chromaffin granule membrane;anther dehiscence;calcium ion sensor activity;synaptic transmission, glutamatergic;multivesicular body;neurotransmitter secretion;negative regulation of systemic arterial blood pressure;mitotic nuclear membrane disassembly;progesterone receptor signaling pathway;apical part of cell;DNA damage response;calcium,dia…	-	-	-	C2 and GRAM domain-containing protein At1g03370 [Capsicum annuum]	PF16016.9	VAD1 Analog of StAR-related lipid transfer domain	C2 and GRAM domain-containing protein At1g03370 OS=Arabidopsis thaliana OX=3702 GN=At1g03370 PE=2 SV=4	44FB2	S	C2 and GRAM domain-containing protein	-	-	-	-	KOG1032	[S]	Function unknown;	Uncharacterized conserved protein, contains GRAM domain	-
ZLC03G0017790	ZLC03G0017790	2.67436	1.33981	0.00689571	0.809237	up	5.14517	16.6129	6.57092	3.18571	2.8794	4.08542	281	927	383	197	146	214	GO:0052725;GO:0005783;GO:0005524;GO:0021915;GO:0005737;GO:0051717;GO:0005634;GO:0007165;GO:0052835;GO:0016853;GO:0000832;GO:0047484;GO:0009414;GO:0005829;GO:0000287;GO:0009737;GO:0048316;GO:0047325;GO:0070266;GO:0000825;GO:0052726;GO:0010264;GO:0009611;GO:0016310;GO:0007596;GO:0003824;GO:0016787;GO:0032957;GO:0009651;GO:0010214;GO:0016324;	MF;CC;MF;BP;CC;MF;CC;BP;MF;MF;MF;BP;BP;CC;MF;BP;BP;MF;BP;MF;MF;BP;BP;BP;BP;MF;MF;BP;BP;BP;CC;	inositol-1,3,4-trisphosphate 6-kinase activity;endoplasmic reticulum;ATP binding;neural tube development;cytoplasm;inositol-1,3,4,5-tetrakisphosphate 3-phosphatase activity;nucleus;signal transduction;inositol-3,4,6-trisphosphate 1-kinase activity;isomerase activity;inositol hexakisphosphate 5-kinase activity;regulation of response to osmotic stress;response to water deprivation;cytosol;magnesium…	K00913	ko01100;ko04070;ko00562	Metabolic pathways;Phosphatidylinositol signaling system;Inositol phosphate metabolism	inositol-tetrakisphosphate 1-kinase 1-like [Capsicum annuum]	PF05770.15	Inositol 1,3,4-trisphosphate 5/6-kinase ATP-grasp domain	Inositol-tetrakisphosphate 1-kinase 1 OS=Glycine max OX=3847 GN=ITPK1 PE=1 SV=1	44QPV	F	Kinase that can phosphorylate various inositol polyphosphate such as Ins(3,4,5,6)P4 or Ins(1,3,4)P3	-	-	-	-	-	-	-	-	-
ZLC09G0012110	ZLC09G0012110	5.06032	1.01528	0.00697769	0.809859	up	44.4527	76.3893	28.4759	21.6514	23.4678	23.0138	1632	2872	1116	901	799	812	GO:0005829;GO:0005634;GO:0042802;GO:0009058;GO:0002047;GO:0030512;GO:0016853;GO:0031048;GO:0102943;GO:0042803;GO:0005737;GO:0070062;GO:0030277;	CC;CC;MF;BP;BP;BP;MF;BP;MF;MF;CC;CC;BP;	cytosol;nucleus;identical protein binding;biosynthetic process;phenazine biosynthetic process;negative regulation of transforming growth factor beta receptor signaling pathway;isomerase activity;regulatory ncRNA-mediated heterochromatin formation;trans-2,3-dihydro-3-hydroxy-anthranilate isomerase activity;protein homodimerization activity;cytoplasm;extracellular exosome;maintenance of gastrointes…	-	-	-	uncharacterized isomerase BH0283 isoform X1 [Capsicum annuum]	PF02567.20	Phenazine biosynthesis-like protein	Uncharacterized isomerase BH0283 OS=Halalkalibacterium halodurans (strain ATCC BAA-125 / DSM 18197 / FERM 7344 / JCM 9153 / C-125) OX=272558 GN=BH0283 PE=3 SV=1	44QYQ	S	Phenazine biosynthesis-like domain-containing protein 1	COG0384	Predicted epimerase YddE/YHI9, PhzF superfamily	R	General function prediction only	KOG3033	[R]	General function prediction only;	Predicted PhzC/PhzF-type epimerase	-
ZLC01G0018310	ZLC01G0018310	1.92455	0.922907	0.00698517	0.809859	nonsig	3.33643	4.08641	4.49368	2.1393	2.28679	1.39376	345	433	496	251	219	139	GO:0005856;GO:0001887;GO:0030717;GO:0043433;GO:0004842;GO:1904263;GO:0009585;GO:0007626;GO:0046321;GO:0005829;GO:0010507;GO:0034451;GO:0032831;GO:0061629;GO:2001243;GO:1901992;GO:0003779;GO:0035324;GO:0030723;GO:0042802;GO:0008380;GO:0043161;GO:0001701;GO:0006446;GO:0071379;GO:0055075;GO:0010506;GO:0051301;GO:0007049;GO:0007010;GO:0005802;GO:0021680;GO:0015031;GO:0030163;GO:0043231;GO:0045171;GO:…	CC;BP;BP;BP;MF;BP;BP;BP;BP;CC;BP;CC;BP;MF;BP;BP;MF;CC;BP;MF;BP;BP;BP;BP;BP;BP;BP;BP;BP;BP;CC;BP;BP;BP;CC;CC;CC;CC;CC;BP;CC;BP;CC;BP;MF;BP;CC;BP;BP;BP;BP;BP;MF;CC;CC;BP;BP;BP;CC;BP;CC;CC;CC;BP;CC;CC;BP;BP;BP;CC;BP;BP;MF;CC;BP;CC;BP;BP;BP;CC;BP;BP;BP;MF;MF;BP;BP;CC;CC;CC;BP;CC;CC;BP;CC;BP;BP;CC;BP;CC;BP;BP;CC;CC;BP;BP;BP;BP;BP;BP;BP;BP;BP;MF;CC;BP;BP;BP;BP;CC;BP;CC;BP;BP;CC;BP;MF;CC;BP;	cytoskeleton;selenium compound metabolic process;oocyte karyosome formation;negative regulation of DNA-binding transcription factor activity;ubiquitin-protein transferase activity;positive regulation of TORC1 signaling;red, far-red light phototransduction;locomotory behavior;positive regulation of fatty acid oxidation;cytosol;negative regulation of autophagy;centriolar satellite;positive regulati…	-	-	-	F-box/kelch-repeat protein At1g55270 isoform X2 [Capsicum annuum]	PF01344.29	Kelch motif	F-box/kelch-repeat protein At1g55270 OS=Arabidopsis thaliana OX=3702 GN=At1g55270 PE=2 SV=1	44ET7	S	Kelch motif	COG3055	N-acetylneuraminic acid mutarotase	M	Cell wall/membrane/envelope biogenesis	KOG1071	[J]	Translation, ribosomal structure and biogenesis;	Mitochondrial translation elongation factor EF-Tsmt, catalyzes nucleotide exchange on EF-Tumt	-
ZLC01G0027180	ZLC01G0027180	2.23285	-0.633567	0.00706995	0.810338	nonsig	2.53438	3.31384	3.41155	4.68154	3.82057	4.85594	304	407	436	636	425	559	GO:0021680;GO:0006801;GO:0032963;GO:0007040;GO:0061744;GO:0003158;GO:0060119;GO:0035640;GO:0003183;GO:0035633;GO:0032496;GO:0097577;GO:0046548;GO:0055013;GO:0008340;GO:0048143;GO:0060586;GO:0051781;GO:0070062;GO:0007030;GO:0007028;GO:0045475;GO:0001573;GO:0009793;GO:0006914;GO:0042445;GO:0000325;GO:0003220;GO:0042474;GO:0048316;GO:0097696;GO:0042982;GO:1904389;GO:0043202;GO:0007399;GO:0008152;GO:…	BP;BP;BP;BP;BP;BP;BP;BP;BP;BP;BP;BP;BP;BP;BP;BP;BP;BP;CC;BP;BP;BP;BP;BP;BP;BP;CC;BP;BP;BP;BP;BP;BP;CC;BP;BP;BP;BP;BP;MF;BP;BP;BP;BP;CC;BP;BP;BP;BP;BP;BP;BP;BP;BP;BP;BP;BP;BP;BP;	cerebellar Purkinje cell layer development;superoxide metabolic process;collagen metabolic process;lysosome organization;motor behavior;endothelium development;inner ear receptor cell development;exploration behavior;mitral valve morphogenesis;maintenance of blood-brain barrier;response to lipopolysaccharide;sequestering of iron ion;retinal rod cell development;cardiac muscle cell development;det…	K01205	ko00531;ko01100	Glycosaminoglycan degradation;Metabolic pathways	alpha-N-acetylglucosaminidase isoform X2 [Capsicum annuum]	PF05089.16	Alpha-N-acetylglucosaminidase (NAGLU) tim-barrel domain	Alpha-N-acetylglucosaminidase OS=Arabidopsis thaliana OX=3702 GN=NAGLU PE=2 SV=1	44GBI	U	Alpha-N-acetylglucosaminidase (NAGLU) C-terminal domain	COG0419	DNA repair exonuclease SbcCD ATPase subunit	L	Replication, recombination and repair	KOG2233	[U]	Intracellular trafficking, secretion, and vesicular transport;	Alpha-N-acetylglucosaminidase	-
ZLC07G0022770	ZLC07G0022770	2.04072	1.32009	0.00707625	0.810338	up	3.92822	8.01149	3.63786	2.43031	1.34079	1.93364	199	416	197	140	63	94	GO:0009506;GO:0008284;GO:0046685;	CC;BP;BP;	plasmodesma;positive regulation of cell population proliferation;response to arsenic-containing substance;	-	-	-	F-box protein At5g07610-like [Capsicum annuum]	PF00646.37	F-box domain	F-box protein At5g07610 OS=Arabidopsis thaliana OX=3702 GN=At5g07610 PE=2 SV=1	44MY5	S	F-box protein At5g07610-like	-	-	-	-	-	-	-	-	-
ZLC08G0013020	ZLC08G0013020	2.13472	1.46794	0.00711561	0.810338	up	7.1824	7.2726	3.35257	1.01266	1.83198	3.27137	902	935	449	144	214	395	GO:0051302;GO:0009729;GO:0010150;GO:0009825;GO:0038023;GO:0010359;GO:0005768;GO:0042659;GO:0010074;GO:0048229;GO:0009734;GO:1902025;GO:0080092;GO:0002237;GO:0045184;GO:0002752;GO:0010449;GO:0031349;GO:0048226;GO:1901653;GO:0002218;GO:0031347;GO:0006468;GO:0042802;GO:0048366;GO:0160073;GO:0010268;GO:0048657;GO:0090351;GO:0055075;GO:0002768;GO:0080027;GO:0010073;GO:0005524;GO:0005576;GO:0010008;GO:…	BP;BP;BP;BP;MF;BP;CC;BP;BP;BP;BP;BP;BP;BP;BP;BP;BP;BP;CC;BP;BP;BP;BP;MF;BP;BP;BP;BP;BP;BP;BP;BP;BP;MF;CC;CC;BP;BP;MF;BP;MF;MF;MF;BP;BP;BP;BP;BP;BP;CC;BP;CC;MF;BP;MF;BP;BP;MF;MF;BP;CC;CC;BP;BP;BP;MF;BP;MF;BP;MF;BP;BP;CC;BP;BP;BP;BP;BP;CC;BP;CC;MF;BP;BP;BP;BP;BP;MF;MF;BP;MF;BP;BP;BP;BP;BP;CC;BP;BP;BP;BP;BP;BP;CC;BP;BP;BP;BP;BP;BP;BP;BP;MF;BP;CC;MF;BP;CC;CC;BP;MF;MF;BP;BP;BP;BP;BP;CC;BP;BP;BP;BP;BP;…	regulation of cell division;detection of brassinosteroid stimulus;leaf senescence;multidimensional cell growth;signaling receptor activity;regulation of anion channel activity;endosome;regulation of cell fate specification;maintenance of meristem identity;gametophyte development;auxin-activated signaling pathway;nitrate import;regulation of pollen tube growth;response to molecule of bacterial ori…	-	-	-	receptor-like protein 9DC3 [Capsicum annuum]	PF13855.10	Leucine rich repeat	Receptor-like protein 19 OS=Arabidopsis thaliana OX=3702 GN=RLP19 PE=2 SV=1	44N8S	S	Leucine rich repeat N-terminal domain	COG4886	Leucine-rich repeat (LRR) protein	K	Transcription	KOG0618	[T]	Signal transduction mechanisms;	Serine/threonine phosphatase 2C containing leucine-rich repeats, similar to SCN circadian oscillatory protein (SCOP)	-
ZLC09G0014030	ZLC09G0014030	0.701559	2.19047	0.00724323	0.81699	up	1.43746	1.91122	0.360112	0.172672	0.433733	0.140015	227	309	61	31	64	22	-	-	-	-	-	-	uncharacterized protein LOC124889658 [Capsicum annuum]	PF13650.10	Aspartyl protease	-	44P0E	L	DNA RNA polymerases superfamily protein	-	-	-	-	-	-	-	-	-
ZLC07G0019630	ZLC07G0019630	3.26763	-0.729945	0.00732232	0.81699	nonsig	5.63493	8.55365	6.84741	9.81064	9.45685	13.1889	230	358	299	454	358	517	GO:1902600;GO:0009535;GO:0009534;GO:0033614;GO:0005886;GO:0045263;	BP;CC;CC;BP;CC;CC;	proton transmembrane transport;chloroplast thylakoid membrane;chloroplast thylakoid;chloroplast proton-transporting ATP synthase complex assembly;plasma membrane;proton-transporting ATP synthase complex, coupling factor F(o);	K02116	-	-	protein CONSERVED ONLY IN THE GREEN LINEAGE 160, chloroplastic isoform X2 [Capsicum annuum]	-	-	Protein CONSERVED ONLY IN THE GREEN LINEAGE 160, chloroplastic OS=Arabidopsis thaliana OX=3702 GN=CGL160 PE=1 SV=1	44NV6	S	ATP synthase protein	COG5756	FoF1-type ATP synthase subunit Atp1, cyanobacterial family	C	Energy production and conversion	-	-	-	-	-
ZLC02G0013230	ZLC02G0013230	4.27197	-1.28748	0.00737592	0.81699	down	18.77	8.35557	10.3145	36.3058	28.8293	21.326	650	308	374	1519	904	692	GO:0042631;GO:0042651;GO:0046872;GO:0009645;GO:0010119;GO:0009782;GO:0009534;GO:0010196;GO:0015979;GO:0009416;GO:0005634;GO:0009579;GO:0010218;GO:0090333;GO:0009269;GO:0048046;GO:0009517;GO:0005829;GO:0009737;GO:0000325;GO:0009765;GO:0031409;GO:0071215;GO:0042803;GO:0010114;GO:0005886;GO:0009507;GO:0010207;GO:0009522;GO:0003729;GO:0009409;GO:0016168;GO:0009523;GO:0009768;GO:0009644;GO:0009503;GO:…	BP;CC;MF;BP;BP;CC;CC;BP;BP;BP;CC;CC;BP;BP;BP;CC;CC;CC;BP;CC;BP;MF;BP;MF;BP;CC;CC;BP;CC;MF;BP;MF;CC;BP;BP;CC;CC;CC;BP;CC;CC;BP;CC;CC;CC;BP;BP;MF;	cellular response to water deprivation;thylakoid membrane;metal ion binding;response to low light intensity stimulus;regulation of stomatal movement;photosystem I antenna complex;chloroplast thylakoid;nonphotochemical quenching;photosynthesis;response to light stimulus;nucleus;thylakoid;response to far red light;regulation of stomatal closure;response to desiccation;apoplast;PSII associated light…	-	ko01100;ko00196	Metabolic pathways;Photosynthesis - antenna proteins	chlorophyll a-b binding protein 1B, chloroplastic isoform X14 [Solanum stenotomum]	PF00504.25	Chlorophyll A-B binding protein	Chlorophyll a-b binding protein 1B, chloroplastic OS=Solanum lycopersicum OX=4081 GN=CAB1B PE=3 SV=1	44T2Z	C	The light-harvesting complex (LHC) functions as a light receptor, it captures and delivers excitation energy to photosystems with which it is closely associated	-	-	-	-	-	-	-	-	-
ZLC03G0038420	ZLC03G0038420	3.81809	1.62557	0.00738898	0.81699	up	18.1706	47.6705	14.3428	3.42527	9.06771	11.3448	544	1459	458	116	252	326	GO:0010432;GO:0048528;GO:0035865;GO:0051726;GO:0034059;GO:0010102;GO:0009734;GO:0010451;GO:1904277;GO:0009414;GO:0005829;GO:0010186;GO:0009624;GO:0009415;GO:0009873;GO:0031347;GO:0048366;GO:0010105;GO:0042802;GO:1900036;GO:0048825;GO:0051301;GO:0048364;GO:0009789;GO:0048510;GO:2000032;GO:0005737;GO:0071497;GO:0010166;GO:0009416;GO:1990110;GO:0005634;GO:0009723;GO:0042542;GO:0019760;GO:0009834;GO:…	BP;BP;BP;BP;BP;BP;BP;BP;BP;BP;CC;BP;BP;BP;BP;BP;BP;BP;MF;BP;BP;BP;BP;BP;BP;BP;CC;BP;BP;BP;BP;CC;BP;BP;BP;BP;BP;BP;MF;BP;BP;BP;BP;BP;BP;BP;BP;BP;BP;BP;BP;BP;BP;BP;BP;BP;BP;BP;CC;BP;BP;BP;BP;MF;BP;BP;BP;BP;BP;BP;BP;BP;BP;BP;CC;BP;MF;BP;BP;BP;BP;BP;BP;BP;BP;BP;BP;BP;BP;BP;BP;BP;BP;BP;BP;BP;BP;BP;MF;BP;BP;BP;BP;BP;MF;BP;BP;	bract development;post-embryonic root development;cellular response to potassium ion;regulation of cell cycle;response to anoxia;lateral root morphogenesis;auxin-activated signaling pathway;floral meristem growth;negative regulation of wax biosynthetic process;response to water deprivation;cytosol;positive regulation of cellular defense response;response to nematode;response to water;ethylene-act…	K14516	ko04075;ko04016	Plant hormone signal transduction;MAPK signaling pathway - plant	ethylene-response factor C3 [Capsicum annuum]	PF00847.24	AP2 domain	Ethylene-responsive transcription factor 1B OS=Arabidopsis thaliana OX=3702 GN=ERF1B PE=1 SV=2	44J65	K	DNA-binding domain in plant proteins such as APETALA2 and EREBPs	-	-	-	-	-	-	-	-	AP2/ERF-ERF
ZLC03G0043350	ZLC03G0043350	2.2759	-1.51634	0.00741463	0.81699	down	2.24442	3.04044	2.29126	11.7494	2.51457	5.67399	341	473	373	2024	354	839	GO:0009505;GO:1901137;GO:0017000;GO:0010125;GO:0000030;GO:0005576;GO:1901576;GO:0009744;GO:0005737;GO:0103011;GO:0071836;GO:0044249;GO:0008654;GO:0005985;GO:0016758;GO:0005773;GO:0033164;GO:0009506;GO:0046351;GO:0034059;GO:0010431;GO:0080165;GO:0009247;GO:0005986;GO:0042170;GO:0009414;GO:0005829;GO:0010037;GO:0000287;GO:0043750;GO:0046524;GO:0005982;GO:0051262;GO:0009413;GO:0009877;GO:0071456;GO:…	CC;BP;BP;BP;MF;CC;BP;BP;CC;MF;BP;BP;BP;BP;MF;CC;MF;CC;BP;BP;BP;BP;BP;BP;CC;BP;CC;BP;MF;MF;MF;BP;BP;BP;BP;BP;CC;BP;MF;MF;MF;BP;BP;BP;CC;BP;MF;CC;BP;BP;MF;BP;	plant-type cell wall;carbohydrate derivative biosynthetic process;antibiotic biosynthetic process;mycothiol biosynthetic process;mannosyltransferase activity;extracellular region;obsolete organic substance biosynthetic process;response to sucrose;cytoplasm;mannosylfructose-phosphate synthase activity;nectar secretion;cellular biosynthetic process;phospholipid biosynthetic process;sucrose metaboli…	K00696	ko00500;ko01100	Starch and sucrose metabolism;Metabolic pathways	probable sucrose-phosphate synthase 2 [Capsicum annuum]	PF00534.24	Glycosyl transferases group 1	Probable sucrose-phosphate synthase 2 OS=Craterostigma plantagineum OX=4153 GN=SPS2 PE=2 SV=1	44CJE	M	Belongs to the glycosyltransferase 1 family	COG0561	Hydroxymethylpyrimidine pyrophosphatase and other HAD family phosphatases	HR	-	KOG0853	[M]	Cell wall/membrane/envelope biogenesis;	Glycosyltransferase	-
ZLC02G0012040	ZLC02G0012040	4.60974	0.90418	0.00742873	0.81699	nonsig	18.7225	42.9381	42.1368	14.3276	16.5279	20.0944	1441	3385	3461	1250	1179	1486	GO:0007040;GO:0006896;GO:0005811;GO:1901352;GO:0005768;GO:0071561;GO:0043001;GO:0006657;GO:0016765;GO:0005770;GO:0043325;GO:0048046;GO:0006892;GO:0005502;GO:0005829;GO:0030136;GO:0007601;GO:0019842;GO:0048768;GO:0009932;GO:0051286;GO:0002020;GO:0010053;GO:0042802;GO:0009410;GO:0048194;GO:0019841;GO:0008525;GO:0007049;GO:0051301;GO:0005802;GO:0015031;GO:0006658;GO:0010008;GO:0005737;GO:0048767;GO:…	BP;BP;CC;BP;CC;CC;BP;BP;MF;CC;MF;CC;BP;MF;CC;CC;BP;MF;BP;BP;CC;MF;BP;MF;BP;BP;MF;MF;BP;BP;CC;BP;BP;CC;CC;BP;MF;CC;CC;BP;CC;MF;MF;MF;BP;CC;BP;CC;MF;BP;BP;BP;CC;BP;BP;CC;CC;MF;CC;BP;BP;CC;BP;CC;BP;MF;BP;CC;BP;BP;BP;CC;MF;BP;MF;MF;CC;MF;CC;BP;MF;BP;CC;MF;MF;MF;CC;CC;BP;CC;MF;CC;BP;CC;BP;CC;CC;BP;BP;BP;BP;BP;BP;BP;BP;BP;BP;BP;BP;BP;BP;BP;BP;CC;	lysosome organization;Golgi to vacuole transport;lipid droplet;negative regulation of phosphatidylglycerol biosynthetic process;endosome;nucleus-vacuole junction;Golgi to plasma membrane protein transport;CDP-choline pathway;transferase activity, transferring alkyl or aryl (other than methyl) groups;late endosome;phosphatidylinositol-3,4-bisphosphate binding;apoplast;post-Golgi vesicle-mediated t…	-	-	-	patellin-4 [Capsicum annuum]	PF00650.24	CRAL/TRIO domain	Patellin-4 OS=Arabidopsis thaliana OX=3702 GN=PATL4 PE=1 SV=2	44D58	I	CRAL/TRIO, N-terminal domain	-	-	-	-	KOG1471	[I]	Lipid transport and metabolism;	Phosphatidylinositol transfer protein SEC14 and related proteins	-
ZLC02G0011560	ZLC02G0011560	3.18073	-1.09973	0.00747202	0.817083	down	5.00818	6.37896	5.99942	15.7729	8.50445	10.2364	97	127	124	346	153	191	-	-	-	-	-	-	uncharacterized protein LOC129873363 [Solanum dulcamara]	PF16101.9	Proline-rich membrane anchor 1	-	44UUR	C	NADPH-hemoprotein reductase activity	-	-	-	-	-	-	-	-	-
ZLC09G0008210	ZLC09G0008210	2.86164	0.520996	0.00766141	0.833059	nonsig	6.89917	9.92648	7.53344	5.03641	5.32654	4.24219	777	1081	842	624	527	556	GO:0009729;GO:0010150;GO:0071323;GO:0090558;GO:0038023;GO:0004715;GO:0005768;GO:0007623;GO:0048229;GO:0080142;GO:0000902;GO:0004713;GO:0051020;GO:0005829;GO:0002237;GO:0048768;GO:0080141;GO:1901653;GO:0031347;GO:0006468;GO:0042802;GO:0048366;GO:0048364;GO:0009631;GO:0009505;GO:0007639;GO:0005524;GO:0009789;GO:0010119;GO:0015026;GO:0010008;GO:0005737;GO:0009845;GO:0004714;GO:0005634;GO:0043621;GO:…	BP;BP;BP;BP;MF;MF;CC;BP;BP;BP;BP;MF;MF;CC;BP;BP;BP;BP;BP;BP;MF;BP;BP;BP;CC;BP;MF;BP;BP;MF;CC;CC;BP;MF;CC;MF;BP;BP;BP;MF;BP;CC;MF;BP;CC;MF;BP;MF;BP;BP;MF;MF;BP;MF;MF;BP;BP;CC;BP;CC;BP;MF;MF;BP;BP;BP;BP;BP;BP;BP;BP;BP;CC;MF;BP;BP;BP;BP;BP;BP;BP;BP;CC;CC;BP;BP;BP;MF;BP;BP;CC;MF;BP;BP;BP;BP;BP;BP;BP;BP;BP;BP;BP;BP;BP;BP;BP;BP;CC;BP;BP;CC;BP;BP;BP;CC;BP;CC;	detection of brassinosteroid stimulus;leaf senescence;cellular response to chitin;plant epidermis development;signaling receptor activity;non-membrane spanning protein tyrosine kinase activity;endosome;circadian rhythm;gametophyte development;regulation of salicylic acid biosynthetic process;cell morphogenesis;protein tyrosine kinase activity;GTPase binding;cytosol;response to molecule of bacteri…	-	-	-	protein STRUBBELIG-RECEPTOR FAMILY 3 [Capsicum annuum]	PF07714.21	Protein tyrosine and serine/threonine kinase	Protein STRUBBELIG-RECEPTOR FAMILY 3 OS=Arabidopsis thaliana OX=3702 GN=SRF3 PE=1 SV=1	44NCU	T	Leucine rich repeat	COG4886	Leucine-rich repeat (LRR) protein	K	Transcription	-	-	-	-	-
ZLC06G0032050	ZLC06G0032050	2.66071	0.630078	0.00774796	0.83453	nonsig	5.8507	7.07674	7.69533	3.28091	4.10672	5.07824	1191	1475	1672	757	775	993	GO:0002758;GO:0043531;GO:0034644;GO:0046872;GO:0005524;GO:0038023;GO:0009751;GO:0009646;GO:0007166;GO:0008219;GO:0005737;GO:0050776;GO:0004016;GO:0000166;GO:0009416;GO:0009626;GO:0005634;GO:0007165;GO:0009506;GO:0002229;GO:0043621;GO:0006952;GO:0050829;GO:0012505;GO:0009637;GO:0048046;GO:0002230;GO:0071446;GO:0042742;GO:0009414;GO:0005829;GO:0061809;GO:0050135;GO:0000325;GO:0019677;GO:0042803;GO:…	BP;MF;BP;MF;MF;MF;BP;BP;BP;BP;CC;BP;MF;MF;BP;BP;CC;BP;CC;BP;MF;BP;BP;CC;BP;CC;BP;BP;BP;BP;CC;MF;MF;CC;BP;MF;BP;BP;MF;CC;BP;MF;MF;MF;BP;CC;BP;MF;MF;BP;CC;BP;CC;BP;CC;BP;BP;	innate immune response-activating signaling pathway;ADP binding;cellular response to UV;metal ion binding;ATP binding;signaling receptor activity;response to salicylic acid;response to absence of light;cell surface receptor signaling pathway;cell death;cytoplasm;regulation of immune response;adenylate cyclase activity;nucleotide binding;response to light stimulus;plant-type hypersensitive respons…	-	-	-	LOW QUALITY PROTEIN: putative late blight resistance protein homolog R1A-3 [Capsicum annuum]	PF00931.26	NB-ARC domain	Putative late blight resistance protein homolog R1A-6 OS=Solanum demissum OX=50514 GN=R1A-6 PE=3 SV=2	44SQ3	T	Belongs to the disease resistance NB-LRR family	COG2319	WD40 repeat	R	General function prediction only	KOG4658	[T]	Signal transduction mechanisms;	Apoptotic ATPase	-
ZLC11G0005580	ZLC11G0005580	3.59298	1.85234	0.00776166	0.83453	up	13.3155	56.3512	9.44413	3.32018	6.86785	9.59245	707	3063	535	200	338	490	GO:0043066;GO:0010150;GO:2000028;GO:0005524;GO:0031648;GO:0007166;GO:0010119;GO:0009609;GO:0004674;GO:1901001;GO:0005737;GO:0070696;GO:0043069;GO:0004842;GO:0004672;GO:0005634;GO:0009506;GO:0043621;GO:0006952;GO:0048586;GO:0005739;GO:0012505;GO:0051865;GO:0090333;GO:0009787;GO:0009742;GO:0009414;GO:0016567;GO:0005829;GO:0002237;GO:0009908;GO:0010380;GO:0009610;GO:0071215;GO:0098542;GO:0050777;GO:…	BP;BP;BP;MF;BP;BP;BP;BP;MF;BP;CC;MF;BP;MF;MF;CC;CC;MF;BP;BP;CC;CC;BP;BP;BP;BP;BP;BP;CC;BP;BP;BP;BP;BP;BP;BP;BP;BP;BP;MF;BP;CC;BP;BP;BP;MF;BP;CC;BP;BP;BP;BP;CC;BP;BP;BP;CC;BP;	negative regulation of apoptotic process;leaf senescence;regulation of photoperiodism, flowering;ATP binding;protein destabilization;cell surface receptor signaling pathway;regulation of stomatal movement;response to symbiotic bacterium;protein serine/threonine kinase activity;negative regulation of response to salt stress;cytoplasm;transmembrane receptor protein serine/threonine kinase binding;n…	-	-	-	E3 ubiquitin-protein ligase PUB23 [Capsicum annuum]	PF04564.19	U-box domain	E3 ubiquitin-protein ligase PUB24 OS=Arabidopsis thaliana OX=3702 GN=PUB24 PE=1 SV=1	44P9T	H	RING-type E3 ubiquitin transferase	COG0790	TPR repeat	R	General function prediction only	-	-	-	-	-
ZLC07G0016980	ZLC07G0016980	1.82329	3.46402	0.00793406	0.848327	up	14.0988	17.7832	0.235507	0.049804	1.66862	1.00095	882	1139	16	4	97	61	GO:0006589;GO:0004837;GO:0001694;GO:1901695;GO:0043052;GO:0006587;GO:0007623;GO:0007528;GO:0045202;GO:0030170;GO:0007268;GO:0005829;GO:0035835;GO:0009820;GO:0042802;GO:0019449;GO:0009410;GO:0016831;GO:0044306;GO:0098793;GO:1901566;GO:0006520;GO:0098982;GO:0046684;GO:0009612;GO:0005737;GO:0035176;GO:0106425;GO:0042542;GO:0016595;GO:0070062;GO:0009636;GO:0042417;GO:0019752;GO:0006538;GO:0015937;GO:…	BP;MF;BP;BP;BP;BP;BP;BP;CC;MF;BP;CC;BP;BP;MF;BP;BP;MF;CC;CC;BP;BP;CC;BP;BP;CC;BP;MF;BP;MF;CC;BP;BP;BP;BP;BP;MF;CC;CC;BP;CC;MF;MF;BP;BP;BP;BP;BP;BP;BP;BP;BP;MF;MF;CC;BP;MF;BP;MF;BP;CC;MF;CC;CC;BP;CC;CC;BP;CC;BP;CC;BP;BP;BP;BP;BP;CC;MF;BP;BP;CC;BP;MF;BP;CC;BP;BP;MF;BP;MF;MF;BP;BP;BP;BP;BP;BP;BP;BP;BP;BP;CC;MF;BP;BP;CC;CC;MF;BP;BP;BP;CC;CC;	octopamine biosynthetic process;tyrosine decarboxylase activity;histamine biosynthetic process;tyramine biosynthetic process;thermotaxis;serotonin biosynthetic process from tryptophan;circadian rhythm;neuromuscular junction development;synapse;pyridoxal phosphate binding;chemical synaptic transmission;cytosol;indole alkaloid biosynthetic process;alkaloid metabolic process;identical protein bindin…	K01593	-	-	aromatic-L-amino-acid decarboxylase-like [Capsicum annuum]	PF00282.23	Pyridoxal-dependent decarboxylase conserved domain	Tryptophan decarboxylase TDC1 OS=Camptotheca acuminata OX=16922 GN=TDC1 PE=1 SV=1	44MK2	E	Tryptophan decarboxylase	COG0076	Glutamate or tyrosine decarboxylase or a related PLP-dependent protein	E	Amino acid transport and metabolism	KOG0628	[E]	Amino acid transport and metabolism;	Aromatic-L-amino-acid/L-histidine decarboxylase	-
ZLC01G0006710	ZLC01G0006710	1.82155	1.15715	0.00816838	0.868556	up	2.4636	6.59976	3.02066	1.44937	1.65424	1.83415	273	749	358	182	170	196	-	-	-	-	-	-	uncharacterized protein LOC107867525 [Capsicum annuum]	-	-	-	44INH	S	Conserved gene of	-	-	-	-	-	-	-	-	-
ZLC06G0008170	ZLC06G0008170	2.63752	-1.06433	0.0082427	0.871643	down	3.81537	3.68711	4.18084	5.46912	6.41305	9.35292	256	260	302	402	382	770	GO:0042631;GO:0005576;GO:0009534;GO:0006364;GO:0019843;GO:0003723;GO:0008266;GO:0009579;GO:0009506;GO:0007623;GO:0045727;GO:0010297;GO:0048046;GO:0005996;GO:0010468;GO:0005829;GO:0000325;GO:0045893;GO:0000272;GO:0005840;GO:0005777;GO:0010319;GO:0000427;GO:0009570;GO:0032544;GO:0009658;GO:0009611;GO:0003729;GO:0009409;GO:0003677;GO:0009941;GO:0010287;GO:0009507;	BP;CC;CC;BP;MF;MF;MF;CC;CC;BP;BP;MF;CC;BP;BP;CC;CC;BP;BP;CC;CC;CC;CC;CC;BP;BP;BP;MF;BP;MF;CC;CC;CC;	cellular response to water deprivation;extracellular region;chloroplast thylakoid;rRNA processing;rRNA binding;RNA binding;poly(U) RNA binding;thylakoid;plasmodesma;circadian rhythm;positive regulation of translation;heteropolysaccharide binding;apoplast;monosaccharide metabolic process;regulation of gene expression;cytosol;plant-type vacuole;positive regulation of DNA-templated transcription;pol…	-	-	-	chloroplast stem-loop binding protein of 41 kDa b, chloroplastic [Capsicum annuum]	PF01370.25	NAD dependent epimerase/dehydratase family	Chloroplast stem-loop binding protein of 41 kDa b, chloroplastic OS=Arabidopsis thaliana OX=3702 GN=CSP41B PE=1 SV=1	44H5G	S	Chloroplast stem-loop binding protein of 41 kDa b, chloroplastic	COG0451	Nucleoside-diphosphate-sugar epimerase	M	Cell wall/membrane/envelope biogenesis	-	-	-	-	-
ZLC03G0038710	ZLC03G0038710	3.61417	0.707613	0.00833934	0.877043	nonsig	11.3194	15.0673	18.9405	7.23895	10.2172	8.24307	1559	2127	2779	1135	1309	1090	GO:0032515;GO:0000166;GO:0050958;GO:0007623;GO:2000118;GO:2000850;GO:0000719;GO:0006111;GO:0014823;GO:0045475;GO:0009414;GO:0010244;GO:0071949;GO:0005829;GO:0033762;GO:0003684;GO:0010114;GO:0019915;GO:0050980;GO:0009882;GO:0010310;GO:0000122;GO:0042802;GO:0009638;GO:0009881;GO:0048512;GO:0045721;GO:0003904;GO:0031398;GO:0005524;GO:0005576;GO:0009646;GO:0042826;GO:0005737;GO:0048574;GO:0042622;GO:…	BP;MF;BP;BP;BP;BP;BP;BP;BP;BP;BP;BP;MF;CC;BP;MF;BP;BP;BP;MF;BP;BP;MF;BP;MF;BP;BP;MF;BP;MF;CC;BP;MF;CC;BP;CC;BP;CC;BP;BP;BP;BP;BP;MF;CC;BP;BP;MF;CC;BP;BP;BP;BP;BP;BP;CC;BP;BP;MF;BP;BP;MF;BP;MF;BP;MF;CC;BP;BP;BP;CC;BP;BP;BP;BP;MF;BP;BP;BP;BP;BP;BP;MF;BP;BP;BP;BP;BP;BP;MF;BP;BP;MF;BP;BP;BP;BP;BP;CC;MF;BP;BP;MF;BP;BP;BP;BP;CC;CC;MF;MF;BP;BP;BP;BP;BP;BP;MF;BP;MF;MF;BP;BP;BP;BP;BP;BP;CC;BP;MF;BP;	obsolete negative regulation of phosphoprotein phosphatase activity;nucleotide binding;magnetoreception;circadian rhythm;regulation of sodium-dependent phosphate transport;negative regulation of glucocorticoid secretion;photoreactive repair;regulation of gluconeogenesis;response to activity;locomotor rhythm;response to water deprivation;response to low fluence blue light stimulus by blue low-flue…	K12119	ko04712	Circadian rhythm - plant	cryptochrome-1 [Capsicum annuum]	PF03441.18	FAD binding domain of DNA photolyase	Cryptochrome-2 OS=Arabidopsis thaliana OX=3702 GN=CRY2 PE=1 SV=2	44BIB	LT	FAD binding domain of DNA photolyase	COG0415	Deoxyribodipyrimidine photolyase	L	Replication, recombination and repair	KOG0133	[LT]	Replication, recombination and repair; Signal transduction mechanisms;	Deoxyribodipyrimidine photolyase/cryptochrome	-
ZLC02G0016130	ZLC02G0016130	0.561128	-2.4474	0.00874241	0.907392	down	0.113793	0.349388	0.039266	0.902261	0.802582	0.92604	6	18	3	51	37	44	GO:0048449;GO:0010150;GO:0046340;GO:0052651;GO:0047714;GO:0005576;GO:0052740;GO:0030600;GO:0008970;GO:0005737;GO:0005811;GO:0009695;GO:0102549;GO:0047372;GO:0071493;GO:0016042;GO:0005739;GO:0019433;GO:0010187;GO:0005829;GO:0010027;GO:0010582;GO:0030308;GO:0004806;GO:0019915;GO:0009570;GO:0004620;GO:0009611;GO:0006629;GO:0050832;GO:0009650;GO:0016787;GO:0010287;GO:0052739;GO:0045493;GO:0009507;	BP;BP;BP;BP;MF;CC;MF;MF;MF;CC;CC;BP;MF;MF;BP;BP;CC;BP;BP;CC;BP;BP;BP;MF;BP;CC;MF;BP;BP;BP;BP;MF;CC;MF;BP;CC;	floral organ formation;leaf senescence;diacylglycerol catabolic process;monoacylglycerol catabolic process;galactolipase activity;extracellular region;obsolete 1-acyl-2-lysophosphatidylserine acylhydrolase activity;feruloyl esterase activity;phospholipase A1 activity;cytoplasm;lipid droplet;jasmonic acid biosynthetic process;obsolete 1-18:1-2-16:0-monogalactosyldiacylglycerol lipase activity;mono…	-	-	-	phospholipase A1-II 1-like [Lycium barbarum]	PF01764.29	Lipase (class 3)	Phospholipase A1-II 1 OS=Oryza sativa subsp. japonica OX=39947 GN=Os01g0651100 PE=3 SV=2	44PK7	I	Triacylglycerol lipase	COG3675	Predicted lipase	I	Lipid transport and metabolism	KOG4569	[I]	Lipid transport and metabolism;	Predicted lipase	-
ZLC10G0002250	ZLC10G0002250	1.80083	-1.50133	0.00874268	0.907392	down	1.21697	2.13955	1.38059	7.11674	2.31002	3.01882	93	166	107	592	156	220	-	-	-	K03504	ko03030;ko03430;ko03440;ko03410;ko03420	DNA replication;Mismatch repair;Homologous recombination;Base excision repair;Nucleotide excision repair	nucleolin 1 isoform X1 [Capsicum annuum]	PF09507.14	DNA polymerase subunit Cdc27	-	44GNX	S	DNA polymerase subunit Cdc27	-	-	-	-	-	-	-	-	-
ZLC01G0031540	ZLC01G0031540	4.52338	-1.8381	0.00877223	0.907392	down	8.99613	26.8122	8.05714	50.0537	13.1472	80.3352	221	672	211	1388	299	1889	GO:0031934;GO:0000786;GO:0001740;GO:0007283;GO:1902340;GO:0005576;GO:0000781;GO:0003682;GO:0035264;GO:0000979;GO:0009725;GO:0035059;GO:0000792;GO:0031492;GO:0008584;GO:0000785;GO:0000939;GO:0005694;GO:0005634;GO:0005721;GO:0040029;GO:0005654;GO:0001556;GO:0000775;GO:0048477;GO:0032200;GO:0006974;GO:0007286;GO:0032991;GO:0031508;GO:0070062;GO:0006325;GO:0006997;GO:0005829;GO:0035064;GO:0090230;GO:…	CC;CC;CC;BP;BP;CC;CC;MF;BP;MF;BP;CC;CC;MF;BP;CC;CC;CC;CC;CC;BP;CC;BP;CC;BP;BP;BP;BP;CC;BP;CC;BP;BP;CC;MF;BP;MF;MF;CC;BP;CC;BP;MF;CC;BP;BP;BP;BP;BP;MF;BP;BP;BP;MF;CC;CC;CC;CC;CC;BP;MF;CC;CC;BP;	mating-type region heterochromatin;nucleosome;Barr body;spermatogenesis;negative regulation of chromosome condensation;extracellular region;chromosome, telomeric region;chromatin binding;multicellular organism growth;RNA polymerase II core promoter sequence-specific DNA binding;response to hormone;RCAF complex;heterochromatin;nucleosomal DNA binding;male gonad development;chromatin;inner kinetoch…	K11253	-	-	histone H3.2 [Capsicum annuum]	PF00125.28	Core histone H2A/H2B/H3/H4	Histone H3.2 OS=Nicotiana tabacum OX=4097 GN=B34 PE=1 SV=1	3GI60	B	histone H3	-	-	-	-	KOG1745	[B]	Chromatin structure and dynamics;	Histones H3 and H4	-
ZLC01G0043740	ZLC01G0043740	7.53882	-1.92923	0.0088165	0.907392	down	116.025	178.322	81.2465	971.04	106.593	228.065	2159	3397	1613	20465	1838	4076	GO:0005829;GO:0002253;GO:0006952;GO:0005739;GO:0009507;	CC;BP;BP;CC;CC;	cytosol;activation of immune response;defense response;mitochondrion;chloroplast;	-	-	-	kirola [Capsicum annuum]	PF00407.23	Pathogenesis-related protein Bet v 1 family	Kirola OS=Actinidia deliciosa OX=3627 PE=1 SV=1	44T7H	S	Sn-1 protein	-	-	-	-	-	-	-	-	-
ZLC06G0024560	ZLC06G0024560	2.4842	0.774205	0.00892666	0.913843	nonsig	4.57869	8.21554	6.13698	3.81769	2.88095	3.47273	404	742	578	382	236	295	GO:0009815;GO:0010150;GO:0050590;GO:0010439;GO:0050589;GO:0046244;GO:0033761;GO:0034785;GO:0050498;GO:0052860;GO:0071732;GO:0032259;GO:0005829;GO:0009699;GO:0102803;GO:0016706;GO:0009820;GO:0102802;GO:0048366;GO:0045431;GO:1901601;GO:0009505;GO:1900366;GO:0005524;GO:0005576;GO:0102312;GO:2000032;GO:0009693;GO:0005737;GO:0009416;GO:0005634;GO:0005773;GO:0016682;GO:0007033;GO:0019761;GO:0045544;GO:…	MF;BP;MF;BP;MF;BP;MF;MF;MF;MF;BP;BP;CC;BP;MF;MF;BP;MF;BP;MF;BP;CC;BP;MF;CC;MF;BP;BP;CC;BP;CC;CC;MF;BP;BP;MF;BP;BP;BP;MF;BP;MF;BP;BP;BP;BP;BP;MF;CC;BP;BP;BP;MF;MF;BP;BP;BP;BP;CC;MF;BP;BP;BP;BP;BP;MF;CC;MF;BP;BP;BP;BP;BP;MF;MF;MF;MF;MF;MF;MF;MF;MF;BP;BP;BP;BP;MF;MF;BP;BP;BP;MF;BP;BP;MF;BP;CC;BP;BP;	1-aminocyclopropane-1-carboxylate oxidase activity;leaf senescence;desacetoxyvindoline 4-hydroxylase activity;regulation of glucosinolate biosynthetic process;leucocyanidin oxygenase activity;salicylic acid catabolic process;mugineic-acid 3-dioxygenase activity;salicylate 5-hydroxylase activity;oxidoreductase activity, acting on paired donors, with incorporation or reduction of molecular oxygen, …	-	-	-	1-aminocyclopropane-1-carboxylate oxidase homolog 1 [Capsicum annuum]	PF03171.24	2OG-Fe(II) oxygenase superfamily	1-aminocyclopropane-1-carboxylate oxidase homolog 1 OS=Arabidopsis thaliana OX=3702 GN=At1g06620 PE=2 SV=1	44QQ8	Q	Belongs to the iron ascorbate-dependent oxidoreductase family	COG3491	Isopenicillin N synthase and related dioxygenases	Q	Secondary metabolites biosynthesis, transport and catabolism	KOG0143	[QR]	Secondary metabolites biosynthesis, transport and catabolism; General function prediction only;	Iron/ascorbate family oxidoreductases	-
ZLC10G0023420	ZLC10G0023420	2.21121	0.633825	0.00912692	0.929401	nonsig	3.63771	5.48947	4.96599	2.70194	2.98079	2.72612	353	545	514	297	268	254	GO:0005829;GO:0060091;GO:0005902;GO:0007605;GO:0090102;GO:0048839;GO:0060118;GO:0060119;GO:0042491;GO:0005886;GO:0032420;GO:0060122;	CC;CC;CC;BP;BP;BP;BP;BP;BP;CC;CC;BP;	cytosol;kinocilium;microvillus;sensory perception of sound;cochlea development;inner ear development;vestibular receptor cell development;inner ear receptor cell development;inner ear auditory receptor cell differentiation;plasma membrane;stereocilium;inner ear receptor cell stereocilium organization;	K17479	-	-	uncharacterized protein At5g39865 [Capsicum annuum]	PF00462.28	Glutaredoxin	Uncharacterized protein At5g39865 OS=Arabidopsis thaliana OX=3702 GN=At5g39865 PE=2 SV=1	44FK0	O	Glutaredoxin	-	-	-	-	KOG2824	[O]	Posttranslational modification, protein turnover, chaperones;	Glutaredoxin-related protein	-
MSTRG.14581.4	MSTRG.14581.4	0.457842	4.32137	0.00924606	0.936577	up	1.20337	1.00937	0.35891	0.115852	0	0	180	154	58	20	0	0	-	-	-	-	-	-	uncharacterized protein LOC124889762 [Capsicum annuum]	PF02902.23	Ulp1 protease family, C-terminal catalytic domain	-	-	-	-	-	-	-	-	-	-	-	-	-
ZLC08G0014860	ZLC08G0014860	7.538	-0.47411	0.00944558	0.948589	nonsig	148.092	176.129	166.973	208.963	239.492	182.969	6488	7791	7834	10389	9737	7731	GO:0005789;GO:0005783;GO:0046872;GO:0006869;GO:0006952;GO:0005576;GO:0000326;GO:0006623;GO:0016020;GO:0012505;GO:0008289;GO:0032586;GO:0005737;GO:0043229;GO:0071456;GO:0005886;	CC;CC;MF;BP;BP;CC;CC;BP;CC;CC;MF;CC;CC;CC;BP;CC;	endoplasmic reticulum membrane;endoplasmic reticulum;metal ion binding;lipid transport;defense response;extracellular region;protein storage vacuole;protein targeting to vacuole;membrane;endomembrane system;lipid binding;protein storage vacuole membrane;cytoplasm;intracellular organelle;cellular response to hypoxia;plasma membrane;	-	-	-	protein SRC2-like [Capsicum annuum]	PF00168.34	C2 domain	Protein SRC2 OS=Glycine max OX=3847 GN=SRC2 PE=2 SV=1	44BXI	S	Protein kinase C conserved region 2 (CalB)	-	-	-	-	-	-	-	-	-
MSTRG.17427.9	MSTRG.17427.9	1.04317	-3.09805	0.00946322	0.948589	down	0.297241	0.2499	0.698228	0.117978	1.57712	8.65378	26	23	65	12	127	723	GO:0005737;GO:0005759;GO:0048364;GO:1904961;GO:0009809;GO:0006730;GO:0090351;GO:0046901;GO:0005743;GO:0005524;GO:0009853;GO:0010449;GO:0009507;GO:0046872;GO:0048767;GO:0004326;	CC;CC;BP;BP;BP;BP;BP;BP;CC;MF;BP;BP;CC;MF;BP;MF;	cytoplasm;mitochondrial matrix;root development;quiescent center organization;lignin biosynthetic process;one-carbon metabolic process;seedling development;tetrahydrofolylpolyglutamate biosynthetic process;mitochondrial inner membrane;ATP binding;photorespiration;root meristem growth;chloroplast;metal ion binding;root hair elongation;tetrahydrofolylpolyglutamate synthase activity;	-	cann01100;cann00790	Metabolic pathways;Folate biosynthesis	folylpolyglutamate synthase-like [Capsicum annuum]	PF02875.25	Mur ligase family, glutamate ligase domain	Folylpolyglutamate synthase OS=Arabidopsis thaliana OX=3702 GN=FPGS1 PE=1 SV=1	44FVT	H	Catalyzes conversion of folates to polyglutamate derivatives allowing concentration of folate compounds in the cell and the intracellular retention of these cofactors, which are important substrates for most of the folate-dependent enzymes that are involved in one-carbon transfer reactions involved in purine, pyrimidine and amino acid synthesis	-	-	-	-	KOG2525	[H]	Coenzyme transport and metabolism;	Folylpolyglutamate synthase	-
ZLC07G0004540	ZLC07G0004540	0.925135	1.1243	0.00952714	0.950048	up	1.03117	1.80283	1.16417	0.489715	0.554077	0.643431	98	175	118	53	49	59	GO:0045087;GO:0005524;GO:0005576;GO:0009751;GO:0005516;GO:0004674;GO:0060320;GO:0006979;GO:0033612;GO:0004672;GO:0046777;GO:0004675;GO:0005634;GO:0005773;GO:0009626;GO:0009506;GO:0006952;GO:0031663;GO:0052545;GO:0009787;GO:0009861;GO:0006955;GO:0071446;GO:0004713;GO:0005829;GO:0002237;GO:0002221;GO:0009737;GO:0031625;GO:0004712;GO:0000302;GO:0045088;GO:0031349;GO:0071215;GO:0009620;GO:0005777;GO:…	BP;MF;CC;BP;MF;MF;BP;BP;MF;MF;BP;MF;CC;CC;BP;CC;BP;BP;BP;BP;BP;BP;BP;MF;CC;BP;BP;BP;MF;MF;BP;BP;BP;BP;BP;CC;MF;CC;BP;MF;BP;BP;BP;BP;MF;BP;BP;BP;BP;CC;BP;BP;CC;MF;BP;BP;MF;	innate immune response;ATP binding;extracellular region;response to salicylic acid;calmodulin binding;protein serine/threonine kinase activity;rejection of self pollen;response to oxidative stress;receptor serine/threonine kinase binding;protein kinase activity;protein autophosphorylation;transmembrane receptor protein serine/threonine kinase activity;nucleus;vacuole;plant-type hypersensitive res…	-	-	-	PREDICTED: uncharacterized protein LOC102598425 [Solanum tuberosum]	PF07714.21	Protein tyrosine and serine/threonine kinase	G-type lectin S-receptor-like serine/threonine-protein kinase At4g03230 OS=Arabidopsis thaliana OX=3702 GN=At4g03230 PE=3 SV=3	44UP1	T	PAN-like domain	COG0515	Serine/threonine protein kinase	T	Signal transduction mechanisms	-	-	-	-	-
ZLC03G0003370	ZLC03G0003370	0.72248	-1.33289	0.0096234	0.952928	down	0.40916	0.464193	0.332967	1.03357	0.54454	1.33611	66	78	59	181	82	210	GO:0034085;GO:0035315;GO:0010569;GO:0042274;GO:0008186;GO:0003723;GO:0008584;GO:0030282;GO:0043007;GO:0000439;GO:0044806;GO:0006974;GO:0043247;GO:0043139;GO:0005829;GO:0003684;GO:0008094;GO:1901990;GO:2000781;GO:0016251;GO:0007062;GO:1904535;GO:0006366;GO:0048009;GO:0003727;GO:0005819;GO:0071295;GO:0001701;GO:0007129;GO:0006915;GO:0045951;GO:0072520;GO:0003678;GO:0007049;GO:0051026;GO:1904355;GO:…	BP;BP;BP;BP;MF;MF;BP;BP;BP;CC;BP;BP;BP;MF;CC;MF;MF;BP;BP;MF;BP;BP;BP;BP;MF;CC;BP;BP;BP;BP;BP;BP;MF;BP;BP;BP;BP;BP;BP;BP;MF;MF;BP;CC;BP;BP;BP;BP;BP;CC;BP;BP;BP;CC;BP;BP;BP;BP;BP;CC;BP;BP;MF;BP;BP;CC;BP;MF;BP;BP;BP;CC;BP;BP;MF;BP;BP;BP;BP;CC;CC;BP;BP;BP;BP;BP;MF;MF;BP;CC;CC;BP;BP;BP;CC;BP;CC;BP;BP;MF;MF;CC;CC;MF;BP;CC;BP;BP;BP;CC;BP;MF;BP;BP;CC;BP;CC;BP;BP;MF;BP;BP;BP;MF;BP;BP;BP;CC;BP;BP;CC;BP;BP;…	establishment of sister chromatid cohesion;hair cell differentiation;regulation of double-strand break repair via homologous recombination;ribosomal small subunit biogenesis;ATP-dependent activity, acting on RNA;RNA binding;male gonad development;bone mineralization;maintenance of rDNA;transcription factor TFIIH core complex;G-quadruplex DNA unwinding;DNA damage response;telomere maintenance in r…	K11136	-	-	regulator of telomere elongation helicase 1 homolog isoform X1 [Capsicum annuum]	PF06733.19	DEAD_2	Regulator of telomere elongation helicase 1 homolog OS=Arabidopsis thaliana OX=3702 GN=RTEL1 PE=3 SV=1	44IYH	L	Regulator of telomere elongation helicase 1	COG1199	Rad3-related DNA helicase DinG	L	Replication, recombination and repair	KOG1132	[L]	Replication, recombination and repair;	Helicase of the DEAD superfamily	-
ZLC08G0023890.10	ZLC08G0023890.10	1.6929	-7.97264	0.00965504	0.952928	down	0.316841	0	0	0.060217	72.4128	10.1424	35	0	0	8	7344	1067	GO:0005856;GO:0005686;GO:1900153;GO:0003723;GO:0005768;GO:0070935;GO:1990841;GO:0006397;GO:0007140;GO:0098794;GO:0045202;GO:0045727;GO:0031440;GO:0000184;GO:0007268;GO:0007289;GO:0010494;GO:0005829;GO:0008298;GO:0006412;GO:0000289;GO:0007409;GO:0043488;GO:0009953;GO:0000122;GO:0008380;GO:0042802;GO:0006446;GO:2000767;GO:0006396;GO:0071005;GO:0031252;GO:0005576;GO:0031124;GO:0043232;GO:0005737;GO:…	CC;CC;BP;MF;CC;BP;MF;BP;BP;CC;CC;BP;BP;BP;BP;BP;CC;CC;BP;BP;BP;BP;BP;BP;BP;BP;MF;BP;BP;BP;CC;CC;CC;BP;CC;CC;CC;BP;BP;CC;CC;CC;BP;MF;MF;BP;BP;BP;CC;CC;BP;CC;CC;BP;BP;BP;BP;BP;BP;BP;CC;CC;CC;CC;BP;BP;BP;MF;MF;CC;BP;BP;MF;BP;MF;CC;BP;CC;BP;CC;CC;MF;BP;CC;MF;MF;CC;CC;BP;MF;CC;BP;BP;CC;CC;BP;MF;CC;BP;BP;CC;MF;MF;CC;BP;CC;BP;BP;CC;BP;BP;CC;MF;CC;MF;MF;MF;CC;BP;BP;BP;BP;BP;BP;MF;BP;CC;BP;CC;BP;MF;BP;CC;…	cytoskeleton;U2 snRNP;positive regulation of nuclear-transcribed mRNA catabolic process, deadenylation-dependent decay;RNA binding;endosome;3'-UTR-mediated mRNA stabilization;promoter-specific chromatin binding;mRNA processing;male meiotic nuclear division;postsynapse;synapse;positive regulation of translation;regulation of mRNA 3'-end processing;nuclear-transcribed mRNA catabolic process, nonsen…	K13126	ko03015;ko03018;ko03013	mRNA surveillance pathway;RNA degradation;Nucleocytoplasmic transport	polyadenylate-binding protein 8 isoform X1 [Capsicum annuum]	PF00076.26	RNA recognition motif	Polyadenylate-binding protein 8 OS=Arabidopsis thaliana OX=3702 GN=PAB8 PE=1 SV=1	44BT0	AJ	Binds the poly(A) tail of mRNA	COG0724	RNA recognition motif (RRM) domain	J	Translation, ribosomal structure and biogenesis	KOG0123	[AJ]	RNA processing and modification; Translation, ribosomal structure and biogenesis;	Polyadenylate-binding protein (RRM superfamily)	-
ZLC08G0023890.9	ZLC08G0023890.9	0.749871	-1.96967	0.00980692	0.955914	down	0.479839	0.212399	0.281355	0.848074	0.612799	2.30044	51	23	32	101	60	231	GO:0005856;GO:0005686;GO:1900153;GO:0140245;GO:0003723;GO:0005768;GO:0070935;GO:1990841;GO:0006397;GO:0005635;GO:0007140;GO:0098794;GO:0045202;GO:0021895;GO:0045727;GO:0031440;GO:0007626;GO:0000184;GO:0007268;GO:0007289;GO:0010494;GO:0005829;GO:0048813;GO:0008298;GO:0006412;GO:0000289;GO:0007409;GO:0043488;GO:0097440;GO:0009953;GO:0000122;GO:0007612;GO:0008380;GO:0042802;GO:0006446;GO:2000767;GO:…	CC;CC;BP;BP;MF;CC;BP;MF;BP;CC;BP;CC;CC;BP;BP;BP;BP;BP;BP;BP;CC;CC;BP;BP;BP;BP;BP;BP;CC;BP;BP;BP;BP;MF;BP;BP;BP;CC;BP;CC;CC;BP;BP;CC;CC;CC;BP;BP;CC;CC;CC;BP;MF;MF;BP;BP;BP;CC;CC;BP;CC;CC;BP;BP;BP;BP;BP;BP;BP;CC;CC;CC;CC;BP;BP;BP;MF;MF;CC;BP;BP;MF;BP;MF;CC;BP;BP;CC;BP;CC;CC;MF;BP;CC;MF;MF;CC;CC;BP;MF;CC;BP;BP;CC;CC;BP;BP;MF;MF;CC;BP;CC;BP;BP;CC;MF;MF;BP;CC;BP;CC;BP;BP;CC;BP;BP;CC;CC;MF;MF;MF;CC;BP;…	cytoskeleton;U2 snRNP;positive regulation of nuclear-transcribed mRNA catabolic process, deadenylation-dependent decay;regulation of translation at postsynapse;RNA binding;endosome;3'-UTR-mediated mRNA stabilization;promoter-specific chromatin binding;mRNA processing;nuclear envelope;male meiotic nuclear division;postsynapse;synapse;cerebral cortex neuron differentiation;positive regulation of tr…	K13126	ko03015;ko03018;ko03013	mRNA surveillance pathway;RNA degradation;Nucleocytoplasmic transport	polyadenylate-binding protein 8 isoform X1 [Capsicum annuum]	PF00076.26	RNA recognition motif	Polyadenylate-binding protein 2 OS=Arabidopsis thaliana OX=3702 GN=PAB2 PE=1 SV=1	44BT0	AJ	Binds the poly(A) tail of mRNA	COG0724	RNA recognition motif (RRM) domain	J	Translation, ribosomal structure and biogenesis	KOG0123	[AJ]	RNA processing and modification; Translation, ribosomal structure and biogenesis;	Polyadenylate-binding protein (RRM superfamily)	-
ZLC04G0004460	ZLC04G0004460	5.90895	0.643478	0.00982691	0.955914	nonsig	72.9897	84.2249	74.4399	33.6835	46.5558	58.9744	3078	3637	3350	1610	1819	2389	GO:0030889;GO:0032580;GO:1903565;GO:0061024;GO:0005856;GO:0006796;GO:0052866;GO:1990648;GO:0009925;GO:0046627;GO:0003723;GO:0005798;GO:0032869;GO:0000132;GO:0040018;GO:0050869;GO:0031267;GO:0030165;GO:0030853;GO:0045659;GO:0098794;GO:0045202;GO:0046856;GO:0043647;GO:0001750;GO:0005829;GO:0045933;GO:0030136;GO:0005979;GO:0043195;GO:0060271;GO:0110053;GO:0051898;GO:0051286;GO:0045656;GO:0030132;GO:…	BP;CC;BP;BP;CC;BP;MF;MF;CC;BP;MF;CC;BP;BP;BP;BP;MF;MF;BP;BP;CC;CC;BP;BP;CC;CC;BP;CC;BP;CC;BP;BP;BP;CC;BP;CC;MF;BP;BP;BP;BP;BP;MF;BP;CC;BP;BP;BP;BP;CC;BP;BP;BP;CC;BP;BP;CC;BP;BP;MF;CC;MF;BP;BP;BP;BP;BP;BP;BP;BP;BP;CC;CC;BP;BP;BP;CC;BP;CC;BP;BP;BP;MF;CC;BP;BP;BP;BP;CC;BP;BP;MF;BP;MF;BP;MF;BP;CC;BP;BP;BP;BP;BP;BP;MF;BP;MF;BP;CC;BP;BP;BP;BP;CC;BP;CC;BP;BP;BP;BP;BP;MF;CC;BP;MF;BP;MF;BP;CC;BP;BP;MF;BP;…	negative regulation of B cell proliferation;Golgi cisterna membrane;negative regulation of protein localization to cilium;membrane organization;cytoskeleton;phosphate-containing compound metabolic process;phosphatidylinositol phosphate phosphatase activity;inositol-4,5,6-triphosphate 5-phosphatase activity;basal plasma membrane;negative regulation of insulin receptor signaling pathway;RNA binding…	-	ko01100;ko04070;ko00562	Metabolic pathways;Phosphatidylinositol signaling system;Inositol phosphate metabolism	type IV inositol polyphosphate 5-phosphatase 11 isoform X1 [Capsicum annuum]	PF03372.27	Endonuclease/Exonuclease/phosphatase family	Type IV inositol polyphosphate 5-phosphatase 11 OS=Arabidopsis thaliana OX=3702 GN=IP5P11 PE=1 SV=1	44HQD	U	Inositol polyphosphate phosphatase, catalytic domain homologues	-	-	-	-	KOG0565	[U]	Intracellular trafficking, secretion, and vesicular transport;	Inositol polyphosphate 5-phosphatase and related proteins	GeBP
ZLC07G0008600	ZLC07G0008600	2.98917	0.593954	0.00996346	0.955914	nonsig	8.43944	9.21824	8.5132	4.75269	6.10115	5.68543	671	744	728	433	465	389	GO:0010150;GO:0006611;GO:0045927;GO:0006388;GO:0010628;GO:0051726;GO:0032873;GO:0051894;GO:0030517;GO:0009083;GO:1902039;GO:0045202;GO:0009939;GO:0009414;GO:0005829;GO:0031625;GO:0048838;GO:0000122;GO:0010440;GO:0090351;GO:0048364;GO:0032880;GO:1990439;GO:0005524;GO:0043280;GO:0010119;GO:0008138;GO:0005737;GO:0009845;GO:0007186;GO:0005634;GO:0000001;GO:0030335;GO:0006470;GO:0070062;GO:0043123;GO:…	BP;BP;BP;BP;BP;BP;BP;BP;BP;BP;BP;CC;BP;BP;CC;MF;BP;BP;BP;BP;BP;BP;MF;MF;BP;BP;MF;CC;BP;BP;CC;BP;BP;BP;CC;BP;BP;BP;BP;BP;CC;BP;MF;MF;CC;MF;MF;CC;BP;MF;MF;BP;BP;BP;BP;CC;BP;BP;BP;CC;BP;BP;BP;BP;BP;CC;BP;MF;BP;BP;BP;CC;CC;BP;BP;BP;BP;BP;BP;BP;BP;BP;BP;CC;MF;BP;BP;BP;BP;BP;BP;CC;BP;MF;BP;BP;BP;BP;CC;MF;BP;BP;BP;MF;BP;MF;BP;CC;CC;MF;BP;BP;BP;MF;BP;BP;BP;BP;MF;BP;BP;BP;MF;CC;BP;BP;BP;BP;CC;BP;CC;MF;	leaf senescence;protein export from nucleus;positive regulation of growth;tRNA splicing, via endonucleolytic cleavage and ligation;positive regulation of gene expression;regulation of cell cycle;negative regulation of stress-activated MAPK cascade;positive regulation of focal adhesion assembly;negative regulation of axon extension;branched-chain amino acid catabolic process;negative regulation of…	K14497	ko04016;ko04075	MAPK signaling pathway - plant;Plant hormone signal transduction	protein phosphatase 2C 50 isoform X1 [Capsicum annuum]	PF00481.25	Protein phosphatase 2C	Probable protein phosphatase 2C 6 OS=Oryza sativa subsp. japonica OX=39947 GN=PP2C06 PE=1 SV=1	44BG1	T	Sigma factor PP2C-like phosphatases	COG0631	Serine/threonine protein phosphatase PrpC	T	Signal transduction mechanisms	KOG0698	[T]	Signal transduction mechanisms;	Serine/threonine protein phosphatase	-
ZLC02G0018360	ZLC02G0018360	3.75557	-1.94119	0.00996916	0.955914	down	5.8305	11.0218	7.25118	43.8081	4.21822	37.3201	186	359	246	1576	125	1139	-	-	-	-	-	-	stem-specific protein TSJT1 [Capsicum annuum]	PF12481.12	Aluminium induced protein	Stem-specific protein TSJT1 OS=Nicotiana tabacum OX=4097 GN=TSJT1 PE=2 SV=1	44QA3	S	DUF3700	-	-	-	-	-	-	-	-	-
ZLC05G0011230	ZLC05G0011230	0.640863	-1.95133	0.0099878	0.955914	down	0.29168	0.305267	0.249559	0.715277	0.260544	2.15508	91	98	84	253	76	646	GO:0006313;GO:0003824;GO:0004519;GO:0003964;	BP;MF;MF;MF;	DNA transposition;catalytic activity;endonuclease activity;RNA-directed DNA polymerase activity;	-	-	-	uncharacterized protein LOC132613816 isoform X1 [Lycium barbarum]	PF00078.31	Reverse transcriptase (RNA-dependent DNA polymerase)	Probable RNA-directed DNA polymerase from transposon BS OS=Drosophila melanogaster OX=7227 GN=RTase PE=2 SV=1	44SCN	S	Reverse transcriptase (RNA-dependent DNA polymerase)	-	-	-	-	KOG1074	[K]	Transcription;	Transcriptional repressor SALM	-
ZLC04G0026530	ZLC04G0026530	0.395518	-2.11598	0.0100307	0.955914	down	0.104585	0.249247	0.04487	0.322785	0.511806	0.796726	17	40	8	57	74	119	GO:0051302;GO:0009729;GO:0010080;GO:0048281;GO:0038023;GO:0009825;GO:0010359;GO:0005768;GO:0000166;GO:0042659;GO:0051428;GO:2000038;GO:0044403;GO:0010074;GO:0048229;GO:0010102;GO:0009734;GO:1902025;GO:0080092;GO:0002237;GO:0045184;GO:0010449;GO:0031349;GO:0009944;GO:0048226;GO:0002764;GO:1901653;GO:0031347;GO:0006468;GO:0042802;GO:0009664;GO:0160073;GO:0010268;GO:0048366;GO:0048657;GO:0090351;GO:…	BP;BP;BP;BP;MF;BP;BP;CC;MF;BP;MF;BP;BP;BP;BP;BP;BP;BP;BP;BP;BP;BP;BP;BP;CC;BP;BP;BP;BP;MF;BP;BP;BP;BP;BP;BP;BP;BP;BP;CC;BP;BP;BP;MF;CC;BP;CC;BP;BP;BP;BP;MF;MF;MF;BP;MF;CC;BP;MF;BP;BP;BP;BP;BP;BP;BP;CC;BP;MF;CC;BP;CC;BP;BP;MF;BP;MF;BP;BP;CC;MF;BP;BP;BP;CC;BP;BP;BP;BP;BP;MF;BP;MF;BP;BP;BP;CC;BP;BP;BP;CC;BP;CC;MF;BP;BP;BP;BP;BP;BP;BP;CC;MF;MF;BP;BP;MF;BP;BP;BP;BP;BP;CC;BP;BP;BP;BP;BP;BP;CC;BP;BP;BP;…	regulation of cell division;detection of brassinosteroid stimulus;regulation of floral meristem growth;inflorescence morphogenesis;signaling receptor activity;multidimensional cell growth;regulation of anion channel activity;endosome;nucleotide binding;regulation of cell fate specification;peptide hormone receptor binding;regulation of stomatal complex development;biological process involved in s…	-	-	-	putative receptor-like protein kinase At3g47110 [Capsicum annuum]	PF13855.10	Leucine rich repeat	Probable LRR receptor-like serine/threonine-protein kinase At3g47570 OS=Arabidopsis thaliana OX=3702 GN=At3g47570 PE=2 SV=1	44RXV	T	LRR receptor-like serine threonine-protein kinase At3g47570	COG4886	Leucine-rich repeat (LRR) protein	K	Transcription	-	-	-	-	-
ZLC04G0003590	ZLC04G0003590	2.01995	-2.00701	0.010033	0.955914	down	1.28978	1.49811	2.48716	4.48543	1.72057	13.9502	63	75	129	247	78	650	GO:0032259;GO:0008168;GO:0005886;GO:0009274;	BP;MF;CC;CC;	methylation;methyltransferase activity;plasma membrane;peptidoglycan-based cell wall;	-	-	-	putative S-adenosyl-L-methionine-dependent methyltransferase MSMEG_0095/MSMEI_0092 [Capsicum annuum]	PF04072.18	Leucine carboxyl methyltransferase	Putative S-adenosyl-L-methionine-dependent methyltransferase BCG_0775c OS=Mycobacterium bovis (strain BCG / Pasteur 1173P2) OX=410289 GN=BCG_0775c PE=3 SV=1	44QSM	Q	Leucine carboxyl methyltransferase	COG3315	O-Methyltransferase involved in polyketide biosynthesis	Q	Secondary metabolites biosynthesis, transport and catabolism	-	-	-	-	-
ZLC08G0003120	ZLC08G0003120	1.5816	-0.903947	0.0102	0.958871	nonsig	1.25495	1.47552	1.74896	2.32426	2.46733	3.06438	77	93	114	161	140	180	GO:0048029;GO:0046872;GO:0005945;GO:0005524;GO:0005737;GO:0016208;GO:0042301;GO:0009024;GO:0005829;GO:0006096;GO:0003872;GO:0070095;GO:0071456;GO:0005886;GO:0010053;GO:0006002;GO:0009274;GO:0042802;GO:0061621;GO:0030388;GO:0020015;GO:0047334;GO:0009507;	MF;MF;CC;MF;CC;MF;MF;MF;CC;BP;MF;MF;BP;CC;BP;BP;CC;MF;BP;BP;CC;MF;CC;	monosaccharide binding;metal ion binding;6-phosphofructokinase complex;ATP binding;cytoplasm;AMP binding;phosphate ion binding;tagatose-6-phosphate kinase activity;cytosol;glycolytic process;6-phosphofructokinase activity;fructose-6-phosphate binding;cellular response to hypoxia;plasma membrane;root epidermal cell differentiation;fructose 6-phosphate metabolic process;peptidoglycan-based cell wal…	K00850	ko00051;ko01230;ko01100;ko00052;ko00010;ko00030;ko01200;ko01110;ko03018	Fructose and mannose metabolism;Biosynthesis of amino acids;Metabolic pathways;Galactose metabolism;Glycolysis / Gluconeogenesis;Pentose phosphate pathway;Carbon metabolism;Biosynthesis of secondary metabolites;RNA degradation	ATP-dependent 6-phosphofructokinase 6 isoform X1 [Capsicum annuum]	PF00365.24	Phosphofructokinase	ATP-dependent 6-phosphofructokinase 3 OS=Arabidopsis thaliana OX=3702 GN=PFK3 PE=1 SV=1	44QHV	G	ATP-dependent 6-phosphofructokinase	COG0205	6-phosphofructokinase	G	Carbohydrate transport and metabolism	KOG2440	[G]	Carbohydrate transport and metabolism;	Pyrophosphate-dependent phosphofructo-1-kinase	-
ZLC07G0020580	ZLC07G0020580	2.73019	1.22768	0.0102058	0.958871	up	4.69991	14.8439	8.77452	3.61644	2.62715	4.77451	263	849	523	229	136	256	GO:0009505;GO:1904383;GO:0045087;GO:0005524;GO:0005576;GO:0005516;GO:0004674;GO:0006833;GO:0060320;GO:0004672;GO:0046777;GO:0004675;GO:0005634;GO:0005773;GO:0009506;GO:0006952;GO:0031663;GO:0099503;GO:0006955;GO:0048046;GO:0005539;GO:0004713;GO:0005829;GO:0002221;GO:0000325;GO:0031625;GO:0004712;GO:0071215;GO:0009620;GO:0106310;GO:0071456;GO:0005886;GO:0016310;GO:0006468;GO:0042802;GO:0048544;GO:…	CC;BP;BP;MF;CC;MF;MF;BP;BP;MF;BP;MF;CC;CC;CC;BP;BP;CC;BP;CC;MF;MF;CC;BP;CC;MF;MF;BP;BP;MF;BP;CC;BP;BP;MF;BP;CC;BP;CC;BP;BP;CC;MF;BP;MF;	plant-type cell wall;response to sodium phosphate;innate immune response;ATP binding;extracellular region;calmodulin binding;protein serine/threonine kinase activity;water transport;rejection of self pollen;protein kinase activity;protein autophosphorylation;transmembrane receptor protein serine/threonine kinase activity;nucleus;vacuole;plasmodesma;defense response;lipopolysaccharide-mediated sig…	-	-	-	LOW QUALITY PROTEIN: G-type lectin S-receptor-like serine/threonine-protein kinase SD2-5 [Capsicum annuum]	PF01453.28	D-mannose binding lectin	EP1-like glycoprotein 2 OS=Arabidopsis thaliana OX=3702 GN=At1g78830 PE=1 SV=1	44CHQ	T	G-type lectin S-receptor-like serine threonine-protein kinase	-	-	-	-	-	-	-	-	-
ZLC01G0030450	ZLC01G0030450	1.34936	-2.52185	0.0102135	0.958871	down	0.322116	1.41243	0.456965	6.98994	0.50934	3.88296	19	85	29	461	28	217	GO:0005576;GO:0004190;GO:0043086;GO:0006508;GO:0004175;GO:0043621;GO:0006952;GO:0010183;GO:0006032;GO:0048046;GO:0000272;GO:0008843;GO:0010310;GO:0010337;GO:0004857;GO:0050832;GO:0042802;GO:0045735;GO:0048367;GO:0019863;GO:0048364;GO:0042742;	CC;MF;BP;BP;MF;MF;BP;BP;BP;CC;BP;MF;BP;BP;MF;BP;MF;MF;BP;MF;BP;BP;	extracellular region;aspartic-type endopeptidase activity;negative regulation of catalytic activity;proteolysis;endopeptidase activity;obsolete protein self-association;defense response;pollen tube guidance;chitin catabolic process;apoplast;polysaccharide catabolic process;endochitinase activity;regulation of hydrogen peroxide metabolic process;regulation of salicylic acid metabolic process;enzym…	-	-	-	probable aspartic proteinase GIP2 [Capsicum annuum]	PF14541.10	Xylanase inhibitor C-terminal	Probable aspartic proteinase GIP2 OS=Nicotiana benthamiana OX=4100 GN=GIP2 PE=1 SV=1	3G89Y	O	Belongs to the peptidase A1 family	-	-	-	-	KOG1339	[O]	Posttranslational modification, protein turnover, chaperones;	Aspartyl protease	-
ZLC07G0023580	ZLC07G0023580	1.27667	-2.05618	0.0102815	0.960568	down	0.806575	0.815825	0.567908	1.98754	0.916011	5.86977	39	41	30	109	41	273	GO:0005829;GO:0032259;GO:0005737;GO:0042054;GO:0016279;	CC;BP;CC;MF;MF;	cytosol;methylation;cytoplasm;histone methyltransferase activity;protein-lysine N-methyltransferase activity;	-	-	-	ribosomal protein L11 methyltransferase [Capsicum annuum]	PF06325.17	Ribosomal protein L11 methyltransferase (PrmA)	Ribosomal protein L11 methyltransferase OS=Neisseria meningitidis serogroup B (strain MC58) OX=122586 GN=prmA PE=3 SV=1	44GUS	J	Ribosomal protein L11 methyltransferase (PrmA)	COG2264	Ribosomal protein L11 methylase PrmA	J	Translation, ribosomal structure and biogenesis	-	-	-	-	-
ZLC03G0009920	ZLC03G0009920	3.03951	1.76593	0.0104312	0.964029	up	18.3535	21.8717	5.33686	1.6047	5.03391	6.00819	704	859	219	70	179	222	GO:0005783;GO:0043231;GO:0048681;GO:0072721;GO:0042759;GO:0010256;GO:0006954;GO:0008544;GO:0071492;GO:0030216;GO:0030148;GO:0036146;GO:0040012;GO:0014003;GO:1905045;GO:0046325;GO:0005789;GO:0061576;GO:0016410;GO:0030424;GO:1900143;GO:0019216;GO:1901526;GO:0007420;GO:2000012;GO:0051974;GO:0050291;GO:0042761;GO:0005886;GO:1900148;GO:0006665;GO:0016740;GO:0010626;GO:0003677;GO:0002238;GO:0016020;GO:…	CC;CC;BP;BP;BP;BP;BP;BP;BP;BP;BP;BP;BP;BP;BP;BP;CC;CC;MF;CC;BP;BP;BP;BP;BP;BP;MF;BP;CC;BP;BP;MF;BP;MF;BP;CC;BP;CC;BP;BP;BP;	endoplasmic reticulum;intracellular membrane-bounded organelle;negative regulation of axon regeneration;cellular response to dithiothreitol;long-chain fatty acid biosynthetic process;endomembrane system organization;inflammatory response;epidermis development;cellular response to UV-A;keratinocyte differentiation;sphingolipid biosynthetic process;cellular response to mycotoxin;regulation of locom…	-	ko01100;ko00600	Metabolic pathways;Sphingolipid metabolism	alternaria stem canker resistance protein 1 isoform X2 [Capsicum annuum]	PF03798.20	TLC domain	Alternaria stem canker resistance protein 1 OS=Solanum lycopersicum OX=4081 GN=Asc-1 PE=2 SV=3	44PNE	U	TRAM, LAG1 and CLN8 homology domains.	-	-	-	-	KOG1607	[U]	Intracellular trafficking, secretion, and vesicular transport;	Protein transporter of the TRAM (translocating chain-associating membrane) superfamily	-
ZLC10G0017430	ZLC10G0017430	1.28947	1.42613	0.0104764	0.964029	up	1.73679	2.12836	3.20659	0.861418	0.613309	0.972266	64	80	125	36	21	34	GO:0009505;GO:0098552;GO:0009825;GO:0005576;GO:0010192;GO:0048354;GO:0007155;GO:0009897;GO:0009506;GO:0099503;GO:0009834;GO:0048046;GO:0005829;GO:0000325;GO:0030247;GO:0005886;GO:0009738;GO:0048367;GO:0005794;GO:0009536;GO:0009651;GO:0005739;GO:0048364;	CC;CC;BP;CC;BP;BP;BP;CC;CC;CC;BP;CC;CC;CC;MF;CC;BP;BP;CC;CC;BP;CC;BP;	plant-type cell wall;side of membrane;multidimensional cell growth;extracellular region;mucilage biosynthetic process;mucilage biosynthetic process involved in seed coat development;cell adhesion;external side of plasma membrane;plasmodesma;secretory vesicle;plant-type secondary cell wall biogenesis;apoplast;cytosol;plant-type vacuole;polysaccharide binding;plasma membrane;abscisic acid-activated…	-	-	-	fasciclin-like arabinogalactan protein 11 [Capsicum annuum]	PF02469.26	Fasciclin domain	Fasciclin-like arabinogalactan protein 11 OS=Arabidopsis thaliana OX=3702 GN=FLA11 PE=2 SV=2	44QZS	S	arabinogalactan protein	-	-	-	-	-	-	-	-	-
ZLC01G0017400	ZLC01G0017400	2.81526	-1.69589	0.0104831	0.964029	down	2.32139	6.7003	2.63643	20.2561	6.56497	7.1297	76	224	92	749	199	224	-	-	-	-	-	-	pollen-specific leucine-rich repeat extensin-like protein 2 [Capsicum annuum]	PF08616.14	Stabilization of polarity axis	-	44SRC	S	belongs to the large pherophorin-family, a family of glycoproteins with a central hydroxyproline-rich (HR) domain	COG2931	Ca2+-binding protein, RTX toxin-related	Q	Secondary metabolites biosynthesis, transport and catabolism	-	-	-	-	-
ZLC03G0019560	ZLC03G0019560	0.83776	1.86187	0.0105189	0.964029	up	1.05032	2.59908	0.758874	0.224756	0.310924	0.564121	81	205	63	20	23	42	GO:0022623;GO:0000304;GO:0005758;GO:0017025;GO:0000836;GO:0032968;GO:0003723;GO:0051973;GO:0034551;GO:0034515;GO:0036266;GO:0005838;GO:0048829;GO:0000281;GO:0007292;GO:0046034;GO:0010431;GO:0070651;GO:0044238;GO:0009414;GO:0022624;GO:0005829;GO:0002237;GO:0005743;GO:0004222;GO:0031625;GO:0036402;GO:0071630;GO:0072671;GO:0030687;GO:0008270;GO:0006515;GO:0120174;GO:0071629;GO:0031942;GO:0042802;GO:…	CC;BP;CC;MF;CC;BP;MF;BP;BP;CC;CC;CC;BP;BP;BP;BP;BP;BP;BP;BP;CC;CC;BP;CC;MF;MF;MF;BP;BP;CC;MF;BP;BP;BP;CC;MF;CC;BP;CC;BP;BP;BP;BP;BP;BP;BP;CC;CC;BP;MF;BP;BP;BP;CC;CC;MF;CC;BP;BP;CC;BP;CC;BP;BP;BP;BP;CC;BP;CC;BP;CC;BP;CC;CC;MF;BP;BP;BP;CC;CC;BP;MF;CC;CC;BP;BP;BP;CC;MF;MF;MF;BP;BP;BP;CC;BP;BP;BP;BP;BP;BP;CC;BP;BP;CC;BP;BP;BP;MF;BP;BP;BP;MF;BP;BP;BP;CC;BP;BP;BP;BP;BP;CC;BP;BP;MF;CC;CC;MF;CC;MF;BP;CC;…	proteasome-activating nucleotidase complex;response to singlet oxygen;mitochondrial intermembrane space;TBP-class protein binding;Hrd1p ubiquitin ligase complex;positive regulation of transcription elongation by RNA polymerase II;RNA binding;obsolete positive regulation of telomerase activity;mitochondrial respiratory chain complex III assembly;proteasome storage granule;Cdc48p-Npl4p-Vms1p AAA AT…	-	-	-	AAA-ATPase At2g46620 [Capsicum annuum]	PF00004.33	ATPase family associated with various cellular activities (AAA)	AAA-ATPase At2g46620 OS=Arabidopsis thaliana OX=3702 GN=At2g46620 PE=2 SV=1	44P98	O	ATPase family associated with various cellular activities (AAA)	COG0464	AAA+-type ATPase, SpoVK/Ycf46/Vps4 family	MDT	-	KOG0743	[O]	Posttranslational modification, protein turnover, chaperones;	AAA+-type ATPase	-
ZLC02G0000630	ZLC02G0000630	4.79423	-0.824887	0.0108218	0.986281	nonsig	22.4514	23.5197	16.9339	43.5822	23.243	39.9379	1194	1334	1090	2674	1150	2146	GO:0009543;GO:0009579;GO:0010207;GO:0031676;GO:0065003;GO:0009657;GO:0009523;GO:0031979;GO:0009941;GO:0009535;GO:0009534;GO:0009536;GO:0009533;GO:0031977;GO:0033114;GO:0009570;GO:0005886;GO:0015979;GO:0009507;	CC;CC;BP;CC;BP;BP;CC;CC;CC;CC;CC;CC;CC;CC;CC;CC;CC;BP;CC;	chloroplast thylakoid lumen;thylakoid;photosystem II assembly;plasma membrane-derived thylakoid membrane;protein-containing complex assembly;plastid organization;photosystem II;plasma membrane-derived thylakoid lumen;chloroplast envelope;chloroplast thylakoid membrane;chloroplast thylakoid;plastid;chloroplast stromal thylakoid;thylakoid lumen;cyanelle thylakoid lumen;chloroplast stroma;plasma mem…	-	-	-	photosystem II stability/assembly factor HCF136, chloroplastic isoform X1 [Capsicum annuum]	PF14870.10	Photosynthesis system II assembly factor YCF48	Photosystem II stability/assembly factor HCF136, chloroplastic OS=Arabidopsis thaliana OX=3702 GN=HCF136 PE=1 SV=1	44HDB	U	Photosystem II stability assembly factor	COG4447	Uncharacterized conserved protein related to plant photosystem II stability/assembly factor	R	General function prediction only	KOG3511	[R]	General function prediction only;	Sortilin and related receptors	-
ZLC10G0015820	ZLC10G0015820	4.4489	0.873001	0.0108642	0.986281	nonsig	32.0524	37.6773	19.6748	14.4695	12.1527	19.1801	1637	1970	1072	837	575	941	GO:0010731;GO:0080148;GO:0014810;GO:0009734;GO:0048046;GO:0009414;GO:0005829;GO:2000030;GO:0048527;GO:0009629;GO:0042178;GO:0042802;GO:0046686;GO:0009704;GO:0060416;GO:0044297;GO:0009505;GO:0042344;GO:0005576;GO:0006749;GO:0005737;GO:0031668;GO:0019853;GO:0005634;GO:0005604;GO:0070062;GO:0009636;GO:0009737;GO:0000325;GO:0005777;GO:0000303;GO:0009718;GO:0010038;GO:2001147;GO:0004364;GO:0046274;GO:…	BP;BP;BP;BP;CC;BP;CC;BP;BP;BP;BP;MF;BP;BP;BP;CC;CC;BP;CC;BP;CC;BP;BP;CC;CC;CC;BP;BP;CC;CC;BP;BP;BP;MF;MF;BP;CC;BP;BP;BP;BP;BP;BP;MF;BP;MF;MF;MF;CC;BP;MF;BP;CC;BP;MF;CC;CC;CC;BP;BP;BP;BP;BP;BP;CC;BP;BP;MF;BP;CC;MF;MF;BP;BP;MF;BP;MF;BP;MF;BP;BP;BP;BP;BP;	protein glutathionylation;negative regulation of response to water deprivation;positive regulation of skeletal muscle contraction by regulation of release of sequestered calcium ion;auxin-activated signaling pathway;apoplast;response to water deprivation;cytosol;regulation of response to red or far red light;lateral root development;response to gravity;xenobiotic catabolic process;identical prote…	K00799	ko00480;ko01100	Glutathione metabolism;Metabolic pathways	probable glutathione S-transferase [Capsicum annuum]	PF02798.24	Glutathione S-transferase, N-terminal domain	Probable glutathione S-transferase OS=Nicotiana tabacum OX=4097 PE=2 SV=1	44JHR	O	Belongs to the GST superfamily	COG0625	Glutathione S-transferase	O	Posttranslational modification, protein turnover, chaperones	KOG0406	[O]	Posttranslational modification, protein turnover, chaperones;	Glutathione S-transferase	-
ZLC09G0004070	ZLC09G0004070	1.42674	1.41681	0.0109619	0.987943	up	2.97481	3.24009	2.07583	0.551151	1.3986	0.957431	149	166	111	32	65	46	GO:0042631;GO:0043562;GO:0030100;GO:0046872;GO:0005783;GO:0009901;GO:0009909;GO:0048443;GO:0036126;GO:0009555;GO:0010966;GO:0032586;GO:0005737;GO:1903426;GO:0033591;GO:0005768;GO:0005798;GO:0009416;GO:0004842;GO:0008584;GO:0005634;GO:0031982;GO:0005654;GO:0043621;GO:0006952;GO:1901000;GO:0051865;GO:0000976;GO:0016567;GO:0009793;GO:0071470;GO:0009737;GO:0031625;GO:0048577;GO:0070417;GO:0030247;GO:…	BP;BP;BP;MF;CC;BP;BP;BP;CC;BP;BP;CC;CC;BP;BP;CC;CC;BP;MF;BP;CC;CC;CC;MF;BP;BP;BP;MF;BP;BP;BP;BP;MF;BP;BP;MF;BP;BP;MF;CC;CC;BP;CC;BP;MF;BP;BP;BP;BP;MF;BP;BP;BP;CC;BP;BP;CC;BP;BP;BP;CC;BP;	cellular response to water deprivation;cellular response to nitrogen levels;regulation of endocytosis;metal ion binding;endoplasmic reticulum;anther dehiscence;regulation of flower development;stamen development;sperm flagellum;pollen development;regulation of phosphate transport;protein storage vacuole membrane;cytoplasm;regulation of reactive oxygen species biosynthetic process;response to L-as…	K10664	-	-	E3 ubiquitin-protein ligase ATL42 [Capsicum annuum]	PF13639.10	Ring finger domain	E3 ubiquitin-protein ligase ATL42 OS=Arabidopsis thaliana OX=3702 GN=ATL42 PE=1 SV=2	44PZK	O	Anaphase-promoting complex subunit 11 RING-H2 finger	-	-	-	-	KOG0799	[G]	Carbohydrate transport and metabolism;	Branching enzyme	-
ZLC01G0004100	ZLC01G0004100	2.75751	2.52095	0.0109851	0.987943	up	2.22689	46.0535	12.2882	2.4018	0.994634	5.98475	70	1468	409	85	29	179	GO:0009615;GO:0005783;GO:0005524;GO:0005576;GO:0009751;GO:0005737;GO:1904550;GO:0009753;GO:0031640;GO:0004672;GO:0004675;GO:0005634;GO:0005773;GO:0009723;GO:0031982;GO:0009859;GO:0009506;GO:0042973;GO:0006952;GO:0005739;GO:0099503;GO:0031410;GO:0048046;GO:0016798;GO:0070505;GO:0004867;GO:0009627;GO:0000325;GO:0009737;GO:0043678;GO:0009846;GO:0009620;GO:0009607;GO:0008152;GO:0070645;GO:0106310;GO:…	BP;CC;MF;CC;BP;CC;BP;BP;BP;MF;MF;CC;CC;BP;CC;BP;CC;MF;BP;CC;CC;CC;CC;MF;CC;MF;BP;CC;BP;CC;BP;BP;BP;BP;CC;MF;BP;CC;MF;BP;BP;CC;BP;BP;MF;BP;CC;BP;MF;MF;BP;CC;CC;	response to virus;endoplasmic reticulum;ATP binding;extracellular region;response to salicylic acid;cytoplasm;response to arachidonate;response to jasmonic acid;killing of cells of another organism;protein kinase activity;transmembrane receptor protein serine/threonine kinase activity;nucleus;vacuole;response to ethylene;vesicle;pollen hydration;plasmodesma;glucan endo-1,3-beta-D-glucosidase acti…	-	-	-	osmotin-like protein OSML15 [Capsicum annuum]	PF00314.21	Thaumatin family	Osmotin-like protein OSML15 OS=Solanum commersonii OX=4109 PE=2 SV=1	44QDS	O	Osmotin-like protein	-	-	-	-	-	-	-	-	-
ZLC09G0002310	ZLC09G0002310	1.68296	-2.94889	0.0110898	0.992722	down	1.19853	1.13947	1.33379	23.9992	0.575031	1.53518	62	60	73	1393	28	76	GO:0010432;GO:0010628;GO:0051726;GO:1900030;GO:0034059;GO:0010102;GO:0009734;GO:0010451;GO:0009414;GO:0005829;GO:0010186;GO:0009624;GO:0009415;GO:0009873;GO:0031347;GO:0048366;GO:0010105;GO:0042802;GO:1900036;GO:0048825;GO:0051301;GO:0009631;GO:0048364;GO:0009789;GO:0048510;GO:0005737;GO:0071497;GO:0010166;GO:0009416;GO:0005634;GO:0009723;GO:0019760;GO:0009834;GO:0009737;GO:0009863;GO:1990837;GO:…	BP;BP;BP;BP;BP;BP;BP;BP;BP;CC;BP;BP;BP;BP;BP;BP;BP;MF;BP;BP;BP;BP;BP;BP;BP;CC;BP;BP;BP;CC;BP;BP;BP;BP;BP;MF;BP;BP;BP;BP;BP;BP;BP;BP;BP;BP;BP;BP;MF;BP;CC;BP;BP;MF;BP;BP;BP;BP;BP;BP;BP;BP;BP;BP;BP;CC;MF;BP;BP;BP;BP;BP;BP;BP;BP;BP;BP;BP;BP;BP;BP;BP;BP;BP;BP;BP;BP;BP;BP;BP;BP;MF;BP;BP;BP;MF;BP;BP;BP;	bract development;positive regulation of gene expression;regulation of cell cycle;regulation of pectin biosynthetic process;response to anoxia;lateral root morphogenesis;auxin-activated signaling pathway;floral meristem growth;response to water deprivation;cytosol;positive regulation of cellular defense response;response to nematode;response to water;ethylene-activated signaling pathway;regulatio…	-	-	-	uncharacterized protein LOC107840889 [Capsicum annuum]	PF00847.24	AP2 domain	Ethylene-responsive transcription factor ERF017 OS=Arabidopsis thaliana OX=3702 GN=ERF017 PE=2 SV=1	44K3K	K	Transcription factor	-	-	-	-	-	-	-	-	AP2/ERF-ERF
ZLC06G0033250	ZLC06G0033250	3.33127	0.564259	0.0112106	0.998869	nonsig	11.0913	9.73956	13.3328	6.88485	7.0267	7.82594	2715	2441	3482	1909	1594	1840	GO:0002758;GO:0043531;GO:0046872;GO:0005524;GO:0009751;GO:0009646;GO:0005737;GO:0050776;GO:0004016;GO:0000166;GO:0009416;GO:0009626;GO:0005634;GO:0007165;GO:0009506;GO:0043621;GO:0002229;GO:0006952;GO:0050829;GO:0012505;GO:0009637;GO:0071446;GO:0002230;GO:0042742;GO:0098542;GO:0009620;GO:0005886;GO:0009611;GO:0016887;GO:0050832;GO:0031234;GO:0009409;GO:0016020;GO:0002238;GO:0009536;GO:0051707;GO:…	BP;MF;MF;MF;BP;BP;CC;BP;MF;MF;BP;BP;CC;BP;CC;MF;BP;BP;BP;CC;BP;BP;BP;BP;BP;BP;CC;BP;MF;BP;CC;BP;CC;BP;CC;BP;BP;BP;	innate immune response-activating signaling pathway;ADP binding;metal ion binding;ATP binding;response to salicylic acid;response to absence of light;cytoplasm;regulation of immune response;adenylate cyclase activity;nucleotide binding;response to light stimulus;plant-type hypersensitive response;nucleus;signal transduction;plasmodesma;obsolete protein self-association;defense response to oomycet…	-	-	-	LOW QUALITY PROTEIN: putative late blight resistance protein homolog R1A-3 [Capsicum annuum]	PF00931.26	NB-ARC domain	Putative late blight resistance protein homolog R1B-14 OS=Solanum demissum OX=50514 GN=R1B-14 PE=3 SV=1	44SQ3	T	Belongs to the disease resistance NB-LRR family	-	-	-	-	KOG4658	[T]	Signal transduction mechanisms;	Apoptotic ATPase	-
ZLC06G0013280	ZLC06G0013280	1.74413	-2.3025	0.0112623	0.998869	down	0.563012	2.08118	1.0592	10.3454	0.97551	5.35818	21	77	41	419	33	184	GO:0016887;GO:0015786;GO:0055052;GO:0000325;GO:0035435;GO:0005524;GO:0012506;GO:0016020;GO:0006817;GO:0033232;GO:0015415;GO:0010044;GO:0005886;GO:0005315;GO:0005460;	MF;BP;CC;CC;BP;MF;CC;CC;BP;MF;MF;BP;CC;MF;MF;	ATP hydrolysis activity;UDP-glucose transmembrane transport;ATP-binding cassette (ABC) transporter complex, substrate-binding subunit-containing;plant-type vacuole;phosphate ion transmembrane transport;ATP binding;vesicle membrane;membrane;phosphate ion transport;ABC-type D-methionine transporter activity;ATPase-coupled phosphate ion transmembrane transporter activity;response to aluminum ion;pla…	K02068	-	-	ABC transporter I family member 17 [Capsicum annuum]	PF00005.31	ABC transporter	ABC transporter I family member 17 OS=Arabidopsis thaliana OX=3702 GN=ABCI17 PE=2 SV=1	44IV8	Q	ABC transporter	COG1117	ABC-type phosphate transport system, ATPase component	P	Inorganic ion transport and metabolism	KOG0055	[Q]	Secondary metabolites biosynthesis, transport and catabolism;	Multidrug/pheromone exporter, ABC superfamily	-
ZLC02G0012140	ZLC02G0012140	2.63468	-0.538071	0.0114152	0.999077	nonsig	3.86	5.2679	4.372	5.83057	5.3581	7.07276	470	657	568	804	604	827	GO:0070886;GO:0150003;GO:0009925;GO:0060763;GO:0035865;GO:1904450;GO:0005768;GO:0015379;GO:0001525;GO:0043583;GO:0045202;GO:0071918;GO:0007268;GO:0051087;GO:0015377;GO:0015081;GO:0005829;GO:0006884;GO:1904044;GO:0055064;GO:0005765;GO:0034486;GO:0072488;GO:0030644;GO:0032528;GO:0098590;GO:0008511;GO:0007612;GO:0060996;GO:0016323;GO:0042802;GO:1990816;GO:0035725;GO:0009410;GO:0030659;GO:0055075;GO:…	BP;BP;CC;BP;BP;BP;CC;MF;BP;BP;CC;BP;BP;MF;MF;MF;CC;BP;BP;BP;CC;BP;BP;BP;BP;CC;MF;BP;BP;CC;MF;CC;BP;BP;CC;BP;BP;CC;CC;CC;MF;BP;MF;BP;CC;CC;CC;BP;CC;CC;BP;CC;BP;CC;BP;CC;BP;BP;BP;BP;MF;BP;BP;BP;MF;CC;BP;BP;CC;CC;BP;MF;CC;CC;BP;CC;BP;CC;BP;CC;BP;BP;MF;BP;CC;MF;BP;BP;BP;BP;BP;BP;BP;MF;MF;BP;BP;BP;BP;BP;BP;BP;CC;BP;MF;BP;CC;BP;BP;BP;BP;CC;BP;BP;BP;CC;	positive regulation of calcineurin-NFAT signaling cascade;regulation of spontaneous synaptic transmission;basal plasma membrane;mammary duct terminal end bud growth;cellular response to potassium ion;positive regulation of aspartate secretion;endosome;potassium:chloride symporter activity;angiogenesis;ear development;synapse;urea transmembrane transport;chemical synaptic transmission;protein-fold…	K14427	-	-	cation-chloride cotransporter 1 isoform X1 [Capsicum annuum]	PF00324.25	Amino acid permease	Cation-chloride cotransporter 1 OS=Arabidopsis thaliana OX=3702 GN=CCC1 PE=1 SV=1	44QYG	P	Cation-chloride cotransporter	COG0531	Serine transporter YbeC, amino acid:H+ symporter family	E	Amino acid transport and metabolism	KOG2082	[P]	Inorganic ion transport and metabolism;	K+/Cl- cotransporter KCC1 and related transporters	-
ZLC09G0021000	ZLC09G0021000	3.25675	-1.53433	0.0114348	0.999077	down	4.72506	7.37386	5.14241	15.2273	4.75169	26.7453	211	337	245	769	197	1145	GO:0005829;GO:0003735;GO:0009570;GO:0022626;GO:0022625;GO:0003729;GO:0005840;GO:0000049;GO:1990904;GO:0019843;GO:0006412;GO:0009941;GO:0003723;GO:0009507;	CC;MF;CC;CC;CC;MF;CC;MF;CC;MF;BP;CC;MF;CC;	cytosol;structural constituent of ribosome;chloroplast stroma;cytosolic ribosome;cytosolic large ribosomal subunit;mRNA binding;ribosome;tRNA binding;ribonucleoprotein complex;rRNA binding;translation;chloroplast envelope;RNA binding;chloroplast;	K02931	ko03010	Ribosome	50S ribosomal protein L5, chloroplastic [Capsicum annuum]	PF00673.25	ribosomal L5P family C-terminus	Large ribosomal subunit protein uL5c OS=Spinacia oleracea OX=3562 GN=RPL5 PE=1 SV=3	44CEY	J	50S ribosomal protein L5	COG0094	Ribosomal protein L5	J	Translation, ribosomal structure and biogenesis	KOG0398	[J]	Translation, ribosomal structure and biogenesis;	Mitochondrial/chloroplast ribosomal protein L5/L7	-
ZLC01G0037380	ZLC01G0037380	1.14573	-1.73664	0.0114418	0.999077	down	0.498458	0.966479	0.582106	3.65828	1.28222	1.36722	28	55	35	228	66	72	GO:0030371;GO:0140713;GO:0005686;GO:0043022;GO:1900140;GO:0006406;GO:1900153;GO:0046627;GO:0003723;GO:0000166;GO:0080148;GO:1990841;GO:0050730;GO:0048027;GO:0007282;GO:0001525;GO:0007623;GO:0006397;GO:0050658;GO:0005635;GO:0045202;GO:0043236;GO:0045727;GO:0048024;GO:1990446;GO:0000184;GO:1990631;GO:0010494;GO:0009414;GO:0005829;GO:0034451;GO:0006412;GO:0008270;GO:0016553;GO:0000289;GO:0043488;GO:…	MF;MF;CC;MF;BP;BP;BP;BP;MF;MF;BP;MF;BP;MF;BP;BP;BP;BP;BP;CC;CC;MF;BP;BP;MF;BP;MF;CC;BP;CC;CC;BP;MF;BP;BP;BP;CC;BP;MF;BP;MF;BP;BP;CC;BP;BP;BP;MF;BP;MF;BP;CC;CC;CC;BP;BP;MF;CC;CC;BP;CC;BP;BP;CC;CC;CC;CC;BP;BP;MF;MF;BP;BP;CC;CC;BP;BP;BP;BP;BP;BP;CC;BP;CC;MF;BP;BP;MF;BP;BP;BP;BP;CC;BP;BP;CC;CC;BP;BP;BP;BP;BP;BP;MF;MF;CC;MF;BP;CC;CC;BP;MF;MF;BP;BP;MF;MF;CC;BP;CC;CC;BP;CC;CC;CC;CC;BP;MF;MF;MF;BP;CC;CC;…	translation repressor activity;histone chaperone activity;U2 snRNP;ribosome binding;regulation of seedling development;mRNA export from nucleus;positive regulation of nuclear-transcribed mRNA catabolic process, deadenylation-dependent decay;negative regulation of insulin receptor signaling pathway;RNA binding;nucleotide binding;negative regulation of response to water deprivation;promoter-specifi…	-	-	-	33 kDa ribonucleoprotein, chloroplastic [Capsicum annuum]	PF00076.26	RNA recognition motif	33 kDa ribonucleoprotein, chloroplastic OS=Nicotiana sylvestris OX=4096 PE=1 SV=1	44F3G	A	33 kDa ribonucleoprotein, chloroplastic	COG0724	RNA recognition motif (RRM) domain	J	Translation, ribosomal structure and biogenesis	KOG0117	[A]	RNA processing and modification;	Heterogeneous nuclear ribonucleoprotein R (RRM superfamily)	-
MSTRG.32059.10	MSTRG.32059.10	2.56978	-0.962092	0.0115344	0.999077	nonsig	4.22843	3.60806	3.26905	7.68979	4.02163	8.75928	677	591	558	1394	596	1346	-	-	-	-	-	-	uncharacterized protein LOC107877464 isoform X1 [Capsicum annuum]	PF14309.10	Domain of unknown function (DUF4378)	-	44I48	S	DUF761-associated sequence motif	-	-	-	-	-	-	-	-	-
ZLC07G0018030	ZLC07G0018030	5.83996	0.521448	0.0116785	0.999077	nonsig	68.7195	68.6226	72.3577	49.2944	37.5786	50.1207	2778	2841	3122	2258	1408	1947	GO:0006635;GO:0030163;GO:0016562;GO:0046872;GO:0005783;GO:0045087;GO:0070936;GO:0005925;GO:0005524;GO:0031648;GO:0044314;GO:1904294;GO:0005737;GO:0030054;GO:0018996;GO:0003723;GO:0006513;GO:0004842;GO:0004386;GO:0050767;GO:0042789;GO:0005634;GO:0009723;GO:0005654;GO:0060340;GO:0006281;GO:0016558;GO:0090575;GO:0016818;GO:2000785;GO:0055085;GO:0051865;GO:0140658;GO:0031966;GO:0009414;GO:0016567;GO:…	BP;BP;BP;MF;CC;BP;BP;CC;MF;BP;BP;BP;CC;CC;BP;MF;BP;MF;MF;BP;BP;CC;BP;CC;BP;BP;BP;CC;MF;BP;BP;BP;MF;CC;BP;BP;BP;CC;BP;CC;BP;CC;MF;BP;BP;BP;MF;BP;MF;CC;BP;BP;BP;MF;BP;CC;BP;BP;CC;MF;CC;BP;MF;CC;BP;MF;MF;BP;BP;BP;MF;BP;CC;BP;CC;MF;BP;BP;BP;	fatty acid beta-oxidation;protein catabolic process;protein import into peroxisome matrix, receptor recycling;metal ion binding;endoplasmic reticulum;innate immune response;protein K48-linked ubiquitination;focal adhesion;ATP binding;protein destabilization;protein K27-linked ubiquitination;positive regulation of ERAD pathway;cytoplasm;cell junction;molting cycle, collagen and cuticulin-based cut…	K10666	ko04141	Protein processing in endoplasmic reticulum	E3 ubiquitin-protein ligase RMA1H1 [Capsicum annuum]	PF00097.29	Zinc finger, C3HC4 type (RING finger)	E3 ubiquitin-protein ligase RMA1H1 OS=Capsicum annuum OX=4072 GN=RMA1H1 PE=1 SV=1	44KA0	O	E3 ubiquitin-protein ligase	-	-	-	-	KOG0823	[O]	Posttranslational modification, protein turnover, chaperones;	Predicted E3 ubiquitin ligase	-
ZLC02G0016140	ZLC02G0016140	0.615107	-2.56122	0.011698	0.999077	down	0.116829	0.402861	0.025856	0.901214	0.902904	1.22054	6	21	2	51	42	59	GO:0048449;GO:0010150;GO:0046340;GO:0052651;GO:0047714;GO:0005576;GO:0052740;GO:0030600;GO:0008970;GO:0005737;GO:0005811;GO:0009695;GO:0102549;GO:0047372;GO:0071493;GO:0016042;GO:0005739;GO:0019433;GO:0010187;GO:0005829;GO:0010027;GO:0010582;GO:0030308;GO:0004806;GO:0019915;GO:0009570;GO:0004620;GO:0009611;GO:0006629;GO:0050832;GO:0009650;GO:0016787;GO:0010287;GO:0052739;GO:0045493;GO:0009507;	BP;BP;BP;BP;MF;CC;MF;MF;MF;CC;CC;BP;MF;MF;BP;BP;CC;BP;BP;CC;BP;BP;BP;MF;BP;CC;MF;BP;BP;BP;BP;MF;CC;MF;BP;CC;	floral organ formation;leaf senescence;diacylglycerol catabolic process;monoacylglycerol catabolic process;galactolipase activity;extracellular region;obsolete 1-acyl-2-lysophosphatidylserine acylhydrolase activity;feruloyl esterase activity;phospholipase A1 activity;cytoplasm;lipid droplet;jasmonic acid biosynthetic process;obsolete 1-18:1-2-16:0-monogalactosyldiacylglycerol lipase activity;mono…	-	-	-	phospholipase A1-II 1-like [Lycium barbarum]	PF01764.29	Lipase (class 3)	Phospholipase A1-II 1 OS=Oryza sativa subsp. japonica OX=39947 GN=Os01g0651100 PE=3 SV=2	44PK7	I	Triacylglycerol lipase	COG3675	Predicted lipase	I	Lipid transport and metabolism	KOG4569	[I]	Lipid transport and metabolism;	Predicted lipase	-
ZLC02G0013780	ZLC02G0013780	1.40684	-2.91659	0.0117121	0.999077	down	0.239308	1.51048	0.518943	3.6103	0.242638	11.8365	14	91	33	240	14	665	GO:0009815;GO:0010150;GO:0050589;GO:0046244;GO:0034785;GO:0050498;GO:0071732;GO:0032259;GO:0005829;GO:0102803;GO:0009699;GO:0016706;GO:0010114;GO:0009820;GO:0102802;GO:0048366;GO:0045431;GO:0009639;GO:1901601;GO:0009505;GO:1900366;GO:0005524;GO:0005576;GO:0102312;GO:2000032;GO:0009693;GO:0005737;GO:0009416;GO:0005634;GO:0016682;GO:0050474;GO:0007033;GO:0009413;GO:0045544;GO:0009718;GO:0002238;GO:…	MF;BP;MF;BP;MF;MF;BP;BP;CC;MF;BP;MF;BP;BP;MF;BP;MF;BP;BP;CC;BP;MF;CC;MF;BP;BP;CC;BP;CC;MF;MF;BP;BP;MF;BP;BP;MF;BP;BP;BP;BP;BP;MF;MF;BP;MF;CC;BP;BP;MF;BP;BP;BP;BP;CC;MF;BP;BP;BP;BP;BP;MF;CC;MF;BP;BP;BP;BP;BP;BP;MF;MF;MF;MF;MF;MF;MF;MF;BP;BP;BP;BP;MF;MF;BP;BP;BP;BP;MF;BP;BP;CC;BP;BP;	1-aminocyclopropane-1-carboxylate oxidase activity;leaf senescence;leucocyanidin oxygenase activity;salicylic acid catabolic process;salicylate 5-hydroxylase activity;oxidoreductase activity, acting on paired donors, with incorporation or reduction of molecular oxygen, with 2-oxoglutarate as one donor, and the other dehydrogenated;cellular response to nitric oxide;methylation;cytosol;obsolete the…	-	-	-	protein SRG1 [Capsicum annuum]	PF03171.24	2OG-Fe(II) oxygenase superfamily	Oxoglutarate-dependent flavonoid 7-O-demethylase 1 OS=Ocimum basilicum OX=39350 GN=F7ODM1 PE=1 SV=1	44R15	Q	non-haem dioxygenase in morphine synthesis N-terminal	COG3491	Isopenicillin N synthase and related dioxygenases	Q	Secondary metabolites biosynthesis, transport and catabolism	KOG0143	[QR]	Secondary metabolites biosynthesis, transport and catabolism; General function prediction only;	Iron/ascorbate family oxidoreductases	-
ZLC12G0002060	ZLC12G0002060	6.6885	-1.5826	0.0117497	0.999077	down	58.6574	105.139	52.2152	307.397	46.7801	241.497	1361	2497	1293	8077	1006	5381	GO:0005829;GO:0009523;GO:0009535;GO:0015979;	CC;CC;CC;BP;	cytosol;photosystem II;chloroplast thylakoid membrane;photosynthesis;	-	-	-	photosystem II 5 kDa protein, chloroplastic [Capsicum annuum]	PF10099.13	Anti-sigma-K factor rskA	Photosystem II 5 kDa protein, chloroplastic OS=Petunia hybrida OX=4102 PE=1 SV=1	44TUT	S	Photosystem II 5 kDa protein	-	-	-	-	-	-	-	-	-
ZLC01G0011150	ZLC01G0011150	4.35572	0.704276	0.0117905	0.999077	nonsig	24.0431	30.0507	24.2486	9.92119	16.8284	18.2676	3255	4166	3503	1522	2111	2376	GO:0051093;GO:0043326;GO:0007188;GO:0046825;GO:0048681;GO:0016027;GO:0050908;GO:0001737;GO:0060221;GO:0001508;GO:0007204;GO:0031152;GO:0043052;GO:0050805;GO:0009642;GO:0007264;GO:0000132;GO:0050917;GO:0008361;GO:0061123;GO:1904888;GO:0035094;GO:0006935;GO:0019887;GO:0005635;GO:0045202;GO:0000902;GO:0007632;GO:0040012;GO:0007626;GO:0043495;GO:0051020;GO:0010244;GO:0001750;GO:0005829;GO:0048877;GO:…	BP;BP;BP;BP;BP;CC;BP;BP;BP;BP;BP;BP;BP;BP;BP;BP;BP;BP;BP;BP;BP;BP;BP;MF;CC;CC;BP;BP;BP;BP;MF;MF;BP;CC;CC;BP;BP;BP;BP;CC;BP;CC;BP;BP;BP;BP;BP;BP;BP;BP;CC;BP;BP;CC;BP;BP;BP;BP;BP;BP;BP;BP;BP;BP;BP;CC;BP;BP;CC;BP;BP;BP;BP;MF;MF;BP;BP;BP;BP;BP;BP;BP;CC;BP;BP;BP;BP;CC;CC;MF;BP;BP;CC;BP;BP;BP;CC;CC;BP;BP;MF;BP;BP;BP;BP;MF;BP;MF;BP;CC;BP;MF;CC;BP;BP;BP;BP;BP;BP;BP;CC;MF;BP;BP;BP;MF;MF;MF;CC;BP;BP;BP;BP;…	negative regulation of developmental process;chemotaxis to folate;adenylate cyclase-modulating G protein-coupled receptor signaling pathway;regulation of protein export from nucleus;negative regulation of axon regeneration;inaD signaling complex;detection of light stimulus involved in visual perception;establishment of imaginal disc-derived wing hair orientation;retinal rod cell differentiation;a…	-	-	-	extra-large guanine nucleotide-binding protein 3 [Capsicum annuum]	PF00503.24	G-protein alpha subunit	Extra-large guanine nucleotide-binding protein 3 OS=Arabidopsis thaliana OX=3702 GN=XLG3 PE=1 SV=1	44R9R	DT	G protein alpha subunit	-	-	-	-	KOG0082	[DT]	Cell cycle control, cell division, chromosome partitioning; Signal transduction mechanisms;	G-protein alpha subunit (small G protein superfamily)	-
ZLC12G0001980	ZLC12G0001980	7.48909	-0.909407	0.0118678	0.999077	nonsig	132.948	145.563	140.522	362.111	148.443	222.016	7864	8818	8870	24268	8136	12617	GO:0097053;GO:0008453;GO:0005737;GO:0006144;GO:0016491;GO:0019700;GO:0009436;GO:0047304;GO:0019265;GO:0043621;GO:0006563;GO:0047300;GO:0008483;GO:0030170;GO:0048046;GO:0047315;GO:0005829;GO:0050281;GO:0042803;GO:0000256;GO:0005777;GO:0046296;GO:0009570;GO:0046487;GO:0005886;GO:0009507;GO:0003729;GO:0047303;GO:0005739;GO:0036137;GO:0004760;GO:0009853;	BP;MF;CC;BP;MF;BP;BP;MF;BP;MF;BP;MF;MF;MF;CC;MF;CC;MF;MF;BP;CC;BP;CC;BP;CC;CC;MF;MF;CC;MF;MF;BP;	L-kynurenine catabolic process;alanine-glyoxylate transaminase activity;cytoplasm;purine nucleobase metabolic process;oxidoreductase activity;organic phosphonate catabolic process;glyoxylate catabolic process;2-aminoethylphosphonate-pyruvate transaminase activity;glycine biosynthetic process, by transamination of glyoxylate;obsolete protein self-association;L-serine metabolic process;pyridoxamine…	K00830	ko00250;ko00630;ko01100;ko00260;ko01110;ko04146;ko01200	Alanine, aspartate and glutamate metabolism;Glyoxylate and dicarboxylate metabolism;Metabolic pathways;Glycine, serine and threonine metabolism;Biosynthesis of secondary metabolites;Peroxisome;Carbon metabolism	serine--glyoxylate aminotransferase [Capsicum annuum]	PF00266.23	Aminotransferase class-V	Serine--glyoxylate aminotransferase OS=Arabidopsis thaliana OX=3702 GN=AGT1 PE=1 SV=2	44H12	E	Aminotransferase class-V	COG0075	Archaeal aspartate aminotransferase or a related aminotransferase, includes purine catabolism protein PucG	EF	-	KOG2862	[R]	General function prediction only;	Alanine-glyoxylate aminotransferase AGT1	-
ZLC07G0027540	ZLC07G0027540	2.07686	-1.79044	0.0118744	0.999077	down	1.43248	3.02154	1.73784	8.73158	1.10161	9.2942	258	501	332	1717	180	1606	GO:0019242;GO:0035686;GO:0005856;GO:0070741;GO:0003723;GO:0032869;GO:0032496;GO:0030018;GO:0051591;GO:0035094;GO:0015631;GO:0034059;GO:0061615;GO:0006116;GO:0070061;GO:0008360;GO:0061624;GO:0048046;GO:0005829;GO:0061827;GO:0034451;GO:0031977;GO:0002020;GO:0005615;GO:0004332;GO:0003779;GO:0042802;GO:0060090;GO:0061621;GO:0009410;GO:0070072;GO:0020015;GO:0048364;GO:0009505;GO:0043434;GO:0005576;GO:…	BP;CC;CC;BP;MF;BP;BP;CC;BP;BP;MF;BP;BP;BP;MF;BP;BP;CC;CC;CC;CC;CC;MF;CC;MF;MF;MF;MF;BP;BP;BP;CC;BP;CC;BP;CC;BP;BP;CC;CC;CC;CC;BP;CC;MF;CC;MF;BP;BP;BP;BP;CC;MF;BP;BP;CC;CC;BP;BP;MF;CC;BP;CC;BP;BP;CC;CC;BP;CC;BP;CC;BP;BP;MF;CC;CC;MF;BP;CC;BP;BP;BP;CC;BP;CC;CC;CC;BP;MF;BP;BP;MF;MF;CC;BP;BP;CC;BP;CC;BP;CC;CC;CC;BP;CC;BP;BP;CC;BP;CC;CC;CC;BP;MF;BP;BP;CC;CC;CC;CC;CC;CC;BP;CC;CC;	methylglyoxal biosynthetic process;sperm fibrous sheath;cytoskeleton;response to interleukin-6;RNA binding;cellular response to insulin stimulus;response to lipopolysaccharide;Z disc;response to cAMP;response to nicotine;tubulin binding;response to anoxia;glycolytic process through fructose-6-phosphate;NADH oxidation;fructose binding;regulation of cell shape;fructose catabolic process to hydroxya…	K01623	ko01110;ko01200;ko00030;ko00010;ko00710;ko01230;ko01100;ko00051	Biosynthesis of secondary metabolites;Carbon metabolism;Pentose phosphate pathway;Glycolysis / Gluconeogenesis;Carbon fixation by Calvin cycle;Biosynthesis of amino acids;Metabolic pathways;Fructose and mannose metabolism	fructose-bisphosphate aldolase, cytoplasmic isozyme 1 [Capsicum annuum]	PF00274.23	Fructose-bisphosphate aldolase class-I	Fructose-bisphosphate aldolase 5, cytosolic OS=Arabidopsis thaliana OX=3702 GN=FBA5 PE=1 SV=1	44F9W	G	Fructose-bisphosphate aldolase class-I	COG3588	Fructose-bisphosphate aldolase class 1	G	Carbohydrate transport and metabolism	KOG1557	[G]	Carbohydrate transport and metabolism;	Fructose-biphosphate aldolase	-
ZLC01G0017930	ZLC01G0017930	1.39571	1.62523	0.0119846	0.999077	up	1.95671	3.32922	3.4403	0.710885	1.48398	0.373736	126	219	236	52	89	24	GO:0009705;GO:0009845;GO:0005774;GO:0097577;GO:0035618;GO:0030026;GO:0071421;GO:0005770;GO:0009787;GO:0048316;GO:0000139;GO:0006826;GO:2000031;GO:0005384;GO:0010486;GO:0046688;GO:0008324;GO:0016020;GO:0005794;GO:0010042;GO:2000022;	CC;BP;CC;BP;CC;BP;BP;CC;BP;BP;CC;BP;BP;MF;MF;BP;MF;CC;CC;BP;BP;	plant-type vacuole membrane;seed germination;vacuolar membrane;sequestering of iron ion;root hair;intracellular manganese ion homeostasis;manganese ion transmembrane transport;late endosome;regulation of abscisic acid-activated signaling pathway;seed development;Golgi membrane;iron ion transport;regulation of salicylic acid mediated signaling pathway;manganese ion transmembrane transporter activi…	-	-	-	metal tolerance protein 4 isoform X1 [Capsicum annuum]	PF01545.25	Cation efflux family	Metal tolerance protein 4 OS=Oryza sativa subsp. japonica OX=39947 GN=MTP4 PE=2 SV=1	44PJC	P	Metal tolerance protein	-	-	-	-	KOG1485	[P]	Inorganic ion transport and metabolism;	Mitochondrial Fe2+ transporter MMT1 and related transporters (cation diffusion facilitator superfamily)	-
ZLC03G0042800	ZLC03G0042800	1.75967	-1.07955	0.0120462	0.999077	down	1.89217	1.80443	1.375	4.265	2.25611	3.56516	135	132	105	344	149	244	GO:0005634;GO:0036199;GO:0010020;GO:0042803;GO:0031073;GO:0009941;GO:0009536;GO:0009706;GO:0016491;GO:0005886;GO:0020037;GO:0006707;GO:0009507;GO:0009274;	CC;MF;BP;MF;MF;CC;CC;CC;MF;CC;MF;BP;CC;CC;	nucleus;cholest-4-en-3-one 26-monooxygenase activity;chloroplast fission;protein homodimerization activity;cholesterol 26-hydroxylase activity;chloroplast envelope;plastid;chloroplast inner membrane;oxidoreductase activity;plasma membrane;heme binding;cholesterol catabolic process;chloroplast;peptidoglycan-based cell wall;	K07071	-	-	epimerase family protein SDR39U1 homolog, chloroplastic-like [Capsicum annuum]	PF01370.25	NAD dependent epimerase/dehydratase family	Epimerase family protein SDR39U1 homolog, chloroplastic OS=Arabidopsis thaliana OX=3702 GN=GC1 PE=2 SV=2	44BV5	F	Domain of unknown function (DUF1731)	COG1090	NAD dependent epimerase/dehydratase family enzyme	R	General function prediction only	KOG3019	[F]	Nucleotide transport and metabolism;	Predicted nucleoside-diphosphate sugar epimerase	-
ZLC10G0025820	ZLC10G0025820	2.66644	-1.35324	0.0121221	0.999077	down	3.15311	3.3968	3.9931	11.2848	4.55989	9.51364	52	57	70	208	69	149	GO:0005874;GO:0016027;GO:0043022;GO:0050908;GO:0035259;GO:0045765;GO:0051881;GO:0030521;GO:0032515;GO:0003723;GO:0030018;GO:0009734;GO:0044183;GO:0005829;GO:0003755;GO:0048156;GO:0009953;GO:0000122;GO:0048527;GO:0042802;GO:0048366;GO:0010050;GO:0006915;GO:0001708;GO:0001933;GO:0048364;GO:0015031;GO:0046983;GO:0101031;GO:0005524;GO:0050821;GO:0005576;GO:0035556;GO:0043231;GO:0005740;GO:0005737;GO:…	CC;CC;MF;BP;MF;BP;BP;BP;BP;MF;CC;BP;MF;CC;MF;MF;BP;BP;BP;MF;BP;BP;BP;BP;BP;BP;BP;MF;CC;MF;BP;CC;BP;CC;CC;CC;BP;CC;BP;CC;BP;CC;CC;BP;BP;CC;CC;BP;BP;BP;MF;CC;BP;BP;BP;BP;MF;BP;BP;CC;CC;BP;MF;BP;CC;BP;BP;BP;MF;BP;BP;BP;MF;MF;MF;BP;MF;CC;CC;MF;BP;CC;BP;BP;BP;BP;BP;CC;BP;BP;BP;CC;CC;MF;BP;CC;MF;MF;BP;BP;MF;BP;BP;MF;CC;CC;BP;CC;BP;BP;BP;BP;BP;BP;BP;BP;BP;MF;BP;BP;MF;CC;BP;CC;BP;CC;MF;MF;CC;BP;BP;	microtubule;inaD signaling complex;ribosome binding;detection of light stimulus involved in visual perception;nuclear glucocorticoid receptor binding;regulation of angiogenesis;regulation of mitochondrial membrane potential;androgen receptor signaling pathway;obsolete negative regulation of phosphoprotein phosphatase activity;RNA binding;Z disc;auxin-activated signaling pathway;protein folding ch…	-	-	-	70 kDa peptidyl-prolyl isomerase isoform X2 [Capsicum annuum]	PF00515.32	Tetratricopeptide repeat	Peptidyl-prolyl cis-trans isomerase FKBP62 OS=Arabidopsis thaliana OX=3702 GN=FKBP62 PE=1 SV=2	44DHI	O	FKBP-type peptidyl-prolyl cis-trans isomerase	COG4783	Outer membrane protein chaperone/metalloprotease BepA/YfgC, contains M48 and TPR domains	MO	-	KOG0543	[O]	Posttranslational modification, protein turnover, chaperones;	FKBP-type peptidyl-prolyl cis-trans isomerase	-
ZLC08G0008570	ZLC08G0008570	2.85242	-1.31704	0.0121915	0.999077	down	3.63203	5.47398	3.8563	15.1904	4.32601	10.2999	178	275	202	844	197	485	GO:0071288;GO:0042383;GO:0032127;GO:0072237;GO:0009925;GO:0055037;GO:0009725;GO:0046878;GO:0032940;GO:0032496;GO:0050891;GO:0030165;GO:0044241;GO:0005372;GO:0000326;GO:0045177;GO:0003094;GO:0071732;GO:0070301;GO:0055085;GO:0015840;GO:0019934;GO:0090660;GO:0009414;GO:0005829;GO:0072220;GO:0006884;GO:0030136;GO:0033762;GO:0031625;GO:0007601;GO:0030658;GO:0009624;GO:0072488;GO:0005223;GO:0035378;GO:…	BP;CC;CC;BP;CC;CC;BP;BP;BP;BP;BP;MF;BP;MF;CC;CC;BP;BP;BP;BP;BP;BP;BP;BP;CC;BP;BP;CC;BP;MF;BP;CC;BP;BP;MF;BP;BP;CC;MF;CC;MF;MF;BP;CC;MF;CC;BP;CC;CC;BP;BP;BP;BP;BP;CC;MF;MF;CC;CC;CC;BP;BP;CC;BP;CC;BP;CC;CC;CC;BP;BP;CC;MF;BP;BP;BP;BP;MF;CC;CC;BP;CC;MF;BP;BP;BP;BP;CC;MF;CC;BP;BP;CC;CC;BP;BP;BP;BP;BP;BP;BP;BP;CC;MF;BP;BP;BP;CC;BP;BP;CC;CC;MF;CC;BP;CC;CC;BP;BP;BP;CC;BP;BP;CC;CC;BP;BP;CC;BP;BP;BP;CC;BP;…	cellular response to mercury ion;sarcolemma;dense core granule membrane;metanephric proximal tubule development;basal plasma membrane;recycling endosome;response to hormone;positive regulation of saliva secretion;secretion by cell;response to lipopolysaccharide;multicellular organismal-level water homeostasis;PDZ domain binding;lipid digestion;water transmembrane transporter activity;protein stor…	K09872	-	-	probable aquaporin PIP1-2 [Capsicum annuum]	PF00230.24	Major intrinsic protein	Probable aquaporin PIP1-2 OS=Oryza sativa subsp. japonica OX=39947 GN=PIP1-2 PE=2 SV=3	44FSW	P	Belongs to the MIP aquaporin (TC 1.A.8) family	COG0580	Glycerol uptake facilitator or related aquaporin (Major Intrinsic protein Family)	G	Carbohydrate transport and metabolism	KOG0223	[G]	Carbohydrate transport and metabolism;	Aquaporin (major intrinsic protein family)	-
ZLC11G0001150	ZLC11G0001150	1.04459	1.04051	0.012371	0.999077	up	1.32508	1.77696	1.51754	0.953034	0.634861	0.484372	225	309	275	183	100	79	GO:0002758;GO:0043531;GO:0034644;GO:0046872;GO:0005524;GO:0038023;GO:0009751;GO:0009646;GO:0007166;GO:0034052;GO:0008219;GO:0005737;GO:0050776;GO:0004016;GO:0000166;GO:0009416;GO:0009626;GO:0005634;GO:0007165;GO:0009506;GO:0043621;GO:0002229;GO:0006952;GO:0050829;GO:0012505;GO:0009637;GO:0048046;GO:0002230;GO:0071446;GO:0042742;GO:0009414;GO:0005829;GO:0005789;GO:0061809;GO:0050135;GO:0019677;GO:…	BP;MF;BP;MF;MF;MF;BP;BP;BP;BP;BP;CC;BP;MF;MF;BP;BP;CC;BP;CC;MF;BP;BP;BP;CC;BP;CC;BP;BP;BP;BP;CC;CC;MF;MF;BP;MF;MF;BP;CC;BP;BP;CC;BP;MF;MF;BP;CC;BP;MF;MF;BP;BP;BP;BP;CC;CC;MF;BP;MF;CC;BP;BP;	innate immune response-activating signaling pathway;ADP binding;cellular response to UV;metal ion binding;ATP binding;signaling receptor activity;response to salicylic acid;response to absence of light;cell surface receptor signaling pathway;positive regulation of plant-type hypersensitive response;cell death;cytoplasm;regulation of immune response;adenylate cyclase activity;nucleotide binding;re…	-	-	-	putative disease resistance RPP13-like protein 1 [Capsicum annuum]	PF00931.26	NB-ARC domain	Putative disease resistance RPP13-like protein 1 OS=Arabidopsis thaliana OX=3702 GN=RPPL1 PE=3 SV=1	3GF32	T	disease resistance	COG3903	Predicted ATPase	R	General function prediction only	KOG4658	[T]	Signal transduction mechanisms;	Apoptotic ATPase	-
ZLC03G0029870	ZLC03G0029870	3.27523	-0.525766	0.0124019	0.999077	nonsig	7.42125	7.92231	7.17039	11.0398	9.17348	9.95156	540	596	557	917	624	700	GO:0102551;GO:0016114;GO:0004659;GO:0008654;GO:0071493;GO:1901696;GO:0009915;GO:0006636;GO:0016765;GO:0010189;GO:0071555;GO:0032194;GO:0009266;GO:0000287;GO:0031969;GO:0047295;GO:0047292;GO:0042371;GO:0005886;GO:0102661;GO:0031347;GO:0016020;GO:0009535;GO:0006650;GO:0010176;GO:0009507;GO:0009234;	MF;BP;MF;BP;BP;BP;BP;BP;MF;BP;BP;BP;BP;MF;CC;MF;MF;BP;CC;MF;BP;CC;CC;BP;MF;CC;BP;	obsolete homogentisate geranylgeranyl transferase activity;terpenoid biosynthetic process;prenyltransferase activity;phospholipid biosynthetic process;cellular response to UV-B;cannabinoid biosynthetic process;phloem sucrose loading;unsaturated fatty acid biosynthetic process;transferase activity, transferring alkyl or aryl (other than methyl) groups;vitamin E biosynthetic process;cell wall organ…	K12501	ko00130	Ubiquinone and other terpenoid-quinone biosynthesis	homogentisate solanesyltransferase, chloroplastic isoform X1 [Capsicum annuum]	PF01040.22	UbiA prenyltransferase family	Homogentisate solanesyltransferase, chloroplastic OS=Arabidopsis thaliana OX=3702 GN=HST PE=1 SV=1	44FPR	H	UbiA prenyltransferase family	COG0382	4-hydroxybenzoate polyprenyltransferase	H	Coenzyme transport and metabolism	-	-	-	-	-
ZLC03G0015820	ZLC03G0015820	2.12072	-1.94213	0.0124038	0.999077	down	0.956248	0.769917	3.32523	11.0938	3.47693	7.34605	42	34	153	408	100	304	GO:0004867;GO:0005773;GO:0019828;GO:0004869;	MF;CC;MF;MF;	serine-type endopeptidase inhibitor activity;vacuole;aspartic-type endopeptidase inhibitor activity;cysteine-type endopeptidase inhibitor activity;	-	-	-	serine protease inhibitor 1 [Capsicum annuum]	PF00197.22	Trypsin and protease inhibitor	Serine protease inhibitor 1 OS=Solanum tuberosum OX=4113 PE=1 SV=2	-	-	-	-	-	-	-	-	-	-	-	-
ZLC12G0009240	ZLC12G0009240	4.39011	-1.11743	0.0124549	0.999077	down	10.4584	20.0247	14.5575	43.8914	14.8416	30.8843	700	1373	1040	3328	921	1986	GO:0005874;GO:0032418;GO:0005856;GO:0021696;GO:0061744;GO:0055037;GO:0008344;GO:0045298;GO:0000235;GO:0045202;GO:0007626;GO:0071277;GO:0005829;GO:0031625;GO:0030705;GO:0042802;GO:1902065;GO:0001764;GO:0005819;GO:0048853;GO:0030534;GO:0021542;GO:0051301;GO:0009505;GO:0005576;GO:0009612;GO:0005737;GO:0046785;GO:0005634;GO:0005773;GO:0031982;GO:0072384;GO:0005881;GO:0070062;GO:0005879;GO:0007224;GO:…	CC;BP;CC;BP;BP;CC;BP;CC;CC;CC;BP;BP;CC;MF;BP;MF;BP;BP;CC;BP;BP;BP;BP;CC;CC;BP;CC;BP;CC;CC;CC;BP;CC;CC;CC;BP;MF;BP;MF;BP;MF;CC;MF;BP;BP;CC;CC;BP;CC;BP;BP;MF;BP;BP;CC;BP;CC;BP;BP;BP;CC;CC;MF;BP;CC;BP;MF;BP;MF;BP;MF;CC;BP;MF;BP;CC;BP;BP;BP;CC;BP;BP;CC;CC;MF;MF;MF;BP;BP;BP;BP;	microtubule;lysosome localization;cytoskeleton;cerebellar cortex morphogenesis;motor behavior;recycling endosome;adult locomotory behavior;tubulin complex;astral microtubule;synapse;locomotory behavior;cellular response to calcium ion;cytosol;ubiquitin protein ligase binding;cytoskeleton-dependent intracellular transport;identical protein binding;response to L-glutamate;neuron migration;spindle;f…	K07374	ko04145	Phagosome	tubulin alpha-2 chain [Capsicum annuum]	PF00091.29	Tubulin/FtsZ family, GTPase domain	Tubulin alpha-2 chain OS=Hordeum vulgare OX=4513 GN=TUBA2 PE=2 SV=1	44RCF	Z	Tubulin is the major constituent of microtubules. It binds two moles of GTP, one at an exchangeable site on the beta chain and one at a non-exchangeable site on the alpha chain	-	-	-	-	KOG1376	[Z]	Cytoskeleton;	Alpha tubulin	-
ZLC08G0002460	ZLC08G0002460	4.97247	-0.324338	0.0124672	0.999077	nonsig	24.8009	31.3356	27.2417	31.9451	32.6433	35.6669	2653	3482	3046	3834	3139	3472	GO:0000373;GO:0031676;GO:0045945;GO:0008186;GO:0003723;GO:0045943;GO:0035066;GO:0044238;GO:0045727;GO:0000184;GO:0010494;GO:0009414;GO:0039694;GO:0005829;GO:0042255;GO:0030687;GO:0008270;GO:0062176;GO:0042802;GO:0006366;GO:0001649;GO:0016070;GO:0033592;GO:0009505;GO:0002735;GO:0005524;GO:1901195;GO:0042254;GO:0005737;GO:0030515;GO:0005634;GO:0031047;GO:0002183;GO:0043123;GO:0000325;GO:0010501;GO:…	BP;CC;BP;MF;MF;BP;BP;BP;BP;BP;CC;BP;BP;CC;BP;CC;MF;BP;MF;BP;BP;BP;MF;CC;BP;MF;BP;BP;CC;MF;CC;BP;BP;BP;CC;BP;MF;CC;MF;CC;BP;BP;MF;BP;MF;MF;CC;CC;BP;MF;CC;MF;BP;BP;MF;BP;CC;CC;MF;MF;BP;CC;CC;BP;BP;BP;CC;MF;CC;CC;BP;MF;BP;BP;MF;CC;BP;BP;MF;BP;BP;BP;CC;MF;MF;BP;CC;BP;CC;BP;	Group II intron splicing;plasma membrane-derived thylakoid membrane;positive regulation of transcription by RNA polymerase III;ATP-dependent activity, acting on RNA;RNA binding;positive regulation of transcription by RNA polymerase I;obsolete positive regulation of histone acetylation;primary metabolic process;positive regulation of translation;nuclear-transcribed mRNA catabolic process, nonsense…	-	-	-	DEAD-box ATP-dependent RNA helicase 3, chloroplastic isoform X1 [Capsicum annuum]	PF00270.33	DEAD/DEAH box helicase	DEAD-box ATP-dependent RNA helicase 3, chloroplastic OS=Arabidopsis thaliana OX=3702 GN=RH3 PE=1 SV=2	44G92	A	GUCT (NUC152) domain	COG0513	Superfamily II DNA and RNA helicase	L	Replication, recombination and repair	KOG0331	[A]	RNA processing and modification;	ATP-dependent RNA helicase	-
ZLC12G0000440	ZLC12G0000440	1.95079	2.72012	0.0125273	0.999077	up	10.0473	18.1147	0.627732	0.394885	0.786246	2.8975	481	888	33	22	35	134	GO:0016717;GO:0005783;GO:0044255;GO:0102839;GO:0102840;GO:0045087;GO:0019904;GO:0006633;GO:0016491;GO:0102836;GO:0102859;GO:0009579;GO:0045485;GO:0102517;GO:0000003;GO:0102850;GO:0006636;GO:0042389;GO:0102835;GO:0102873;GO:0102985;GO:0102874;GO:0050183;GO:0102987;GO:0042170;GO:0010205;GO:0005829;GO:0005789;GO:0019752;GO:0102875;GO:0102518;GO:0031969;GO:0050184;GO:0102872;GO:0040002;GO:0030497;GO:…	MF;CC;BP;MF;MF;BP;MF;BP;MF;MF;MF;CC;MF;MF;BP;MF;BP;MF;MF;MF;MF;MF;MF;MF;CC;BP;CC;CC;BP;MF;MF;CC;MF;MF;BP;BP;BP;MF;MF;MF;BP;MF;CC;MF;MF;CC;MF;MF;MF;CC;MF;MF;BP;BP;CC;MF;CC;MF;MF;	oxidoreductase activity, acting on paired donors, with oxidation of a pair of donors resulting in the reduction of molecular oxygen to two molecules of water;endoplasmic reticulum;cellular lipid metabolic process;obsolete 1-18:2-2-16:2-monogalactosyldiacylglycerol desaturase activity;obsolete 1-18:2-2-16:3-monogalactosyldiacylglycerol desaturase activity;innate immune response;protein domain spec…	K10256	ko01100;ko01040;ko01212	Metabolic pathways;Biosynthesis of unsaturated fatty acids;Fatty acid metabolism	delta(12)-acyl-lipid-desaturase-like [Capsicum annuum]	PF00487.28	Fatty acid desaturase	Delta(12)-acyl-lipid-desaturase OS=Punica granatum OX=22663 GN=FAD12 PE=2 SV=2	44GY5	I	acid desaturase	COG3239	Fatty acid desaturase	I	Lipid transport and metabolism	-	-	-	-	-
ZLC08G0023500	ZLC08G0023500	1.88788	-2.80497	0.0125313	0.999077	down	0.928445	1.29415	2.07494	21.7167	0.261577	5.59075	57	81	135	1496	15	327	GO:0015020;GO:0005856;GO:0010150;GO:0016117;GO:0047792;GO:0047807;GO:0043473;GO:0035251;GO:0080148;GO:0052641;GO:0000166;GO:0047893;GO:0047891;GO:0009801;GO:0016758;GO:0070301;GO:0009524;GO:0098754;GO:0005829;GO:0052638;GO:0080044;GO:0050502;GO:0080002;GO:0016135;GO:0103103;GO:0042802;GO:0047214;GO:0046246;GO:0010294;GO:0050284;GO:0050645;GO:0047913;GO:0016114;GO:0005737;GO:0009845;GO:0103059;GO:…	MF;CC;BP;BP;MF;MF;BP;MF;BP;MF;MF;MF;MF;BP;MF;BP;CC;BP;CC;MF;MF;MF;MF;BP;MF;MF;MF;BP;MF;MF;MF;MF;BP;CC;BP;MF;BP;CC;BP;BP;MF;BP;BP;MF;MF;BP;CC;BP;BP;CC;MF;MF;MF;BP;BP;BP;MF;BP;MF;MF;MF;MF;BP;MF;BP;BP;MF;BP;MF;BP;MF;BP;MF;BP;MF;CC;MF;MF;BP;BP;BP;CC;MF;BP;BP;CC;BP;BP;BP;BP;BP;MF;MF;MF;MF;MF;MF;MF;MF;BP;MF;MF;BP;BP;BP;MF;BP;BP;CC;BP;MF;MF;BP;CC;MF;MF;BP;	glucuronosyltransferase activity;cytoskeleton;leaf senescence;carotenoid biosynthetic process;cyanohydrin beta-glucosyltransferase activity;cytokinin 7-beta-glucosyltransferase activity;pigmentation;UDP-glucosyltransferase activity;negative regulation of response to water deprivation;benzoic acid glucosyltransferase activity;nucleotide binding;flavonol 3-O-glucosyltransferase activity;flavone 7-O…	-	-	-	gallate 1-beta-glucosyltransferase 84A23 isoform X1 [Capsicum annuum]	PF00201.22	UDP-glucoronosyl and UDP-glucosyl transferase	Gallate 1-beta-glucosyltransferase 84A23 OS=Punica granatum OX=22663 GN=UGT84A23 PE=1 SV=1	44NBJ	CG	Belongs to the UDP-glycosyltransferase family	COG1819	UDP:flavonoid glycosyltransferase YjiC, YdhE family	G	Carbohydrate transport and metabolism	KOG1192	[GC]	Carbohydrate transport and metabolism; Energy production and conversion;	UDP-glucuronosyl and UDP-glucosyl transferase	-
ZLC03G0030640	ZLC03G0030640	4.07514	-0.673313	0.0125609	0.999077	nonsig	12.3337	14.7199	12.0517	25.562	15.1367	18.5567	1045	1380	1188	2431	1188	1697	GO:0009543;GO:0005829;GO:0009579;GO:0010207;GO:0042549;GO:0006457;GO:0030288;GO:0031979;GO:0009535;GO:0010102;GO:0009534;GO:0031977;GO:0009570;GO:0003755;GO:0009507;	CC;CC;CC;BP;BP;BP;CC;CC;CC;BP;CC;CC;CC;MF;CC;	chloroplast thylakoid lumen;cytosol;thylakoid;photosystem II assembly;photosystem II stabilization;protein folding;outer membrane-bounded periplasmic space;plasma membrane-derived thylakoid lumen;chloroplast thylakoid membrane;lateral root morphogenesis;chloroplast thylakoid;thylakoid lumen;chloroplast stroma;peptidyl-prolyl cis-trans isomerase activity;chloroplast;	-	-	-	peptidyl-prolyl cis-trans isomerase CYP37, chloroplastic isoform X1 [Capsicum annuum]	PF21329.1	Peptidyl-prolyl cis-trans isomerase CYP38-like, PsbQ-like domain	Peptidyl-prolyl cis-trans isomerase CYP37, chloroplastic OS=Arabidopsis thaliana OX=3702 GN=CYP37 PE=1 SV=3	44E4R	O	peptidyl-prolyl cis-trans isomerase	COG0652	Peptidyl-prolyl cis-trans isomerase (rotamase) - cyclophilin family	O	Posttranslational modification, protein turnover, chaperones	-	-	-	-	-
ZLC05G0010930	ZLC05G0010930	2.45807	1.20374	0.0125997	0.999077	up	8.49176	3.90104	8.98496	2.15423	3.74204	2.96162	701	330	792	202	287	235	GO:0010228;GO:0048359;GO:0046872;GO:1902455;GO:0010052;GO:0048510;GO:0009751;GO:0010439;GO:0010154;GO:2000032;GO:1902066;GO:0009845;GO:0010372;GO:0006355;GO:0009753;GO:0009416;GO:0010161;GO:0005634;GO:0010087;GO:0045787;GO:0042545;GO:0000976;GO:0010227;GO:0009908;GO:0045893;GO:0048579;GO:0048577;GO:2000280;GO:0010030;GO:0008270;GO:0003700;GO:0045892;GO:0071462;GO:0009944;GO:0009658;GO:0009611;GO:…	BP;BP;MF;BP;BP;BP;BP;BP;BP;BP;BP;BP;BP;BP;BP;BP;BP;CC;BP;BP;BP;MF;BP;BP;BP;BP;BP;BP;BP;MF;MF;BP;BP;BP;BP;BP;MF;BP;BP;CC;MF;MF;BP;MF;CC;BP;BP;BP;BP;BP;BP;BP;BP;	vegetative to reproductive phase transition of meristem;mucilage metabolic process involved in seed coat development;metal ion binding;negative regulation of stem cell population maintenance;guard cell differentiation;regulation of timing of transition from vegetative to reproductive phase;response to salicylic acid;regulation of glucosinolate biosynthetic process;fruit development;regulation of …	-	-	-	cyclic dof factor 3 [Capsicum annuum]	PF02701.19	Dof domain, zinc finger	Cyclic dof factor 2 OS=Arabidopsis thaliana OX=3702 GN=CDF2 PE=1 SV=2	44QTQ	B	Cyclic dof factor 1-like	-	-	-	-	-	-	-	-	C2C2-Dof
ZLC01G0029060	ZLC01G0029060	5.41712	0.500903	0.0126638	0.999077	nonsig	46.4994	51.2167	57.0599	27.797	36.7364	37.8873	2505	2825	3280	1697	1834	1961	GO:0010150;GO:0009682;GO:0080148;GO:0042659;GO:0009938;GO:1990841;GO:1904369;GO:0080169;GO:0070301;GO:0009414;GO:0002237;GO:1900056;GO:0009624;GO:0008270;GO:0009873;GO:0000122;GO:0048527;GO:0031347;GO:0000978;GO:0042802;GO:0032107;GO:0010214;GO:0043531;GO:0005524;GO:0005737;GO:1905034;GO:0005634;GO:0009723;GO:0007165;GO:0042542;GO:0019760;GO:0030010;GO:1990170;GO:0010468;GO:0009793;GO:0009759;GO:…	BP;BP;BP;BP;BP;MF;BP;BP;BP;BP;BP;BP;BP;MF;BP;BP;BP;BP;MF;MF;BP;BP;MF;MF;CC;BP;CC;BP;BP;BP;BP;BP;BP;BP;BP;BP;BP;BP;CC;BP;MF;BP;BP;BP;BP;BP;BP;BP;CC;BP;BP;BP;BP;BP;BP;BP;MF;BP;BP;BP;MF;BP;BP;BP;BP;BP;BP;MF;BP;BP;BP;BP;BP;BP;MF;BP;BP;BP;BP;BP;BP;MF;BP;BP;BP;BP;CC;BP;BP;BP;BP;BP;BP;CC;BP;BP;MF;BP;MF;BP;BP;BP;BP;BP;BP;BP;BP;BP;BP;BP;BP;BP;MF;BP;BP;BP;BP;BP;BP;BP;MF;BP;CC;BP;	leaf senescence;induced systemic resistance;negative regulation of response to water deprivation;regulation of cell fate specification;negative regulation of gibberellic acid mediated signaling pathway;promoter-specific chromatin binding;positive regulation of sclerenchyma cell differentiation;cellular response to boron-containing substance deprivation;cellular response to hydrogen peroxide;respo…	-	-	-	probable WRKY transcription factor 23 [Capsicum annuum]	PF03106.19	WRKY DNA -binding domain	WRKY transcription factor 23 OS=Arabidopsis thaliana OX=3702 GN=WRKY23 PE=2 SV=1	44RID	K	WRKY transcription factor	-	-	-	-	-	-	-	-	WRKY
ZLC04G0004580	ZLC04G0004580	3.91537	0.5383	0.0126938	0.999077	nonsig	14.0838	18.9117	20.2044	9.53711	11.3757	13.2077	1356	1864	2075	1040	1015	1222	GO:0030139;GO:0090558;GO:0032877;GO:0048829;GO:0099503;GO:0080092;GO:0048439;GO:0005829;GO:0002237;GO:0009873;GO:0009741;GO:0048527;GO:0042802;GO:0004683;GO:0048364;GO:0009505;GO:0097275;GO:0007639;GO:0005524;GO:0034052;GO:0015026;GO:0009705;GO:0005737;GO:0004714;GO:0009897;GO:0005634;GO:0005773;GO:0009723;GO:0042542;GO:0090627;GO:0010311;GO:0009556;GO:0009793;GO:0009737;GO:0000325;GO:0032585;GO:…	CC;BP;BP;BP;CC;BP;BP;CC;BP;BP;BP;BP;MF;MF;BP;CC;BP;BP;MF;BP;MF;CC;CC;MF;CC;CC;CC;BP;BP;BP;BP;BP;BP;BP;CC;CC;CC;MF;MF;BP;BP;CC;CC;BP;BP;BP;BP;BP;BP;BP;MF;MF;MF;MF;BP;BP;CC;BP;BP;BP;BP;MF;BP;BP;MF;MF;BP;BP;BP;BP;BP;CC;CC;BP;BP;BP;BP;BP;CC;BP;BP;MF;BP;CC;BP;BP;BP;CC;BP;BP;MF;MF;BP;BP;BP;BP;CC;BP;BP;BP;BP;BP;CC;BP;BP;CC;BP;BP;BP;BP;CC;BP;BP;	endocytic vesicle;plant epidermis development;positive regulation of DNA endoreduplication;root cap development;secretory vesicle;regulation of pollen tube growth;flower morphogenesis;cytosol;response to molecule of bacterial origin;ethylene-activated signaling pathway;response to brassinosteroid;lateral root development;identical protein binding;calcium/calmodulin-dependent protein kinase activi…	-	-	-	wall-associated receptor kinase-like 14 [Capsicum annuum]	PF00069.29	Protein kinase domain	Wall-associated receptor kinase-like 14 OS=Arabidopsis thaliana OX=3702 GN=WAKL14 PE=2 SV=2	44EM3	T	Protein kinase domain	COG0666	Ankyrin repeat	T	Signal transduction mechanisms	KOG1187	[T]	Signal transduction mechanisms;	Serine/threonine protein kinase	-
ZLC06G0029150	ZLC06G0029150	4.24412	-0.765907	0.0127356	0.999077	nonsig	11.1697	19.744	12.9707	26.0153	16.1839	27.2824	864	1533	1070	2243	1149	1981	GO:0005829;GO:0015031;GO:0042644;GO:0098572;GO:0007623;GO:0009535;GO:0009941;GO:0009534;GO:0009706;GO:0098807;GO:0009570;GO:0009507;	CC;BP;CC;CC;BP;CC;CC;CC;CC;CC;CC;CC;	cytosol;protein transport;chloroplast nucleoid;stromal side of plastid thylakoid membrane;circadian rhythm;chloroplast thylakoid membrane;chloroplast envelope;chloroplast thylakoid;chloroplast inner membrane;chloroplast thylakoid membrane protein complex;chloroplast stroma;chloroplast;	-	-	-	protein PLASTID TRANSCRIPTIONALLY ACTIVE 16, chloroplastic [Capsicum annuum]	PF13460.10	NAD(P)H-binding	Protein PLASTID TRANSCRIPTIONALLY ACTIVE 16, chloroplastic OS=Arabidopsis thaliana OX=3702 GN=PTAC16 PE=1 SV=1	44CR9	G	NmrA-like family	COG0451	Nucleoside-diphosphate-sugar epimerase	M	Cell wall/membrane/envelope biogenesis	KOG1203	[G]	Carbohydrate transport and metabolism;	Predicted dehydrogenase	-
ZLC12G0023790	ZLC12G0023790	2.02735	3.29471	0.0127674	0.999077	up	14.3781	26.1649	0.344431	0.048584	1.04765	2.80581	896	1668	23	4	61	168	GO:0002213;GO:0102628;GO:0102068;GO:0005783;GO:0009835;GO:0043231;GO:0009682;GO:0009751;GO:0005576;GO:0048830;GO:0000162;GO:0018674;GO:0016114;GO:0016102;GO:0010333;GO:0102170;GO:0016491;GO:0009753;GO:0050594;GO:0009506;GO:0019438;GO:0006952;GO:0051762;GO:0102934;GO:0102614;GO:0009641;GO:0016829;GO:0050592;GO:0106223;GO:0000137;GO:0102995;GO:0009684;GO:0010132;GO:0005506;GO:0042742;GO:0009414;GO:…	BP;MF;MF;CC;BP;CC;BP;BP;CC;BP;BP;MF;BP;BP;MF;MF;MF;BP;MF;CC;BP;BP;BP;MF;MF;BP;MF;MF;MF;CC;MF;BP;BP;MF;BP;BP;BP;BP;CC;BP;MF;CC;BP;BP;BP;BP;MF;BP;BP;BP;CC;MF;BP;BP;BP;BP;MF;MF;MF;CC;MF;CC;CC;MF;CC;BP;BP;MF;MF;MF;	defense response to insect;costunolide 3beta-hydroxylase activity;alpha-humulene 10-hydroxylase activity;endoplasmic reticulum;fruit ripening;intracellular membrane-bounded organelle;induced systemic resistance;response to salicylic acid;extracellular region;adventitious root development;tryptophan biosynthetic process;(S)-limonene 3-monooxygenase activity;terpenoid biosynthetic process;diterpeno…	-	-	-	cytochrome P450 71D7-like [Capsicum annuum]	PF00067.26	Cytochrome P450	Cytochrome P450 71D7 OS=Solanum chacoense OX=4108 GN=CYP71D7 PE=3 SV=1	44EKA	Q	Belongs to the cytochrome P450 family	COG2124	Cytochrome P450	QV	-	KOG0156	[Q]	Secondary metabolites biosynthesis, transport and catabolism;	Cytochrome P450 CYP2 subfamily	-
ZLC06G0003800	ZLC06G0003800	2.87394	-2.20834	0.0127701	0.999077	down	2.072	6.48906	3.44879	23.5183	1.31055	25.7642	146	468	259	1875	86	1742	GO:0006284;GO:0007595;GO:0030425;GO:0031012;GO:0005783;GO:0090304;GO:0042254;GO:0003906;GO:0005509;GO:0052720;GO:1904628;GO:0005737;GO:0005811;GO:0003723;GO:0045335;GO:0019843;GO:0140236;GO:0022626;GO:0005634;GO:0005507;GO:0005654;GO:0022625;GO:0009506;GO:0070180;GO:0036464;GO:0071320;GO:0010269;GO:0000027;GO:0014069;GO:0034059;GO:0002182;GO:0098794;GO:0045202;GO:0010043;GO:0070062;GO:0002181;GO:…	BP;BP;CC;CC;CC;BP;BP;MF;MF;MF;BP;CC;CC;MF;CC;MF;BP;CC;CC;MF;CC;CC;CC;MF;CC;BP;BP;BP;CC;BP;BP;CC;CC;BP;CC;BP;CC;MF;MF;BP;BP;CC;BP;MF;BP;MF;CC;BP;MF;BP;MF;CC;CC;CC;CC;CC;CC;CC;CC;	base-excision repair;lactation;dendrite;extracellular matrix;endoplasmic reticulum;nucleic acid metabolic process;ribosome biogenesis;DNA-(apurinic or apyrimidinic site) endonuclease activity;calcium ion binding;class II DNA-(apurinic or apyrimidinic site) endonuclease activity;cellular response to phorbol 13-acetate 12-myristate;cytoplasm;lipid droplet;RNA binding;phagocytic vesicle;rRNA binding…	K02941	ko03010	Ribosome	60S acidic ribosomal protein P0 [Capsicum annuum]	PF17777.5	Insertion domain in 60S ribosomal protein L10P	Large ribosomal subunit protein uL10z OS=Arabidopsis thaliana OX=3702 GN=RPP0A PE=1 SV=1	44PHK	J	Ribosomal protein P0 is the functional equivalent of E.coli protein L10	COG0244	Ribosomal protein L10	J	Translation, ribosomal structure and biogenesis	KOG0815	[J]	Translation, ribosomal structure and biogenesis;	60S acidic ribosomal protein P0	-
ZLC12G0012140	ZLC12G0012140	3.63556	0.617373	0.0129353	0.999534	nonsig	10.6885	16.4251	17.1417	9.96069	8.82427	8.26228	1801	2848	3122	1919	1399	1259	GO:0046872;GO:0005783;GO:0009825;GO:0035438;GO:0016760;GO:0010192;GO:0005768;GO:0048767;GO:0009833;GO:0016758;GO:0005634;GO:0009506;GO:0043621;GO:0042546;GO:0006952;GO:0005739;GO:0043622;GO:0009832;GO:0009834;GO:0031150;GO:0051753;GO:0071555;GO:0009414;GO:0005829;GO:0071669;GO:0045179;GO:0042803;GO:0000139;GO:0042538;GO:0010330;GO:0030244;GO:0006970;GO:0005886;GO:0010400;GO:0050832;GO:0009507;GO:…	MF;CC;BP;MF;MF;BP;CC;BP;BP;MF;CC;CC;MF;BP;BP;CC;BP;BP;BP;BP;MF;BP;BP;CC;BP;CC;MF;CC;BP;CC;BP;BP;CC;BP;BP;CC;BP;MF;MF;BP;BP;CC;BP;CC;BP;MF;BP;BP;BP;BP;BP;CC;	metal ion binding;endoplasmic reticulum;multidimensional cell growth;cyclic-di-GMP binding;cellulose synthase (UDP-forming) activity;mucilage biosynthetic process;endosome;root hair elongation;plant-type primary cell wall biogenesis;hexosyltransferase activity;nucleus;plasmodesma;obsolete protein self-association;cell wall biogenesis;defense response;mitochondrion;cortical microtubule organizatio…	K10999	-	-	cellulose synthase A catalytic subunit 2 [UDP-forming]-like isoform X2 [Diospyros lotus]	PF03552.18	Cellulose synthase	Probable cellulose synthase A catalytic subunit 9 [UDP-forming] OS=Arabidopsis thaliana OX=3702 GN=CESA9 PE=2 SV=1	44NBC	G	Belongs to the glycosyltransferase 2 family. Plant cellulose synthase subfamily	COG1215	Glycosyltransferase, catalytic subunit of cellulose synthase and poly-beta-1,6-N-acetylglucosamine synthase	N	Cell motility	-	-	-	-	-
ZLC03G0014420	ZLC03G0014420	2.57749	-0.837651	0.0129545	0.999534	nonsig	3.14779	4.15196	4.29218	7.56145	5.444	6.24902	102	138	148	277	163	194	GO:0030674;GO:0097167;GO:0005634;GO:0006888;GO:0032527;GO:0008380;GO:0005783;GO:0005654;GO:0071013;GO:0016607;GO:0006397;GO:0000398;GO:0090158;GO:0005813;GO:0009640;GO:2000306;GO:0005737;GO:0005681;GO:0044297;	MF;BP;CC;BP;BP;BP;CC;CC;CC;CC;BP;BP;BP;CC;BP;BP;CC;CC;CC;	protein-macromolecule adaptor activity;circadian regulation of translation;nucleus;endoplasmic reticulum to Golgi vesicle-mediated transport;protein exit from endoplasmic reticulum;RNA splicing;endoplasmic reticulum;nucleoplasm;catalytic step 2 spliceosome;nuclear speck;mRNA processing;mRNA splicing, via spliceosome;endoplasmic reticulum membrane organization;centrosome;photomorphogenesis;positiv…	-	-	-	UPF0235 protein At5g63440 isoform X1 [Capsicum annuum]	PF02594.20	Uncharacterised ACR, YggU family COG1872	UPF0235 protein At5g63440 OS=Arabidopsis thaliana OX=3702 GN=At5g63440 PE=1 SV=1	44D4P	S	DUF167	COG1872	Uncharacterized conserved protein YggU, UPF0235/DUF167 family	S	Function unknown	KOG3276	[S]	Function unknown;	Uncharacterized conserved protein, contains YggU domain	-
ZLC11G0005400	ZLC11G0005400	3.22498	-1.63792	0.0129877	0.999534	down	3.8706	8.76247	4.27142	27.3056	4.50524	16.1068	216	500	254	1723	233	862	GO:0051302;GO:0000228;GO:0042981;GO:0010628;GO:0048144;GO:0035206;GO:0051726;GO:0070176;GO:1990841;GO:0002064;GO:0032877;GO:0006351;GO:0001228;GO:0051446;GO:0008361;GO:0005635;GO:0007307;GO:0000902;GO:0045850;GO:0005829;GO:0006884;GO:0035167;GO:0060271;GO:1903671;GO:0005662;GO:0043392;GO:0000122;GO:0043068;GO:0000978;GO:0042802;GO:0060090;GO:0070345;GO:0030900;GO:0051301;GO:0007049;GO:0006977;GO:…	BP;CC;BP;BP;BP;BP;BP;CC;MF;BP;BP;BP;MF;BP;BP;CC;BP;BP;BP;CC;BP;BP;BP;BP;CC;BP;BP;BP;MF;MF;MF;BP;BP;BP;BP;BP;BP;BP;MF;CC;MF;CC;BP;CC;BP;BP;BP;BP;BP;BP;BP;BP;MF;BP;BP;BP;CC;BP;BP;BP;MF;BP;CC;MF;BP;BP;BP;BP;CC;BP;BP;BP;BP;BP;MF;CC;BP;BP;MF;BP;MF;CC;MF;BP;BP;BP;CC;MF;BP;BP;MF;CC;BP;BP;BP;BP;BP;BP;BP;BP;BP;MF;BP;MF;BP;BP;BP;CC;MF;CC;BP;CC;BP;BP;BP;CC;MF;BP;BP;BP;CC;BP;MF;BP;BP;MF;CC;BP;BP;BP;	regulation of cell division;nuclear chromosome;regulation of apoptotic process;positive regulation of gene expression;fibroblast proliferation;regulation of hemocyte proliferation;regulation of cell cycle;DRM complex;promoter-specific chromatin binding;epithelial cell development;positive regulation of DNA endoreduplication;DNA-templated transcription;DNA-binding transcription activator activity,…	K06620	-	-	transcription factor E2FB isoform X1 [Capsicum annuum]	PF16421.9	E2F transcription factor CC-MB domain	Transcription factor E2FB OS=Arabidopsis thaliana OX=3702 GN=E2FB PE=1 SV=1	44C0D	K	E2F/DP family winged-helix DNA-binding domain	-	-	-	-	KOG2577	[K]	Transcription;	Transcription factor E2F/dimerization partner (TDP)	E2F-DP
ZLC12G0005810	ZLC12G0005810	4.4316	-1.25547	0.0130782	0.999534	down	13.4474	18.8299	13.005	48.2849	11.7386	39.0902	1835	2598	1886	7432	1472	5248	GO:0019464;GO:1901566;GO:0070280;GO:0005524;GO:0036255;GO:0009534;GO:0047960;GO:0016594;GO:0019899;GO:0005759;GO:0006546;GO:0006730;GO:0005773;GO:0009055;GO:0005654;GO:1990830;GO:0016829;GO:0030170;GO:0048046;GO:0005829;GO:0042803;GO:1903442;GO:0009570;GO:0005886;GO:0004375;GO:0046686;GO:0042802;GO:0065003;GO:0003729;GO:0009941;GO:0005739;GO:0005960;GO:0009507;	BP;BP;MF;MF;BP;CC;MF;MF;MF;CC;BP;BP;CC;MF;CC;BP;MF;MF;CC;CC;MF;BP;CC;CC;MF;BP;MF;BP;MF;CC;CC;CC;CC;	glycine decarboxylation via glycine cleavage system;obsolete organonitrogen compound biosynthetic process;pyridoxal binding;ATP binding;response to methylamine;chloroplast thylakoid;glycine dehydrogenase activity;glycine binding;enzyme binding;mitochondrial matrix;glycine catabolic process;one-carbon metabolic process;vacuole;electron transfer activity;nucleoplasm;cellular response to leukemia in…	K00281	ko01100;ko00260;ko01110;ko01200;ko00630	Metabolic pathways;Glycine, serine and threonine metabolism;Biosynthesis of secondary metabolites;Carbon metabolism;Glyoxylate and dicarboxylate metabolism	glycine dehydrogenase (decarboxylating), mitochondrial [Capsicum annuum]	PF02347.20	Glycine cleavage system P-protein	Glycine dehydrogenase (decarboxylating), mitochondrial OS=Solanum tuberosum OX=4113 GN=GDCSP PE=2 SV=1	44DRF	E	The glycine cleavage system catalyzes the degradation of glycine	COG1003	Glycine cleavage system protein P (pyridoxal-binding), C-terminal domain	E	Amino acid transport and metabolism	KOG2040	[E]	Amino acid transport and metabolism;	Glycine dehydrogenase (decarboxylating)	-
ZLC08G0012750	ZLC08G0012750	1.59886	2.06672	0.0131614	0.999534	up	2.34968	10.2901	1.696	0.669614	0.64903	1.75142	115	514	89	37	30	83	GO:0046485;GO:0005783;GO:0019439;GO:1901600;GO:0005576;GO:2000032;GO:0005737;GO:0004064;GO:0009813;GO:0048530;GO:0045461;GO:0005634;GO:0033987;GO:0008126;GO:0006952;GO:0016042;GO:0106435;GO:0016829;GO:0052689;GO:0017171;GO:0042301;GO:0048444;GO:0034338;GO:0009939;GO:0045122;GO:0005829;GO:0006805;GO:0009860;GO:0047378;GO:0140397;GO:1905516;GO:0009717;GO:0071456;GO:0009820;GO:0010325;GO:0010629;GO:…	BP;CC;BP;BP;CC;BP;CC;MF;BP;BP;BP;CC;MF;MF;BP;BP;MF;MF;MF;MF;MF;BP;MF;BP;BP;CC;BP;BP;MF;MF;BP;BP;BP;BP;BP;BP;CC;MF;MF;CC;CC;BP;CC;BP;BP;MF;BP;CC;BP;CC;MF;	ether lipid metabolic process;endoplasmic reticulum;obsolete aromatic compound catabolic process;strigolactone metabolic process;extracellular region;regulation of secondary shoot formation;cytoplasm;arylesterase activity;flavonoid biosynthetic process;fruit morphogenesis;sterigmatocystin biosynthetic process;nucleus;2-hydroxyisoflavanone dehydratase activity;acetylesterase activity;defense respo…	-	-	-	carboxylesterase 1-like [Capsicum annuum]	PF07859.17	alpha/beta hydrolase fold	Carboxylesterase 1 OS=Actinidia eriantha OX=165200 GN=CXE1 PE=1 SV=1	44MRI	V	alpha/beta hydrolase fold	COG0657	Acetyl esterase/lipase	I	Lipid transport and metabolism	KOG1515	[V]	Defense mechanisms;	Arylacetamide deacetylase	-
ZLC11G0006550	ZLC11G0006550	2.2047	-2.2781	0.013283	0.999534	down	0.813226	4.38425	1.25103	10.2399	1.15262	17.0464	63	342	102	871	82	1249	GO:0005829;GO:0005524;GO:0005576;GO:0030956;GO:0050567;GO:0006412;GO:0016787;GO:0004040;GO:0043864;	CC;MF;CC;CC;MF;BP;MF;MF;MF;	cytosol;ATP binding;extracellular region;glutamyl-tRNA(Gln) amidotransferase complex;glutaminyl-tRNA synthase (glutamine-hydrolyzing) activity;translation;hydrolase activity;amidase activity;indoleacetamide hydrolase activity;	K01426	ko01100;ko00380;ko00330;ko00360	Metabolic pathways;Tryptophan metabolism;Arginine and proline metabolism;Phenylalanine metabolism	probable amidase At4g34880 [Capsicum annuum]	PF01425.25	Amidase	Probable amidase At4g34880 OS=Arabidopsis thaliana OX=3702 GN=At4g34880 PE=2 SV=1	44T2F	J	Amidase	COG0154	Asp-tRNAAsn/Glu-tRNAGln amidotransferase A subunit or related amidase	J	Translation, ribosomal structure and biogenesis	KOG1211	[J]	Translation, ribosomal structure and biogenesis;	Amidases	-
ZLC02G0000610	ZLC02G0000610	1.05977	-1.90584	0.013309	0.999534	down	0.57977	0.47837	0.660979	1.77365	0.574463	3.84403	46	39	56	158	42	291	GO:0009505;GO:0010047;GO:0009835;GO:0009735;GO:1990059;GO:0005576;GO:0005768;GO:0009847;GO:0030248;GO:0007389;GO:0009506;GO:0005802;GO:0009504;GO:0043622;GO:0042547;GO:0071555;GO:0008810;GO:0030245;GO:0042597;GO:0009624;GO:0009828;GO:0042538;GO:0005769;GO:0030244;GO:0005886;GO:0009826;GO:0030435;GO:0042802;GO:0016020;GO:0048367;GO:0005794;GO:0005739;GO:0009507;GO:0030246;	CC;BP;BP;BP;BP;CC;CC;BP;MF;BP;CC;CC;CC;BP;BP;BP;MF;BP;CC;BP;BP;BP;CC;BP;CC;BP;BP;MF;CC;BP;CC;CC;CC;MF;	plant-type cell wall;fruit dehiscence;fruit ripening;response to cytokinin;fruit valve development;extracellular region;endosome;spore germination;cellulose binding;pattern specification process;plasmodesma;trans-Golgi network;cell plate;cortical microtubule organization;cell wall modification involved in multidimensional cell growth;cell wall organization;cellulase activity;cellulose catabolic p…	K01179	ko00500;ko01100	Starch and sucrose metabolism;Metabolic pathways	endoglucanase 5 [Capsicum annuum]	PF00759.23	Glycosyl hydrolase family 9	Endoglucanase 5 OS=Arabidopsis thaliana OX=3702 GN=At1g48930 PE=1 SV=1	44G0S	G	Carbohydrate binding domain CBM49	COG3401	Fibronectin type 3 domain	R	General function prediction only	-	-	-	-	-
ZLC05G0024350	ZLC05G0024350	1.72065	-4.69354	0.0133149	0.999534	down	0	0.824141	0.500747	0.848575	15.7555	14.1164	0	130	82	148	2236	2077	GO:0015031;GO:0003682;GO:0044615;GO:0006406;GO:0005737;GO:0005694;GO:0034728;GO:0005634;GO:0005654;GO:0000398;GO:0004402;GO:0005829;GO:0042393;GO:0070390;GO:0010484;GO:0003676;GO:0031965;GO:0016446;GO:0008380;GO:0000380;GO:0016973;	BP;MF;CC;BP;CC;CC;BP;CC;CC;BP;MF;CC;MF;CC;MF;MF;CC;BP;BP;BP;BP;	protein transport;chromatin binding;nuclear pore nuclear basket;mRNA export from nucleus;cytoplasm;chromosome;nucleosome organization;nucleus;nucleoplasm;mRNA splicing, via spliceosome;histone acetyltransferase activity;cytosol;histone binding;transcription export complex 2;histone H3 acetyltransferase activity;nucleic acid binding;nuclear membrane;somatic hypermutation of immunoglobulin genes;RN…	K23802	-	-	SAC3 family protein A isoform X1 [Capsicum annuum]	PF03399.20	SAC3/GANP family	SAC3 family protein A OS=Arabidopsis thaliana OX=3702 GN=SAC3A PE=1 SV=1	44HK3	K	Leukocyte receptor cluster member 8 homolog isoform X1	-	-	-	-	KOG1861	[K]	Transcription;	Leucine permease transcriptional regulator	-
ZLC01G0004200	ZLC01G0004200	6.47417	-2.2262	0.013622	0.999534	down	26.8124	116.747	51.1141	502.384	18.4422	294.614	1596	7117	3247	33881	1018	16848	GO:0032580;GO:0050378;GO:0010192;GO:0003723;GO:0005768;GO:0019305;GO:0042546;GO:0042125;GO:0009969;GO:0070403;GO:0005829;GO:0035167;GO:0042732;GO:0006486;GO:0050830;GO:0052574;GO:0010053;GO:0042802;GO:0005975;GO:1902494;GO:0010214;GO:0070404;GO:0005795;GO:0005802;GO:0045227;GO:0033499;GO:0002119;GO:1900102;GO:0004034;GO:0046983;GO:0005737;GO:0050377;GO:0035262;GO:0001503;GO:0010489;GO:0005634;GO:…	CC;MF;BP;MF;CC;BP;BP;BP;BP;MF;CC;BP;BP;BP;BP;BP;BP;MF;BP;CC;BP;MF;CC;CC;BP;BP;BP;BP;MF;MF;CC;MF;BP;BP;MF;CC;BP;CC;BP;MF;BP;CC;BP;BP;BP;BP;BP;BP;MF;MF;MF;BP;BP;CC;MF;BP;MF;BP;MF;BP;CC;MF;BP;MF;BP;BP;BP;BP;MF;CC;BP;CC;BP;BP;MF;MF;BP;CC;BP;MF;BP;BP;MF;BP;BP;BP;BP;BP;BP;CC;BP;MF;BP;BP;BP;CC;BP;BP;	Golgi cisterna membrane;UDP-glucuronate 4-epimerase activity;mucilage biosynthetic process;RNA binding;endosome;dTDP-rhamnose biosynthetic process;cell wall biogenesis;protein galactosylation;xyloglucan biosynthetic process;NAD+ binding;cytosol;larval lymph gland hemopoiesis;D-xylose metabolic process;protein glycosylation;defense response to Gram-positive bacterium;UDP-galactose biosynthetic pro…	K01784	ko01100;ko00520;ko00052	Metabolic pathways;Amino sugar and nucleotide sugar metabolism;Galactose metabolism	bifunctional UDP-glucose 4-epimerase and UDP-xylose 4-epimerase 1 [Capsicum annuum]	PF16363.9	GDP-mannose 4,6 dehydratase	Bifunctional UDP-glucose 4-epimerase and UDP-xylose 4-epimerase 1 OS=Arabidopsis thaliana OX=3702 GN=UGE1 PE=1 SV=2	44I3X	Q	RmlD substrate binding domain	COG1087	UDP-glucose 4-epimerase	M	Cell wall/membrane/envelope biogenesis	KOG1371	[M]	Cell wall/membrane/envelope biogenesis;	UDP-glucose 4-epimerase/UDP-sulfoquinovose synthase	-
ZLC03G0015870	ZLC03G0015870	1.7063	-2.48988	0.0137478	0.999534	down	0.916474	0.414901	1.97224	10.063	0.696072	6.98468	33	16	75	404	23	238	GO:0005783;GO:0005576;GO:0009751;GO:0004869;GO:0005773;GO:0042542;GO:0006952;GO:0010466;GO:0099503;GO:0048046;GO:0004867;GO:0002237;GO:0004866;GO:0009624;GO:0009611;GO:0009625;GO:0002238;GO:0030414;GO:0045735;GO:0005739;GO:0042742;GO:0012501;	CC;CC;BP;MF;CC;BP;BP;BP;CC;CC;MF;BP;MF;BP;BP;BP;BP;MF;MF;CC;BP;BP;	endoplasmic reticulum;extracellular region;response to salicylic acid;cysteine-type endopeptidase inhibitor activity;vacuole;response to hydrogen peroxide;defense response;negative regulation of peptidase activity;secretory vesicle;apoplast;serine-type endopeptidase inhibitor activity;response to molecule of bacterial origin;endopeptidase inhibitor activity;response to nematode;response to woundi…	-	-	-	21 kDa seed protein [Capsicum annuum]	PF00197.22	Trypsin and protease inhibitor	21 kDa seed protein OS=Theobroma cacao OX=3641 GN=ASP PE=2 SV=1	44TN3	S	Soybean trypsin inhibitor (Kunitz) family of protease inhibitors	-	-	-	-	-	-	-	-	-
ZLC03G0008310	ZLC03G0008310	3.88012	1.9789	0.0137548	0.999534	up	14.2906	63.85	29.7323	2.26576	3.70521	20.762	748	3399	1646	135	183	953	GO:0009505;GO:0007154;GO:0005783;GO:0098552;GO:0005576;GO:0005737;GO:0009626;GO:0005634;GO:0005773;GO:0042973;GO:0009506;GO:0006952;GO:0002215;GO:0099503;GO:0004338;GO:0048046;GO:0006076;GO:0042972;GO:0071555;GO:0005829;GO:0008810;GO:0009627;GO:0000325;GO:0009793;GO:0042803;GO:0009607;GO:0005886;GO:0050832;GO:0010584;GO:0009664;GO:0009617;GO:0009409;GO:0005975;GO:0009536;GO:0005739;	CC;BP;CC;CC;CC;CC;BP;CC;CC;MF;CC;BP;BP;CC;MF;CC;BP;MF;BP;CC;MF;BP;CC;BP;MF;BP;CC;BP;BP;BP;BP;BP;BP;CC;CC;	plant-type cell wall;cell communication;endoplasmic reticulum;side of membrane;extracellular region;cytoplasm;plant-type hypersensitive response;nucleus;vacuole;glucan endo-1,3-beta-D-glucosidase activity;plasmodesma;defense response;defense response to nematode;secretory vesicle;glucan exo-1,3-beta-glucosidase activity;apoplast;(1->3)-beta-D-glucan catabolic process;licheninase activity;cell wal…	-	-	-	lichenase [Capsicum annuum]	PF00332.22	Glycosyl hydrolases family 17	Lichenase OS=Nicotiana plumbaginifolia OX=4092 GN=GN1 PE=2 SV=3	44SHB	G	Belongs to the glycosyl hydrolase 17 family	-	-	-	-	-	-	-	-	-
ZLC04G0007410	ZLC04G0007410	1.04131	-2.66198	0.0137896	0.999534	down	0.105818	0.619277	0.769011	6.75598	0.367128	1.26264	12	57	59	605	23	130	GO:0009505;GO:0004180;GO:0019748;GO:0005783;GO:0051555;GO:0043231;GO:1904714;GO:0005576;GO:0005737;GO:1904715;GO:0000324;GO:0016752;GO:0006508;GO:0047202;GO:0005773;GO:0009506;GO:0004185;GO:0071493;GO:0046938;GO:0099503;GO:0070062;GO:0017171;GO:0009742;GO:0031647;GO:0048046;GO:0009698;GO:0005789;GO:0008047;GO:0000325;GO:0031638;GO:0016754;GO:0009610;GO:0016747;GO:0007039;GO:0005777;GO:0035578;GO:…	CC;MF;BP;CC;BP;CC;BP;CC;CC;BP;CC;MF;BP;MF;CC;CC;MF;BP;BP;CC;CC;MF;BP;BP;CC;BP;CC;MF;CC;BP;MF;BP;MF;BP;CC;CC;MF;CC;BP;CC;MF;CC;BP;CC;CC;CC;MF;BP;BP;CC;CC;	plant-type cell wall;carboxypeptidase activity;secondary metabolic process;endoplasmic reticulum;flavonol biosynthetic process;intracellular membrane-bounded organelle;regulation of chaperone-mediated autophagy;extracellular region;cytoplasm;negative regulation of chaperone-mediated autophagy;fungal-type vacuole;sinapoyltransferase activity;proteolysis;sinapoylglucose-choline O-sinapoyltransferas…	K16296	-	-	serine carboxypeptidase-like 17 isoform X1 [Solanum dulcamara]	PF00450.26	Serine carboxypeptidase	Serine carboxypeptidase-like 13 OS=Arabidopsis thaliana OX=3702 GN=SCPL13 PE=2 SV=2	44SH2	EO	Belongs to the peptidase S10 family	COG2939	Carboxypeptidase C (cathepsin A)	E	Amino acid transport and metabolism	KOG1282	[OE]	Posttranslational modification, protein turnover, chaperones; Amino acid transport and metabolism;	Serine carboxypeptidases (lysosomal cathepsin A)	-
ZLC11G0026690	ZLC11G0026690	3.6616	0.745745	0.0138701	0.999534	nonsig	15.1156	20.5876	11.9386	10.2558	8.6951	7.36054	1122	1565	946	863	598	525	GO:0009052;GO:0010228;GO:0009507;GO:0009570;GO:0005829;GO:0009579;GO:0006014;GO:0019253;GO:0046109;GO:0009941;GO:0008219;GO:0009535;GO:0005737;GO:0030244;GO:0004751;	BP;BP;CC;CC;CC;CC;BP;BP;BP;CC;BP;CC;CC;BP;MF;	pentose-phosphate shunt, non-oxidative branch;vegetative to reproductive phase transition of meristem;chloroplast;chloroplast stroma;cytosol;thylakoid;D-ribose metabolic process;reductive pentose-phosphate cycle;uridine biosynthetic process;chloroplast envelope;cell death;chloroplast thylakoid membrane;cytoplasm;cellulose biosynthetic process;ribose-5-phosphate isomerase activity;	K01807	ko00710;ko01110;ko01200;ko01100;ko00030;ko01230	Carbon fixation by Calvin cycle;Biosynthesis of secondary metabolites;Carbon metabolism;Metabolic pathways;Pentose phosphate pathway;Biosynthesis of amino acids	probable ribose-5-phosphate isomerase 2 [Capsicum annuum]	PF06026.18	Ribose 5-phosphate isomerase A (phosphoriboisomerase A)	Probable ribose-5-phosphate isomerase 2 OS=Arabidopsis thaliana OX=3702 GN=RPI2 PE=1 SV=1	44Q5J	G	Ribose 5-phosphate isomerase A (phosphoriboisomerase A)	COG0120	Ribose 5-phosphate isomerase	G	Carbohydrate transport and metabolism	KOG3075	[G]	Carbohydrate transport and metabolism;	Ribose 5-phosphate isomerase	-
ZLC03G0023860	ZLC03G0023860	3.81909	1.33789	0.0138702	0.999534	up	19.4074	39.4263	10.7801	7.04278	9.76526	8.39588	289	601	172	119	135	121	-	-	-	-	-	-	PREDICTED: uncharacterized protein LOC109217909 [Nicotiana attenuata]	PF01476.24	LysM domain	-	44TNK	S	LysM domain	COG0739	Murein DD-endopeptidase MepM and murein hydrolase activator NlpD, contains LysM domain	M	Cell wall/membrane/envelope biogenesis	-	-	-	-	-
ZLC07G0017460	ZLC07G0017460	7.62499	1.23382	0.0140333	0.999534	up	174.417	318.33	541.971	74.7194	115.566	219.417	7181	13421	23811	3486	4409	8679	GO:0002213;GO:0004540;GO:0009615;GO:0046872;GO:0009735;GO:0010150;GO:0009825;GO:0010167;GO:0005576;GO:0001708;GO:0031640;GO:0009626;GO:0045840;GO:0005773;GO:0006952;GO:0010272;GO:0006040;GO:0099503;GO:0051781;GO:0006032;GO:0016998;GO:0048046;GO:0009414;GO:0009627;GO:0000325;GO:0009408;GO:0000272;GO:0008843;GO:0030247;GO:0009620;GO:0009607;GO:0030244;GO:0005886;GO:0009873;GO:0010337;GO:0009611;GO:…	BP;MF;BP;MF;BP;BP;BP;BP;CC;BP;BP;BP;BP;CC;BP;BP;BP;CC;BP;BP;BP;CC;BP;BP;CC;BP;BP;MF;MF;BP;BP;BP;CC;BP;BP;BP;BP;BP;BP;BP;BP;MF;MF;BP;MF;CC;BP;MF;BP;MF;	defense response to insect;RNA nuclease activity;response to virus;metal ion binding;response to cytokinin;leaf senescence;multidimensional cell growth;response to nitrate;extracellular region;cell fate specification;killing of cells of another organism;plant-type hypersensitive response;positive regulation of mitotic nuclear division;vacuole;defense response;response to silver ion;amino sugar me…	K20547	ko01100;ko04016;ko00520	Metabolic pathways;MAPK signaling pathway - plant;Amino sugar and nucleotide sugar metabolism	endochitinase 4 [Capsicum annuum]	PF00182.23	Chitinase class I	Basic 30 kDa endochitinase OS=Solanum lycopersicum OX=4081 GN=CHI9 PE=1 SV=1	44NE6	O	endochitinase	COG3179	Chitinase, GH19 family	G	Carbohydrate transport and metabolism	KOG4742	[R]	General function prediction only;	Predicted chitinase	-
ZLC05G0002110	ZLC05G0002110	3.4118	-0.691742	0.0140846	0.999534	nonsig	6.93174	9.66109	7.3498	13.8069	8.54455	13.5633	728	1039	824	1643	832	1369	GO:0016887;GO:0016851;GO:0005829;GO:0009505;GO:0010007;GO:0009842;GO:0005524;GO:0005576;GO:0015995;GO:0009534;GO:0009536;GO:0009570;GO:0030494;GO:0015979;GO:0009507;	MF;MF;CC;CC;CC;CC;MF;CC;BP;CC;CC;CC;BP;BP;CC;	ATP hydrolysis activity;magnesium chelatase activity;cytosol;plant-type cell wall;magnesium chelatase complex;cyanelle;ATP binding;extracellular region;chlorophyll biosynthetic process;chloroplast thylakoid;plastid;chloroplast stroma;bacteriochlorophyll biosynthetic process;photosynthesis;chloroplast;	K03404	ko00860;ko01100;ko01110	Porphyrin metabolism;Metabolic pathways;Biosynthesis of secondary metabolites	magnesium-chelatase subunit ChlD, chloroplastic [Capsicum annuum]	PF17863.5	AAA lid domain	Magnesium-chelatase subunit ChlD, chloroplastic OS=Nicotiana tabacum OX=4097 GN=CHLD PE=2 SV=1	44FGT	Z	Involved in chlorophyll biosynthesis. Catalyzes the insertion of magnesium ion into protoporphyrin IX to yield Mg- protoporphyrin IX	COG1240	vWFA (von Willebrand factor type A) domain of Mg and Co chelatases	H	Coenzyme transport and metabolism	-	-	-	-	-
ZLC08G0019580	ZLC08G0019580	7.11831	-1.04753	0.0141784	0.999534	down	138.98	57.8617	109.471	142.089	245.17	223.366	9079	3871	7632	10521	14840	13961	GO:0033095;GO:0043245;GO:0046872;GO:0048316;GO:0005783;GO:0019864;GO:0009506;GO:0000326;GO:0005576;GO:0045735;GO:0010431;GO:0048825;GO:0019863;GO:0034214;GO:0070207;GO:0042735;	CC;CC;MF;BP;CC;MF;CC;CC;CC;MF;BP;BP;MF;BP;BP;CC;	aleurone grain;extraorganismal space;metal ion binding;seed development;endoplasmic reticulum;IgG binding;plasmodesma;protein storage vacuole;extracellular region;nutrient reservoir activity;seed maturation;cotyledon development;IgE binding;protein hexamerization;protein homotrimerization;endosperm protein body;	-	-	-	cocosin 1 [Capsicum annuum]	PF00190.26	Cupin	Cocosin 1 OS=Cocos nucifera OX=13894 GN=COS-1 PE=1 SV=1	44T3H	S	Cupin	-	-	-	-	-	-	-	-	-
ZLC02G0009110	ZLC02G0009110	1.02986	3.65997	0.0143068	0.999534	up	4.35903	5.29237	0.212046	0.55398	0.140913	0	303	377	16	44	10	0	GO:0050550;GO:0009835;GO:0102889;GO:1901934;GO:0016838;GO:0052682;GO:0016102;GO:0005737;GO:0016114;GO:0010333;GO:0016491;GO:0034002;GO:1901937;GO:0009753;GO:0090377;GO:0048653;GO:1901928;GO:0045338;GO:0050449;GO:0009723;GO:0034005;GO:1901931;GO:0006952;GO:0048480;GO:0034004;GO:0051762;GO:0010597;GO:0016829;GO:0050551;GO:0010334;GO:0005829;GO:0000287;GO:0047461;GO:0033383;GO:0042803;GO:0016106;GO:…	MF;BP;MF;BP;MF;MF;BP;CC;BP;MF;MF;MF;BP;BP;BP;BP;BP;BP;MF;BP;MF;BP;BP;BP;MF;BP;BP;MF;MF;MF;CC;MF;MF;BP;MF;BP;BP;MF;MF;BP;MF;MF;BP;MF;MF;BP;BP;BP;MF;MF;MF;MF;MF;CC;	pinene synthase activity;fruit ripening;beta-elemene synthase activity;bicyclogermacrene biosynthetic process;carbon-oxygen lyase activity, acting on phosphates;epi-cedrol synthase activity;diterpenoid biosynthetic process;cytoplasm;terpenoid biosynthetic process;terpene synthase activity;oxidoreductase activity;(R)-limonene synthase activity;beta-caryophyllene biosynthetic process;response to ja…	-	-	-	5-epiaristolochene synthase-like [Capsicum annuum]	PF03936.20	Terpene synthase family, metal binding domain	5-epiaristolochene synthase OS=Capsicum annuum OX=4072 GN=EAS PE=1 SV=1	3GA96	S	synthase	-	-	-	-	-	-	-	-	-
ZLC08G0001920	ZLC08G0001920	4.27414	0.858023	0.0143069	0.999534	nonsig	22.3247	30.9934	24.9643	10.2934	10.8916	19.1625	405	575	483	212	183	334	-	-	-	-	-	-	uncharacterized protein LOC107878998 [Capsicum annuum]	PF00168.34	C2 domain	-	44TRK	S	Protein kinase C conserved region 2 (CalB)	-	-	-	-	-	-	-	-	-
ZLC03G0002990	ZLC03G0002990	6.48739	0.841727	0.0144745	0.999534	nonsig	84.1928	162.681	138.379	45.3385	58.577	96.2231	7703	15302	13567	4704	4964	8427	GO:1990961;GO:0070430;GO:0010150;GO:0016248;GO:0010167;GO:0072237;GO:0090408;GO:0005427;GO:0090449;GO:0001878;GO:0042938;GO:0015706;GO:0040018;GO:0009734;GO:0015386;GO:0043201;GO:0035579;GO:0009414;GO:0036020;GO:0005829;GO:0080052;GO:0009624;GO:0005765;GO:0019915;GO:0080168;GO:0034157;GO:0015333;GO:0035442;GO:0048527;GO:0046686;GO:0051956;GO:0055075;GO:0140367;GO:0015031;GO:0002119;GO:0043562;GO:…	BP;BP;BP;MF;BP;BP;BP;MF;BP;BP;BP;BP;BP;BP;MF;BP;CC;BP;CC;CC;BP;BP;CC;BP;BP;BP;MF;BP;BP;BP;BP;BP;BP;BP;BP;BP;BP;BP;MF;CC;BP;BP;BP;CC;CC;CC;BP;CC;CC;CC;BP;BP;BP;BP;CC;MF;CC;MF;BP;BP;BP;CC;BP;BP;BP;MF;BP;CC;BP;BP;MF;BP;BP;BP;BP;MF;BP;BP;BP;CC;BP;BP;BP;BP;CC;BP;MF;BP;BP;BP;MF;BP;MF;CC;BP;BP;BP;BP;MF;CC;BP;BP;MF;BP;MF;BP;BP;BP;CC;BP;CC;BP;BP;MF;BP;BP;BP;BP;BP;BP;BP;MF;BP;BP;CC;BP;BP;BP;	xenobiotic detoxification by transmembrane export across the plasma membrane;positive regulation of nucleotide-binding oligomerization domain containing 1 signaling pathway;leaf senescence;channel inhibitor activity;response to nitrate;metanephric proximal tubule development;phloem nitrate loading;proton-dependent oligopeptide secondary active transmembrane transporter activity;phloem glucosinola…	K26551	-	-	protein NRT1/ PTR FAMILY 1.2 [Capsicum annuum]	PF00854.25	POT family	Protein NRT1/ PTR FAMILY 1.2 OS=Arabidopsis thaliana OX=3702 GN=NPF1.2 PE=1 SV=1	44Q95	E	Protein NRT1 PTR FAMILY 1.2-like	COG3104	Dipeptide/tripeptide permease	E	Amino acid transport and metabolism	KOG1237	[E]	Amino acid transport and metabolism;	H+/oligopeptide symporter	-
ZLC11G0002440	ZLC11G0002440	2.68106	-1.3972	0.0147922	0.999534	down	2.18459	6.2908	2.83763	10.4495	3.94771	12.7847	154	453	213	833	258	864	GO:0009793;GO:0000373;GO:0033617;GO:0032981;GO:0003729;GO:0006397;GO:0000372;GO:0005739;GO:1990904;GO:0009532;GO:0009570;GO:0003723;GO:0009507;	BP;BP;BP;BP;MF;BP;BP;CC;CC;CC;CC;MF;CC;	embryo development ending in seed dormancy;Group II intron splicing;mitochondrial cytochrome c oxidase assembly;mitochondrial respiratory chain complex I assembly;mRNA binding;mRNA processing;Group I intron splicing;mitochondrion;ribonucleoprotein complex;plastid stroma;chloroplast stroma;RNA binding;chloroplast;	K27710	-	-	CRS2-associated factor 2, chloroplastic [Capsicum annuum]	PF01985.25	CRS1 / YhbY (CRM) domain	CRS2-associated factor 2, chloroplastic OS=Arabidopsis thaliana OX=3702 GN=At1g23400 PE=2 SV=1	44D62	J	CRS1_YhbY	-	-	-	-	-	-	-	-	-
ZLC03G0037450	ZLC03G0037450	2.50293	-1.74278	0.015012	0.999534	down	1.91647	4.60271	2.73754	13.5667	1.73876	12.6142	228	576	352	1870	194	1508	GO:0070009;GO:0008242;GO:0005576;GO:0008239;GO:0008236;GO:0004177;GO:0005737;GO:0003723;GO:0005634;GO:0005773;GO:0006508;GO:0004175;GO:0070062;GO:0005829;GO:0042597;GO:0042803;GO:0004252;GO:0031965;GO:0050435;GO:0005886;GO:0042802;GO:0051289;GO:0051603;GO:1904813;GO:0009507;GO:0006415;	MF;MF;CC;MF;MF;MF;CC;MF;CC;CC;BP;MF;CC;CC;CC;MF;MF;CC;BP;CC;MF;BP;BP;CC;CC;BP;	serine-type aminopeptidase activity;omega peptidase activity;extracellular region;dipeptidyl-peptidase activity;serine-type peptidase activity;aminopeptidase activity;cytoplasm;RNA binding;nucleus;vacuole;proteolysis;endopeptidase activity;extracellular exosome;cytosol;periplasmic space;protein homodimerization activity;serine-type endopeptidase activity;nuclear membrane;amyloid-beta metabolic pr…	K01303	-	-	acylamino-acid-releasing enzyme isoform X1 [Capsicum annuum]	PF19283.3	Acylamino-acid-releasing enzyme, N-terminal domain	Acylamino-acid-releasing enzyme 1 OS=Oryza sativa subsp. japonica OX=39947 GN=Os10g0415600 PE=3 SV=1	44RF2	O	Prolyl oligopeptidase family	COG1506	Dipeptidyl aminopeptidase/acylaminoacyl peptidase	E	Amino acid transport and metabolism	KOG2100	[O]	Posttranslational modification, protein turnover, chaperones;	Dipeptidyl aminopeptidase	-
ZLC05G0009800	ZLC05G0009800	0.951071	-2.29589	0.0150538	0.999534	down	0.323381	0.500052	0.489089	1.78849	0.243696	4.09342	27	43	44	168	19	326	GO:0015020;GO:0009690;GO:0010150;GO:0047807;GO:0046148;GO:0050404;GO:0080045;GO:0035251;GO:0102890;GO:0047893;GO:0047891;GO:0016758;GO:0009801;GO:0009808;GO:0010083;GO:0044238;GO:0098754;GO:0048439;GO:0005829;GO:0052638;GO:0080044;GO:0006486;GO:0050502;GO:0102956;GO:0102160;GO:0016135;GO:0047209;GO:0042178;GO:0042802;GO:0046246;GO:0010294;GO:0050284;GO:0050645;GO:0047913;GO:0016114;GO:0005737;GO:…	MF;BP;BP;MF;BP;MF;MF;MF;MF;MF;MF;MF;BP;BP;BP;BP;BP;BP;CC;MF;MF;BP;MF;MF;MF;BP;MF;BP;MF;BP;MF;MF;MF;MF;BP;CC;CC;MF;BP;BP;MF;MF;BP;BP;CC;BP;MF;BP;MF;BP;MF;MF;BP;MF;BP;MF;BP;MF;BP;BP;BP;BP;MF;MF;MF;BP;BP;BP;MF;CC;MF;BP;BP;BP;CC;BP;BP;BP;MF;BP;MF;MF;MF;MF;BP;BP;BP;BP;BP;MF;BP;MF;MF;BP;MF;BP;	glucuronosyltransferase activity;cytokinin metabolic process;leaf senescence;cytokinin 7-beta-glucosyltransferase activity;pigment biosynthetic process;zeatin O-beta-D-xylosyltransferase activity;quercetin 3'-O-glucosyltransferase activity;UDP-glucosyltransferase activity;chalcone 4'-O-glucosyltransferase activity;flavonol 3-O-glucosyltransferase activity;flavone 7-O-beta-glucosyltransferase acti…	K13495	ko00908	Zeatin biosynthesis	zeatin O-glucosyltransferase [Capsicum annuum]	PF00201.22	UDP-glucoronosyl and UDP-glucosyl transferase	Zeatin O-glucosyltransferase OS=Phaseolus lunatus OX=3884 GN=ZOG1 PE=1 SV=1	44MFV	CG	Belongs to the UDP-glycosyltransferase family	-	-	-	-	KOG1192	[GC]	Carbohydrate transport and metabolism; Energy production and conversion;	UDP-glucuronosyl and UDP-glucosyl transferase	-
ZLC08G0012760	ZLC08G0012760	2.93908	0.966915	0.0152257	0.999534	nonsig	6.79407	15.4005	7.83596	4.41019	3.95249	5.72335	315	731	388	232	170	255	GO:0102259;GO:0046485;GO:0005783;GO:0046340;GO:0019439;GO:1901600;GO:0005576;GO:2000032;GO:0005737;GO:0005811;GO:0016491;GO:0004064;GO:0009813;GO:0048530;GO:0047372;GO:0071704;GO:0045461;GO:0005634;GO:0033878;GO:0008203;GO:0033987;GO:0008126;GO:0006952;GO:0016042;GO:0106435;GO:0016829;GO:0019433;GO:0052689;GO:0017171;GO:0042301;GO:0102258;GO:0048444;GO:0034338;GO:0009939;GO:0004771;GO:0045122;GO:…	MF;BP;CC;BP;BP;BP;CC;BP;CC;CC;MF;MF;BP;BP;MF;BP;BP;CC;MF;BP;MF;MF;BP;BP;MF;MF;BP;MF;MF;MF;MF;BP;MF;BP;MF;BP;CC;MF;BP;BP;MF;MF;MF;BP;BP;BP;BP;BP;BP;CC;MF;CC;MF;CC;BP;CC;MF;BP;CC;BP;BP;MF;BP;MF;CC;BP;CC;MF;	obsolete 1,2-diacylglycerol acylhydrolase activity;ether lipid metabolic process;endoplasmic reticulum;diacylglycerol catabolic process;obsolete aromatic compound catabolic process;strigolactone metabolic process;extracellular region;regulation of secondary shoot formation;cytoplasm;lipid droplet;oxidoreductase activity;arylesterase activity;flavonoid biosynthetic process;fruit morphogenesis;mono…	-	-	-	carboxylesterase 1 [Capsicum annuum]	PF07859.17	alpha/beta hydrolase fold	Carboxylesterase 1 OS=Actinidia eriantha OX=165200 GN=CXE1 PE=1 SV=1	44MRI	V	alpha/beta hydrolase fold	COG0657	Acetyl esterase/lipase	I	Lipid transport and metabolism	KOG1515	[V]	Defense mechanisms;	Arylacetamide deacetylase	-
ZLC02G0009710	ZLC02G0009710	2.17647	1.25739	0.0152299	0.999534	up	3.96055	9.51636	4.21028	1.32261	2.03131	3.45897	339	833	384	129	161	284	GO:0005634;GO:0005783;GO:0009651;GO:0005886;	CC;CC;BP;CC;	nucleus;endoplasmic reticulum;response to salt stress;plasma membrane;	-	-	-	uncharacterized protein LOC107858923 isoform X1 [Capsicum annuum]	PF13962.10	Domain of unknown function	Ankyrin repeat-containing protein ITN1 OS=Arabidopsis thaliana OX=3702 GN=ITN1 PE=1 SV=1	44MFR	S	Conserved gene of	-	-	-	-	KOG0503	[E]	Amino acid transport and metabolism;	Asparaginase	-
ZLC06G0032000	ZLC06G0032000	2.72379	-0.938598	0.0152482	0.999534	nonsig	3.72461	5.45625	3.70375	7.44644	4.8261	10.7711	270	405	287	611	324	750	GO:0006417;GO:0042651;GO:0000373;GO:0005783;GO:0010239;GO:0005524;GO:0036002;GO:0031930;GO:0042644;GO:0080156;GO:0009534;GO:0005737;GO:0009845;GO:0006979;GO:0003723;GO:0004016;GO:0004672;GO:0009880;GO:0006397;GO:0010019;GO:0005739;GO:0045727;GO:0009793;GO:0009737;GO:0000325;GO:0045893;GO:0090615;GO:0042775;GO:0032543;GO:0008270;GO:0006412;GO:0032544;GO:0009570;GO:0009658;GO:0000963;GO:0003735;GO:…	BP;CC;BP;CC;BP;MF;MF;BP;CC;BP;CC;CC;BP;BP;MF;MF;MF;BP;BP;BP;CC;BP;BP;BP;CC;BP;BP;BP;BP;MF;BP;BP;CC;BP;BP;MF;BP;BP;BP;BP;MF;MF;MF;MF;MF;BP;CC;CC;BP;BP;BP;BP;BP;CC;	regulation of translation;thylakoid membrane;Group II intron splicing;endoplasmic reticulum;chloroplast mRNA processing;ATP binding;pre-mRNA binding;mitochondria-nucleus signaling pathway;chloroplast nucleoid;mitochondrial mRNA modification;chloroplast thylakoid;cytoplasm;seed germination;response to oxidative stress;RNA binding;adenylate cyclase activity;protein kinase activity;embryonic pattern…	-	-	-	LOW QUALITY PROTEIN: putative pentatricopeptide repeat-containing protein At1g12700, mitochondrial [Capsicum annuum]	PF13041.10	PPR repeat family	Putative pentatricopeptide repeat-containing protein At1g12700, mitochondrial OS=Arabidopsis thaliana OX=3702 GN=At1g12700 PE=3 SV=1	44S8A	S	PPR1 protein	-	-	-	-	KOG4196	[K]	Transcription;	bZIP transcription factor MafK	-
ZLC07G0027460.3	ZLC07G0027460.3	0.798738	0.9734	0.0152809	0.999534	nonsig	0.96707	0.983391	1.15868	0.609383	0.452963	0.407128	150	157	192	107	66	61	GO:0045732;GO:0008201;GO:0042981;GO:0097435;GO:0006611;GO:0035259;GO:0031048;GO:0051208;GO:0032564;GO:0051726;GO:0003723;GO:0051973;GO:0033018;GO:0005798;GO:1990913;GO:0044294;GO:0030018;GO:0043235;GO:0019887;GO:0006935;GO:0030446;GO:0006974;GO:0099503;GO:0009277;GO:0005788;GO:0060452;GO:0044183;GO:0048046;GO:0002230;GO:0071277;GO:0051087;GO:0051020;GO:1990226;GO:0009414;GO:0005829;GO:0008180;GO:…	BP;MF;BP;BP;BP;MF;BP;BP;MF;BP;MF;BP;CC;CC;CC;CC;CC;CC;MF;BP;CC;BP;CC;CC;CC;BP;MF;CC;BP;BP;MF;MF;MF;BP;CC;CC;MF;BP;CC;BP;BP;BP;BP;MF;BP;MF;CC;MF;BP;BP;BP;BP;BP;BP;BP;BP;CC;BP;BP;BP;BP;CC;BP;BP;BP;MF;BP;BP;MF;MF;BP;CC;CC;BP;MF;BP;BP;BP;CC;BP;BP;CC;BP;BP;CC;BP;BP;BP;BP;BP;MF;CC;BP;BP;BP;BP;BP;CC;MF;CC;CC;BP;BP;BP;MF;BP;BP;BP;BP;CC;MF;BP;MF;MF;BP;BP;CC;BP;CC;CC;BP;BP;CC;MF;CC;BP;BP;MF;BP;BP;BP;BP;CC;…	positive regulation of protein catabolic process;heparin binding;regulation of apoptotic process;supramolecular fiber organization;protein export from nucleus;nuclear glucocorticoid receptor binding;regulatory ncRNA-mediated heterochromatin formation;sequestering of calcium ion;dATP binding;regulation of cell cycle;RNA binding;obsolete positive regulation of telomerase activity;sarcoplasmic retic…	K04079	ko04141;ko04626	Protein processing in endoplasmic reticulum;Plant-pathogen interaction	heat shock cognate protein 80 [Capsicum annuum]	PF00183.22	Hsp90 protein	Heat shock cognate protein 80 OS=Solanum lycopersicum OX=4081 GN=HSC80 PE=2 SV=1	44J05	O	Heat shock cognate protein	COG0326	Molecular chaperone, HSP90 family	O	Posttranslational modification, protein turnover, chaperones	KOG0019	[O]	Posttranslational modification, protein turnover, chaperones;	Molecular chaperone (HSP90 family)	-
ZLC12G0004000	ZLC12G0004000	3.62918	-1.38115	0.0152999	0.999534	down	12.594	5.19175	5.38624	24.9898	10.5945	21.156	340	166	154	767	267	633	-	-	-	-	-	-	glycine-rich cell wall structural protein-like [Lycium barbarum]	-	-	-	-	-	-	-	-	-	-	-	-	-	-	-
ZLC12G0009610	ZLC12G0009610	4.08412	1.08041	0.015335	0.999534	up	28.9684	26.9849	18.9218	6.02001	9.66648	18.0273	2411	2300	1681	568	746	1442	GO:0045087;GO:0005524;GO:0090558;GO:0009751;GO:0005576;GO:0004674;GO:0005516;GO:1901001;GO:0009845;GO:0006979;GO:0060320;GO:0033612;GO:0004672;GO:0046777;GO:0004675;GO:0005634;GO:0005773;GO:1905393;GO:0009506;GO:0002229;GO:0006952;GO:0031663;GO:0052545;GO:0009787;GO:0009861;GO:0006955;GO:0009742;GO:0071446;GO:0004713;GO:0010068;GO:1900459;GO:0005829;GO:0002237;GO:0009737;GO:0002221;GO:0031625;GO:…	BP;MF;BP;BP;CC;MF;MF;BP;BP;BP;BP;MF;MF;BP;MF;CC;CC;BP;CC;BP;BP;BP;BP;BP;BP;BP;BP;BP;MF;BP;BP;CC;BP;BP;BP;MF;BP;MF;BP;BP;BP;BP;CC;MF;CC;BP;MF;BP;BP;BP;BP;BP;MF;BP;BP;BP;CC;BP;BP;BP;BP;CC;MF;BP;BP;MF;	innate immune response;ATP binding;plant epidermis development;response to salicylic acid;extracellular region;protein serine/threonine kinase activity;calmodulin binding;negative regulation of response to salt stress;seed germination;response to oxidative stress;rejection of self pollen;receptor serine/threonine kinase binding;protein kinase activity;protein autophosphorylation;transmembrane rec…	-	-	-	cysteine-rich receptor-like protein kinase 44 [Capsicum annuum]	PF07714.21	Protein tyrosine and serine/threonine kinase	Cysteine-rich receptor-like protein kinase 25 OS=Arabidopsis thaliana OX=3702 GN=CRK25 PE=3 SV=1	44P0S	T	Salt stress response/antifungal	COG0515	Serine/threonine protein kinase	T	Signal transduction mechanisms	-	-	-	-	-
ZLC02G0000280	ZLC02G0000280	4.14996	0.764627	0.0154922	0.999534	nonsig	25.4761	20.2424	22.5199	8.42304	14.6965	14.9985	3117	2538	2941	1164	1666	1766	GO:0045087;GO:0005524;GO:0005576;GO:0009751;GO:0004674;GO:0005516;GO:0060320;GO:0006979;GO:0004672;GO:0046777;GO:0004675;GO:0005634;GO:0005773;GO:0009626;GO:0009506;GO:0006952;GO:0031663;GO:0052545;GO:0009787;GO:0009861;GO:0006955;GO:0071446;GO:0004713;GO:0005829;GO:0002237;GO:0002221;GO:0009737;GO:0031625;GO:0004712;GO:0000302;GO:0045088;GO:0031349;GO:0071215;GO:0009620;GO:0106310;GO:0005886;GO:…	BP;MF;CC;BP;MF;MF;BP;BP;MF;BP;MF;CC;CC;BP;CC;BP;BP;BP;BP;BP;BP;BP;MF;CC;BP;BP;BP;MF;MF;BP;BP;BP;BP;BP;MF;CC;MF;BP;BP;BP;BP;MF;BP;BP;BP;BP;CC;BP;BP;BP;CC;MF;BP;BP;MF;	innate immune response;ATP binding;extracellular region;response to salicylic acid;protein serine/threonine kinase activity;calmodulin binding;rejection of self pollen;response to oxidative stress;protein kinase activity;protein autophosphorylation;transmembrane receptor protein serine/threonine kinase activity;nucleus;vacuole;plant-type hypersensitive response;plasmodesma;defense response;lipopo…	-	-	-	G-type lectin S-receptor-like serine/threonine-protein kinase At4g27290 isoform X1 [Capsicum annuum]	PF07714.21	Protein tyrosine and serine/threonine kinase	G-type lectin S-receptor-like serine/threonine-protein kinase At4g27290 OS=Arabidopsis thaliana OX=3702 GN=At4g27290 PE=3 SV=4	44QUH	T	Serine threonine-protein kinase	COG1639	HD-like signal output (HDOD) domain, no enzymatic activity	T	Signal transduction mechanisms	-	-	-	-	-
ZLC03G0014230	ZLC03G0014230	2.16699	1.36764	0.0155658	0.999534	up	5.72263	8.83935	3.31953	1.7097	1.57781	3.11019	181	286	112	62	47	95	GO:0005829;GO:0009737;GO:0046872;GO:0061630;GO:0009789;GO:0051865;GO:0009651;GO:0006511;GO:0004842;	CC;BP;MF;MF;BP;BP;BP;BP;MF;	cytosol;response to abscisic acid;metal ion binding;ubiquitin protein ligase activity;positive regulation of abscisic acid-activated signaling pathway;protein autoubiquitination;response to salt stress;ubiquitin-dependent protein catabolic process;ubiquitin-protein transferase activity;	-	-	-	E3 ubiquitin-protein ligase AIRP2 [Capsicum annuum]	PF13920.10	Zinc finger, C3HC4 type (RING finger)	E3 ubiquitin-protein ligase AIRP2 OS=Arabidopsis thaliana OX=3702 GN=AIRP2 PE=1 SV=1	44CSH	O	Ring finger domain	-	-	-	-	KOG1039	[O]	Posttranslational modification, protein turnover, chaperones;	Predicted E3 ubiquitin ligase	-
ZLC03G0037590	ZLC03G0037590	3.24278	-1.06761	0.0155809	0.999534	down	6.45321	5.64542	6.38841	9.22851	8.61799	18.9862	177	158	186	286	218	498	GO:0031969;GO:0009535;GO:0009536;GO:0006979;GO:0009507;	CC;CC;CC;BP;CC;	chloroplast membrane;chloroplast thylakoid membrane;plastid;response to oxidative stress;chloroplast;	-	-	-	photosynthetic NDH subunit of subcomplex B 5, chloroplastic [Capsicum annuum]	PF15989.9	Domain of unknown function (DUF4768)	Photosynthetic NDH subunit of subcomplex B 5, chloroplastic OS=Arabidopsis thaliana OX=3702 GN=PNSB5 PE=1 SV=1	44GSA	-	-	-	-	-	-	-	-	-	-	-
ZLC07G0012090	ZLC07G0012090	6.48478	-0.918552	0.0156315	0.999534	nonsig	75.0078	76.5619	55.3962	174.191	72.9542	118.8	3150	3293	2483	8289	2839	4794	GO:0005576;GO:0009654;GO:0005509;GO:0009534;GO:0019898;GO:0015979;GO:0008266;GO:0009579;GO:0048046;GO:0005777;GO:0031977;GO:0009570;GO:0019684;GO:0009543;GO:0009507;GO:1901149;GO:0043167;GO:0003729;GO:0009535;GO:0009941;GO:0019904;	CC;CC;MF;CC;CC;BP;MF;CC;CC;CC;CC;CC;BP;CC;CC;MF;MF;MF;CC;CC;MF;	extracellular region;photosystem II oxygen evolving complex;calcium ion binding;chloroplast thylakoid;extrinsic component of membrane;photosynthesis;poly(U) RNA binding;thylakoid;apoplast;peroxisome;thylakoid lumen;chloroplast stroma;photosynthesis, light reaction;chloroplast thylakoid lumen;chloroplast;salicylic acid binding;ion binding;mRNA binding;chloroplast thylakoid membrane;chloroplast env…	K02717	ko00195	Photosynthesis	oxygen-evolving enhancer protein 2, chloroplastic [Capsicum annuum]	PF01789.20	PsbP	Oxygen-evolving enhancer protein 2, chloroplastic OS=Solanum lycopersicum OX=4081 GN=PSBP PE=2 SV=1	44GN5	C	Oxygen-evolving enhancer protein	COG5730	Photosystem II reaction center protein P, PsbP	C	Energy production and conversion	-	-	-	-	-
ZLC01G0006120	ZLC01G0006120	3.63958	-1.2229	0.0156331	0.999534	down	7.97553	9.5953	7.21601	18.0981	7.37431	28.9892	403	496	389	1035	345	1405	-	-	-	-	-	-	uncharacterized protein LOC107867216 [Capsicum annuum]	PF18833.5	Tetratricopeptide repeat	-	44DCT	-	-	-	-	-	-	-	-	-	-	-
ZLC01G0017020	ZLC01G0017020	7.71324	-1.1356	0.0157032	0.999534	down	115.368	214.539	154.031	538.878	182.479	220.741	14536	26640	20338	78553	20876	26605	GO:0051120;GO:0055093;GO:0009901;GO:0042383;GO:0005856;GO:0019395;GO:1901753;GO:0006633;GO:0010628;GO:0005811;GO:0009898;GO:0031408;GO:0042759;GO:0051122;GO:0030282;GO:0045907;GO:0005635;GO:0008299;GO:0036403;GO:0001937;GO:0061045;GO:0042554;GO:0034116;GO:0071277;GO:0005829;GO:1903671;GO:1900407;GO:0005615;GO:0006665;GO:0047977;GO:0035360;GO:0016702;GO:0009535;GO:0016525;GO:0006915;GO:0106014;GO:…	MF;BP;BP;CC;CC;BP;BP;BP;BP;CC;CC;BP;BP;BP;BP;BP;CC;BP;MF;BP;BP;BP;BP;BP;CC;BP;BP;CC;BP;MF;BP;MF;CC;BP;BP;BP;BP;BP;BP;BP;BP;BP;CC;CC;BP;BP;CC;CC;BP;BP;BP;BP;BP;BP;CC;BP;BP;BP;BP;MF;BP;CC;MF;MF;MF;BP;MF;BP;BP;MF;MF;BP;BP;BP;BP;BP;BP;BP;BP;BP;BP;CC;MF;BP;MF;BP;BP;CC;CC;BP;BP;BP;BP;MF;BP;MF;MF;BP;BP;BP;BP;BP;BP;BP;MF;BP;BP;BP;BP;BP;CC;BP;BP;CC;BP;CC;BP;CC;BP;MF;MF;MF;BP;BP;MF;MF;CC;BP;CC;BP;BP;BP;BP;…	hepoxilin A3 synthase activity;response to hyperoxia;anther dehiscence;sarcolemma;cytoskeleton;fatty acid oxidation;leukotriene A4 biosynthetic process;fatty acid biosynthetic process;positive regulation of gene expression;lipid droplet;cytoplasmic side of plasma membrane;oxylipin biosynthetic process;long-chain fatty acid biosynthetic process;hepoxilin biosynthetic process;bone mineralization;po…	K00454	ko00592;ko01100;ko01110;ko00591	alpha-Linolenic acid metabolism;Metabolic pathways;Biosynthesis of secondary metabolites;Linoleic acid metabolism	linoleate 13S-lipoxygenase 2-1, chloroplastic [Capsicum annuum]	PF00305.23	Lipoxygenase	Linoleate 13S-lipoxygenase 2-1, chloroplastic OS=Solanum tuberosum OX=4113 GN=LOX2.1 PE=1 SV=1	44Q4G	E	Plant lipoxygenase may be involved in a number of diverse aspects of plant physiology including growth and development, pest resistance, and senescence or responses to wounding	-	-	-	-	-	-	-	-	-
ZLC01G0004110	ZLC01G0004110	6.69147	1.1318	0.0157608	0.999534	up	84.6945	264.567	171.108	66.6278	42.0432	105.915	2996	9615	6453	2647	1376	3718	GO:0009615;GO:0005783;GO:0005524;GO:0005576;GO:0009751;GO:0005737;GO:1904550;GO:0009753;GO:0031640;GO:0004672;GO:0004675;GO:0005634;GO:0005773;GO:0009723;GO:0031982;GO:0009859;GO:0009506;GO:0042973;GO:0006952;GO:0005739;GO:0099503;GO:0031410;GO:0048046;GO:0016798;GO:0070505;GO:0004867;GO:0009627;GO:0000325;GO:0009737;GO:0043678;GO:0009846;GO:0009620;GO:0009607;GO:0008152;GO:0070645;GO:0106310;GO:…	BP;CC;MF;CC;BP;CC;BP;BP;BP;MF;MF;CC;CC;BP;CC;BP;CC;MF;BP;CC;CC;CC;CC;MF;CC;MF;BP;CC;BP;CC;BP;BP;BP;BP;CC;MF;BP;CC;MF;BP;BP;CC;BP;BP;MF;BP;CC;BP;MF;MF;BP;CC;CC;	response to virus;endoplasmic reticulum;ATP binding;extracellular region;response to salicylic acid;cytoplasm;response to arachidonate;response to jasmonic acid;killing of cells of another organism;protein kinase activity;transmembrane receptor protein serine/threonine kinase activity;nucleus;vacuole;response to ethylene;vesicle;pollen hydration;plasmodesma;glucan endo-1,3-beta-D-glucosidase acti…	-	-	-	osmotin-like protein OSML13 precursor [Capsicum annuum]	PF00314.21	Thaumatin family	Osmotin-like protein TPM-1 OS=Solanum lycopersicum OX=4081 GN=TPM-1 PE=2 SV=2	44R6U	O	killing of cells of other organism	-	-	-	-	-	-	-	-	-
ZLC09G0002350	ZLC09G0002350	1.45999	-2.23731	0.0157674	0.999534	down	0.87226	1.28792	0.458975	5.38387	0.634281	5.64878	29	44	16	199	20	177	GO:0042631;GO:0042651;GO:0046872;GO:0009645;GO:0010119;GO:0009782;GO:0009534;GO:0010196;GO:0009416;GO:0015979;GO:0009579;GO:0005634;GO:0010218;GO:0005739;GO:0090333;GO:0009269;GO:0048046;GO:0009517;GO:0005829;GO:0009737;GO:0000325;GO:0009765;GO:0031409;GO:0042803;GO:0071215;GO:0010114;GO:0005886;GO:0080183;GO:0009507;GO:0010207;GO:0009522;GO:0009409;GO:0003729;GO:0009644;GO:0009523;GO:0009768;GO:…	BP;CC;MF;BP;BP;CC;CC;BP;BP;BP;CC;CC;BP;CC;BP;BP;CC;CC;CC;BP;CC;BP;MF;MF;BP;BP;CC;BP;CC;BP;CC;BP;MF;BP;CC;BP;CC;CC;CC;BP;CC;CC;BP;CC;MF;CC;BP;BP;MF;	cellular response to water deprivation;thylakoid membrane;metal ion binding;response to low light intensity stimulus;regulation of stomatal movement;photosystem I antenna complex;chloroplast thylakoid;nonphotochemical quenching;response to light stimulus;photosynthesis;thylakoid;nucleus;response to far red light;mitochondrion;regulation of stomatal closure;response to desiccation;apoplast;PSII as…	K08908	ko00196;ko01100	Photosynthesis - antenna proteins;Metabolic pathways	photosystem I chlorophyll a/b-binding protein 6, chloroplastic [Capsicum annuum]	PF00504.25	Chlorophyll A-B binding protein	Photosystem I chlorophyll a/b-binding protein 6, chloroplastic OS=Arabidopsis thaliana OX=3702 GN=LHCA6 PE=1 SV=1	44EDD	P	The light-harvesting complex (LHC) functions as a light receptor, it captures and delivers excitation energy to photosystems with which it is closely associated	-	-	-	-	-	-	-	-	-
ZLC04G0003140	ZLC04G0003140	5.62905	-1.97895	0.0157875	0.999534	down	15.5241	65.4017	25.4619	241.106	16.7677	116.629	907	3909	1586	15944	907	6540	GO:0016567;GO:0050832;GO:0030891;GO:0005634;GO:0004518;	BP;BP;CC;CC;MF;	protein ubiquitination;defense response to fungus;VCB complex;nucleus;nuclease activity;	-	-	-	bifunctional nuclease 2 isoform X2 [Capsicum annuum]	PF02577.18	Bifunctional nuclease domain	Bifunctional nuclease 2 OS=Arabidopsis thaliana OX=3702 GN=BBD2 PE=2 SV=1	44GTQ	S	Bifunctional nuclease	COG1259	Bifunctional DNase/RNase	R	General function prediction only	-	-	-	-	-
ZLC01G0004210	ZLC01G0004210	4.353	-3.40103	0.0159922	0.999534	down	3.03888	25.2775	6.01821	233.41	4.10808	80.6583	78	662	165	6756	98	1980	GO:0005886;	CC;	plasma membrane;	-	-	-	CASP-like protein 4A4 [Capsicum annuum]	PF04535.16	Casparian strip membrane protein domain	CASP-like protein 4A4 OS=Arabidopsis thaliana OX=3702 GN=At4g11655 PE=2 SV=1	44TKR	S	Belongs to the Casparian strip membrane proteins (CASP) family	-	-	-	-	-	-	-	-	-
ZLC11G0023720	ZLC11G0023720	6.98724	0.621246	0.0161904	0.999534	nonsig	182.836	127.583	172.418	104.624	97.2992	96.9915	13708	9814	13873	8886	6710	6952	-	-	-	-	-	-	uncharacterized protein LOC107848457 [Capsicum annuum]	PF06880.15	Protein of unknown function (DUF1262)	-	44DSN	S	Protein of unknown function (DUF1262)	-	-	-	-	-	-	-	-	-
ZLC08G0027820	ZLC08G0027820	2.16224	-1.46315	0.0162429	0.999534	down	1.28264	3.40682	2.26327	9.5457	2.84393	5.04398	67	183	127	565	138	253	-	-	-	-	-	-	uncharacterized protein LOC107840534 [Capsicum annuum]	PF01190.21	Pollen protein Ole e 1 like	-	44MXM	J	Amidase	-	-	-	-	-	-	-	-	-
ZLC12G0003420	ZLC12G0003420	1.90013	-1.74341	0.0163539	0.999534	down	0.728298	2.60567	1.70866	8.06722	1.67974	5.59244	39	143	98	487	83	287	GO:0005829;GO:0009626;GO:0002237;GO:0006468;GO:0034051;GO:0009624;GO:0016020;GO:0019897;GO:0012505;GO:0005886;GO:0042742;	CC;BP;BP;BP;BP;BP;CC;CC;CC;CC;BP;	cytosol;plant-type hypersensitive response;response to molecule of bacterial origin;protein phosphorylation;negative regulation of plant-type hypersensitive response;response to nematode;membrane;extrinsic component of plasma membrane;endomembrane system;plasma membrane;defense response to bacterium;	K13456	ko04626	Plant-pathogen interaction	RPM1-interacting protein 4 isoform X2 [Capsicum annuum]	PF05627.15	Cleavage site for pathogenic type III effector avirulence factor Avr	RPM1-interacting protein 4 OS=Arabidopsis thaliana OX=3702 GN=RIN4 PE=1 SV=1	44JBC	S	Cleavage site for pathogenic type III effector avirulence factor Avr	-	-	-	-	-	-	-	-	-
ZLC02G0009610.2	ZLC02G0009610.2	0.736287	-1.29399	0.0163721	0.999534	down	0.534412	0.363492	0.374244	0.524799	1.46257	0.979738	138	96	103	154	350	243	GO:1905475;GO:0015031;GO:0086014;GO:0007283;GO:0045477;GO:0003682;GO:0006998;GO:0006406;GO:0030717;GO:0005737;GO:1905938;GO:0005643;GO:0036228;GO:0005694;GO:0005634;GO:0009506;GO:0044611;GO:0048477;GO:0005635;GO:0007140;GO:0051028;GO:1905879;GO:0035220;GO:0000972;GO:0035196;GO:0001555;GO:0017056;GO:0005829;GO:0034399;GO:0042307;GO:0007015;GO:0001654;GO:0006405;GO:0006606;GO:0031965;GO:0007303;GO:…	BP;BP;BP;BP;BP;MF;BP;BP;BP;CC;BP;CC;BP;CC;CC;CC;CC;BP;CC;BP;BP;BP;BP;BP;BP;BP;MF;CC;CC;BP;BP;BP;BP;BP;CC;BP;CC;BP;BP;BP;BP;CC;CC;BP;BP;	regulation of protein localization to membrane;protein transport;atrial cardiac muscle cell action potential;spermatogenesis;regulation of nurse cell apoptotic process;chromatin binding;nuclear envelope organization;mRNA export from nucleus;oocyte karyosome formation;cytoplasm;positive regulation of germ cell proliferation;nuclear pore;protein localization to nuclear inner membrane;chromosome;nuc…	K14312	ko03013	Nucleocytoplasmic transport	nuclear pore complex protein NUP155 [Capsicum annuum]	PF08801.15	Nup133 N terminal like	Nuclear pore complex protein NUP155 OS=Arabidopsis thaliana OX=3702 GN=NUP155 PE=1 SV=1	44H7T	UY	Nup133 N terminal like	-	-	-	-	KOG1900	[YU]	Nuclear structure; Intracellular trafficking, secretion, and vesicular transport;	Nuclear pore complex, Nup155 component (D Nup154, sc Nup157/Nup170)	-
ZLC11G0015370	ZLC11G0015370	1.72823	1.32826	0.0164099	0.999534	up	2.71928	2.55446	6.12972	1.43237	1.36941	1.43509	109	105	261	65	51	55	GO:0009505;GO:0030476;GO:0009645;GO:0009835;GO:0098552;GO:0031505;GO:0005576;GO:0010154;GO:0009612;GO:0005737;GO:0071370;GO:0080086;GO:0000324;GO:0010087;GO:0010218;GO:0009506;GO:0042546;GO:2000899;GO:0051301;GO:0048573;GO:0042545;GO:0099503;GO:0080022;GO:0009832;GO:0009834;GO:0009277;GO:0004553;GO:0016998;GO:0048046;GO:0071365;GO:0070726;GO:0000131;GO:0071555;GO:0016762;GO:0009414;GO:0042972;GO:…	CC;BP;BP;BP;CC;BP;CC;BP;BP;CC;BP;BP;CC;BP;BP;CC;BP;BP;BP;BP;BP;CC;BP;BP;BP;CC;MF;BP;CC;BP;BP;CC;BP;MF;BP;MF;BP;BP;BP;MF;BP;MF;CC;CC;BP;BP;CC;BP;BP;MF;BP;BP;BP;BP;BP;CC;MF;BP;CC;MF;BP;	plant-type cell wall;ascospore wall assembly;response to low light intensity stimulus;fruit ripening;side of membrane;fungal-type cell wall organization;extracellular region;fruit development;response to mechanical stimulus;cytoplasm;cellular response to gibberellin stimulus;stamen filament development;fungal-type vacuole;phloem or xylem histogenesis;response to far red light;plasmodesma;cell wal…	K08235	-	-	probable xyloglucan endotransglucosylase/hydrolase protein 33 [Capsicum annuum]	PF00722.25	Glycosyl hydrolases family 16	Probable xyloglucan endotransglucosylase/hydrolase protein 33 OS=Arabidopsis thaliana OX=3702 GN=XTH33 PE=1 SV=2	44R7Y	G	Catalyzes xyloglucan endohydrolysis (XEH) and or endotransglycosylation (XET). Cleaves and religates xyloglucan polymers, an essential constituent of the primary cell wall, and thereby participates in cell wall construction of growing tissues	COG3306	Glycosyltransferase involved in LPS biosynthesis, GR25 family	M	Cell wall/membrane/envelope biogenesis	-	-	-	-	-
ZLC10G0021820	ZLC10G0021820	5.48701	-1.43166	0.0166088	0.999534	down	31.1385	17.277	44.231	143.466	48.9436	41.4531	1035	588	1569	5403	1508	1324	GO:0005783;GO:0009751;GO:0005576;GO:0004869;GO:0005773;GO:0042542;GO:0006952;GO:0010466;GO:0099503;GO:0019828;GO:0048046;GO:0004867;GO:0002237;GO:0004866;GO:0009610;GO:0009624;GO:0009611;GO:0005615;GO:0009625;GO:0015066;GO:0002238;GO:0030414;GO:0090729;GO:0030246;GO:0036377;GO:0005739;GO:0042742;GO:0012501;	CC;BP;CC;MF;CC;BP;BP;BP;CC;MF;CC;MF;BP;MF;BP;BP;BP;CC;BP;MF;BP;MF;MF;MF;BP;CC;BP;BP;	endoplasmic reticulum;response to salicylic acid;extracellular region;cysteine-type endopeptidase inhibitor activity;vacuole;response to hydrogen peroxide;defense response;negative regulation of peptidase activity;secretory vesicle;aspartic-type endopeptidase inhibitor activity;apoplast;serine-type endopeptidase inhibitor activity;response to molecule of bacterial origin;endopeptidase inhibitor a…	-	-	-	miraculin [Capsicum annuum]	PF00197.22	Trypsin and protease inhibitor	Miraculin OS=Synsepalum dulcificum OX=3743 PE=1 SV=3	44RHK	S	Soybean trypsin inhibitor (Kunitz) family of protease inhibitors	-	-	-	-	-	-	-	-	-
ZLC05G0020160	ZLC05G0020160	2.94393	0.755416	0.0166173	0.999534	nonsig	7.70463	7.53846	11.9399	4.55842	5.72995	4.77092	566	567	935	379	390	337	GO:0015020;GO:0010150;GO:0009690;GO:0047792;GO:0047807;GO:0080045;GO:0035251;GO:0052641;GO:0047893;GO:0047891;GO:0009801;GO:0016758;GO:0070301;GO:0098754;GO:0005829;GO:0052638;GO:0080044;GO:0050502;GO:0080002;GO:0042178;GO:0042802;GO:0008202;GO:0010294;GO:0050284;GO:0050645;GO:0047913;GO:0016114;GO:0005737;GO:0071475;GO:0005634;GO:0010132;GO:0009636;GO:0050004;GO:0080043;GO:0005789;GO:0102202;GO:…	MF;BP;BP;MF;MF;MF;MF;MF;MF;MF;BP;MF;BP;BP;CC;MF;MF;MF;MF;BP;MF;BP;MF;MF;MF;MF;BP;CC;BP;CC;BP;BP;MF;MF;CC;MF;BP;BP;CC;MF;MF;BP;MF;BP;MF;MF;BP;MF;MF;BP;MF;BP;BP;MF;MF;MF;BP;BP;MF;CC;MF;BP;CC;BP;BP;CC;BP;BP;BP;MF;MF;BP;MF;MF;MF;MF;BP;MF;BP;BP;BP;BP;MF;BP;BP;BP;MF;MF;BP;MF;MF;BP;	glucuronosyltransferase activity;leaf senescence;cytokinin metabolic process;cyanohydrin beta-glucosyltransferase activity;cytokinin 7-beta-glucosyltransferase activity;quercetin 3'-O-glucosyltransferase activity;UDP-glucosyltransferase activity;benzoic acid glucosyltransferase activity;flavonol 3-O-glucosyltransferase activity;flavone 7-O-beta-glucosyltransferase activity;cinnamic acid ester met…	-	-	-	7-deoxyloganetic acid glucosyl transferase [Capsicum annuum]	PF00201.22	UDP-glucoronosyl and UDP-glucosyl transferase	7-deoxyloganetic acid glucosyl transferase OS=Catharanthus roseus OX=4058 GN=7DLGT PE=1 SV=1	44F29	CG	7-deoxyloganetic acid glucosyltransferase-like	COG1819	UDP:flavonoid glycosyltransferase YjiC, YdhE family	G	Carbohydrate transport and metabolism	KOG1192	[GC]	Carbohydrate transport and metabolism; Energy production and conversion;	UDP-glucuronosyl and UDP-glucosyl transferase	-
ZLC06G0033090	ZLC06G0033090	1.81459	0.614762	0.0166334	0.999534	nonsig	3.26634	3.39538	2.94984	1.65534	2.32734	1.89484	684	728	659	393	452	382	GO:0046872;GO:0032197;GO:0009036;GO:0090304;GO:0006313;GO:0003824;GO:0004519;GO:0003723;GO:0003964;GO:0006310;	MF;BP;MF;BP;BP;MF;MF;MF;MF;BP;	metal ion binding;retrotransposition;type II site-specific deoxyribonuclease activity;nucleic acid metabolic process;DNA transposition;catalytic activity;endonuclease activity;RNA binding;RNA-directed DNA polymerase activity;DNA recombination;	-	-	-	uncharacterized protein LOC132613816 isoform X1 [Lycium barbarum]	PF00078.31	Reverse transcriptase (RNA-dependent DNA polymerase)	LINE-1 retrotransposable element ORF2 protein OS=Homo sapiens OX=9606 PE=1 SV=1	44SCN	S	Reverse transcriptase (RNA-dependent DNA polymerase)	COG3344	Retron-type reverse transcriptase	X	Mobilome: prophages, transposons	KOG1074	[K]	Transcription;	Transcriptional repressor SALM	-
ZLC03G0045540	ZLC03G0045540	4.80313	-0.423571	0.0166666	0.999534	nonsig	21.6084	22.4476	28.0916	30.1659	29.5079	31.2917	3755	3985	5124	5888	4703	5138	GO:0043895;GO:0046872;GO:0102219;GO:0006094;GO:0005524;GO:0005576;GO:0102217;GO:0102216;GO:0046777;GO:0005739;GO:0019200;GO:0004556;GO:0005983;GO:0008986;GO:0009610;GO:0005982;GO:2001070;GO:0004673;GO:0009570;GO:0006090;GO:0016301;GO:0016310;GO:0003729;GO:0005975;GO:0009941;GO:0009536;GO:0102218;GO:0050521;GO:0051752;GO:0009631;GO:0009507;	MF;MF;MF;BP;MF;CC;MF;MF;BP;CC;MF;MF;BP;MF;BP;BP;MF;MF;CC;BP;MF;BP;MF;BP;CC;CC;MF;MF;MF;BP;CC;	cyclomaltodextrin glucanotransferase activity;metal ion binding;obsolete phosphogluco-amylopectin water dikinase activity;gluconeogenesis;ATP binding;extracellular region;obsolete 6-phosphoglucan, water dikinase activity;obsolete maltodextrin water dikinase;protein autophosphorylation;mitochondrion;carbohydrate kinase activity;alpha-amylase activity;starch catabolic process;pyruvate, water dikina…	K15535	-	-	phosphoglucan, water dikinase, chloroplastic [Capsicum annuum]	PF01326.23	Pyruvate phosphate dikinase, AMP/ATP-binding domain	Phosphoglucan, water dikinase, chloroplastic OS=Arabidopsis thaliana OX=3702 GN=GWD3 PE=1 SV=1	44CXF	G	water dikinase	COG0574	Phosphoenolpyruvate synthase/pyruvate phosphate dikinase	G	Carbohydrate transport and metabolism	-	-	-	-	-
ZLC02G0016160	ZLC02G0016160	0.520432	-2.39297	0.0169671	0.999534	down	0.115999	0.331316	0.029099	0.817909	0.649004	0.900193	8	21	2	57	37	53	GO:0048449;GO:0010150;GO:0046340;GO:0052651;GO:0047714;GO:0005576;GO:0052740;GO:0030600;GO:0008970;GO:0005737;GO:0005811;GO:0009695;GO:0102549;GO:0047372;GO:0071493;GO:0016042;GO:0005739;GO:0019433;GO:0010187;GO:0005829;GO:0010027;GO:0010582;GO:0030308;GO:0004806;GO:0019915;GO:0009570;GO:0005886;GO:0004620;GO:0009611;GO:0006629;GO:0050832;GO:0003729;GO:0009650;GO:0016787;GO:0010287;GO:0052739;GO:…	BP;BP;BP;BP;MF;CC;MF;MF;MF;CC;CC;BP;MF;MF;BP;BP;CC;BP;BP;CC;BP;BP;BP;MF;BP;CC;CC;MF;BP;BP;BP;MF;BP;MF;CC;MF;BP;CC;	floral organ formation;leaf senescence;diacylglycerol catabolic process;monoacylglycerol catabolic process;galactolipase activity;extracellular region;obsolete 1-acyl-2-lysophosphatidylserine acylhydrolase activity;feruloyl esterase activity;phospholipase A1 activity;cytoplasm;lipid droplet;jasmonic acid biosynthetic process;obsolete 1-18:1-2-16:0-monogalactosyldiacylglycerol lipase activity;mono…	-	-	-	phospholipase A1-II 1-like [Lycium barbarum]	PF01764.29	Lipase (class 3)	Phospholipase A1-II 1 OS=Oryza sativa subsp. japonica OX=39947 GN=Os01g0651100 PE=3 SV=2	44PK7	I	Triacylglycerol lipase	COG3675	Predicted lipase	I	Lipid transport and metabolism	KOG4569	[I]	Lipid transport and metabolism;	Predicted lipase	-
ZLC08G0000130	ZLC08G0000130	5.8327	0.345589	0.0170124	0.999534	nonsig	55.4363	71.2177	66.8683	48.3271	47.7794	50.4896	2319	3059	2990	2287	1859	1831	-	-	-	-	-	-	uncharacterized protein LOC107880058 [Capsicum annuum]	PF07797.18	Protein of unknown function (DUF1639)	-	44J9T	S	Protein of unknown function (DUF1639)	-	-	-	-	-	-	-	-	-
ZLC02G0018350	ZLC02G0018350	5.11059	-0.820138	0.0172183	0.999534	nonsig	22.1461	31.9542	27.0461	63.6883	30.4873	38.0315	1450	2142	1889	4722	1849	2391	GO:0005634;GO:0000325;GO:0005774;GO:0071456;	CC;CC;CC;BP;	nucleus;plant-type vacuole;vacuolar membrane;cellular response to hypoxia;	-	-	-	CBS domain-containing protein CBSX5 [Capsicum annuum]	PF00571.32	CBS domain	CBS domain-containing protein CBSX5 OS=Arabidopsis thaliana OX=3702 GN=CBSX5 PE=2 SV=2	44F2G	S	CBS domain-containing protein	-	-	-	-	-	-	-	-	-
ZLC03G0001220	ZLC03G0001220	2.14368	0.619896	0.0173094	0.999534	nonsig	3.33656	4.87874	5.02335	2.73535	2.70797	2.50061	342	516	554	321	259	249	GO:0015031;GO:0005856;GO:1903533;GO:0009789;GO:0085042;GO:0005576;GO:0009630;GO:0006893;GO:0009609;GO:0000145;GO:0060178;GO:1901332;GO:0005737;GO:0007266;GO:0045335;GO:0007269;GO:0010015;GO:0016241;GO:0005634;GO:0031982;GO:0000281;GO:0031267;GO:0043621;GO:0006952;GO:0090543;GO:0042545;GO:0005815;GO:0012505;GO:0009734;GO:0031410;GO:0009524;GO:0070062;GO:0090333;GO:0006955;GO:0005546;GO:0090406;GO:…	BP;CC;BP;BP;CC;CC;BP;BP;BP;CC;BP;BP;CC;BP;CC;BP;BP;BP;CC;CC;BP;MF;MF;BP;CC;BP;CC;CC;BP;CC;CC;CC;BP;BP;MF;CC;BP;MF;BP;BP;CC;CC;BP;BP;BP;BP;BP;BP;CC;BP;BP;BP;BP;BP;CC;BP;BP;CC;BP;BP;CC;BP;BP;BP;BP;CC;CC;BP;BP;CC;BP;BP;BP;BP;BP;BP;BP;	protein transport;cytoskeleton;regulation of protein targeting;positive regulation of abscisic acid-activated signaling pathway;periarbuscular membrane;extracellular region;gravitropism;Golgi to plasma membrane transport;response to symbiotic bacterium;exocyst;regulation of exocyst localization;negative regulation of lateral root development;cytoplasm;Rho protein signal transduction;phagocytic ve…	K07195	-	-	exocyst complex component EXO70A1 [Capsicum annuum]	PF03081.19	Exo70 exocyst complex subunit C-terminal	Exocyst complex component EXO70A1 OS=Arabidopsis thaliana OX=3702 GN=EXO70A1 PE=1 SV=1	44PY9	U	Exocyst complex component EXO70A1-like	-	-	-	-	KOG2344	[U]	Intracellular trafficking, secretion, and vesicular transport;	Exocyst component protein and related proteins	-
ZLC04G0014760	ZLC04G0014760	4.19531	0.801779	0.0174351	0.999534	nonsig	29.8444	18.5639	22.8025	12.4304	15.4131	10.9383	2135	1360	1741	1008	1022	752	GO:0035992;GO:0080132;GO:1903604;GO:0010628;GO:0051777;GO:0007417;GO:0102290;GO:0031408;GO:0031016;GO:0000038;GO:0102557;GO:0032305;GO:0007140;GO:0048701;GO:0046345;GO:0009414;GO:0009687;GO:0021661;GO:0050604;GO:0102734;GO:0030326;GO:0008217;GO:0010114;GO:0048838;GO:0001768;GO:0016135;GO:0009741;GO:0048366;GO:0010268;GO:0048657;GO:0033189;GO:0071299;GO:0030659;GO:0009639;GO:0004497;GO:0043231;GO:…	BP;MF;BP;BP;MF;BP;MF;BP;BP;BP;MF;BP;BP;BP;BP;BP;BP;BP;MF;MF;BP;BP;BP;BP;BP;BP;BP;BP;BP;BP;BP;BP;CC;BP;MF;CC;BP;BP;BP;CC;BP;BP;BP;BP;BP;BP;BP;BP;BP;MF;CC;BP;BP;BP;BP;BP;BP;BP;BP;BP;MF;BP;MF;MF;MF;MF;BP;BP;BP;BP;BP;CC;MF;BP;MF;BP;BP;BP;BP;BP;BP;BP;BP;BP;BP;BP;BP;MF;MF;BP;MF;BP;BP;BP;BP;BP;MF;BP;BP;BP;BP;MF;BP;MF;MF;MF;MF;BP;MF;BP;BP;MF;BP;BP;BP;MF;BP;CC;BP;BP;BP;BP;BP;BP;MF;BP;BP;BP;BP;BP;BP;CC;BP;…	tendon formation;fatty acid 2-hydroxylase activity;cytochrome metabolic process;positive regulation of gene expression;ent-kaurenoic acid monooxygenase activity;central nervous system development;obsolete beta-amyrin monooxygenase activity;oxylipin biosynthetic process;pancreas development;very long-chain fatty acid metabolic process;protopanaxadiol 6-hydroxylase activity;positive regulation of i…	-	-	-	abscisic acid 8'-hydroxylase 3 isoform X1 [Capsicum annuum]	PF00067.26	Cytochrome P450	Abscisic acid 8'-hydroxylase 3 OS=Arabidopsis thaliana OX=3702 GN=CYP707A3 PE=1 SV=1	44BP7	Q	Cytochrome p450	COG2124	Cytochrome P450	QV	-	KOG0157	[QI]	Secondary metabolites biosynthesis, transport and catabolism; Lipid transport and metabolism;	Cytochrome P450 CYP4/CYP19/CYP26 subfamilies	-
ZLC09G0002030	ZLC09G0002030	2.96846	-2.61367	0.0174866	0.999534	down	1.10734	9.58004	2.22492	40.2683	1.67817	27.9319	18	157	38	730	25	430	-	-	-	-	-	-	-	-	-	-	-	-	-	-	-	-	-	-	-	-	-	-
ZLC12G0016070	ZLC12G0016070	4.18477	-0.518256	0.0175423	0.999534	nonsig	14.1819	15.1994	15.3924	23.1828	16.4202	20.3022	1379	1514	1597	2554	1480	1897	GO:0005829;GO:0000025;GO:0016757;GO:0009501;GO:0005975;GO:2001070;GO:0006006;GO:0005980;GO:0005737;GO:0102500;GO:0000023;GO:0004134;GO:0010297;GO:0005976;GO:0005983;GO:0009507;	CC;BP;MF;CC;BP;MF;BP;BP;CC;MF;BP;MF;MF;BP;BP;CC;	cytosol;maltose catabolic process;glycosyltransferase activity;amyloplast;carbohydrate metabolic process;starch binding;glucose metabolic process;glycogen catabolic process;cytoplasm;obsolete beta-maltose 4-alpha-glucanotransferase activity;maltose metabolic process;4-alpha-glucanotransferase activity;heteropolysaccharide binding;polysaccharide metabolic process;starch catabolic process;chloropla…	K00705	ko00500;ko01110;ko01100	Starch and sucrose metabolism;Biosynthesis of secondary metabolites;Metabolic pathways	4-alpha-glucanotransferase, chloroplastic/amyloplastic [Capsicum annuum]	PF02446.21	4-alpha-glucanotransferase	4-alpha-glucanotransferase, chloroplastic/amyloplastic OS=Solanum tuberosum OX=4113 GN=DPEP PE=1 SV=1	44I4B	G	4-alpha-glucanotransferase	COG1640	4-alpha-glucanotransferase	G	Carbohydrate transport and metabolism	-	-	-	-	-
ZLC03G0038160	ZLC03G0038160	5.25013	0.374089	0.0175477	0.999534	nonsig	41.4692	47.2538	43.5988	30.083	34.6751	28.982	2276	2646	2524	1864	1751	1605	GO:0009815;GO:0010150;GO:0050590;GO:0010439;GO:0050589;GO:0046244;GO:0033761;GO:0034785;GO:0050498;GO:0052860;GO:0071732;GO:0032259;GO:0005829;GO:0009699;GO:0102803;GO:0016706;GO:0009820;GO:0102802;GO:0048366;GO:0045431;GO:1901601;GO:0009505;GO:1900366;GO:0005524;GO:0005576;GO:0102312;GO:2000032;GO:0009693;GO:0005737;GO:0009416;GO:0005634;GO:0005773;GO:0016682;GO:0007033;GO:0019761;GO:0045544;GO:…	MF;BP;MF;BP;MF;BP;MF;MF;MF;MF;BP;BP;CC;BP;MF;MF;BP;MF;BP;MF;BP;CC;BP;MF;CC;MF;BP;BP;CC;BP;CC;CC;MF;BP;BP;MF;BP;BP;BP;MF;BP;MF;BP;BP;BP;BP;BP;MF;CC;BP;BP;BP;MF;MF;BP;BP;BP;BP;CC;MF;BP;BP;BP;BP;BP;MF;CC;MF;BP;BP;BP;BP;MF;MF;MF;MF;MF;MF;MF;MF;BP;BP;BP;MF;BP;BP;BP;MF;BP;MF;BP;CC;BP;BP;	1-aminocyclopropane-1-carboxylate oxidase activity;leaf senescence;desacetoxyvindoline 4-hydroxylase activity;regulation of glucosinolate biosynthetic process;leucocyanidin oxygenase activity;salicylic acid catabolic process;mugineic-acid 3-dioxygenase activity;salicylate 5-hydroxylase activity;oxidoreductase activity, acting on paired donors, with incorporation or reduction of molecular oxygen, …	-	-	-	1-aminocyclopropane-1-carboxylate oxidase homolog [Capsicum annuum]	PF03171.24	2OG-Fe(II) oxygenase superfamily	1-aminocyclopropane-1-carboxylate oxidase homolog OS=Solanum lycopersicum OX=4081 GN=ACO3 PE=2 SV=1	3GH2V	Q	Belongs to the iron ascorbate-dependent oxidoreductase family	COG3491	Isopenicillin N synthase and related dioxygenases	Q	Secondary metabolites biosynthesis, transport and catabolism	KOG0143	[QR]	Secondary metabolites biosynthesis, transport and catabolism; General function prediction only;	Iron/ascorbate family oxidoreductases	-
ZLC03G0033370	ZLC03G0033370	4.34868	-1.47733	0.0176127	0.999534	down	8.63902	23.6881	9.16353	62.5177	17.3081	24.4326	222	625	252	1823	412	600	GO:0009505;GO:0005576;GO:0009751;GO:0005516;GO:0009534;GO:0005768;GO:0042335;GO:0031640;GO:0006649;GO:0009723;GO:0042542;GO:0009506;GO:1901957;GO:0005802;GO:0006952;GO:0090627;GO:0099503;GO:0005788;GO:0008289;GO:0048046;GO:0071555;GO:0009414;GO:0005829;GO:0009737;GO:0048316;GO:0050830;GO:0009607;GO:0005886;GO:0009611;GO:0090378;GO:0050832;GO:0006869;GO:0043245;GO:0005319;GO:0048235;GO:0016020;GO:…	CC;CC;BP;MF;CC;CC;BP;BP;BP;BP;BP;CC;BP;CC;BP;BP;CC;CC;MF;CC;BP;BP;CC;BP;BP;BP;BP;CC;BP;BP;BP;BP;CC;MF;BP;CC;MF;CC;MF;BP;BP;CC;	plant-type cell wall;extracellular region;response to salicylic acid;calmodulin binding;chloroplast thylakoid;endosome;cuticle development;killing of cells of another organism;phospholipid transfer to membrane;response to ethylene;response to hydrogen peroxide;plasmodesma;regulation of cutin biosynthetic process;trans-Golgi network;defense response;plant epidermal cell differentiation;secretory v…	-	-	-	non-specific lipid-transfer protein 1 [Capsicum annuum]	PF00234.26	Protease inhibitor/seed storage/LTP family	Non-specific lipid-transfer protein OS=Macadamia integrifolia OX=60698 GN=Mac_nsLTP PE=1 SV=1	3GK7B	G	Plant non-specific lipid-transfer proteins transfer phospholipids as well as galactolipids across membranes. May play a role in wax or cutin deposition in the cell walls of expanding epidermal cells and certain secretory tissues	-	-	-	-	-	-	-	-	-
ZLC08G0012450	ZLC08G0012450	3.60247	-1.23916	0.017614	0.999534	down	6.74594	8.69233	8.73578	24.5422	6.40913	22.2175	351	461	480	1447	308	1094	GO:0009643;GO:0005634;GO:0031676;GO:0031969;GO:0009941;GO:0009535;GO:0010196;GO:0009416;GO:0009507;	BP;CC;CC;CC;CC;CC;BP;BP;CC;	photosynthetic acclimation;nucleus;plasma membrane-derived thylakoid membrane;chloroplast membrane;chloroplast envelope;chloroplast thylakoid membrane;nonphotochemical quenching;response to light stimulus;chloroplast;	-	-	-	uncharacterized protein LOC107839476 isoform X2 [Capsicum annuum]	PF07466.15	Protein of unknown function (DUF1517)	FLUCTUATING-LIGHT-ACCLIMATION protein 1, chloroplastic OS=Arabidopsis thaliana OX=3702 GN=FLAP1 PE=1 SV=1	44DJ4	S	Protein of unknown function (DUF1517)	COG4371	Uncharacterized membrane protein	S	Function unknown	-	-	-	-	-
ZLC07G0023790	ZLC07G0023790	1.2754	-2.05427	0.0176259	0.999534	down	0.278029	1.49578	0.573147	3.82426	0.513764	4.49021	42	227	91	640	71	637	GO:0035249;GO:0090594;GO:0003723;GO:1905448;GO:0032869;GO:0006351;GO:0030517;GO:1902803;GO:0048229;GO:0006974;GO:0002039;GO:1905806;GO:0090166;GO:0006468;GO:0000978;GO:0046686;GO:0048709;GO:0098793;GO:0016533;GO:1900430;GO:0050821;GO:0031100;GO:0003682;GO:0005737;GO:0001934;GO:0008285;GO:1903421;GO:0007165;GO:0030951;GO:0008092;GO:0070062;GO:0042795;GO:0097124;GO:0048812;GO:0009793;GO:0042307;GO:…	BP;BP;MF;BP;BP;BP;BP;BP;BP;BP;MF;BP;BP;BP;MF;BP;BP;CC;CC;BP;BP;BP;MF;CC;BP;BP;BP;BP;BP;MF;CC;BP;CC;BP;BP;BP;BP;BP;BP;BP;BP;BP;BP;BP;BP;BP;BP;CC;BP;BP;BP;MF;BP;BP;BP;CC;BP;BP;BP;BP;CC;BP;BP;BP;BP;BP;BP;CC;BP;BP;CC;BP;BP;BP;CC;BP;BP;BP;BP;BP;MF;BP;BP;MF;CC;BP;CC;BP;MF;CC;BP;CC;CC;MF;BP;BP;BP;BP;CC;BP;BP;BP;MF;CC;BP;BP;BP;BP;BP;BP;CC;CC;BP;CC;CC;BP;BP;MF;BP;CC;MF;BP;BP;CC;BP;BP;BP;BP;BP;MF;CC;CC;BP;…	synaptic transmission, glutamatergic;inflammatory response to wounding;RNA binding;positive regulation of mitochondrial ATP synthesis coupled electron transport;cellular response to insulin stimulus;DNA-templated transcription;negative regulation of axon extension;regulation of synaptic vesicle transport;gametophyte development;DNA damage response;p53 binding;regulation of synapse pruning;Golgi d…	-	-	-	probable serine/threonine-protein kinase At1g54610 [Capsicum annuum]	PF00069.29	Protein kinase domain	Probable serine/threonine-protein kinase At1g09600 OS=Arabidopsis thaliana OX=3702 GN=At1g09600 PE=3 SV=1	44HCC	T	Serine/Threonine protein kinases, catalytic domain	COG3064	Membrane protein TolA involved in colicin uptake	M	Cell wall/membrane/envelope biogenesis	KOG0600	[D]	Cell cycle control, cell division, chromosome partitioning;	Cdc2-related protein kinase	-
ZLC03G0018470	ZLC03G0018470	3.95294	-1.20496	0.0178265	0.999534	down	9.47568	16.8041	5.56952	24.5837	13.0601	30.2997	328	596	206	964	419	1008	GO:0009611;GO:0010206;GO:0005634;GO:0009579;GO:0010207;GO:0031969;GO:0098572;GO:0009523;GO:0009575;GO:0009644;GO:0009941;GO:0009535;GO:0009534;GO:0009416;GO:0009570;GO:0005506;GO:0015979;GO:0009507;	BP;BP;CC;CC;BP;CC;CC;CC;CC;BP;CC;CC;CC;BP;CC;MF;BP;CC;	response to wounding;photosystem II repair;nucleus;thylakoid;photosystem II assembly;chloroplast membrane;stromal side of plastid thylakoid membrane;photosystem II;chromoplast stroma;response to high light intensity;chloroplast envelope;chloroplast thylakoid membrane;chloroplast thylakoid;response to light stimulus;chloroplast stroma;iron ion binding;photosynthesis;chloroplast;	-	-	-	uncharacterized protein LOC107862959 [Capsicum annuum]	PF00595.28	PDZ domain	Protein MET1, chloroplastic OS=Arabidopsis thaliana OX=3702 GN=MET1 PE=1 SV=1	44C2V	S	Domain present in PSD-95, Dlg, and ZO-1/2.	COG1853	FMN reductase RutF, DIM6/NTAB family	C	Energy production and conversion	-	-	-	-	-
ZLC12G0020110	ZLC12G0020110	3.51062	-0.525679	0.0179524	0.999534	nonsig	8.43946	10.1624	8.4911	9.69165	14.5233	12.2059	1732	2135	1859	2253	2761	2406	GO:0004540;GO:0046872;GO:0032197;GO:0005524;GO:0032196;GO:0071897;GO:0004190;GO:0005737;GO:0004523;GO:0042575;GO:0003723;GO:0005634;GO:0006508;GO:0003676;GO:0008270;GO:0004519;GO:0008233;GO:0006310;GO:0015074;GO:0000943;GO:0003887;GO:0003677;GO:0005739;GO:0003964;	MF;MF;BP;MF;BP;BP;MF;CC;MF;CC;MF;CC;BP;MF;MF;MF;MF;BP;BP;CC;MF;MF;CC;MF;	RNA nuclease activity;metal ion binding;retrotransposition;ATP binding;transposition;DNA biosynthetic process;aspartic-type endopeptidase activity;cytoplasm;RNA-DNA hybrid ribonuclease activity;DNA polymerase complex;RNA binding;nucleus;proteolysis;nucleic acid binding;zinc ion binding;endonuclease activity;peptidase activity;DNA recombination;DNA integration;retrotransposon nucleocapsid;DNA-dire…	-	-	-	uncharacterized protein LOC107019042 [Solanum pennellii]	PF07727.18	Reverse transcriptase (RNA-dependent DNA polymerase)	Retrovirus-related Pol polyprotein from transposon TNT 1-94 OS=Nicotiana tabacum OX=4097 PE=2 SV=1	44PGS	L	Reverse transcriptase (RNA-dependent DNA polymerase)	-	-	-	-	KOG0016	[I]	Lipid transport and metabolism;	Enoyl-CoA hydratase/isomerase	-
ZLC10G0010090	ZLC10G0010090	3.29118	-0.904808	0.0180944	0.999534	nonsig	8.13478	5.28847	6.6862	15.7229	8.97657	10.9458	567	378	498	1242	580	733	GO:0009505;GO:0008810;GO:0030245;GO:0030248;GO:0016162;GO:0005576;GO:0030600;GO:0005886;GO:0030247;GO:0005737;GO:0033905;GO:0031176;GO:0045493;GO:0030246;	CC;MF;BP;MF;MF;CC;MF;CC;MF;CC;MF;MF;BP;MF;	plant-type cell wall;cellulase activity;cellulose catabolic process;cellulose binding;cellulose 1,4-beta-cellobiosidase activity;extracellular region;feruloyl esterase activity;plasma membrane;polysaccharide binding;cytoplasm;xylan endo-1,3-beta-xylosidase activity;endo-1,4-beta-xylanase activity;xylan catabolic process;carbohydrate binding;	-	-	-	endo-1,4-beta-xylanase 5 [Capsicum annuum]	PF00331.24	Glycosyl hydrolase family 10	Endo-1,4-beta-xylanase 5 OS=Arabidopsis thaliana OX=3702 GN=XYN5 PE=3 SV=1	44Q31	G	Glycosyl hydrolase family 10	COG3693	Endo-1,4-beta-xylanase, GH35 family	G	Carbohydrate transport and metabolism	-	-	-	-	-
ZLC07G0006620	ZLC07G0006620	1.93717	-2.60622	0.0181287	0.999534	down	1.76246	0.313535	2.24797	18.6975	1.07127	5.55948	48	9	65	568	27	144	GO:0006417;GO:0009835;GO:0009630;GO:0009555;GO:1901332;GO:0010583;GO:0009836;GO:0006355;GO:0009753;GO:0010051;GO:0080086;GO:0005634;GO:0010218;GO:0009880;GO:0009506;GO:0010102;GO:0009734;GO:0000976;GO:1900057;GO:0009414;GO:0009793;GO:0046982;GO:0042803;GO:0009647;GO:0010114;GO:0003700;GO:0045892;GO:0010588;GO:0009611;GO:0010262;GO:0042802;GO:0009704;GO:0009911;GO:0003677;GO:0048367;GO:0009733;GO:…	BP;BP;BP;BP;BP;BP;BP;BP;BP;BP;BP;CC;BP;BP;CC;BP;BP;MF;BP;BP;BP;MF;MF;BP;BP;MF;BP;BP;BP;BP;MF;BP;BP;MF;BP;BP;BP;BP;	regulation of translation;fruit ripening;gravitropism;pollen development;negative regulation of lateral root development;response to cyclopentenone;fruit ripening, climacteric;regulation of DNA-templated transcription;response to jasmonic acid;xylem and phloem pattern formation;stamen filament development;nucleus;response to far red light;embryonic pattern specification;plasmodesma;lateral root m…	K14484	ko04075	Plant hormone signal transduction	auxin-responsive protein IAA20 [Capsicum annuum]	PF02309.20	AUX/IAA family	Auxin-responsive protein IAA29 OS=Arabidopsis thaliana OX=3702 GN=IAA29 PE=1 SV=2	44KES	K	Aux IAA proteins are short-lived transcriptional factors that function as repressors of early auxin response genes at low auxin concentrations	-	-	-	-	-	-	-	-	-
ZLC02G0024450	ZLC02G0024450	3.14154	-2.48732	0.0182802	0.999534	down	1.76801	11.2993	2.10596	38.3466	2.11141	35.4817	29	188	37	706	32	554	GO:0005874;GO:0005856;GO:0035556;GO:0005576;GO:0005516;GO:0005737;GO:0055028;GO:0005634;GO:0016604;GO:0072699;GO:0007017;GO:0042542;GO:0005876;GO:0005635;GO:0005875;GO:0051211;GO:0019722;GO:0009834;GO:0009524;GO:0090333;GO:0007105;GO:0090436;GO:0005739;GO:2000652;GO:0055074;GO:0009737;GO:0000325;GO:0010089;GO:0005886;GO:0070507;GO:2001006;GO:0009409;GO:0010091;GO:0009738;GO:0005730;GO:0016020;GO:…	CC;CC;BP;CC;MF;CC;CC;CC;CC;BP;BP;BP;CC;CC;CC;BP;BP;BP;CC;BP;BP;BP;CC;BP;BP;BP;CC;BP;CC;BP;BP;BP;BP;BP;CC;CC;CC;BP;MF;CC;BP;BP;	microtubule;cytoskeleton;intracellular signal transduction;extracellular region;calmodulin binding;cytoplasm;cortical microtubule;nucleus;nuclear body;protein localization to cortical microtubule cytoskeleton;microtubule-based process;response to hydrogen peroxide;spindle microtubule;nuclear envelope;microtubule associated complex;anisotropic cell growth;calcium-mediated signaling;plant-type seco…	-	-	-	protein IQ-DOMAIN 20 [Capsicum annuum]	PF00612.31	IQ calmodulin-binding motif	Protein IQ-DOMAIN 20 OS=Arabidopsis thaliana OX=3702 GN=IQD20 PE=1 SV=1	44KUK	S	Short calmodulin-binding motif containing conserved Ile and Gln residues.	-	-	-	-	-	-	-	-	-
ZLC03G0015620	ZLC03G0015620	3.49978	-0.390863	0.0182992	0.999534	nonsig	8.52183	10.2339	9.17125	12.2122	10.2974	11.9021	2418	2957	2785	3909	2599	3290	GO:0009793;GO:0005654;GO:0008380;GO:0016607;GO:0006397;GO:0008174;GO:0080009;GO:0009651;	BP;CC;BP;CC;BP;MF;BP;BP;	embryo development ending in seed dormancy;nucleoplasm;RNA splicing;nuclear speck;mRNA processing;mRNA methyltransferase activity;obsolete mRNA methylation;response to salt stress;	-	-	-	protein virilizer homolog [Capsicum annuum]	PF15912.9	Virilizer, N-terminal	Protein virilizer homolog OS=Arabidopsis thaliana OX=3702 GN=VIR PE=1 SV=1	44GG0	AT	Protein virilizer homolog	-	-	-	-	KOG4822	[AT]	RNA processing and modification; Signal transduction mechanisms;	Predicted nuclear membrane protein involved in mRNA transport and sex determination via splicing modulation	-
ZLC11G0025590.3	ZLC11G0025590.3	3.76742	-0.85805	0.0183292	0.999534	nonsig	7.44966	11.364	11.3262	9.66958	21.6317	19.5091	731	1142	1186	1075	1966	1839	GO:0043066;GO:0005524;GO:0019901;GO:0048608;GO:0005737;GO:0003723;GO:0017101;GO:0005759;GO:0032873;GO:0009791;GO:0006424;GO:0032991;GO:0006425;GO:0004860;GO:0002181;GO:0004819;GO:0005829;GO:0048813;GO:0006469;GO:0006418;GO:0007420;GO:0045892;GO:2001234;GO:0003729;GO:0005739;	BP;MF;MF;BP;CC;MF;CC;CC;BP;BP;BP;CC;BP;MF;BP;MF;CC;BP;BP;BP;BP;BP;BP;MF;CC;	negative regulation of apoptotic process;ATP binding;protein kinase binding;reproductive structure development;cytoplasm;RNA binding;aminoacyl-tRNA synthetase multienzyme complex;mitochondrial matrix;negative regulation of stress-activated MAPK cascade;post-embryonic development;glutamyl-tRNA aminoacylation;protein-containing complex;glutaminyl-tRNA aminoacylation;protein kinase inhibitor activit…	K01886	ko00970;ko01100	Aminoacyl-tRNA biosynthesis;Metabolic pathways	glutamine--tRNA ligase isoform X2 [Capsicum annuum]	PF00749.25	tRNA synthetases class I (E and Q), catalytic domain	Glutamine--tRNA ligase OS=Lupinus luteus OX=3873 PE=2 SV=2	44E7R	J	Belongs to the class-I aminoacyl-tRNA synthetase family	COG0008	Glutamyl- or glutaminyl-tRNA synthetase	J	Translation, ribosomal structure and biogenesis	KOG1148	[J]	Translation, ribosomal structure and biogenesis;	Glutaminyl-tRNA synthetase	-
ZLC05G0020780	ZLC05G0020780	3.15795	0.817985	0.0184637	0.999534	nonsig	10.3795	8.97462	13.3782	6.03163	6.38992	4.96225	313	277	431	206	179	144	-	-	-	-	-	-	uncharacterized protein LOC107871217 [Capsicum annuum]	PF15458.10	Nineteen complex-related protein 2	-	44QX9	-	-	-	-	-	-	-	-	-	-	-
ZLC06G0015110	ZLC06G0015110	5.03102	0.998911	0.0185198	0.999534	nonsig	46.0605	71.2944	28.1364	17.1471	21.7481	28.8518	663	1051	432	280	290	399	-	-	-	-	-	-	uncharacterized protein LOC101502273 [Cicer arietinum]	-	-	-	-	-	-	-	-	-	-	-	-	-	-	-
ZLC09G0009180	ZLC09G0009180	2.61268	-0.666304	0.0186614	0.999534	nonsig	3.88051	4.84843	3.92711	7.18052	4.89609	6.71851	298	389	325	607	341	527	GO:1900038;GO:1902459;GO:0005977;GO:0045862;GO:0010628;GO:0004842;GO:0032869;GO:0032875;GO:0048312;GO:0009949;GO:1904263;GO:0031145;GO:0045202;GO:0045727;GO:0006111;GO:0005829;GO:0044545;GO:0019915;GO:0120162;GO:0070161;GO:0051306;GO:0000122;GO:0000423;GO:0042802;GO:0016485;GO:0030900;GO:0006915;GO:0051301;GO:0007049;GO:0042588;GO:0001933;GO:0098982;GO:0006493;GO:0005737;GO:0001934;GO:0035020;GO:…	BP;BP;BP;BP;BP;MF;BP;BP;BP;BP;BP;BP;CC;BP;BP;CC;CC;BP;BP;CC;BP;BP;BP;MF;BP;BP;BP;BP;BP;CC;BP;CC;BP;CC;BP;BP;CC;BP;BP;BP;BP;BP;BP;CC;BP;MF;CC;BP;CC;BP;CC;BP;BP;BP;MF;MF;BP;CC;BP;CC;BP;MF;CC;BP;BP;BP;BP;BP;BP;MF;BP;BP;CC;BP;BP;BP;BP;BP;BP;BP;BP;BP;CC;MF;BP;CC;MF;MF;CC;BP;BP;CC;BP;CC;BP;BP;BP;CC;CC;BP;MF;MF;BP;CC;BP;CC;BP;BP;BP;BP;CC;BP;BP;MF;BP;CC;BP;	negative regulation of cellular response to hypoxia;positive regulation of stem cell population maintenance;glycogen metabolic process;positive regulation of proteolysis;positive regulation of gene expression;ubiquitin-protein transferase activity;cellular response to insulin stimulus;regulation of DNA endoreduplication;intracellular distribution of mitochondria;polarity specification of anterior…	K03353	ko04120	Ubiquitin mediated proteolysis	anaphase-promoting complex subunit 6 isoform X1 [Capsicum annuum]	PF07719.21	Tetratricopeptide repeat	Anaphase-promoting complex subunit 6 OS=Arabidopsis thaliana OX=3702 GN=APC6 PE=2 SV=1	44C1V	DO	Anaphase-promoting complex, cyclosome, subunit 3	COG5010	Flp pilus assembly protein TadD, contains TPR repeats	UW	-	KOG1173	[DO]	Cell cycle control, cell division, chromosome partitioning; Posttranslational modification, protein turnover, chaperones;	Anaphase-promoting complex (APC), Cdc16 subunit	-
[truncated: 18,931 more rows]
