# Supplementary material for: Signal peptide engineering of a novel M4 family keratinase and the action mechanism in promoting pepper tolerance to salt stress through KerJY23-hydrolyzed feather waste
Source: Synth Syst Biotechnol. 2026 Mar 23;13:480–92. doi: 10.1016/j.synbio.2026.03.005 (PMC13049534; doi:10.1016/j.synbio.2026.03.005)
Supplement: Multimedia component 4 [file mmc4.xlsx]

## Sheet: Sheet1
GeneID	Symbol	fpkmMean	log2FoldChange	pvalue	padj	regulated	Feather hydrolysate plus Salt group3 (FPKM)	Feather hydrolysate plus Salt group2 (FPKM)	Feather hydrolysate plus Salt group1 (FPKM)	Con2 (FPKM)	Con3 (FPKM)	Con1 (FPKM)	Feather hydrolysate plus Salt group3 (Count)	Feather hydrolysate plus Salt group2 (Count)	Feather hydrolysate plus Salt group1 (Count)	Con2 (Count)	Con3 (Count)	Con1 (Count)	go_id	go_class	go_description	KO_id	pathway_id	pathway_description	nr	pfam_id	pfam_description	swiss	eggNOG_group	eggNOG_class	eggNOG_function	COGID	COGName	COGFunctionalCategory	COGFunctionalCategoryDescription	KOGName	KOGFuncCode	KOGFuncCategories	KOGFuncDescription	TransFactor
ZLC07G0001270	ZLC07G0001270	5.36196	-7.83991	0	0	down	1.98769	2.69538	1.78394	526.454	494.563	601.181	171	237	164	37621	34693	43431	GO:0004540;GO:0005783;GO:0045087;GO:0005576;GO:0005758;GO:0005737;GO:0003723;GO:0033897;GO:0071704;GO:0000324;GO:0005773;GO:0005788;GO:0070062;GO:0004521;GO:0000902;GO:0005829;GO:0005775;GO:0000325;GO:0010507;GO:0016036;GO:0035578;GO:0043202;GO:0006401;GO:0005615;GO:0009611;GO:0005764;GO:0016075;GO:0009718;GO:0045735;GO:0006915;GO:0010168;	MF;CC;BP;CC;CC;CC;MF;MF;BP;CC;CC;CC;CC;MF;BP;CC;CC;CC;BP;BP;CC;CC;BP;CC;BP;CC;BP;BP;MF;BP;CC;	RNA nuclease activity;endoplasmic reticulum;innate immune response;extracellular region;mitochondrial intermembrane space;cytoplasm;RNA binding;ribonuclease T2 activity;obsolete organic substance metabolic process;fungal-type vacuole;vacuole;endoplasmic reticulum lumen;extracellular exosome;RNA endonuclease activity;cell morphogenesis;cytosol;vacuolar lumen;plant-type vacuole;negative regulation …	K01166	-	-	ribonuclease MC [Capsicum annuum]	PF00445.22	Ribonuclease T2 family	Ribonuclease DdI OS=Dictyostelium discoideum OX=44689 GN=ddiA PE=1 SV=3	KOG1642	S	ribonuclease T2 activity	COG3719	Ribonuclease I	J	Translation, ribosomal structure and biogenesis	KOG1642	[A]	RNA processing and modification;	Ribonuclease, T2 family	-
ZLC07G0000710	ZLC07G0000710	5.32252	5.3248	0	0	up	191.845	264.483	221.59	6.33615	5.486	6.57226	14536	20521	17917	401	341	420	GO:0016117;GO:0103002;GO:1901362;GO:0032305;GO:0000038;GO:0048480;GO:0010025;GO:0070643;GO:1904681;GO:0005829;GO:1905344;GO:0008217;GO:0009820;GO:0016135;GO:0005615;GO:0120319;GO:0010214;GO:0001649;GO:0042369;GO:0004497;GO:0043231;GO:0008610;GO:0001676;GO:0016114;GO:0005737;GO:0006690;GO:0010345;GO:0044283;GO:0003091;GO:0097267;GO:0052722;GO:0009636;GO:0005789;GO:0000325;GO:0008391;GO:0042376;GO:…	BP;MF;BP;BP;BP;BP;BP;MF;BP;CC;BP;BP;BP;BP;CC;MF;BP;BP;BP;MF;CC;BP;BP;BP;CC;BP;BP;BP;BP;BP;MF;BP;CC;CC;MF;BP;BP;MF;MF;BP;MF;BP;BP;MF;BP;CC;BP;CC;BP;BP;MF;BP;BP;BP;BP;BP;MF;BP;MF;BP;BP;BP;BP;MF;MF;MF;BP;MF;BP;MF;CC;MF;BP;MF;CC;BP;MF;BP;BP;BP;MF;BP;CC;CC;BP;MF;CC;MF;BP;BP;BP;CC;BP;BP;MF;BP;BP;BP;BP;BP;MF;MF;MF;BP;BP;MF;BP;MF;MF;MF;BP;MF;MF;BP;MF;	carotenoid biosynthetic process;16-hydroxypalmitate dehydrogenase activity;obsolete organic cyclic compound biosynthetic process;positive regulation of icosanoid secretion;very long-chain fatty acid metabolic process;stigma development;wax biosynthetic process;vitamin D 25-hydroxylase activity;response to 3-methylcholanthrene;cytosol;prostaglandin catabolic process;regulation of blood pressure;al…	K20769	ko00073	Cutin, suberine and wax biosynthesis	cytochrome P450 94A1-like [Capsicum annuum]	PF00067.26	Cytochrome P450	Cytochrome P450 94A1 OS=Vicia sativa OX=3908 GN=CYP94A1 PE=2 SV=2	44T3N	IQ	Cytochrome p450	COG2124	Cytochrome P450	QV	-	KOG0157	[QI]	Secondary metabolites biosynthesis, transport and catabolism; Lipid transport and metabolism;	Cytochrome P450 CYP4/CYP19/CYP26 subfamilies	-
ZLC02G0012000	ZLC02G0012000	4.65249	10.0225	0	0	up	372.019	483.987	460.645	0.594432	0.397719	0.359679	24635	32820	32551	33	22	21	GO:0009505;GO:0017000;GO:0019748;GO:0005783;GO:0046872;GO:0005576;GO:1901576;GO:0102778;GO:0016114;GO:0042179;GO:0016491;GO:0006979;GO:0140723;GO:0009753;GO:0071704;GO:0005507;GO:0005773;GO:0031982;GO:0102779;GO:0009506;GO:1901696;GO:0010729;GO:1900809;GO:0016853;GO:0099503;GO:0016899;GO:0050268;GO:0031410;GO:0048046;GO:0052747;GO:0106150;GO:1900554;GO:0071949;GO:0009793;GO:0005829;GO:0000325;GO:…	CC;BP;BP;CC;MF;CC;BP;MF;BP;BP;MF;BP;BP;BP;BP;MF;CC;CC;MF;CC;BP;BP;BP;MF;CC;MF;MF;CC;CC;MF;BP;BP;MF;BP;CC;CC;CC;BP;MF;MF;MF;BP;CC;BP;BP;BP;BP;BP;BP;MF;CC;MF;MF;CC;MF;BP;BP;MF;CC;	plant-type cell wall;antibiotic biosynthetic process;secondary metabolic process;endoplasmic reticulum;metal ion binding;extracellular region;obsolete organic substance biosynthetic process;delta9-tetrahydrocannabinolate synthase activity;terpenoid biosynthetic process;nicotine biosynthetic process;oxidoreductase activity;response to oxidative stress;patulin biosynthetic process;response to jasmo…	-	ko01110;ko00940;ko01100	Biosynthesis of secondary metabolites;Phenylpropanoid biosynthesis;Metabolic pathways	berberine bridge enzyme-like 22 [Capsicum annuum]	PF01565.27	FAD binding domain	Tetrahydroberberine oxidase OS=Berberis wilsoniae OX=258211 PE=1 SV=1	44DI9	C	Belongs to the oxygen-dependent FAD-linked oxidoreductase family	COG0277	FAD/FMN-containing lactate dehydrogenase/glycolate oxidase	C	Energy production and conversion	-	-	-	-	-
ZLC12G0006550	ZLC12G0006550	4.71675	-8.47954	0	0	down	0.856786	1.11436	0.787176	378.819	352.051	350.378	61	81	61	22422	20455	20966	GO:0006094;GO:0009986;GO:0005576;GO:0009555;GO:0005740;GO:0010154;GO:0006006;GO:0009744;GO:0043891;GO:0005737;GO:0099080;GO:0006979;GO:0009416;GO:0005634;GO:0005507;GO:0042542;GO:0019253;GO:0080022;GO:0034059;GO:0032991;GO:0070403;GO:0042301;GO:0048046;GO:0062040;GO:0071555;GO:0005829;GO:0006096;GO:0009408;GO:0000325;GO:0045893;GO:0031969;GO:0048316;GO:0050661;GO:0008886;GO:0042803;GO:0019900;GO:…	BP;CC;CC;BP;CC;BP;BP;BP;MF;CC;CC;BP;BP;CC;MF;BP;BP;BP;BP;CC;MF;MF;CC;CC;BP;CC;BP;BP;CC;BP;CC;BP;MF;MF;MF;MF;MF;CC;CC;CC;CC;BP;BP;MF;MF;CC;MF;BP;MF;BP;BP;MF;MF;CC;CC;CC;CC;BP;CC;MF;MF;CC;	gluconeogenesis;cell surface;extracellular region;pollen development;mitochondrial envelope;fruit development;glucose metabolic process;response to sucrose;glyceraldehyde-3-phosphate dehydrogenase [NAD(P)+] (phosphorylating) activity;cytoplasm;supramolecular complex;response to oxidative stress;response to light stimulus;nucleus;copper ion binding;response to hydrogen peroxide;reductive pentose-p…	K05298	ko01200;ko01100;ko00710	Carbon metabolism;Metabolic pathways;Carbon fixation by Calvin cycle	glyceraldehyde-3-phosphate dehydrogenase B, chloroplastic [Capsicum annuum]	PF02800.24	Glyceraldehyde 3-phosphate dehydrogenase, C-terminal domain	Glyceraldehyde-3-phosphate dehydrogenase GAPB, chloroplastic OS=Arabidopsis thaliana OX=3702 GN=GAPB PE=1 SV=2	44SII	G	Glyceraldehyde-3-phosphate dehydrogenase B	COG0057	Glyceraldehyde-3-phosphate dehydrogenase/erythrose-4-phosphate dehydrogenase	G	Carbohydrate transport and metabolism	KOG0657	[G]	Carbohydrate transport and metabolism;	Glyceraldehyde 3-phosphate dehydrogenase	-
ZLC10G0002520	ZLC10G0002520	9.62911	-5.08066	0	0	down	122.295	137.03	129.796	5138.52	4761.12	4524.44	5096	5847	5772	178551	162398	158933	GO:0042631;GO:0042651;GO:0046872;GO:0009645;GO:0010119;GO:0009782;GO:0009534;GO:0010196;GO:0009416;GO:0015979;GO:0005634;GO:0009579;GO:0010218;GO:0005739;GO:0090333;GO:0009269;GO:0048046;GO:0009517;GO:0005829;GO:0009737;GO:0000325;GO:0009765;GO:0031409;GO:0042803;GO:0071215;GO:0010114;GO:0005886;GO:0080183;GO:0009507;GO:0010207;GO:0009522;GO:0003729;GO:0009409;GO:0009644;GO:0009523;GO:0009768;GO:…	BP;CC;MF;BP;BP;CC;CC;BP;BP;BP;CC;CC;BP;CC;BP;BP;CC;CC;CC;BP;CC;BP;MF;MF;BP;BP;CC;BP;CC;BP;CC;MF;BP;BP;CC;BP;CC;CC;BP;CC;CC;BP;CC;MF;CC;BP;BP;MF;	cellular response to water deprivation;thylakoid membrane;metal ion binding;response to low light intensity stimulus;regulation of stomatal movement;photosystem I antenna complex;chloroplast thylakoid;nonphotochemical quenching;response to light stimulus;photosynthesis;nucleus;thylakoid;response to far red light;mitochondrion;regulation of stomatal closure;response to desiccation;apoplast;PSII as…	K08909	ko01100;ko00196	Metabolic pathways;Photosynthesis - antenna proteins	chlorophyll a-b binding protein 8, chloroplastic [Capsicum annuum]	PF00504.25	Chlorophyll A-B binding protein	Chlorophyll a-b binding protein 8, chloroplastic OS=Solanum lycopersicum OX=4081 GN=CAB8 PE=3 SV=1	4JMH7	C	The light-harvesting complex (LHC) functions as a light receptor, it captures and delivers excitation energy to photosystems with which it is closely associated	-	-	-	-	-	-	-	-	-
ZLC08G0015370	ZLC08G0015370	6.22616	8.6254	2.67008e-307	9.48859e-304	up	1316.18	1209.67	1249.86	2.58424	3.64551	4.2997	29269	27548	29661	48	67	81	-	-	-	-	-	-	uncharacterized protein LOC107839626 [Capsicum annuum]	PF04588.17	Hypoxia induced protein conserved region	-	44TKM	S	Hypoxia induced protein conserved region	-	-	-	-	-	-	-	-	-
ZLC08G0016560	ZLC08G0016560	5.52575	-6.46306	4.46905e-302	1.36127e-298	down	3.78628	4.33056	4.51675	420.341	355.945	450.656	83	97	106	7651	6360	8293	-	-	-	-	-	-	uncharacterized protein LOC107839728 [Capsicum annuum]	PF04398.16	Protein of unknown function, DUF538	-	44JST	S	Protein of unknown function, DUF538	-	-	-	-	-	-	-	-	-
ZLC06G0001240	ZLC06G0001240	3.6107	-9.13986	4.08447e-301	1.08861e-297	down	0.188842	0.157572	0.230641	133.539	123.668	115.996	20	17	26	11244	10247	9881	GO:2000147;GO:0019532;GO:0015297;GO:0050892;GO:0010628;GO:0071422;GO:0005768;GO:0015706;GO:0015705;GO:0015810;GO:0030165;GO:0002931;GO:0055085;GO:0008360;GO:0005829;GO:0005765;GO:0160046;GO:0015106;GO:0099129;GO:0015741;GO:0016323;GO:0042802;GO:0009410;GO:0008272;GO:0000103;GO:0030507;GO:0030659;GO:1902358;GO:0032880;GO:0043231;GO:0015116;GO:0015499;GO:0001696;GO:0010008;GO:0005737;GO:0015755;GO:…	BP;BP;MF;BP;BP;BP;CC;BP;BP;BP;MF;BP;BP;BP;CC;CC;MF;MF;BP;BP;CC;MF;BP;BP;BP;MF;CC;BP;BP;CC;MF;MF;BP;CC;CC;BP;MF;BP;BP;MF;MF;CC;MF;MF;BP;CC;BP;CC;MF;BP;MF;MF;CC;BP;BP;BP;BP;BP;BP;CC;MF;BP;BP;BP;BP;BP;BP;BP;BP;BP;BP;CC;CC;MF;BP;BP;MF;BP;CC;MF;BP;MF;CC;CC;MF;CC;MF;CC;CC;CC;BP;BP;BP;CC;BP;BP;BP;BP;CC;CC;MF;MF;CC;BP;BP;BP;BP;CC;BP;BP;CC;MF;BP;BP;BP;BP;BP;BP;MF;BP;BP;BP;CC;MF;MF;BP;BP;MF;BP;BP;CC;MF;CC;	positive regulation of cell motility;oxalate transport;antiporter activity;intestinal absorption;positive regulation of gene expression;succinate transmembrane transport;endosome;nitrate transmembrane transport;iodide transport;aspartate transmembrane transport;PDZ domain binding;response to ischemia;transmembrane transport;regulation of cell shape;cytosol;lysosomal membrane;oxalate:chloride anti…	K17471	-	-	sulfate transporter 3.1 isoform X1 [Capsicum annuum]	PF00916.24	Sulfate permease family	Sulfate transporter 3.1 OS=Arabidopsis thaliana OX=3702 GN=SULTR3;1 PE=2 SV=1	44BKY	P	STAS domain	COG0659	Sulfate permease or related transporter, MFS superfamily	P	Inorganic ion transport and metabolism	KOG0236	[P]	Inorganic ion transport and metabolism;	Sulfate/bicarbonate/oxalate exchanger SAT-1 and related transporters (SLC26 family)	-
ZLC02G0003790	ZLC02G0003790	8.48245	6.20335	9.80594e-295	2.32314e-291	up	3006.19	2728.23	2941.02	39.1376	45.7618	45.1903	49579	46078	51761	539	618	629	GO:0009611;GO:0005829;GO:0009737;GO:0005507;GO:0046872;GO:1902075;GO:0071465;GO:0016151;GO:0009409;GO:0009415;GO:0009961;GO:0009631;GO:0009414;	BP;CC;BP;MF;MF;BP;BP;MF;BP;BP;BP;BP;BP;	response to wounding;cytosol;response to abscisic acid;copper ion binding;metal ion binding;cellular response to salt;cellular response to desiccation;nickel cation binding;response to cold;response to water;response to 1-aminocyclopropane-1-carboxylic acid;cold acclimation;response to water deprivation;	-	-	-	abscisic acid and environmental stress-inducible protein TAS14 [Capsicum annuum]	PF00257.23	Dehydrin	Dehydrin DHN2 OS=Hordeum vulgare OX=4513 GN=DHN2 PE=2 SV=1	44U1R	S	Dehydrin	-	-	-	-	-	-	-	-	-
ZLC11G0007840	ZLC11G0007840	5.27385	5.51397	2.23911e-268	4.77422e-265	up	246.857	238.277	239.931	5.0982	4.98614	5.42952	10021	9990	10464	188	197	209	GO:0005829;GO:0005634;GO:0016701;GO:0046148;GO:0051213;GO:0046566;GO:0008270;GO:0006725;GO:0005737;GO:0050297;GO:0008198;	CC;CC;MF;BP;MF;MF;MF;BP;CC;MF;MF;	cytosol;nucleus;oxidoreductase activity, acting on single donors with incorporation of molecular oxygen;pigment biosynthetic process;dioxygenase activity;obsolete DOPA dioxygenase activity;zinc ion binding;obsolete cellular aromatic compound metabolic process;cytoplasm;stizolobate synthase activity;ferrous iron binding;	K15777	ko00965	Betalain biosynthesis	extradiol ring-cleavage dioxygenase [Capsicum annuum]	PF02900.22	Catalytic LigB subunit of aromatic ring-opening dioxygenase	4,5-DOPA dioxygenase extradiol OS=Beta vulgaris OX=161934 GN=DODA PE=1 SV=1	44SFV	S	Catalytic LigB subunit of aromatic ring-opening dioxygenase	COG3384	Aromatic ring-opening dioxygenase, catalytic subunit, LigB family	Q	Secondary metabolites biosynthesis, transport and catabolism	-	-	-	-	-
ZLC05G0015200	ZLC05G0015200	4.31304	-5.62179	4.2631e-268	8.26344e-265	down	2.14272	2.22773	2.31769	122.207	116.018	126.116	65	69	75	3059	2851	3191	GO:0045261;GO:0015986;GO:0009772;GO:0009535;GO:0009773;GO:0046933;	CC;BP;BP;CC;BP;MF;	proton-transporting ATP synthase complex, catalytic core F(1);proton motive force-driven ATP synthesis;photosynthetic electron transport in photosystem II;chloroplast thylakoid membrane;photosynthetic electron transport in photosystem I;proton-transporting ATP synthase activity, rotational mechanism;	K02113	-	-	ATP synthase delta chain, chloroplastic [Capsicum annuum]	PF00213.22	ATP synthase delta (OSCP) subunit	ATP synthase delta chain, chloroplastic OS=Nicotiana tabacum OX=4097 GN=ATPD PE=2 SV=1	44KWZ	C	ATP synthase delta (OSCP) subunit	-	-	-	-	-	-	-	-	-
ZLC06G0008170	ZLC06G0008170	5.05018	-5.60418	1.56758e-265	2.78533e-262	down	3.81537	3.68711	4.18084	244.676	216.945	210.294	256	260	302	12745	11226	11261	GO:0042631;GO:0005576;GO:0009534;GO:0006364;GO:0019843;GO:0003723;GO:0008266;GO:0009579;GO:0009506;GO:0007623;GO:0045727;GO:0010297;GO:0048046;GO:0005996;GO:0010468;GO:0005829;GO:0000325;GO:0045893;GO:0000272;GO:0005840;GO:0005777;GO:0010319;GO:0000427;GO:0009570;GO:0032544;GO:0009658;GO:0009611;GO:0003729;GO:0009409;GO:0003677;GO:0009941;GO:0010287;GO:0009507;	BP;CC;CC;BP;MF;MF;MF;CC;CC;BP;BP;MF;CC;BP;BP;CC;CC;BP;BP;CC;CC;CC;CC;CC;BP;BP;BP;MF;BP;MF;CC;CC;CC;	cellular response to water deprivation;extracellular region;chloroplast thylakoid;rRNA processing;rRNA binding;RNA binding;poly(U) RNA binding;thylakoid;plasmodesma;circadian rhythm;positive regulation of translation;heteropolysaccharide binding;apoplast;monosaccharide metabolic process;regulation of gene expression;cytosol;plant-type vacuole;positive regulation of DNA-templated transcription;pol…	-	-	-	chloroplast stem-loop binding protein of 41 kDa b, chloroplastic [Capsicum annuum]	PF01370.25	NAD dependent epimerase/dehydratase family	Chloroplast stem-loop binding protein of 41 kDa b, chloroplastic OS=Arabidopsis thaliana OX=3702 GN=CSP41B PE=1 SV=1	44H5G	S	Chloroplast stem-loop binding protein of 41 kDa b, chloroplastic	COG0451	Nucleoside-diphosphate-sugar epimerase	M	Cell wall/membrane/envelope biogenesis	-	-	-	-	-
ZLC02G0018180	ZLC02G0018180	4.76887	8.71686	3.24963e-265	5.32989e-262	up	373.565	383.535	378.059	0.703053	0.920053	1.29998	9358	9839	10106	15	19	28	GO:1904845;GO:0000228;GO:0000304;GO:0034620;GO:0033574;GO:1990910;GO:0010628;GO:0035865;GO:1990841;GO:2001033;GO:0032496;GO:0040018;GO:0001228;GO:0008361;GO:0006397;GO:1902746;GO:0070301;GO:0014823;GO:0050680;GO:0060136;GO:0005829;GO:1904070;GO:1904262;GO:0050830;GO:0120162;GO:0140296;GO:1900034;GO:0061629;GO:0000122;GO:0048527;GO:0071276;GO:0000978;GO:0042802;GO:0090084;GO:0032000;GO:0001701;GO:…	BP;CC;BP;BP;BP;BP;BP;BP;MF;BP;BP;BP;MF;BP;BP;BP;BP;BP;BP;BP;CC;BP;BP;BP;BP;MF;BP;MF;BP;BP;BP;MF;MF;BP;BP;BP;BP;BP;BP;BP;BP;BP;MF;BP;CC;BP;BP;MF;BP;CC;BP;BP;BP;BP;CC;BP;MF;BP;BP;BP;BP;BP;BP;BP;BP;MF;BP;BP;BP;BP;MF;CC;BP;CC;BP;BP;BP;BP;BP;BP;MF;BP;BP;BP;BP;CC;BP;CC;BP;BP;BP;BP;BP;BP;BP;MF;CC;CC;MF;BP;BP;MF;BP;CC;MF;BP;CC;BP;BP;BP;BP;BP;BP;BP;BP;CC;CC;MF;BP;CC;BP;BP;MF;BP;BP;BP;MF;CC;BP;BP;BP;BP;BP;…	cellular response to L-glutamine;nuclear chromosome;response to singlet oxygen;cellular response to unfolded protein;response to testosterone;response to hypobaric hypoxia;positive regulation of gene expression;cellular response to potassium ion;promoter-specific chromatin binding;negative regulation of double-strand break repair via nonhomologous end joining;response to lipopolysaccharide;positi…	K09419	-	-	heat stress transcription factor B-2a isoform X1 [Capsicum annuum]	PF00447.21	HSF-type DNA-binding	Heat stress transcription factor B-2a OS=Arabidopsis thaliana OX=3702 GN=HSFB2A PE=2 SV=1	44NKS	K	Heat stress transcription factor B-2a-like	-	-	-	-	KOG0627	[K]	Transcription;	Heat shock transcription factor	HSF
ZLC06G0026350	ZLC06G0026350	4.6466	-5.66368	7.88685e-247	1.20117e-243	down	2.27016	3.56344	2.86083	166.087	152.887	165.692	53	85	71	3195	2887	3222	-	-	-	-	-	-	uncharacterized protein LOC107875009 [Capsicum annuum]	PF05349.16	GATA-type transcription activator, N-terminal	-	44T31	-	-	-	-	-	-	-	-	-	-	-
ZLC03G0026480	ZLC03G0026480	5.50866	-3.81813	2.7851e-243	3.95893e-240	down	9.70929	12.5667	11.032	174.021	164.844	174.501	251	332	304	3744	3481	3795	GO:0005634;GO:0009737;GO:0006729;GO:0110102;GO:0005739;GO:0009536;GO:0071944;GO:0009651;GO:0009570;GO:0005886;GO:0008124;GO:0009507;	CC;BP;BP;BP;CC;CC;CC;BP;CC;CC;MF;CC;	nucleus;response to abscisic acid;tetrahydrobiopterin biosynthetic process;ribulose bisphosphate carboxylase complex assembly;mitochondrion;plastid;cell periphery;response to salt stress;chloroplast stroma;plasma membrane;4-alpha-hydroxytetrahydrobiopterin dehydratase activity;chloroplast;	K01724	-	-	probable pterin-4-alpha-carbinolamine dehydratase, chloroplastic [Capsicum annuum]	PF01329.23	Pterin 4 alpha carbinolamine dehydratase	Probable pterin-4-alpha-carbinolamine dehydratase, chloroplastic OS=Arabidopsis thaliana OX=3702 GN=ATP1 PE=1 SV=1	44M9K	S	Pterin 4 alpha carbinolamine dehydratase	COG2154	Pterin-4a-carbinolamine dehydratase	H	Coenzyme transport and metabolism	-	-	-	-	-
ZLC01G0014680	ZLC01G0014680	3.89031	-5.763	6.25912e-240	8.34106e-237	down	1.51433	1.6481	1.26732	92.6886	83.7505	87.6962	80	89	72	4074	3614	3897	GO:0009505;GO:0002803;GO:0070492;GO:0030163;GO:0016540;GO:0005783;GO:0046872;GO:0098552;GO:0043231;GO:0031505;GO:0005576;GO:0009555;GO:0044416;GO:0004190;GO:0009744;GO:0005737;GO:0005768;GO:0000166;GO:0070001;GO:0000324;GO:0006509;GO:0005773;GO:0006508;GO:0016237;GO:0004175;GO:0044406;GO:0009506;GO:0005802;GO:0007623;GO:1905656;GO:0010019;GO:0045907;GO:0005739;GO:0099503;GO:1903561;GO:0010183;GO:…	CC;BP;MF;BP;BP;CC;MF;CC;CC;BP;CC;BP;BP;MF;BP;CC;CC;MF;MF;CC;BP;CC;BP;BP;MF;BP;CC;CC;BP;BP;BP;BP;CC;CC;CC;BP;CC;CC;BP;BP;CC;CC;BP;BP;BP;CC;CC;BP;BP;BP;BP;CC;BP;BP;BP;BP;BP;BP;CC;MF;CC;BP;BP;CC;MF;BP;BP;BP;MF;BP;BP;BP;BP;BP;MF;BP;CC;BP;	plant-type cell wall;positive regulation of antibacterial peptide production;oligosaccharide binding;protein catabolic process;protein autoprocessing;endoplasmic reticulum;metal ion binding;side of membrane;intracellular membrane-bounded organelle;fungal-type cell wall organization;extracellular region;pollen development;obsolete induction by symbiont of host defense response;aspartic-type endope…	-	-	-	aspartyl protease family protein At5g10770 [Capsicum annuum]	PF00026.27	Eukaryotic aspartyl protease	Aspartyl protease family protein At5g10770 OS=Arabidopsis thaliana OX=3702 GN=At5g10770 PE=2 SV=1	44QTH	O	Protein ASPARTIC PROTEASE IN GUARD CELL	-	-	-	-	KOG1339	[O]	Posttranslational modification, protein turnover, chaperones;	Aspartyl protease	-
ZLC01G0009430	ZLC01G0009430	5.09652	5.22947	1.49393e-238	1.87374e-235	up	189.05	183.014	175.032	5.09621	5.16185	5.93656	16436	16315	16260	368	365	433	GO:0016310;GO:0006015;GO:0009507;GO:0000287;GO:0005829;GO:0002189;GO:0043531;GO:0042802;GO:0005524;GO:0009156;GO:0009536;GO:0006164;GO:0005737;GO:0034214;GO:0042301;GO:0004749;GO:0016301;GO:0009165;	BP;BP;CC;MF;CC;CC;MF;MF;MF;BP;CC;BP;CC;BP;MF;MF;MF;BP;	phosphorylation;5-phosphoribose 1-diphosphate biosynthetic process;chloroplast;magnesium ion binding;cytosol;ribose phosphate diphosphokinase complex;ADP binding;identical protein binding;ATP binding;ribonucleoside monophosphate biosynthetic process;plastid;purine nucleotide biosynthetic process;cytoplasm;protein hexamerization;phosphate ion binding;ribose phosphate diphosphokinase activity;kinas…	K00948	ko00230;ko01100;ko01230;ko01200;ko01110;ko00030	Purine metabolism;Metabolic pathways;Biosynthesis of amino acids;Carbon metabolism;Biosynthesis of secondary metabolites;Pentose phosphate pathway	ribose-phosphate pyrophosphokinase 1 isoform X1 [Capsicum annuum]	PF13793.10	N-terminal domain of ribose phosphate pyrophosphokinase	Ribose-phosphate pyrophosphokinase 1, chloroplastic OS=Arabidopsis thaliana OX=3702 GN=PRS1 PE=2 SV=2	44CWK	EF	Ribose-phosphate pyrophosphokinase	COG0462	Phosphoribosylpyrophosphate synthetase	F	Nucleotide transport and metabolism	KOG1448	[FE]	Nucleotide transport and metabolism; Amino acid transport and metabolism;	Ribose-phosphate pyrophosphokinase	-
ZLC05G0010470	ZLC05G0010470	6.79678	4.10856	1.07724e-235	1.27605e-232	up	414.109	446.668	445.903	24.8447	29.4664	27.8861	33884	37171	39396	1707	1984	1985	GO:0009815;GO:0010150;GO:0050590;GO:0010439;GO:0050589;GO:0046244;GO:0033761;GO:0034785;GO:0052860;GO:0071732;GO:0032259;GO:0005829;GO:0009699;GO:0102803;GO:0016706;GO:0009820;GO:0102802;GO:0045431;GO:1901601;GO:0009505;GO:1900366;GO:0005524;GO:0005576;GO:0102312;GO:2000032;GO:0009693;GO:0005737;GO:0009416;GO:0005634;GO:0005773;GO:0016682;GO:0050474;GO:0007033;GO:0019761;GO:0045544;GO:0009718;GO:…	MF;BP;MF;BP;MF;BP;MF;MF;MF;BP;BP;CC;BP;MF;MF;BP;MF;MF;BP;CC;BP;MF;CC;MF;BP;BP;CC;BP;CC;CC;MF;MF;BP;BP;MF;BP;BP;BP;MF;MF;BP;BP;BP;MF;BP;MF;CC;BP;BP;BP;MF;MF;BP;BP;BP;BP;CC;MF;BP;BP;BP;BP;BP;MF;CC;MF;BP;BP;BP;BP;BP;MF;MF;MF;MF;MF;MF;MF;BP;BP;BP;BP;BP;BP;MF;BP;BP;MF;BP;CC;BP;BP;	1-aminocyclopropane-1-carboxylate oxidase activity;leaf senescence;desacetoxyvindoline 4-hydroxylase activity;regulation of glucosinolate biosynthetic process;leucocyanidin oxygenase activity;salicylic acid catabolic process;mugineic-acid 3-dioxygenase activity;salicylate 5-hydroxylase activity;obsolete 2'-deoxymugineic-acid 3-dioxygenase activity;cellular response to nitric oxide;methylation;cyt…	-	-	-	1-aminocyclopropane-1-carboxylate oxidase homolog 4 isoform X1 [Capsicum annuum]	PF03171.24	2OG-Fe(II) oxygenase superfamily	1-aminocyclopropane-1-carboxylate oxidase homolog 1 OS=Arabidopsis thaliana OX=3702 GN=At1g06620 PE=2 SV=1	44PX4	Q	non-haem dioxygenase in morphine synthesis N-terminal	COG3491	Isopenicillin N synthase and related dioxygenases	Q	Secondary metabolites biosynthesis, transport and catabolism	KOG0143	[QR]	Secondary metabolites biosynthesis, transport and catabolism; General function prediction only;	Iron/ascorbate family oxidoreductases	-
ZLC01G0039820	ZLC01G0039820	9.1237	-5.34249	1.71133e-233	1.92047e-230	down	85.2385	86.704	77.591	4113.2	3518.87	3499.53	1385	1443	1346	55724	46796	47928	GO:0005634;GO:0009579;GO:0009522;GO:0009535;GO:0009534;GO:0015979;GO:0009507;	CC;CC;CC;CC;CC;BP;CC;	nucleus;thylakoid;photosystem I;chloroplast thylakoid membrane;chloroplast thylakoid;photosynthesis;chloroplast;	K02698	ko00195	Photosynthesis	photosystem I reaction center subunit psaK, chloroplastic [Capsicum annuum]	PF01241.22	Photosystem I psaG / psaK	Photosystem I reaction center subunit psaK, chloroplastic OS=Arabidopsis thaliana OX=3702 GN=PSAK PE=1 SV=2	44JTP	S	Photosystem I reaction center subunit	-	-	-	-	-	-	-	-	-
ZLC03G0013900	ZLC03G0013900	6.35052	-7.58537	2.4571e-232	2.61952e-229	down	5.52457	3.95268	5.91474	951.218	1133.23	1222.43	65	48	74	9247	10814	12014	GO:0031640;GO:0050832;GO:0046872;GO:0006952;GO:0005576;GO:0098849;GO:0140487;GO:0005615;	BP;BP;MF;BP;CC;BP;MF;CC;	killing of cells of another organism;defense response to fungus;metal ion binding;defense response;extracellular region;cellular detoxification of cadmium ion;metal ion sequestering activity;extracellular space;	-	-	-	defensin J1-2-like [Capsicum annuum]	PF00304.24	Gamma-thionin family	Defensin-like protein CAL1 OS=Oryza sativa subsp. japonica OX=39947 GN=CAL1 PE=1 SV=1	44U80	O	Belongs to the DEFL family	-	-	-	-	-	-	-	-	-
ZLC06G0029000	ZLC06G0029000	6.20463	-3.80486	5.4139e-230	5.49691e-227	down	17.3313	19.2934	18.3744	286.553	290.252	265.629	1205	1374	1364	16615	16521	15570	GO:0008508;GO:0030672;GO:0009534;GO:0045471;GO:0009753;GO:0098691;GO:0015125;GO:0005902;GO:0043251;GO:0050833;GO:0038183;GO:0099162;GO:0043627;GO:0055085;GO:0001618;GO:0043879;GO:0098981;GO:0098717;GO:0009706;GO:0015293;GO:0043250;GO:0005886;GO:0006849;GO:0009611;GO:0008028;GO:0019761;GO:0033506;GO:0006869;GO:0016323;GO:0008206;GO:0015721;GO:0009617;GO:0099154;GO:0006814;GO:0009410;GO:0016020;GO:…	MF;CC;CC;BP;BP;CC;MF;CC;BP;MF;BP;BP;BP;BP;MF;MF;CC;BP;CC;MF;MF;CC;BP;BP;MF;BP;BP;BP;CC;BP;BP;BP;CC;BP;BP;CC;CC;CC;BP;BP;CC;BP;BP;BP;CC;CC;	bile acid:sodium symporter activity;synaptic vesicle membrane;chloroplast thylakoid;response to ethanol;response to jasmonic acid;dopaminergic synapse;bile acid transmembrane transporter activity;microvillus;sodium-dependent organic anion transport;pyruvate transmembrane transporter activity;bile acid signaling pathway;regulation of neurotransmitter loading into synaptic vesicle;response to estro…	K03453	-	-	sodium/pyruvate cotransporter BASS2, chloroplastic isoform X4 [Capsicum annuum]	PF01758.20	Sodium Bile acid symporter family	Sodium/pyruvate cotransporter BASS2, chloroplastic OS=Arabidopsis thaliana OX=3702 GN=BASS2 PE=1 SV=1	44E3A	P	SBF-like CPA transporter family (DUF4137)	COG0385	Predicted Na+-dependent transporter YfeH	R	General function prediction only	KOG2718	[P]	Inorganic ion transport and metabolism;	Na+-bile acid cotransporter	-
ZLC01G0010310	ZLC01G0010310	3.97787	-6.05965	2.53054e-229	2.45255e-226	down	0.833715	1.8396	1.58278	109.858	95.4612	105.403	171	304	283	15745	12984	15327	GO:0072089;GO:1990961;GO:0007595;GO:0000086;GO:0015083;GO:0009926;GO:0050892;GO:1902602;GO:0090554;GO:0055037;GO:0010329;GO:1905233;GO:0000770;GO:0005768;GO:0032496;GO:0034514;GO:0008361;GO:0046985;GO:0006855;GO:0062157;GO:0007623;GO:0045177;GO:0006935;GO:0038183;GO:0009734;GO:0055085;GO:0010044;GO:0005548;GO:0140115;GO:0005829;GO:0090555;GO:0030136;GO:0033762;GO:0046618;GO:0031625;GO:0005743;GO:…	BP;BP;BP;BP;MF;BP;BP;BP;MF;CC;MF;BP;BP;CC;BP;BP;BP;BP;BP;CC;BP;CC;BP;BP;BP;BP;BP;MF;BP;CC;MF;CC;BP;BP;MF;CC;BP;BP;BP;CC;BP;CC;BP;CC;BP;BP;BP;MF;BP;MF;BP;MF;BP;BP;BP;BP;BP;BP;BP;BP;CC;MF;BP;CC;BP;MF;BP;MF;CC;CC;MF;CC;MF;BP;BP;BP;BP;CC;BP;BP;BP;BP;CC;MF;BP;CC;BP;BP;BP;BP;CC;BP;BP;BP;CC;BP;BP;CC;CC;BP;BP;BP;CC;BP;BP;BP;BP;BP;BP;BP;BP;BP;BP;BP;CC;BP;CC;CC;BP;BP;CC;BP;BP;MF;BP;BP;BP;BP;MF;BP;BP;BP;BP;…	stem cell proliferation;xenobiotic detoxification by transmembrane export across the plasma membrane;lactation;G2/M transition of mitotic cell cycle;aluminum ion transmembrane transporter activity;auxin polar transport;intestinal absorption;aluminum ion transmembrane transport;phosphatidylcholine floppase activity;recycling endosome;auxin efflux transmembrane transporter activity;response to code…	K05658	ko02010	ABC transporters	ABC transporter B family member 2 isoform X1 [Capsicum annuum]	PF00664.27	ABC transporter transmembrane region	ABC transporter B family member 2 OS=Arabidopsis thaliana OX=3702 GN=ABCB2 PE=1 SV=3	44I16	Q	ABC transporter transmembrane region	COG1132	ABC-type multidrug transport system, ATPase and permease component	V	Defense mechanisms	KOG0055	[Q]	Secondary metabolites biosynthesis, transport and catabolism;	Multidrug/pheromone exporter, ABC superfamily	-
ZLC09G0022530	ZLC09G0022530	6.09832	3.24623	3.32633e-228	3.08365e-225	up	178.927	205.787	206.663	21.8262	23.7937	22.6547	24791	29199	30556	2522	2699	2647	GO:0045732;GO:0042288;GO:0036513;GO:0005856;GO:0045879;GO:1903006;GO:0007040;GO:0016562;GO:0042981;GO:0031648;GO:0022623;GO:0019079;GO:0005811;GO:0000836;GO:0003723;GO:0061909;GO:0090090;GO:0051973;GO:0036266;GO:0045169;GO:0046034;GO:0006974;GO:0005635;GO:0036435;GO:0045202;GO:0009524;GO:0044238;GO:0045977;GO:0070651;GO:0007626;GO:0010494;GO:1990381;GO:0001750;GO:0005829;GO:0048813;GO:0031625;GO:…	BP;MF;CC;CC;BP;BP;BP;BP;BP;BP;CC;BP;CC;CC;MF;BP;BP;BP;CC;CC;BP;BP;CC;MF;CC;CC;BP;BP;BP;BP;CC;MF;CC;CC;BP;MF;BP;MF;BP;BP;CC;BP;MF;BP;CC;BP;BP;BP;CC;BP;BP;MF;MF;CC;BP;BP;CC;BP;CC;BP;BP;MF;BP;BP;BP;BP;BP;BP;BP;CC;CC;BP;MF;BP;BP;BP;CC;MF;BP;CC;BP;BP;CC;BP;BP;CC;BP;CC;BP;BP;BP;BP;CC;BP;CC;CC;BP;MF;CC;CC;BP;BP;MF;MF;BP;BP;BP;BP;CC;CC;CC;BP;BP;BP;MF;CC;BP;BP;BP;BP;BP;BP;BP;BP;CC;CC;BP;MF;BP;MF;BP;BP;BP;…	positive regulation of protein catabolic process;MHC class I protein binding;Derlin-1 retrotranslocation complex;cytoskeleton;negative regulation of smoothened signaling pathway;positive regulation of protein K63-linked deubiquitination;lysosome organization;protein import into peroxisome matrix, receptor recycling;regulation of apoptotic process;protein destabilization;proteasome-activating nucl…	K13525	ko04141	Protein processing in endoplasmic reticulum	cell division cycle protein 48 homolog [Capsicum annuum]	PF00004.33	ATPase family associated with various cellular activities (AAA)	Cell division cycle protein 48 homolog OS=Glycine max OX=3847 GN=CDC48 PE=2 SV=1	44RTG	O	Cell division cycle protein 48 homolog	COG0464	AAA+-type ATPase, SpoVK/Ycf46/Vps4 family	MDT	-	KOG0730	[O]	Posttranslational modification, protein turnover, chaperones;	AAA+-type ATPase	-
ZLC07G0022990	ZLC07G0022990	5.64972	9.12667	4.2788e-228	3.80136e-225	up	758.321	1385.79	691.891	1.75267	1.87451	1.77327	28022	52442	27284	55	57	56	GO:0009505;GO:1904383;GO:0045087;GO:0005524;GO:0005576;GO:0004674;GO:0005516;GO:0006833;GO:0060320;GO:0004672;GO:0046777;GO:0004675;GO:0005634;GO:0005773;GO:0009506;GO:0099503;GO:0006955;GO:0048046;GO:0005539;GO:0005829;GO:0000325;GO:0031625;GO:0071215;GO:0009620;GO:0106310;GO:0071456;GO:0005886;GO:0016310;GO:0006468;GO:0042802;GO:0048544;GO:0016020;GO:0009738;GO:0005794;GO:0051707;GO:0005739;GO:…	CC;BP;BP;MF;CC;MF;MF;BP;BP;MF;BP;MF;CC;CC;CC;CC;BP;CC;MF;CC;CC;MF;BP;BP;MF;BP;CC;BP;BP;MF;BP;CC;BP;CC;BP;CC;BP;MF;	plant-type cell wall;response to sodium phosphate;innate immune response;ATP binding;extracellular region;protein serine/threonine kinase activity;calmodulin binding;water transport;rejection of self pollen;protein kinase activity;protein autophosphorylation;transmembrane receptor protein serine/threonine kinase activity;nucleus;vacuole;plasmodesma;secretory vesicle;immune response;apoplast;glyco…	-	-	-	epidermis-specific secreted glycoprotein EP1-like precursor [Capsicum annuum]	PF01453.28	D-mannose binding lectin	Epidermis-specific secreted glycoprotein EP1 OS=Daucus carota OX=4039 GN=EP1 PE=1 SV=1	44MSK	S	Epidermis-specific secreted glycoprotein	-	-	-	-	-	-	-	-	-
ZLC07G0017860	ZLC07G0017860	5.76372	-6.43885	4.04233e-223	3.44762e-220	down	5.04356	4.64952	5.52372	412.302	544.121	511.575	74	70	86	4989	6463	6258	GO:0005576;	CC;	extracellular region;	-	-	-	putative cell wall protein [Lycium barbarum]	-	-	Putative cell wall protein OS=Arabidopsis thaliana OX=3702 GN=At2g20870 PE=2 SV=2	44UDK	S	cell wall	-	-	-	-	-	-	-	-	-
ZLC03G0041020	ZLC03G0041020	9.9695	2.61265	2.5308e-219	2.07545e-216	up	2072.85	2667.53	2432.03	396.649	438.499	430.585	177855	233226	221788	28652	30840	31620	GO:0080027;GO:0005783;GO:0046872;GO:0005576;GO:0016161;GO:0048831;GO:0005737;GO:0005634;GO:0000024;GO:0099503;GO:0102229;GO:0004556;GO:0005983;GO:0009414;GO:0005829;GO:0000272;GO:2001070;GO:0003700;GO:0009570;GO:0042802;GO:0009409;GO:0009507;	BP;CC;MF;CC;MF;BP;CC;CC;BP;CC;MF;MF;BP;BP;CC;BP;MF;MF;CC;MF;BP;CC;	response to herbivore;endoplasmic reticulum;metal ion binding;extracellular region;beta-amylase activity;regulation of shoot system development;cytoplasm;nucleus;maltose biosynthetic process;secretory vesicle;obsolete amylopectin maltohydrolase activity;alpha-amylase activity;starch catabolic process;response to water deprivation;cytosol;polysaccharide catabolic process;starch binding;DNA-binding…	K01177	ko00500;ko01100	Starch and sucrose metabolism;Metabolic pathways	beta-amylase 1, chloroplastic isoform X1 [Capsicum annuum]	PF01373.21	Glycosyl hydrolase family 14	Beta-amylase 1, chloroplastic OS=Arabidopsis thaliana OX=3702 GN=BAM1 PE=1 SV=1	44S5D	G	Beta-amylase	COG0366	Glycosidase/amylase (phosphorylase)	G	Carbohydrate transport and metabolism	-	-	-	-	-
ZLC03G0007880	ZLC03G0007880	7.08286	9.69815	2.61007e-216	2.06118e-213	up	4160.61	2622.12	3410.88	3.55633	4.42306	5.74517	86676	55940	75828	62	76	101	GO:0005829;GO:0005634;GO:1902584;GO:0050821;GO:0050826;GO:0009414;	CC;CC;BP;BP;BP;BP;	cytosol;nucleus;positive regulation of response to water deprivation;protein stabilization;response to freezing;response to water deprivation;	-	-	-	late embryogenesis abundant protein Dc3 [Capsicum annuum]	PF02987.20	Late embryogenesis abundant protein	Late embryogenesis abundant protein Dc3 OS=Daucus carota OX=4039 PE=2 SV=1	44KKN	S	late embryogenesis abundant protein	-	-	-	-	KOG4744	[S]	Function unknown;	Uncharacterized conserved protein	-
ZLC07G0013760	ZLC07G0013760	9.03652	-6.98952	1.36902e-213	1.04251e-210	down	52.3902	40.7862	38.467	6469.44	5971.04	6161.97	2292	1827	1796	235948	213770	227192	GO:0042631;GO:0042651;GO:0046872;GO:0009645;GO:0010119;GO:0019904;GO:0009782;GO:0009534;GO:0010196;GO:0009416;GO:0015979;GO:0009579;GO:0010218;GO:0005634;GO:0005739;GO:0090333;GO:0009269;GO:0048046;GO:0009517;GO:0005829;GO:0009737;GO:0000325;GO:0009765;GO:0031409;GO:0071215;GO:0042803;GO:0010114;GO:0005886;GO:0010207;GO:0009522;GO:0003729;GO:0009409;GO:0009644;GO:0009523;GO:0009768;GO:0009503;GO:…	BP;CC;MF;BP;BP;MF;CC;CC;BP;BP;BP;CC;BP;CC;CC;BP;BP;CC;CC;CC;BP;CC;BP;MF;BP;MF;BP;CC;BP;CC;MF;BP;BP;CC;BP;CC;CC;CC;BP;CC;CC;BP;CC;MF;CC;BP;BP;CC;	cellular response to water deprivation;thylakoid membrane;metal ion binding;response to low light intensity stimulus;regulation of stomatal movement;protein domain specific binding;photosystem I antenna complex;chloroplast thylakoid;nonphotochemical quenching;response to light stimulus;photosynthesis;thylakoid;response to far red light;nucleus;mitochondrion;regulation of stomatal closure;response…	K08913	ko00196;ko01100	Photosynthesis - antenna proteins;Metabolic pathways	chlorophyll a-b binding protein 5, chloroplastic [Capsicum annuum]	PF00504.25	Chlorophyll A-B binding protein	Chlorophyll a-b binding protein 4, chloroplastic OS=Solanum lycopersicum OX=4081 GN=CAB4 PE=2 SV=1	44RPJ	C	The light-harvesting complex (LHC) functions as a light receptor, it captures and delivers excitation energy to photosystems with which it is closely associated	-	-	-	-	-	-	-	-	-
ZLC06G0010290	ZLC06G0010290	5.60723	-4.58423	3.59233e-209	2.64123e-206	down	8.39712	8.56601	10.042	244.708	237.706	229.472	638	667	815	15505	14785	14699	GO:0042644;GO:0009534;GO:0005737;GO:0003723;GO:0009842;GO:0006414;GO:0005634;GO:0003924;GO:0048046;GO:0097216;GO:0009570;GO:0009658;GO:0048366;GO:0003746;GO:0003729;GO:0005730;GO:0009941;GO:0009535;GO:0009536;GO:0005525;GO:0005739;GO:0070125;GO:0009507;	CC;CC;CC;MF;CC;BP;CC;MF;CC;MF;CC;BP;BP;MF;MF;CC;CC;CC;CC;MF;CC;BP;CC;	chloroplast nucleoid;chloroplast thylakoid;cytoplasm;RNA binding;cyanelle;translational elongation;nucleus;GTPase activity;apoplast;guanosine tetraphosphate binding;chloroplast stroma;chloroplast organization;leaf development;translation elongation factor activity;mRNA binding;nucleolus;chloroplast envelope;chloroplast thylakoid membrane;plastid;GTP binding;mitochondrion;mitochondrial translation…	-	-	-	elongation factor TuB, chloroplastic [Capsicum annuum]	PF00009.31	Elongation factor Tu GTP binding domain	Elongation factor Tu, chloroplastic OS=Nicotiana tabacum OX=4097 GN=TUFA PE=3 SV=1	44RIS	J	This protein promotes the GTP-dependent binding of aminoacyl-tRNA to the A-site of ribosomes during protein biosynthesis	COG0050	Translation elongation factor EF-Tu, a GTPase	J	Translation, ribosomal structure and biogenesis	KOG0460	[J]	Translation, ribosomal structure and biogenesis;	Mitochondrial translation elongation factor Tu	-
ZLC01G0012610	ZLC01G0012610	3.8262	10.3061	3.75398e-208	2.66808e-205	up	178.713	202.51	155.177	0.195775	0.061427	0.123263	13339	15458	12598	15	5	9	GO:0035992;GO:0008405;GO:0080132;GO:0010628;GO:0010333;GO:0051777;GO:0007417;GO:0102290;GO:0031016;GO:0102557;GO:0001523;GO:0007140;GO:0048701;GO:0046345;GO:0009414;GO:0009687;GO:0021661;GO:0050604;GO:0005829;GO:0102734;GO:0030326;GO:0010114;GO:0048838;GO:0001768;GO:0016135;GO:0009741;GO:0048366;GO:0010268;GO:0048657;GO:0033189;GO:0071299;GO:0036187;GO:0030659;GO:0009639;GO:0004497;GO:0043231;GO:…	BP;MF;MF;BP;MF;MF;BP;MF;BP;MF;BP;BP;BP;BP;BP;BP;BP;MF;CC;MF;BP;BP;BP;BP;BP;BP;BP;BP;BP;BP;BP;BP;CC;BP;MF;CC;BP;BP;BP;CC;BP;BP;BP;BP;CC;BP;BP;BP;BP;BP;MF;CC;BP;BP;BP;BP;BP;BP;BP;MF;BP;BP;MF;BP;MF;MF;MF;MF;MF;BP;BP;BP;MF;MF;BP;BP;BP;BP;BP;BP;BP;BP;BP;BP;BP;MF;MF;BP;BP;BP;BP;BP;BP;BP;BP;BP;BP;MF;MF;BP;BP;MF;MF;MF;CC;BP;MF;BP;BP;BP;BP;BP;BP;CC;BP;BP;BP;BP;MF;BP;BP;BP;BP;BP;BP;CC;BP;BP;BP;BP;MF;BP;BP;…	tendon formation;arachidonate 11,12-epoxygenase activity;fatty acid 2-hydroxylase activity;positive regulation of gene expression;terpene synthase activity;ent-kaurenoic acid monooxygenase activity;central nervous system development;obsolete beta-amyrin monooxygenase activity;pancreas development;protopanaxadiol 6-hydroxylase activity;retinoid metabolic process;male meiotic nuclear division;embry…	K09843	ko00906	Carotenoid biosynthesis	abscisic acid 8'-hydroxylase CYP707A2 [Capsicum annuum]	PF00067.26	Cytochrome P450	Abscisic acid 8'-hydroxylase CYP707A2 OS=Solanum lycopersicum OX=4081 GN=CYP707A2 PE=2 SV=1	44SA8	Q	Cytochrome P450	COG2124	Cytochrome P450	QV	-	KOG0157	[QI]	Secondary metabolites biosynthesis, transport and catabolism; Lipid transport and metabolism;	Cytochrome P450 CYP4/CYP19/CYP26 subfamilies	-
ZLC03G0004990	ZLC03G0004990	3.37534	6.25247	1.34436e-206	9.24659e-204	up	60.4585	57.7485	51.8341	0.839382	0.929376	0.844556	5722	5588	5359	65	67	63	GO:0030027;GO:0006417;GO:0031012;GO:0044829;GO:0070966;GO:0009986;GO:0000049;GO:0019901;GO:0005516;GO:0051015;GO:0018444;GO:0005737;GO:0005811;GO:0000288;GO:0003723;GO:0030175;GO:0045335;GO:0016441;GO:0051701;GO:0072344;GO:0006414;GO:0031143;GO:0030864;GO:0071364;GO:0022626;GO:0005634;GO:0005773;GO:0007017;GO:0003924;GO:0007165;GO:0009506;GO:0050829;GO:0000082;GO:0030446;GO:0002182;GO:0009277;GO:…	CC;BP;CC;BP;BP;CC;MF;MF;MF;MF;CC;CC;CC;BP;MF;CC;CC;BP;BP;BP;BP;CC;CC;BP;CC;CC;CC;BP;MF;BP;CC;BP;BP;CC;BP;CC;CC;BP;CC;CC;BP;BP;MF;MF;CC;CC;CC;BP;MF;BP;BP;CC;BP;CC;BP;CC;BP;CC;MF;CC;BP;MF;MF;MF;BP;CC;BP;MF;CC;CC;BP;MF;BP;BP;CC;CC;BP;	lamellipodium;regulation of translation;extracellular matrix;positive regulation by host of viral genome replication;nuclear-transcribed mRNA catabolic process, no-go decay;cell surface;tRNA binding;protein kinase binding;calmodulin binding;actin filament binding;translation release factor complex;cytoplasm;lipid droplet;nuclear-transcribed mRNA catabolic process, deadenylation-dependent decay;RN…	K03267	ko03015	mRNA surveillance pathway	eukaryotic peptide chain release factor GTP-binding subunit ERF3A isoform X1 [Capsicum annuum]	PF00009.31	Elongation factor Tu GTP binding domain	Eukaryotic peptide chain release factor GTP-binding subunit ERF3A OS=Homo sapiens OX=9606 GN=GSPT1 PE=1 SV=1	44IX9	J	Eukaryotic peptide chain release factor GTP-binding subunit	COG5256	Translation elongation factor EF-1alpha (GTPase)	J	Translation, ribosomal structure and biogenesis	KOG0459	[J]	Translation, ribosomal structure and biogenesis;	Polypeptide release factor 3	-
ZLC01G0017030	ZLC01G0017030	3.00932	6.23116	5.23967e-204	3.49126e-201	up	41.0218	41.6656	37.3475	0.51926	0.539067	0.695131	4726	4916	4592	50	51	68	GO:0010150;GO:0045087;GO:0007639;GO:0005524;GO:0005576;GO:0009751;GO:0015026;GO:0040015;GO:0004674;GO:0005516;GO:0005737;GO:0060320;GO:0004714;GO:0033612;GO:0004672;GO:0046777;GO:0048653;GO:0004675;GO:0005634;GO:0005773;GO:0005654;GO:0009506;GO:0002229;GO:0006952;GO:0031663;GO:0009742;GO:0006955;GO:0071446;GO:0004713;GO:1900459;GO:0005829;GO:0002237;GO:0002221;GO:0009737;GO:0031625;GO:0004712;GO:…	BP;BP;BP;MF;CC;BP;MF;BP;MF;MF;CC;BP;MF;MF;MF;BP;BP;MF;CC;CC;CC;CC;BP;BP;BP;BP;BP;BP;MF;BP;CC;BP;BP;BP;MF;MF;BP;MF;BP;BP;MF;CC;BP;CC;MF;BP;BP;BP;BP;BP;BP;BP;MF;BP;BP;CC;BP;BP;BP;BP;CC;BP;BP;BP;MF;BP;BP;MF;	leaf senescence;innate immune response;homeostasis of number of meristem cells;ATP binding;extracellular region;response to salicylic acid;coreceptor activity;negative regulation of multicellular organism growth;protein serine/threonine kinase activity;calmodulin binding;cytoplasm;rejection of self pollen;transmembrane receptor protein tyrosine kinase activity;receptor serine/threonine kinase bin…	-	-	-	G-type lectin S-receptor-like serine/threonine-protein kinase LECRK2 [Capsicum annuum]	PF00069.29	Protein kinase domain	G-type lectin S-receptor-like serine/threonine-protein kinase LECRK2 OS=Oryza sativa subsp. indica OX=39946 GN=LECRK2 PE=2 SV=1	44D1M	T	G-type lectin S-receptor-like serine threonine-protein kinase RLK1	COG0666	Ankyrin repeat	T	Signal transduction mechanisms	-	-	-	-	-
ZLC10G0012510	ZLC10G0012510	8.63964	-6.95695	2.66733e-202	1.72342e-199	down	37.3782	30.5523	33.233	5498.74	4316.96	4087.44	3251	2721	3085	398815	307350	299698	GO:0009505;GO:0043531;GO:0010150;GO:0005524;GO:0009753;GO:0009416;GO:0005634;GO:0009579;GO:0046863;GO:0048046;GO:0030234;GO:0010319;GO:0009570;GO:0016887;GO:0042802;GO:0003729;GO:0009409;GO:0009941;GO:0009535;GO:0005794;GO:0010287;GO:0009507;	CC;MF;BP;MF;BP;BP;CC;CC;MF;CC;MF;CC;CC;MF;MF;MF;BP;CC;CC;CC;CC;CC;	plant-type cell wall;ADP binding;leaf senescence;ATP binding;response to jasmonic acid;response to light stimulus;nucleus;thylakoid;ribulose-1,5-bisphosphate carboxylase/oxygenase activator activity;apoplast;enzyme regulator activity;stromule;chloroplast stroma;ATP hydrolysis activity;identical protein binding;mRNA binding;response to cold;chloroplast envelope;chloroplast thylakoid membrane;Golgi…	-	-	-	ribulose bisphosphate carboxylase/oxygenase activase 2, chloroplastic [Capsicum annuum]	PF21228.1	Ribulose bisphosphate carboxylase/oxygenase activase, AAA, helical	Ribulose bisphosphate carboxylase/oxygenase activase 2, chloroplastic OS=Nicotiana tabacum OX=4097 GN=RCA PE=2 SV=1	44S8R	O	Ribulose bisphosphate carboxylase oxygenase activase	COG4451	Ribulose bisphosphate carboxylase small subunit	G	Carbohydrate transport and metabolism	KOG0651	[O]	Posttranslational modification, protein turnover, chaperones;	26S proteasome regulatory complex, ATPase RPT4	-
ZLC05G0000600	ZLC05G0000600	4.87861	6.03795	2.80086e-202	1.75647e-199	up	209.757	202.417	198.501	2.75601	2.97885	4.07038	27977	27860	28627	326	338	486	GO:0032580;GO:0048675;GO:0042383;GO:0051893;GO:0015297;GO:0070886;GO:0055037;GO:0051259;GO:0030214;GO:0005768;GO:0032869;GO:0035994;GO:0040018;GO:0030165;GO:2000193;GO:0007623;GO:0086040;GO:0006935;GO:0005770;GO:0015386;GO:0001675;GO:0045202;GO:0086036;GO:0097484;GO:0061827;GO:0030003;GO:0048306;GO:0045989;GO:0034486;GO:0003365;GO:0015385;GO:0019915;GO:0032009;GO:1905526;GO:0060996;GO:0016323;GO:…	CC;BP;CC;BP;MF;BP;CC;BP;BP;CC;BP;BP;BP;MF;BP;BP;MF;BP;CC;MF;BP;CC;BP;BP;CC;BP;MF;BP;BP;BP;MF;BP;CC;BP;BP;CC;MF;MF;BP;MF;BP;CC;CC;CC;CC;BP;CC;BP;BP;BP;CC;BP;BP;BP;BP;CC;CC;BP;CC;BP;BP;BP;BP;BP;BP;CC;BP;BP;BP;CC;BP;MF;BP;CC;MF;BP;CC;BP;CC;MF;BP;BP;CC;BP;BP;CC;BP;CC;CC;CC;CC;CC;BP;CC;BP;BP;BP;BP;BP;BP;BP;MF;BP;MF;BP;CC;CC;BP;BP;BP;MF;MF;CC;CC;CC;MF;CC;BP;BP;MF;CC;BP;BP;BP;BP;BP;BP;MF;CC;BP;BP;CC;BP;…	Golgi cisterna membrane;axon extension;sarcolemma;regulation of focal adhesion assembly;antiporter activity;positive regulation of calcineurin-NFAT signaling cascade;recycling endosome;protein complex oligomerization;hyaluronan catabolic process;endosome;cellular response to insulin stimulus;response to muscle stretch;positive regulation of multicellular organism growth;PDZ domain binding;positiv…	K14726	-	-	sodium/hydrogen exchanger 8 isoform X1 [Capsicum annuum]	PF00999.25	Sodium/hydrogen exchanger family	Sodium/hydrogen exchanger 7 OS=Arabidopsis thaliana OX=3702 GN=NHX7 PE=1 SV=1	44N63	P	Sodium hydrogen exchanger	COG0664	cAMP-binding domain of CRP or a regulatory subunit of cAMP-dependent protein kinases	T	Signal transduction mechanisms	KOG1965	[P]	Inorganic ion transport and metabolism;	Sodium/hydrogen exchanger protein	-
ZLC01G0037040	ZLC01G0037040	5.21303	9.12679	5.19627e-201	3.16557e-198	up	645.893	672.942	571.019	1.78829	0.816854	1.06137	41648	44437	39293	97	44	58	GO:0009505;GO:0048359;GO:0005783;GO:0009835;GO:0005576;GO:0010119;GO:0030599;GO:1902066;GO:0005737;GO:0005768;GO:1902183;GO:0031640;GO:0045330;GO:1990110;GO:0005634;GO:0051722;GO:0045490;GO:0009506;GO:0050829;GO:0042545;GO:0090406;GO:0010043;GO:0048358;GO:0052689;GO:0010187;GO:0048046;GO:0010468;GO:0030598;GO:0005829;GO:0000325;GO:0009860;GO:0009624;GO:0000139;GO:0009620;GO:0045488;GO:0071456;GO:…	CC;BP;CC;BP;CC;BP;MF;BP;CC;CC;BP;BP;MF;BP;CC;MF;BP;CC;BP;BP;CC;BP;BP;MF;BP;CC;BP;MF;CC;CC;BP;BP;CC;BP;BP;BP;CC;MF;BP;CC;BP;BP;MF;BP;BP;CC;MF;MF;CC;BP;BP;BP;BP;BP;CC;BP;	plant-type cell wall;mucilage metabolic process involved in seed coat development;endoplasmic reticulum;fruit ripening;extracellular region;regulation of stomatal movement;pectinesterase activity;regulation of cell wall pectin metabolic process;cytoplasm;endosome;regulation of shoot apical meristem development;killing of cells of another organism;obsolete aspartyl esterase activity;callus formati…	K01051	ko00040;ko01100	Pentose and glucuronate interconversions;Metabolic pathways	pectinesterase 2 [Capsicum annuum]	PF01095.23	Pectinesterase	Pectinesterase 2 OS=Citrus sinensis OX=2711 GN=PECS-2.1 PE=2 SV=1	44FPN	G	Pectinesterase	COG4677	Pectin methylesterase and related acyl-CoA thioesterases	GI	-	-	-	-	-	-
ZLC03G0045260	ZLC03G0045260	4.19581	-3.83513	7.61865e-200	4.51235e-197	down	3.73852	4.42006	4.23789	66.2081	63.8451	63.6071	180	218	218	2657	2515	2581	GO:0051539;GO:0046872;GO:0050992;GO:0034511;GO:0000480;GO:0016114;GO:0005737;GO:0006364;GO:0003723;GO:0034463;GO:0000175;GO:0051745;GO:0030515;GO:0016779;GO:0032040;GO:0009579;GO:0019288;GO:0008266;GO:0005654;GO:0000472;GO:0004654;GO:0006402;GO:0022627;GO:0000028;GO:0002181;GO:0042134;GO:0005829;GO:0000287;GO:0034512;GO:0030490;GO:0005840;GO:0003676;GO:0010501;GO:0006412;GO:0009570;GO:0005886;GO:…	MF;MF;BP;MF;BP;BP;CC;BP;MF;BP;MF;MF;MF;MF;CC;CC;BP;MF;CC;BP;MF;BP;CC;BP;BP;MF;CC;MF;MF;BP;CC;MF;BP;BP;CC;CC;BP;CC;MF;BP;MF;MF;BP;CC;CC;CC;CC;BP;CC;BP;BP;MF;CC;	4 iron, 4 sulfur cluster binding;metal ion binding;dimethylallyl diphosphate biosynthetic process;U3 snoRNA binding;endonucleolytic cleavage in 5'-ETS of tricistronic rRNA transcript (SSU-rRNA, 5.8S rRNA, LSU-rRNA);terpenoid biosynthetic process;cytoplasm;rRNA processing;RNA binding;90S preribosome assembly;3'-5'-RNA exonuclease activity;4-hydroxy-3-methylbut-2-enyl diphosphate reductase activity…	-	-	-	30S ribosomal protein S1 homolog B isoform X1 [Capsicum annuum]	PF00575.27	S1 RNA binding domain	Small ribosomal subunit protein bS1A OS=Synechocystis sp. (strain PCC 6803 / Kazusa) OX=1111708 GN=rps1A PE=3 SV=1	44BP4	J	S1 RNA binding domain	COG0539	Ribosomal protein S1	J	Translation, ribosomal structure and biogenesis	-	-	-	-	-
ZLC04G0013790	ZLC04G0013790	4.18762	6.493	2.2735e-199	1.31015e-196	up	112.169	169.833	111.734	1.76619	1.62787	1.31074	12431	19263	13214	164	149	123	GO:0010432;GO:0048528;GO:0035865;GO:0051726;GO:0034059;GO:0010102;GO:0009734;GO:0010451;GO:0009414;GO:0005829;GO:0010186;GO:0009624;GO:0009415;GO:0009873;GO:0031347;GO:0048366;GO:0010105;GO:0042802;GO:1900036;GO:0048825;GO:0051301;GO:0048364;GO:0009631;GO:0009789;GO:0048510;GO:0005737;GO:0071497;GO:0070483;GO:0010166;GO:0009416;GO:1990110;GO:0005634;GO:0009723;GO:0019760;GO:0009834;GO:0010468;GO:…	BP;BP;BP;BP;BP;BP;BP;BP;BP;CC;BP;BP;BP;BP;BP;BP;BP;MF;BP;BP;BP;BP;BP;BP;BP;CC;BP;BP;BP;BP;BP;CC;BP;BP;BP;BP;BP;MF;BP;BP;BP;BP;BP;BP;BP;BP;BP;BP;BP;BP;BP;BP;BP;BP;BP;BP;BP;CC;BP;BP;BP;BP;MF;BP;BP;BP;BP;BP;BP;BP;BP;BP;BP;CC;MF;BP;BP;BP;BP;BP;BP;BP;BP;BP;BP;BP;BP;BP;BP;BP;BP;BP;BP;BP;BP;BP;BP;BP;MF;BP;BP;BP;BP;MF;BP;BP;BP;	bract development;post-embryonic root development;cellular response to potassium ion;regulation of cell cycle;response to anoxia;lateral root morphogenesis;auxin-activated signaling pathway;floral meristem growth;response to water deprivation;cytosol;positive regulation of cellular defense response;response to nematode;response to water;ethylene-activated signaling pathway;regulation of defense r…	-	-	-	ethylene-responsive transcription factor ABR1 isoform X1 [Capsicum annuum]	PF00847.24	AP2 domain	Ethylene-responsive transcription factor ERF112 OS=Arabidopsis thaliana OX=3702 GN=ERF112 PE=1 SV=1	44JPW	K	Transcription factor	-	-	-	-	-	-	-	-	AP2/ERF-ERF
ZLC11G0027220	ZLC11G0027220	2.87418	-5.6431	2.23401e-196	1.25352e-193	down	0.366408	0.625575	0.604234	33.7572	35.4895	33.3734	37	63	61	2307	2436	2304	GO:2000147;GO:0019532;GO:0015297;GO:0050892;GO:0010628;GO:0071422;GO:0005768;GO:0015706;GO:0015705;GO:0030165;GO:0002931;GO:0055085;GO:0008360;GO:0005829;GO:0005765;GO:0160046;GO:0015106;GO:0099129;GO:0015741;GO:0016323;GO:0042802;GO:0009410;GO:0008272;GO:0030507;GO:0000103;GO:0030659;GO:1902358;GO:0032880;GO:0043231;GO:0015116;GO:0015499;GO:0001696;GO:0010008;GO:0005737;GO:0015755;GO:0015383;GO:…	BP;BP;MF;BP;BP;BP;CC;BP;BP;MF;BP;BP;BP;CC;CC;MF;MF;BP;BP;CC;MF;BP;BP;MF;BP;CC;BP;BP;CC;MF;MF;BP;CC;CC;BP;MF;BP;BP;MF;MF;MF;CC;MF;BP;CC;BP;CC;MF;BP;MF;MF;CC;BP;BP;CC;BP;BP;BP;BP;CC;MF;BP;BP;BP;BP;BP;BP;BP;BP;BP;BP;CC;CC;MF;BP;BP;MF;BP;CC;MF;BP;MF;CC;CC;MF;CC;MF;CC;CC;CC;BP;BP;BP;CC;BP;BP;BP;BP;CC;CC;MF;MF;CC;BP;BP;BP;BP;BP;CC;CC;BP;MF;BP;BP;BP;BP;BP;BP;MF;BP;BP;BP;CC;MF;MF;BP;BP;MF;BP;BP;CC;MF;CC;	positive regulation of cell motility;oxalate transport;antiporter activity;intestinal absorption;positive regulation of gene expression;succinate transmembrane transport;endosome;nitrate transmembrane transport;iodide transport;PDZ domain binding;response to ischemia;transmembrane transport;regulation of cell shape;cytosol;lysosomal membrane;oxalate:chloride antiporter activity;bicarbonate transm…	K17471	-	-	probable sulfate transporter 3.3 [Capsicum annuum]	PF00916.24	Sulfate permease family	Probable sulfate transporter 3.3 OS=Arabidopsis thaliana OX=3702 GN=SULTR3;3 PE=2 SV=2	44EAN	P	sulfate transporter 3.3	COG0659	Sulfate permease or related transporter, MFS superfamily	P	Inorganic ion transport and metabolism	KOG0236	[P]	Inorganic ion transport and metabolism;	Sulfate/bicarbonate/oxalate exchanger SAT-1 and related transporters (SLC26 family)	-
ZLC12G0025220	ZLC12G0025220	4.21704	5.15596	6.04978e-196	3.30753e-193	up	84.847	97.8522	90.2724	3.03754	3.01579	2.2945	5864	6926	6658	176	171	134	GO:0089718;GO:0015173;GO:0015179;GO:0007269;GO:0006865;GO:0005302;GO:0015655;GO:0015193;GO:0045202;GO:0032328;GO:0032228;GO:0006541;GO:0044316;GO:0015824;GO:0003333;GO:0140800;GO:0009624;GO:0005765;GO:0007034;GO:0051286;GO:0098591;GO:0015816;GO:0048167;GO:0015175;GO:0016323;GO:0008324;GO:1990816;GO:0015375;GO:0015804;GO:0030659;GO:0044306;GO:0098793;GO:0022858;GO:0098982;GO:1904556;GO:0015185;GO:…	BP;MF;MF;BP;BP;MF;MF;MF;CC;BP;BP;BP;CC;BP;BP;MF;BP;CC;BP;CC;CC;BP;BP;MF;CC;MF;CC;MF;BP;CC;CC;CC;MF;CC;BP;MF;BP;CC;CC;MF;BP;CC;CC;MF;BP;MF;BP;CC;CC;MF;MF;CC;CC;MF;CC;BP;BP;CC;BP;BP;CC;MF;CC;CC;MF;BP;MF;CC;CC;BP;CC;CC;MF;CC;BP;CC;MF;CC;MF;CC;MF;MF;CC;BP;BP;BP;BP;MF;BP;MF;BP;MF;CC;MF;CC;CC;BP;BP;MF;BP;BP;BP;CC;	amino acid import across plasma membrane;aromatic amino acid transmembrane transporter activity;L-amino acid transmembrane transporter activity;neurotransmitter secretion;amino acid transport;L-tyrosine transmembrane transporter activity;alanine:sodium symporter activity;L-proline transmembrane transporter activity;synapse;alanine transport;regulation of synaptic transmission, GABAergic;glutamine…	K15015	-	-	amino acid transporter AVT1I [Capsicum annuum]	PF01490.22	Transmembrane amino acid transporter protein	Amino acid transporter AVT1J OS=Arabidopsis thaliana OX=3702 GN=AVT1J PE=2 SV=1	44I8R	E	Amino acid transporter	-	-	-	-	KOG1303	[E]	Amino acid transport and metabolism;	Amino acid transporters	-
ZLC04G0011920	ZLC04G0011920	4.70602	-4.84602	2.39098e-195	1.27451e-192	down	4.2483	4.16202	4.03374	125.063	134.224	135.004	80	80	81	1953	2058	2132	GO:0046872;GO:0016531;GO:0005507;GO:0009506;GO:0006878;GO:0046870;GO:0099503;GO:0071585;GO:0005829;GO:0031965;GO:0005886;GO:0009507;GO:0032791;GO:0010286;GO:0046686;GO:0006825;GO:0016020;GO:0050896;GO:0005739;GO:0019904;	MF;MF;MF;CC;BP;MF;CC;BP;CC;CC;CC;CC;MF;BP;BP;BP;CC;BP;CC;MF;	metal ion binding;copper chaperone activity;copper ion binding;plasmodesma;intracellular copper ion homeostasis;cadmium ion binding;secretory vesicle;detoxification of cadmium ion;cytosol;nuclear membrane;plasma membrane;chloroplast;lead ion binding;heat acclimation;response to cadmium ion;copper ion transport;membrane;response to stimulus;mitochondrion;protein domain specific binding;	-	-	-	heavy metal-associated isoprenylated plant protein 24 [Capsicum annuum]	PF00403.30	Heavy-metal-associated domain	Heavy metal-associated isoprenylated plant protein 24 OS=Arabidopsis thaliana OX=3702 GN=HIPP24 PE=1 SV=1	44JAA	P	Heavy-metal-associated domain	-	-	-	-	KOG1603	[P]	Inorganic ion transport and metabolism;	Copper chaperone	-
ZLC03G0010160	ZLC03G0010160	5.59813	-6.00509	9.15501e-195	4.76105e-192	down	4.05839	7.50755	4.6442	383.054	362.691	379.784	201	380	245	15767	14654	15803	GO:0009579;GO:0009704;GO:0009535;GO:0009536;GO:0009534;GO:0090333;GO:0005739;GO:0071277;GO:0009507;	CC;BP;CC;CC;CC;BP;CC;BP;CC;	thylakoid;de-etiolation;chloroplast thylakoid membrane;plastid;chloroplast thylakoid;regulation of stomatal closure;mitochondrion;cellular response to calcium ion;chloroplast;	-	-	-	calcium sensing receptor, chloroplastic [Capsicum annuum]	PF00581.24	Rhodanese-like domain	Calcium sensing receptor, chloroplastic OS=Arabidopsis thaliana OX=3702 GN=CAS PE=1 SV=1	44FNA	V	sensing receptor	-	-	-	-	-	-	-	-	-
ZLC07G0027650	ZLC07G0027650	7.12106	3.02966	1.21358e-192	6.16096e-190	up	372.627	414.806	381.068	48.6235	47.4075	50.0317	26099	29628	28769	3102	2950	3112	GO:0015399;GO:0015186;GO:0015194;GO:0043090;GO:0015185;GO:0015810;GO:0006865;GO:0006952;GO:0015183;GO:0015812;GO:0015808;GO:0015193;GO:0015802;GO:0098712;GO:0015824;GO:0009624;GO:0005765;GO:0005313;GO:0015172;GO:0070778;GO:0031965;GO:0110126;GO:0015293;GO:0015171;GO:0005886;GO:0015800;GO:0015175;GO:0015174;GO:0016020;GO:0015804;GO:0015180;GO:0009536;GO:0015827;	MF;MF;MF;BP;MF;BP;BP;BP;MF;BP;BP;MF;BP;BP;BP;BP;CC;MF;MF;BP;CC;BP;MF;MF;CC;BP;MF;MF;CC;BP;MF;CC;BP;	primary active transmembrane transporter activity;L-glutamine transmembrane transporter activity;L-serine transmembrane transporter activity;amino acid import;gamma-aminobutyric acid transmembrane transporter activity;aspartate transmembrane transport;amino acid transport;defense response;L-aspartate transmembrane transporter activity;gamma-aminobutyric acid transport;L-alanine transport;L-prolin…	K24917	-	-	probable amino acid permease 7 isoform X2 [Capsicum annuum]	PF01490.22	Transmembrane amino acid transporter protein	Probable amino acid permease 7 OS=Arabidopsis thaliana OX=3702 GN=AAP7 PE=2 SV=1	44CMJ	E	Transmembrane amino acid transporter protein	-	-	-	-	KOG1303	[E]	Amino acid transport and metabolism;	Amino acid transporters	-
ZLC07G0008940	ZLC07G0008940	2.29346	-3.99588	2.07524e-191	1.02903e-188	down	0.46639	0.876118	0.728002	13.1665	13.1198	13.597	116	155	134	1888	1836	1970	GO:0005874;GO:0007430;GO:0005856;GO:0045879;GO:0072657;GO:0044354;GO:0099565;GO:0030742;GO:0072383;GO:0005771;GO:0051015;GO:0070772;GO:0010628;GO:0055037;GO:0051726;GO:0003723;GO:0005768;GO:0019065;GO:0036258;GO:0016237;GO:0031267;GO:0019887;GO:0032509;GO:2000785;GO:0005770;GO:0098794;GO:0046856;GO:0044183;GO:1902635;GO:0008360;GO:0005829;GO:2000274;GO:1903688;GO:0033565;GO:0007310;GO:0042149;GO:…	CC;BP;CC;BP;BP;CC;BP;MF;BP;CC;MF;CC;BP;CC;BP;MF;CC;BP;BP;BP;MF;MF;BP;BP;CC;CC;BP;MF;BP;BP;CC;BP;BP;CC;BP;BP;MF;MF;CC;MF;BP;CC;BP;BP;BP;MF;MF;BP;BP;CC;BP;CC;BP;BP;BP;MF;BP;BP;BP;CC;BP;CC;BP;BP;MF;MF;BP;BP;BP;MF;BP;CC;CC;BP;CC;BP;CC;CC;BP;BP;BP;BP;CC;BP;BP;BP;BP;CC;BP;MF;BP;MF;BP;BP;BP;MF;CC;BP;CC;BP;MF;BP;CC;MF;MF;BP;BP;BP;BP;BP;BP;BP;CC;CC;CC;BP;CC;CC;MF;BP;BP;MF;CC;BP;MF;BP;BP;CC;BP;BP;BP;CC;MF;…	microtubule;terminal branching, open tracheal system;cytoskeleton;negative regulation of smoothened signaling pathway;protein localization to membrane;macropinosome;chemical synaptic transmission, postsynaptic;GTP-dependent protein binding;plus-end-directed vesicle transport along microtubule;multivesicular body;actin filament binding;PAS complex;positive regulation of gene expression;recycling e…	-	ko01100;ko00562;ko04070;ko04145	Metabolic pathways;Inositol phosphate metabolism;Phosphatidylinositol signaling system;Phagosome	1-phosphatidylinositol-3-phosphate 5-kinase FAB1B isoform X1 [Capsicum annuum]	PF01504.22	Phosphatidylinositol-4-phosphate 5-Kinase	1-phosphatidylinositol-3-phosphate 5-kinase FAB1B OS=Arabidopsis thaliana OX=3702 GN=FAB1B PE=2 SV=1	44BUJ	T	Protein present in Fab1, YOTB, Vac1, and EEA1	COG0459	Chaperonin GroEL (HSP60 family)	O	Posttranslational modification, protein turnover, chaperones	KOG0230	[T]	Signal transduction mechanisms;	Phosphatidylinositol-4-phosphate 5-kinase and related FYVE finger-containing proteins	-
ZLC08G0023850	ZLC08G0023850	6.19111	3.45317	9.46113e-191	4.58478e-188	up	218.973	241.592	216.311	22.6848	21.4836	23.6372	11160	12610	11765	965	897	1016	GO:0045454;GO:0016887;GO:0003938;GO:0000166;GO:0046872;GO:0006821;GO:0015297;GO:0005524;GO:0016020;GO:0031902;GO:0031460;GO:0009086;GO:0005247;GO:0009570;GO:0006177;GO:0005886;GO:0015418;GO:0009507;GO:0016740;	BP;MF;MF;MF;MF;BP;MF;MF;CC;CC;BP;BP;MF;CC;BP;CC;MF;CC;MF;	cell redox homeostasis;ATP hydrolysis activity;IMP dehydrogenase activity;nucleotide binding;metal ion binding;chloride transport;antiporter activity;ATP binding;membrane;late endosome membrane;glycine betaine transport;methionine biosynthetic process;voltage-gated chloride channel activity;chloroplast stroma;GMP biosynthetic process;plasma membrane;ABC-type quaternary ammonium compound transport…	-	-	-	CBS domain-containing protein CBSX1, chloroplastic [Capsicum annuum]	PF00571.32	CBS domain	CBS domain-containing protein CBSX1, chloroplastic OS=Arabidopsis thaliana OX=3702 GN=CBSX1 PE=1 SV=2	44RKJ	S	Domain in cystathionine beta-synthase and other proteins.	COG3448	CBS-domain-containing membrane protein	T	Signal transduction mechanisms	-	-	-	-	-
ZLC06G0017840	ZLC06G0017840	8.66315	4.4307	1.25728e-188	5.95728e-186	up	1764.36	1704.04	1887.64	94.7621	91.6163	87.0257	47039	46525	53705	2107	2000	1957	GO:0009505;GO:0031012;GO:0048359;GO:0010150;GO:0009682;GO:0005576;GO:0008236;GO:0010223;GO:0006508;GO:2000038;GO:0099503;GO:0010102;GO:0080001;GO:2000122;GO:0048046;GO:0005829;GO:0010037;GO:0009860;GO:0000325;GO:0009610;GO:0004252;GO:0005615;GO:0009567;GO:0009733;GO:0010214;GO:0036377;GO:0008240;GO:1900425;	CC;CC;BP;BP;BP;CC;MF;BP;BP;BP;CC;BP;BP;BP;CC;CC;BP;BP;CC;BP;MF;CC;BP;BP;BP;BP;MF;BP;	plant-type cell wall;extracellular matrix;mucilage metabolic process involved in seed coat development;leaf senescence;induced systemic resistance;extracellular region;serine-type peptidase activity;secondary shoot formation;proteolysis;regulation of stomatal complex development;secretory vesicle;lateral root morphogenesis;mucilage extrusion from seed coat;negative regulation of stomatal complex …	-	-	-	subtilisin-like protease SBT3.17 [Capsicum annuum]	PF05922.20	Peptidase inhibitor I9	Subtilisin-like protease SBT3.17 OS=Arabidopsis thaliana OX=3702 GN=SBT3.17 PE=3 SV=1	44KY3	O	Peptidase inhibitor I9	-	-	-	-	-	-	-	-	-
ZLC03G0000260	ZLC03G0000260	4.48278	-3.57362	1.22319e-187	5.66975e-185	down	4.7367	6.9112	5.49473	73.3605	72.6875	76.357	366	546	453	4717	4588	4963	GO:0009505;GO:0006004;GO:0005737;GO:0048868;GO:0005768;GO:0045489;GO:0007155;GO:0005634;GO:0000138;GO:0010412;GO:0000137;GO:0051753;GO:0010395;GO:0071555;GO:0005797;GO:0000139;GO:0006486;GO:0016757;GO:0052325;GO:0009507;GO:0016020;GO:0005794;GO:0097502;GO:0010214;GO:0010197;GO:0008194;GO:0005802;	CC;BP;CC;BP;CC;BP;BP;CC;CC;BP;CC;MF;BP;BP;CC;CC;BP;MF;BP;CC;CC;CC;BP;BP;BP;MF;CC;	plant-type cell wall;fucose metabolic process;cytoplasm;pollen tube development;endosome;pectin biosynthetic process;cell adhesion;nucleus;Golgi trans cisterna;mannan metabolic process;Golgi cis cisterna;mannan synthase activity;rhamnogalacturonan I metabolic process;cell wall organization;Golgi medial cisterna;Golgi membrane;protein glycosylation;glycosyltransferase activity;cell wall pectin bio…	-	-	-	protein MANNAN SYNTHESIS-RELATED 1 [Capsicum annuum]	PF10250.13	GDP-fucose protein O-fucosyltransferase	Protein MANNAN SYNTHESIS-RELATED 2 OS=Arabidopsis thaliana OX=3702 GN=MSR2 PE=2 SV=1	44DZE	G	GDP-fucose protein O-fucosyltransferase	-	-	-	-	-	-	-	-	-
ZLC02G0013170	ZLC02G0013170	6.13255	-8.79894	5.5698e-187	2.52679e-184	down	2.42988	4.12061	1.84036	1653.22	1206.1	1196.2	96	166	77	53912	38609	39436	GO:0042631;GO:0042651;GO:0046872;GO:0009645;GO:0010119;GO:0009782;GO:0009534;GO:0010196;GO:0015979;GO:0009416;GO:0005634;GO:0009579;GO:0010218;GO:0090333;GO:0009269;GO:0048046;GO:0009517;GO:0005829;GO:0009737;GO:0000325;GO:0009765;GO:0031409;GO:0071215;GO:0042803;GO:0010114;GO:0005886;GO:0009507;GO:0010207;GO:0009522;GO:0003729;GO:0009409;GO:0016168;GO:0009523;GO:0009768;GO:0009644;GO:0009503;GO:…	BP;CC;MF;BP;BP;CC;CC;BP;BP;BP;CC;CC;BP;BP;BP;CC;CC;CC;BP;CC;BP;MF;BP;MF;BP;CC;CC;BP;CC;MF;BP;MF;CC;BP;BP;CC;CC;CC;BP;CC;CC;BP;CC;CC;CC;BP;BP;MF;	cellular response to water deprivation;thylakoid membrane;metal ion binding;response to low light intensity stimulus;regulation of stomatal movement;photosystem I antenna complex;chloroplast thylakoid;nonphotochemical quenching;photosynthesis;response to light stimulus;nucleus;thylakoid;response to far red light;regulation of stomatal closure;response to desiccation;apoplast;PSII associated light…	K08912	ko00196;ko01100	Photosynthesis - antenna proteins;Metabolic pathways	chlorophyll a-b binding protein 21, chloroplastic [Capsicum annuum]	PF00504.25	Chlorophyll A-B binding protein	Chlorophyll a-b binding protein 21, chloroplastic OS=Nicotiana tabacum OX=4097 GN=CAB21 PE=2 SV=1	3GAA5	C	The light-harvesting complex (LHC) functions as a light receptor, it captures and delivers excitation energy to photosystems with which it is closely associated	-	-	-	-	-	-	-	-	-
ZLC05G0017940	ZLC05G0017940	4.64854	-5.76324	2.25877e-186	1.00337e-183	down	1.86679	3.32842	3.25301	158.201	157.431	186.021	73	133	135	5110	4992	6075	-	-	-	-	-	-	-	PF13146.10	TRL-like protein family	-	-	-	-	-	-	-	-	-	-	-	-	-
ZLC03G0044830	ZLC03G0044830	5.54545	-5.08815	2.50685e-185	1.09084e-182	down	6.74277	7.73433	7.03228	302.639	248.165	251.503	125	147	139	4664	3754	3918	-	-	-	-	-	-	-	PF08723.14	Gag protein p15	-	-	-	-	-	-	-	-	-	-	-	-	-
ZLC02G0020500	ZLC02G0020500	7.17732	8.127	3.3765e-184	1.43987e-181	up	1901.34	1840.48	2931.13	6.57165	8.65621	11.2433	133783	132634	219837	384	498	662	GO:0002213;GO:0034009;GO:0050550;GO:0080027;GO:0102313;GO:0034768;GO:0050469;GO:0102884;GO:0009751;GO:0080015;GO:1901940;GO:0034002;GO:0016102;GO:0052578;GO:0005737;GO:0010333;GO:0102701;GO:0016114;GO:0030145;GO:0047926;GO:0009753;GO:0046248;GO:0034008;GO:0043693;GO:0050993;GO:0102700;GO:0071485;GO:0046250;GO:0102703;GO:0050437;GO:0006952;GO:0007623;GO:0034007;GO:0051762;GO:0010597;GO:0016829;GO:…	BP;MF;MF;BP;MF;MF;MF;MF;BP;MF;BP;MF;BP;MF;CC;MF;MF;BP;MF;MF;BP;BP;MF;BP;BP;MF;BP;BP;MF;MF;BP;BP;MF;BP;BP;MF;BP;MF;BP;MF;BP;CC;MF;BP;BP;BP;BP;CC;BP;MF;MF;BP;BP;CC;BP;MF;BP;BP;BP;BP;MF;BP;BP;MF;CC;CC;	defense response to insect;isoprene synthase activity;pinene synthase activity;response to herbivore;1,8-cineole synthase activity;(E)-beta-ocimene synthase activity;sabinene-hydrate synthase activity;alpha-zingiberene synthase activity;response to salicylic acid;sabinene synthase activity;(-)-exo-alpha-bergamotene biosynthetic process;(R)-limonene synthase activity;diterpenoid biosynthetic proce…	K14173	ko00909;ko01110	Sesquiterpenoid and triterpenoid biosynthesis;Biosynthesis of secondary metabolites	alpha-farnesene synthase [Capsicum annuum]	PF03936.20	Terpene synthase family, metal binding domain	Alpha-farnesene synthase OS=Ricinus communis OX=3988 GN=TPS7 PE=1 SV=2	44IZV	S	Alpha-farnesene synthase-like	-	-	-	-	-	-	-	-	-
ZLC07G0001220	ZLC07G0001220	4.67165	-6.71401	1.00303e-183	4.19344e-181	down	1.50576	1.63109	2.65415	216.215	214.181	242.377	49	55	92	5836	5675	6614	GO:0004540;GO:0071704;GO:0009718;GO:0005576;GO:0016036;GO:0004521;GO:0003723;GO:0033897;GO:0006401;GO:0009611;	MF;BP;BP;CC;BP;MF;MF;MF;BP;BP;	RNA nuclease activity;obsolete organic substance metabolic process;anthocyanin-containing compound biosynthetic process;extracellular region;cellular response to phosphate starvation;RNA endonuclease activity;RNA binding;ribonuclease T2 activity;RNA catabolic process;response to wounding;	K01166	-	-	ribonuclease S-4 isoform X1 [Capsicum annuum]	PF00445.22	Ribonuclease T2 family	Ribonuclease S-4 OS=Pyrus pyrifolia OX=3767 PE=1 SV=2	-	-	-	-	-	-	-	KOG1642	[A]	RNA processing and modification;	Ribonuclease, T2 family	-
ZLC01G0011230	ZLC01G0011230	7.69195	-4.72009	2.18175e-183	8.94603e-181	down	36.5475	36.153	41.2337	1206.26	1068.76	1026.38	2560	2593	3082	70440	61264	60592	GO:0005524;GO:0005737;GO:0099080;GO:0019899;GO:0005634;GO:0009579;GO:0019253;GO:0008655;GO:0048046;GO:0004849;GO:0005829;GO:0008974;GO:0044206;GO:0044211;GO:0042803;GO:0010319;GO:0009570;GO:0043771;GO:0016310;GO:0016887;GO:0009409;GO:0009941;GO:0009535;GO:0097718;GO:0009507;	MF;CC;CC;MF;CC;CC;BP;BP;CC;MF;CC;MF;BP;BP;MF;CC;CC;MF;BP;MF;BP;CC;CC;MF;CC;	ATP binding;cytoplasm;supramolecular complex;enzyme binding;nucleus;thylakoid;reductive pentose-phosphate cycle;pyrimidine-containing compound salvage;apoplast;uridine kinase activity;cytosol;phosphoribulokinase activity;UMP salvage;CTP salvage;protein homodimerization activity;stromule;chloroplast stroma;cytidine kinase activity;phosphorylation;ATP hydrolysis activity;response to cold;chloroplas…	K00855	ko00710;ko01200;ko01100	Carbon fixation by Calvin cycle;Carbon metabolism;Metabolic pathways	phosphoribulokinase, chloroplastic [Capsicum annuum]	PF00485.22	Phosphoribulokinase / Uridine kinase family	Phosphoribulokinase, chloroplastic OS=Triticum aestivum OX=4565 PE=2 SV=1	44IQM	TZ	Phosphoribulokinase	COG0572	Uridine kinase	F	Nucleotide transport and metabolism	KOG4203	[TZ]	Signal transduction mechanisms; Cytoskeleton;	Armadillo/beta-Catenin/plakoglobin	-
ZLC03G0013880	ZLC03G0013880	6.37897	-7.41162	5.80038e-182	2.3335e-179	down	5.76821	4.03497	7.05891	918.418	1098.49	1196.07	68	49	88	8928	10483	11755	GO:0031640;GO:0050832;GO:0046872;GO:0006952;GO:0005576;GO:0098849;GO:0140487;GO:0005615;	BP;BP;MF;BP;CC;BP;MF;CC;	killing of cells of another organism;defense response to fungus;metal ion binding;defense response;extracellular region;cellular detoxification of cadmium ion;metal ion sequestering activity;extracellular space;	-	-	-	defensin J1-2-like [Capsicum annuum]	PF00304.24	Gamma-thionin family	Defensin-like protein CAL1 OS=Oryza sativa subsp. japonica OX=39947 GN=CAL1 PE=1 SV=1	44U80	O	Belongs to the DEFL family	-	-	-	-	-	-	-	-	-
ZLC01G0006050	ZLC01G0006050	5.18492	5.29416	5.36866e-181	2.11982e-178	up	194.851	182.803	222.798	4.94427	5.4082	6.54968	39425	37877	48106	835	896	1118	GO:0016717;GO:0102628;GO:0047082;GO:0005783;GO:0080027;GO:0009835;GO:0043231;GO:0102598;GO:0008216;GO:0072548;GO:0033511;GO:0016102;GO:0016114;GO:0072551;GO:0010333;GO:0016491;GO:0102469;GO:0072547;GO:0009813;GO:0009753;GO:0080088;GO:0097007;GO:0035834;GO:0102311;GO:0102597;GO:0016705;GO:0009506;GO:0006952;GO:0019438;GO:0006587;GO:0051762;GO:0102934;GO:0033771;GO:0102614;GO:0016829;GO:0102995;GO:…	MF;MF;MF;CC;BP;BP;CC;MF;BP;MF;BP;BP;BP;MF;MF;MF;MF;MF;BP;BP;BP;MF;BP;MF;MF;MF;CC;BP;BP;BP;BP;MF;MF;MF;MF;MF;MF;MF;MF;BP;CC;CC;BP;MF;BP;BP;CC;MF;MF;MF;MF;MF;BP;BP;MF;MF;BP;MF;BP;CC;MF;BP;BP;MF;BP;MF;BP;BP;MF;MF;MF;CC;BP;MF;MF;BP;BP;BP;CC;MF;MF;MF;	oxidoreductase activity, acting on paired donors, with oxidation of a pair of donors resulting in the reduction of molecular oxygen to two molecules of water;costunolide 3beta-hydroxylase activity;3,9-dihydroxypterocarpan 6a-monooxygenase activity;endoplasmic reticulum;response to herbivore;fruit ripening;intracellular membrane-bounded organelle;3alpha-hydroxy-ent-sandaracopimardiene 7-beta-monoo…	-	ko01100	Metabolic pathways	flavonoid 3'-monooxygenase CYP75B137 isoform X1 [Capsicum annuum]	PF00067.26	Cytochrome P450	Flavonoid 3'-monooxygenase CYP75B137 OS=Crocosmia x crocosmiiflora OX=1053288 GN=CYP75B137 PE=1 SV=1	44GBH	Q	Cytochrome p450	COG2124	Cytochrome P450	QV	-	KOG0156	[Q]	Secondary metabolites biosynthesis, transport and catabolism;	Cytochrome P450 CYP2 subfamily	-
ZLC03G0037660	ZLC03G0037660	4.96475	-5.7946	6.12297e-181	2.37371e-178	down	2.31897	4.63507	3.8278	215.24	204.436	230.186	67	137	118	5165	4815	5584	GO:0006417;GO:0009630;GO:0009555;GO:1901332;GO:0010583;GO:0006355;GO:0009753;GO:0010051;GO:0080086;GO:0005634;GO:0010218;GO:0009880;GO:0010102;GO:0009734;GO:0000976;GO:1900057;GO:0009414;GO:0009793;GO:0009647;GO:0010114;GO:0003700;GO:0045892;GO:0010588;GO:0009611;GO:0010262;GO:0042802;GO:0009704;GO:0003677;GO:0048367;GO:0009733;GO:0009635;GO:0048364;	BP;BP;BP;BP;BP;BP;BP;BP;BP;CC;BP;BP;BP;BP;MF;BP;BP;BP;BP;BP;MF;BP;BP;BP;BP;MF;BP;MF;BP;BP;BP;BP;	regulation of translation;gravitropism;pollen development;negative regulation of lateral root development;response to cyclopentenone;regulation of DNA-templated transcription;response to jasmonic acid;xylem and phloem pattern formation;stamen filament development;nucleus;response to far red light;embryonic pattern specification;lateral root morphogenesis;auxin-activated signaling pathway;transcri…	K14484	ko04075	Plant hormone signal transduction	auxin-responsive protein IAA14 [Capsicum annuum]	PF02309.20	AUX/IAA family	Auxin-responsive protein IAA14 OS=Arabidopsis thaliana OX=3702 GN=IAA14 PE=1 SV=2	44NQK	K	Aux IAA proteins are short-lived transcriptional factors that function as repressors of early auxin response genes at low auxin concentrations	-	-	-	-	-	-	-	-	-
ZLC02G0003820	ZLC02G0003820	6.76076	-5.72704	1.30497e-180	4.96868e-178	down	13.6522	16.159	11.7654	937.488	765.529	703.294	842	1021	775	48217	38650	36568	GO:0019242;GO:0035686;GO:0005856;GO:0070741;GO:0003723;GO:0032869;GO:0032496;GO:0030018;GO:0051591;GO:0035094;GO:0015631;GO:0034059;GO:0061615;GO:0006116;GO:0070061;GO:0008360;GO:0061624;GO:0048046;GO:0005829;GO:0061827;GO:0034451;GO:0031977;GO:0002020;GO:0005615;GO:0004332;GO:0003779;GO:0042802;GO:0060090;GO:0061621;GO:0009410;GO:0070072;GO:0020015;GO:0048364;GO:0009505;GO:0043434;GO:0005576;GO:…	BP;CC;CC;BP;MF;BP;BP;CC;BP;BP;MF;BP;BP;BP;MF;BP;BP;CC;CC;CC;CC;CC;MF;CC;MF;MF;MF;MF;BP;BP;BP;CC;BP;CC;BP;CC;BP;BP;CC;CC;CC;CC;BP;CC;CC;MF;MF;BP;BP;BP;BP;CC;MF;BP;BP;CC;CC;BP;BP;MF;CC;BP;CC;BP;BP;CC;CC;BP;CC;BP;CC;BP;BP;MF;CC;CC;MF;BP;CC;BP;BP;BP;CC;CC;BP;CC;CC;BP;MF;BP;BP;MF;MF;CC;BP;BP;CC;BP;CC;BP;CC;CC;CC;BP;CC;BP;BP;CC;BP;CC;CC;CC;BP;MF;BP;BP;CC;CC;CC;CC;CC;BP;CC;CC;CC;	methylglyoxal biosynthetic process;sperm fibrous sheath;cytoskeleton;response to interleukin-6;RNA binding;cellular response to insulin stimulus;response to lipopolysaccharide;Z disc;response to cAMP;response to nicotine;tubulin binding;response to anoxia;glycolytic process through fructose-6-phosphate;NADH oxidation;fructose binding;regulation of cell shape;fructose catabolic process to hydroxya…	K01623	ko00710;ko00010;ko00030;ko01200;ko01110;ko00051;ko01230;ko01100	Carbon fixation by Calvin cycle;Glycolysis / Gluconeogenesis;Pentose phosphate pathway;Carbon metabolism;Biosynthesis of secondary metabolites;Fructose and mannose metabolism;Biosynthesis of amino acids;Metabolic pathways	fructose-bisphosphate aldolase 1, chloroplastic [Capsicum annuum]	PF00274.23	Fructose-bisphosphate aldolase class-I	Fructose-bisphosphate aldolase 2, chloroplastic OS=Arabidopsis thaliana OX=3702 GN=FBA2 PE=1 SV=2	44PGE	G	Belongs to the class I fructose-bisphosphate aldolase family	COG3588	Fructose-bisphosphate aldolase class 1	G	Carbohydrate transport and metabolism	KOG1557	[G]	Carbohydrate transport and metabolism;	Fructose-biphosphate aldolase	-
ZLC03G0018590	ZLC03G0018590	4.52883	-5.60657	8.20674e-180	3.0699e-177	down	2.0748	3.5284	2.55663	146.093	157.344	130.188	69	119	90	3999	4228	3603	GO:0031347;GO:0045893;GO:0009909;GO:0002229;GO:0047484;GO:0048587;GO:0009651;GO:0098869;GO:0009658;GO:0042742;GO:0010438;	BP;BP;BP;BP;BP;BP;BP;BP;BP;BP;BP;	regulation of defense response;positive regulation of DNA-templated transcription;regulation of flower development;defense response to oomycetes;regulation of response to osmotic stress;regulation of short-day photoperiodism, flowering;response to salt stress;cellular oxidant detoxification;chloroplast organization;defense response to bacterium;cellular response to sulfur starvation;	-	-	-	protein RESPONSE TO LOW SULFUR 3-like [Capsicum annuum]	PF14703.10	Cytosolic domain of 10TM putative phosphate transporter	Protein RESPONSE TO LOW SULFUR 2 OS=Arabidopsis thaliana OX=3702 GN=LSU2 PE=1 SV=1	44THT	S	cellular response to sulfur starvation	-	-	-	-	-	-	-	-	-
ZLC12G0025080	ZLC12G0025080	3.10979	-6.70057	8.5704e-180	3.15066e-177	down	0.389421	0.383652	0.564804	48.6483	44.8068	59.491	31	30	45	3031	2905	3835	GO:0080074;GO:0008216;GO:0007623;GO:0010025;GO:0005829;GO:0102777;GO:0035835;GO:0050736;GO:0047672;GO:0050638;GO:0009820;GO:0016407;GO:0009741;GO:0006066;GO:1901787;GO:0047183;GO:0102923;GO:0047172;GO:0050266;GO:0005737;GO:0010345;GO:0005634;GO:0009723;GO:0047205;GO:0019438;GO:0050643;GO:0010597;GO:0047165;GO:0009636;GO:0009698;GO:0009411;GO:0006084;GO:0009737;GO:0016410;GO:0016132;GO:0050734;GO:…	MF;BP;BP;BP;CC;MF;BP;MF;MF;MF;BP;MF;BP;BP;BP;MF;MF;MF;MF;CC;BP;CC;BP;MF;BP;MF;BP;MF;BP;BP;BP;BP;BP;MF;BP;MF;BP;CC;MF;MF;MF;BP;BP;BP;BP;MF;BP;BP;BP;BP;MF;MF;BP;MF;MF;BP;BP;BP;MF;BP;BP;BP;BP;MF;CC;BP;MF;CC;MF;MF;MF;MF;MF;BP;BP;BP;BP;BP;MF;BP;MF;MF;MF;MF;BP;MF;BP;	spermidine:caffeoyl CoA N-acyltransferase activity;spermidine metabolic process;circadian rhythm;wax biosynthetic process;cytosol;obsolete caffeoyl-CoA:pelargonidin-3,5-diglucoside 5-O-glucoside-6-O-hydroxycinnamoyltransferase activity;indole alkaloid biosynthetic process;O-malonyltransferase activity;anthranilate N-benzoyltransferase activity;taxadien-5-alpha-ol O-acetyltransferase activity;alka…	-	ko00073	Cutin, suberine and wax biosynthesis	fatty alcohol:caffeoyl-CoA acyltransferase [Capsicum annuum]	PF02458.19	Transferase family	Acyltransferase GLAUCE OS=Arabidopsis thaliana OX=3702 GN=GLC PE=2 SV=1	44G05	S	Transferase family	-	-	-	-	-	-	-	-	-
ZLC01G0040920	ZLC01G0040920	6.22418	6.94574	5.46404e-179	1.97465e-176	up	739.808	658.571	831.39	5.45977	5.78244	8.79689	55441	50541	66487	342	355	556	GO:0015020;GO:0005856;GO:0010150;GO:0016117;GO:0047792;GO:0047807;GO:0043473;GO:0080045;GO:0035251;GO:0080148;GO:0052641;GO:0000166;GO:0047893;GO:0047891;GO:0009801;GO:0016758;GO:0070301;GO:0009524;GO:0098754;GO:0005829;GO:0052638;GO:0080044;GO:0050502;GO:0080002;GO:0016135;GO:0103103;GO:0042178;GO:0042802;GO:0047214;GO:0046246;GO:0010294;GO:0050284;GO:0050645;GO:0047913;GO:0016114;GO:0005737;GO:…	MF;CC;BP;BP;MF;MF;BP;MF;MF;BP;MF;MF;MF;MF;BP;MF;BP;CC;BP;CC;MF;MF;MF;MF;BP;MF;BP;MF;MF;BP;MF;MF;MF;MF;BP;CC;BP;BP;CC;BP;BP;MF;BP;BP;MF;MF;BP;CC;BP;CC;MF;MF;BP;BP;BP;MF;BP;MF;MF;MF;MF;BP;BP;MF;BP;BP;BP;MF;BP;MF;BP;MF;BP;MF;MF;MF;BP;BP;BP;CC;BP;BP;BP;BP;BP;BP;MF;MF;MF;MF;MF;MF;MF;MF;MF;BP;MF;MF;BP;BP;BP;BP;MF;BP;BP;CC;BP;MF;MF;BP;CC;MF;MF;BP;	glucuronosyltransferase activity;cytoskeleton;leaf senescence;carotenoid biosynthetic process;cyanohydrin beta-glucosyltransferase activity;cytokinin 7-beta-glucosyltransferase activity;pigmentation;quercetin 3'-O-glucosyltransferase activity;UDP-glucosyltransferase activity;negative regulation of response to water deprivation;benzoic acid glucosyltransferase activity;nucleotide binding;flavonol …	-	-	-	limonoid UDP-glucosyltransferase-like [Capsicum annuum]	PF00201.22	UDP-glucoronosyl and UDP-glucosyl transferase	Gallate 1-beta-glucosyltransferase OS=Quercus robur OX=38942 GN=UGT84A13 PE=1 SV=1	44NBJ	CG	Belongs to the UDP-glycosyltransferase family	COG1819	UDP:flavonoid glycosyltransferase YjiC, YdhE family	G	Carbohydrate transport and metabolism	KOG1192	[GC]	Carbohydrate transport and metabolism; Energy production and conversion;	UDP-glucuronosyl and UDP-glucosyl transferase	-
ZLC01G0007300	ZLC01G0007300	3.88972	-5.0767	2.91494e-178	1.03587e-175	down	1.48908	2.17003	2.285	73.4823	77.4583	69.0159	69	103	113	2822	2920	2680	GO:0002213;GO:0046872;GO:0005783;GO:0009744;GO:0019902;GO:0005737;GO:0071368;GO:1905582;GO:0005634;GO:0034097;GO:0010494;GO:0042594;GO:0005829;GO:0009737;GO:0019900;GO:1902074;GO:0071456;GO:0009625;GO:0000932;GO:0010162;GO:0090351;GO:0009749;	BP;MF;CC;BP;MF;CC;BP;BP;CC;BP;CC;BP;CC;BP;MF;BP;BP;BP;CC;BP;BP;BP;	defense response to insect;metal ion binding;endoplasmic reticulum;response to sucrose;phosphatase binding;cytoplasm;cellular response to cytokinin stimulus;response to mannose;nucleus;response to cytokine;cytoplasmic stress granule;response to starvation;cytosol;response to abscisic acid;kinase binding;response to salt;cellular response to hypoxia;response to insect;P-body;seed dormancy process;…	-	-	-	FCS-Like Zinc finger 14 [Capsicum annuum]	PF04570.18	zinc-finger of the FCS-type, C2-C2	FCS-Like Zinc finger 14 OS=Arabidopsis thaliana OX=3702 GN=FLZ14 PE=1 SV=1	44JCP	S	zinc-finger of the FCS-type, C2-C2	-	-	-	-	-	-	-	-	-
ZLC06G0009530	ZLC06G0009530	4.2069	3.26097	9.57702e-174	3.34756e-171	up	46.0205	55.8409	48.3875	5.11906	5.98946	6.02618	6116	7599	6862	568	653	676	GO:0005789;GO:0006869;GO:0005783;GO:0007165;GO:0032865;GO:0016020;GO:0035621;GO:0015914;GO:0031965;GO:0005737;GO:0071944;GO:0008289;GO:1990456;GO:0071561;GO:0006665;GO:1990854;	CC;BP;CC;BP;CC;CC;BP;BP;CC;CC;CC;MF;BP;CC;BP;BP;	endoplasmic reticulum membrane;lipid transport;endoplasmic reticulum;signal transduction;ERMES complex;membrane;ER to Golgi ceramide transport;phospholipid transport;nuclear membrane;cytoplasm;cell periphery;lipid binding;mitochondrion-endoplasmic reticulum membrane tethering;nucleus-vacuole junction;sphingolipid metabolic process;vacuole-ER tethering;	-	-	-	uncharacterized protein LOC107875855 isoform X2 [Capsicum annuum]	PF10296.13	Maintenance of mitochondrial morphology protein 1	Testis-expressed protein 2 OS=Mus musculus OX=10090 GN=Tex2 PE=1 SV=2	44HP4	S	lipid binding	-	-	-	-	KOG2238	[R]	General function prediction only;	Uncharacterized conserved protein TEX2, contains PH domain	-
ZLC11G0001500	ZLC11G0001500	6.57644	3.36101	5.58074e-171	1.91924e-168	up	264.691	323.461	276.716	27.2888	30.5884	34.3138	20208	25289	22544	1738	1912	2209	GO:0005856;GO:0043022;GO:0051015;GO:0005811;GO:0003723;GO:0034198;GO:0030864;GO:0031143;GO:0030446;GO:0009277;GO:0045202;GO:1903427;GO:0005829;GO:0048306;GO:0005765;GO:0006412;GO:0030445;GO:0005615;GO:0042802;GO:0060090;GO:0051017;GO:0001933;GO:1990090;GO:0005576;GO:0005737;GO:0045335;GO:0051602;GO:1904408;GO:0005634;GO:0005773;GO:0019001;GO:0002182;GO:0019003;GO:0070062;GO:0005853;GO:0000325;GO:…	CC;MF;MF;CC;MF;BP;CC;CC;CC;CC;CC;BP;CC;MF;CC;BP;CC;CC;MF;MF;BP;BP;BP;CC;CC;CC;BP;MF;CC;CC;MF;BP;MF;CC;CC;CC;MF;CC;BP;CC;CC;MF;MF;BP;BP;BP;CC;BP;BP;BP;BP;CC;CC;CC;MF;BP;MF;CC;CC;BP;CC;CC;CC;CC;BP;BP;MF;CC;CC;BP;BP;CC;MF;BP;CC;CC;MF;BP;BP;CC;MF;CC;CC;MF;MF;BP;	cytoskeleton;ribosome binding;actin filament binding;lipid droplet;RNA binding;cellular response to amino acid starvation;cortical actin cytoskeleton;pseudopodium;hyphal cell wall;fungal-type cell wall;synapse;negative regulation of reactive oxygen species biosynthetic process;cytosol;calcium-dependent protein binding;lysosomal membrane;translation;yeast-form cell wall;extracellular space;identic…	K03231	ko03013	Nucleocytoplasmic transport	elongation factor 1-alpha [Capsicum annuum]	PF00009.31	Elongation factor Tu GTP binding domain	Elongation factor 1-alpha OS=Solanum lycopersicum OX=4081 PE=2 SV=1	44G5M	J	This protein promotes the GTP-dependent binding of aminoacyl-tRNA to the A-site of ribosomes during protein biosynthesis	COG5256	Translation elongation factor EF-1alpha (GTPase)	J	Translation, ribosomal structure and biogenesis	KOG0052	[J]	Translation, ribosomal structure and biogenesis;	Translation elongation factor EF-1 alpha/Tu	-
ZLC08G0012350	ZLC08G0012350	4.57472	-4.06495	1.24868e-170	4.22609e-168	down	5.27879	5.05762	4.93773	85.9528	93.7493	97.4262	728	716	729	10075	10789	11547	GO:2000147;GO:0002042;GO:0034614;GO:0014850;GO:0001893;GO:0009898;GO:0007417;GO:0140052;GO:0032869;GO:0045907;GO:0006974;GO:0009734;GO:0010884;GO:0010314;GO:0048814;GO:0060716;GO:2001243;GO:0071549;GO:0006468;GO:0014878;GO:0048825;GO:0070273;GO:2000767;GO:0010918;GO:2000786;GO:0048364;GO:0030163;GO:0009902;GO:0099104;GO:0043231;GO:0160049;GO:0035556;GO:0005737;GO:0032411;GO:0071380;GO:0001934;GO:…	BP;BP;BP;BP;BP;CC;BP;BP;BP;BP;BP;BP;BP;MF;BP;BP;BP;BP;BP;BP;BP;MF;BP;BP;BP;BP;BP;BP;MF;CC;BP;BP;CC;BP;BP;BP;BP;BP;BP;BP;CC;BP;BP;BP;BP;BP;BP;MF;BP;BP;CC;BP;BP;BP;BP;BP;BP;BP;BP;BP;BP;BP;BP;BP;BP;BP;BP;BP;CC;BP;BP;CC;BP;BP;BP;BP;BP;BP;BP;MF;MF;BP;BP;BP;BP;BP;BP;MF;BP;BP;BP;BP;BP;BP;BP;BP;BP;BP;MF;CC;BP;BP;BP;BP;BP;MF;BP;BP;BP;BP;BP;BP;BP;BP;BP;BP;BP;BP;CC;BP;BP;BP;CC;BP;BP;BP;BP;BP;MF;BP;CC;BP;CC;…	positive regulation of cell motility;cell migration involved in sprouting angiogenesis;cellular response to reactive oxygen species;response to muscle activity;maternal placenta development;cytoplasmic side of plasma membrane;central nervous system development;cellular response to oxidised low-density lipoprotein particle stimulus;cellular response to insulin stimulus;positive regulation of vasoc…	K20715	-	-	phototropin-2 [Capsicum annuum]	PF00069.29	Protein kinase domain	Phototropin-2 OS=Arabidopsis thaliana OX=3702 GN=PHOT2 PE=1 SV=2	44RXR	T	Phototropin-2	COG3920	Two-component sensor histidine kinase, HisKA and HATPase domains	T	Signal transduction mechanisms	-	-	-	-	-
ZLC12G0005810	ZLC12G0005810	6.54313	-5.06841	3.77984e-170	1.25928e-167	down	13.4474	18.8299	13.005	626.099	520.34	500.444	1835	2598	1886	70898	57868	57454	GO:0019464;GO:1901566;GO:0070280;GO:0005524;GO:0036255;GO:0009534;GO:0047960;GO:0016594;GO:0019899;GO:0005759;GO:0006546;GO:0006730;GO:0005773;GO:0009055;GO:0005654;GO:1990830;GO:0016829;GO:0030170;GO:0048046;GO:0005829;GO:0042803;GO:1903442;GO:0009570;GO:0005886;GO:0004375;GO:0046686;GO:0042802;GO:0065003;GO:0003729;GO:0009941;GO:0005739;GO:0005960;GO:0009507;	BP;BP;MF;MF;BP;CC;MF;MF;MF;CC;BP;BP;CC;MF;CC;BP;MF;MF;CC;CC;MF;BP;CC;CC;MF;BP;MF;BP;MF;CC;CC;CC;CC;	glycine decarboxylation via glycine cleavage system;obsolete organonitrogen compound biosynthetic process;pyridoxal binding;ATP binding;response to methylamine;chloroplast thylakoid;glycine dehydrogenase activity;glycine binding;enzyme binding;mitochondrial matrix;glycine catabolic process;one-carbon metabolic process;vacuole;electron transfer activity;nucleoplasm;cellular response to leukemia in…	K00281	ko01100;ko00260;ko01110;ko01200;ko00630	Metabolic pathways;Glycine, serine and threonine metabolism;Biosynthesis of secondary metabolites;Carbon metabolism;Glyoxylate and dicarboxylate metabolism	glycine dehydrogenase (decarboxylating), mitochondrial [Capsicum annuum]	PF02347.20	Glycine cleavage system P-protein	Glycine dehydrogenase (decarboxylating), mitochondrial OS=Solanum tuberosum OX=4113 GN=GDCSP PE=2 SV=1	44DRF	E	The glycine cleavage system catalyzes the degradation of glycine	COG1003	Glycine cleavage system protein P (pyridoxal-binding), C-terminal domain	E	Amino acid transport and metabolism	KOG2040	[E]	Amino acid transport and metabolism;	Glycine dehydrogenase (decarboxylating)	-
ZLC09G0019390	ZLC09G0019390	2.96907	-7.71577	1.6603e-169	5.44629e-167	down	0.198074	0.246783	0.190793	53.7528	48.6683	46.6508	13	16	13	2811	2499	2467	GO:0005783;GO:0015186;GO:0032973;GO:0000162;GO:0043090;GO:0009705;GO:0005737;GO:0009851;GO:0006865;GO:0090358;GO:0006952;GO:0009734;GO:0009834;GO:0098712;GO:0010315;GO:0071555;GO:0022857;GO:0000325;GO:0048316;GO:0034639;GO:0005938;GO:1900150;GO:0090355;GO:0015171;GO:0005886;GO:0009826;GO:1902289;GO:0016020;GO:0005794;GO:0080144;GO:1900425;	CC;MF;BP;BP;BP;CC;CC;BP;BP;BP;BP;BP;BP;BP;BP;BP;MF;CC;BP;MF;CC;BP;BP;MF;CC;BP;BP;CC;CC;BP;BP;	endoplasmic reticulum;L-glutamine transmembrane transporter activity;amino acid export across plasma membrane;tryptophan biosynthetic process;amino acid import;plant-type vacuole membrane;cytoplasm;auxin biosynthetic process;amino acid transport;positive regulation of tryptophan metabolic process;defense response;auxin-activated signaling pathway;plant-type secondary cell wall biogenesis;L-glutam…	-	-	-	WAT1-related protein At2g37460 [Capsicum annuum]	PF00892.24	EamA-like transporter family	WAT1-related protein At2g37460 OS=Arabidopsis thaliana OX=3702 GN=At2g37460 PE=2 SV=1	44CH8	S	WAT1-related protein	COG0697	Permease of the drug/metabolite transporter (DMT) superfamily	GER	-	-	-	-	-	-
ZLC08G0028370	ZLC08G0028370	7.57451	-4.6126	8.62654e-169	2.7869e-166	down	27.2494	47.6933	36.1171	956.128	962.821	1017.4	1308	2344	1850	38266	37826	41164	GO:0009854;GO:0042631;GO:0006564;GO:0030267;GO:0005737;GO:0003954;GO:0016618;GO:0008266;GO:0047995;GO:0009643;GO:0005782;GO:0070062;GO:0048046;GO:0047964;GO:0005829;GO:0019752;GO:0046181;GO:0050661;GO:0042803;GO:0005777;GO:0071482;GO:0008873;GO:0046487;GO:0008465;GO:0005886;GO:0009570;GO:1901149;GO:0019521;GO:0003729;GO:0102742;GO:0051287;GO:1902494;GO:0070402;GO:0004617;GO:0005739;GO:0031406;GO:…	BP;BP;BP;MF;CC;MF;MF;MF;MF;BP;CC;CC;CC;MF;CC;BP;BP;MF;MF;CC;BP;MF;BP;MF;CC;CC;MF;BP;MF;MF;MF;CC;MF;MF;CC;MF;MF;BP;CC;	oxidative photosynthetic carbon pathway;cellular response to water deprivation;L-serine biosynthetic process;glyoxylate reductase (NADPH) activity;cytoplasm;NADH dehydrogenase activity;hydroxypyruvate reductase [NAD(P)H] activity;poly(U) RNA binding;hydroxyphenylpyruvate reductase activity;photosynthetic acclimation;peroxisomal matrix;extracellular exosome;apoplast;glyoxylate reductase (NADH) act…	K15893	ko00260;ko01100;ko01200;ko01110;ko00630	Glycine, serine and threonine metabolism;Metabolic pathways;Carbon metabolism;Biosynthesis of secondary metabolites;Glyoxylate and dicarboxylate metabolism	glycerate dehydrogenase [Capsicum annuum]	PF02826.23	D-isomer specific 2-hydroxyacid dehydrogenase, NAD binding domain	Glycerate dehydrogenase HPR, peroxisomal OS=Arabidopsis thaliana OX=3702 GN=HPR PE=1 SV=1	44BQ4	E	Belongs to the D-isomer specific 2-hydroxyacid dehydrogenase family	COG1052	Lactate dehydrogenase or related 2-hydroxyacid dehydrogenase	CHR	-	KOG0069	[C]	Energy production and conversion;	Glyoxylate/hydroxypyruvate reductase (D-isomer-specific 2-hydroxy acid dehydrogenase superfamily)	-
ZLC02G0013190	ZLC02G0013190	4.8028	-10.9486	1.25616e-167	3.99757e-165	down	0.229244	0.474002	0.139146	785.327	635.771	456.534	11	22	7	28913	22977	16992	GO:0042631;GO:0042651;GO:0046872;GO:0009645;GO:0010119;GO:0009782;GO:0009534;GO:0010196;GO:0015979;GO:0009416;GO:0005634;GO:0009579;GO:0010218;GO:0090333;GO:0009269;GO:0048046;GO:0009517;GO:0005829;GO:0009737;GO:0000325;GO:0009765;GO:0031409;GO:0071215;GO:0042803;GO:0010114;GO:0005886;GO:0009507;GO:0010207;GO:0009522;GO:0003729;GO:0009409;GO:0016168;GO:0009523;GO:0009768;GO:0009644;GO:0009503;GO:…	BP;CC;MF;BP;BP;CC;CC;BP;BP;BP;CC;CC;BP;BP;BP;CC;CC;CC;BP;CC;BP;MF;BP;MF;BP;CC;CC;BP;CC;MF;BP;MF;CC;BP;BP;CC;CC;CC;BP;CC;CC;BP;CC;CC;CC;BP;BP;MF;	cellular response to water deprivation;thylakoid membrane;metal ion binding;response to low light intensity stimulus;regulation of stomatal movement;photosystem I antenna complex;chloroplast thylakoid;nonphotochemical quenching;photosynthesis;response to light stimulus;nucleus;thylakoid;response to far red light;regulation of stomatal closure;response to desiccation;apoplast;PSII associated light…	K08912	ko00196;ko01100	Photosynthesis - antenna proteins;Metabolic pathways	chlorophyll a-b binding protein 1B, chloroplastic-like [Capsicum annuum]	PF00504.25	Chlorophyll A-B binding protein	Chlorophyll a-b binding protein 1B, chloroplastic OS=Solanum lycopersicum OX=4081 GN=CAB1B PE=3 SV=1	44T2Z	C	The light-harvesting complex (LHC) functions as a light receptor, it captures and delivers excitation energy to photosystems with which it is closely associated	-	-	-	-	-	-	-	-	-
ZLC03G0016850	ZLC03G0016850	6.81926	4.7907	2.36422e-166	7.41323e-164	up	591.975	542.131	525.84	21.9324	19.9917	24.3915	46393	43510	43977	1434	1283	1612	GO:0030516;GO:0043196;GO:0090430;GO:0050727;GO:0005783;GO:0052651;GO:0051930;GO:0005576;GO:0006633;GO:0005737;GO:0005811;GO:0006979;GO:0047372;GO:0046464;GO:0005634;GO:0006641;GO:0004622;GO:0009506;GO:0042542;GO:0006954;GO:0016042;GO:0019369;GO:0045907;GO:0052151;GO:0019433;GO:0045202;GO:0010043;GO:0017171;GO:0005829;GO:0005789;GO:0030424;GO:0042803;GO:0009966;GO:0071944;GO:0003846;GO:0005886;GO:…	BP;CC;MF;BP;CC;BP;BP;CC;BP;CC;CC;BP;MF;BP;CC;BP;MF;CC;BP;BP;BP;BP;BP;BP;BP;CC;BP;MF;CC;CC;CC;MF;BP;CC;MF;CC;CC;CC;BP;BP;BP;CC;BP;BP;CC;MF;MF;CC;BP;	regulation of axon extension;varicosity;caffeoyl-CoA: alcohol caffeoyl transferase activity;regulation of inflammatory response;endoplasmic reticulum;monoacylglycerol catabolic process;regulation of sensory perception of pain;extracellular region;fatty acid biosynthetic process;cytoplasm;lipid droplet;response to oxidative stress;monoacylglycerol lipase activity;acylglycerol catabolic process;nuc…	K01054	ko01100;ko00561	Metabolic pathways;Glycerolipid metabolism	monoacylglycerol lipase [Capsicum annuum]	PF12146.12	Serine aminopeptidase, S33	Monoglyceride lipase OS=Homo sapiens OX=9606 GN=MGLL PE=1 SV=2	44E0W	I	Serine aminopeptidase, S33	COG2267	Lysophospholipase, alpha-beta hydrolase superfamily	I	Lipid transport and metabolism	KOG1455	[I]	Lipid transport and metabolism;	Lysophospholipase	-
ZLC11G0023590	ZLC11G0023590	5.59805	-7.25455	8.17372e-164	2.5258e-161	down	2.65118	4.59481	2.86555	436.849	500.907	743.243	125	222	144	17138	19289	29476	GO:0009411;GO:0005829;GO:0005634;GO:0080167;GO:0005783;GO:0045430;GO:0043473;GO:0042406;GO:0009705;GO:0009733;GO:0009813;GO:0010224;GO:0009507;	BP;CC;CC;BP;CC;MF;BP;CC;CC;BP;BP;BP;CC;	response to UV;cytosol;nucleus;response to karrikin;endoplasmic reticulum;chalcone isomerase activity;pigmentation;extrinsic component of endoplasmic reticulum membrane;plant-type vacuole membrane;response to auxin;flavonoid biosynthetic process;response to UV-B;chloroplast;	K01859	ko01100;ko01110;ko00941	Metabolic pathways;Biosynthesis of secondary metabolites;Flavonoid biosynthesis	chalcone--flavanone isomerase isoform X1 [Capsicum annuum]	PF02431.19	Chalcone-flavanone isomerase	Chalcone--flavanone isomerase OS=Nicotiana tabacum OX=4097 GN=CHI PE=2 SV=1	44C17	S	Chalcone-flavanone isomerase	-	-	-	-	-	-	-	-	-
ZLC11G0014270	ZLC11G0014270	7.40271	-3.75863	2.1471e-163	6.54007e-161	down	40.7411	43.2025	46.118	698.202	609.292	631.84	3114	3386	3766	44355	38003	40597	GO:0097053;GO:0004838;GO:0006103;GO:0006523;GO:0016847;GO:0006545;GO:0032869;GO:0042853;GO:0010326;GO:0006974;GO:0006536;GO:0048046;GO:0030170;GO:0005829;GO:0097054;GO:0006524;GO:0009089;GO:0004069;GO:0047804;GO:0005615;GO:0046686;GO:0042802;GO:0051301;GO:0046689;GO:0009042;GO:0019481;GO:0006520;GO:0005524;GO:0048830;GO:0009612;GO:0009693;GO:0005737;GO:0019272;GO:0005634;GO:0051384;GO:0016829;GO:…	BP;MF;BP;BP;MF;BP;BP;BP;MF;BP;BP;CC;MF;CC;BP;BP;BP;MF;MF;CC;BP;MF;BP;BP;MF;BP;BP;MF;BP;BP;BP;CC;BP;CC;BP;MF;CC;BP;CC;CC;BP;MF;BP;BP;CC;CC;BP;MF;BP;BP;MF;MF;BP;MF;BP;BP;MF;MF;BP;BP;BP;MF;MF;CC;BP;CC;BP;BP;BP;BP;MF;MF;BP;BP;BP;BP;BP;MF;CC;BP;MF;MF;MF;BP;BP;CC;MF;BP;BP;MF;BP;BP;MF;BP;BP;CC;BP;BP;BP;BP;BP;	L-kynurenine catabolic process;L-tyrosine-2-oxoglutarate transaminase activity;2-oxoglutarate metabolic process;alanine biosynthetic process;1-aminocyclopropane-1-carboxylate synthase activity;glycine biosynthetic process;cellular response to insulin stimulus;L-alanine catabolic process;methionine-oxo-acid transaminase activity;DNA damage response;glutamate metabolic process;apoplast;pyridoxal ph…	K14272	ko01110;ko01200;ko00260;ko00710;ko00220;ko01100;ko01230;ko01210;ko00250;ko00630	Biosynthesis of secondary metabolites;Carbon metabolism;Glycine, serine and threonine metabolism;Carbon fixation by Calvin cycle;Arginine biosynthesis;Metabolic pathways;Biosynthesis of amino acids;2-Oxocarboxylic acid metabolism;Alanine, aspartate and glutamate metabolism;Glyoxylate and dicarboxylate metabolism	glutamate--glyoxylate aminotransferase 2 isoform X2 [Capsicum annuum]	PF00155.25	Aminotransferase class I and II	Glutamate--glyoxylate aminotransferase 2 OS=Arabidopsis thaliana OX=3702 GN=GGAT2 PE=1 SV=1	44GT9	E	Aminotransferase class I and II	COG0436	Aspartate/methionine/tyrosine aminotransferase	E	Amino acid transport and metabolism	KOG0258	[E]	Amino acid transport and metabolism;	Alanine aminotransferase	-
ZLC08G0024540	ZLC08G0024540	4.08486	-4.21006	2.8861e-161	8.66725e-159	down	2.87351	3.44997	3.52876	70.6246	59.072	70.0905	167	205	219	3416	2805	3427	GO:0102259;GO:0019439;GO:1901600;GO:0006633;GO:0005811;GO:0071404;GO:0071397;GO:0005788;GO:0052689;GO:0017171;GO:0042301;GO:0009939;GO:0005829;GO:0009717;GO:0009820;GO:0005615;GO:0005901;GO:0043722;GO:0006468;GO:0016788;GO:0034383;GO:0009410;GO:0016298;GO:0120188;GO:0010875;GO:0043231;GO:0006361;GO:0005576;GO:0010898;GO:2000032;GO:0005737;GO:0045461;GO:0005634;GO:0090122;GO:0106435;GO:0042758;GO:…	MF;BP;BP;BP;CC;BP;BP;CC;MF;MF;MF;BP;CC;BP;BP;CC;CC;MF;BP;MF;BP;BP;MF;BP;BP;CC;BP;CC;BP;BP;CC;BP;CC;BP;MF;BP;MF;BP;BP;BP;CC;BP;MF;BP;BP;BP;MF;MF;CC;BP;BP;MF;MF;BP;MF;BP;MF;BP;BP;BP;MF;BP;MF;MF;BP;BP;MF;MF;BP;MF;BP;CC;CC;BP;BP;CC;CC;MF;CC;BP;BP;MF;MF;BP;BP;MF;MF;BP;BP;BP;BP;BP;BP;MF;MF;BP;BP;MF;MF;BP;	obsolete 1,2-diacylglycerol acylhydrolase activity;obsolete aromatic compound catabolic process;strigolactone metabolic process;fatty acid biosynthetic process;lipid droplet;cellular response to low-density lipoprotein particle stimulus;cellular response to cholesterol;endoplasmic reticulum lumen;carboxylic ester hydrolase activity;serine hydrolase activity;phosphate ion binding;positive regulati…	-	-	-	2-hydroxyisoflavanone dehydratase [Capsicum annuum]	PF07859.17	alpha/beta hydrolase fold	2-hydroxyisoflavanone dehydratase OS=Glycyrrhiza echinata OX=46348 GN=HIDM PE=1 SV=1	44IZS	V	Carboxylesterase family	COG0657	Acetyl esterase/lipase	I	Lipid transport and metabolism	KOG1515	[V]	Defense mechanisms;	Arylacetamide deacetylase	-
ZLC11G0025000	ZLC11G0025000	4.08573	-4.30127	1.28185e-160	3.79607e-158	down	2.73041	3.25931	3.46662	62.0598	65.3803	79.666	235	289	329	4458	4625	5770	GO:1990961;GO:0070430;GO:0010150;GO:0016248;GO:0010167;GO:0072237;GO:0090408;GO:0005427;GO:0090449;GO:0001878;GO:0042938;GO:0015706;GO:0040018;GO:0009734;GO:0015386;GO:0043201;GO:0035579;GO:0009414;GO:0036020;GO:0080052;GO:0005829;GO:0009624;GO:0005765;GO:0019915;GO:0080168;GO:0034157;GO:0015333;GO:0035442;GO:0048527;GO:0046686;GO:0051956;GO:0055075;GO:0140367;GO:0015031;GO:0002119;GO:0043562;GO:…	BP;BP;BP;MF;BP;BP;BP;MF;BP;BP;BP;BP;BP;BP;MF;BP;CC;BP;CC;BP;CC;BP;CC;BP;BP;BP;MF;BP;BP;BP;BP;BP;BP;BP;BP;BP;BP;BP;MF;MF;CC;BP;BP;BP;CC;CC;CC;BP;CC;CC;CC;BP;BP;BP;BP;CC;MF;CC;MF;BP;BP;BP;CC;BP;BP;BP;CC;MF;BP;CC;BP;BP;MF;BP;BP;BP;BP;MF;BP;BP;BP;CC;BP;MF;BP;BP;BP;CC;BP;MF;BP;BP;BP;MF;BP;MF;CC;BP;BP;BP;BP;MF;CC;BP;BP;MF;BP;MF;BP;BP;BP;CC;BP;CC;CC;BP;BP;MF;BP;BP;BP;BP;BP;BP;BP;MF;BP;BP;CC;BP;BP;BP;	xenobiotic detoxification by transmembrane export across the plasma membrane;positive regulation of nucleotide-binding oligomerization domain containing 1 signaling pathway;leaf senescence;channel inhibitor activity;response to nitrate;metanephric proximal tubule development;phloem nitrate loading;proton-dependent oligopeptide secondary active transmembrane transporter activity;phloem glucosinola…	K26553	-	-	protein NRT1/ PTR FAMILY 3.1 [Capsicum annuum]	PF00854.25	POT family	Protein NRT1/ PTR FAMILY 3.1 OS=Arabidopsis thaliana OX=3702 GN=NPF3.1 PE=2 SV=1	44CNM	E	POT family	COG3104	Dipeptide/tripeptide permease	E	Amino acid transport and metabolism	KOG1237	[E]	Amino acid transport and metabolism;	H+/oligopeptide symporter	-
ZLC10G0005860	ZLC10G0005860	3.95889	5.67643	2.0848e-160	6.08934e-158	up	71.2056	95.9665	91.7914	1.41843	1.65484	2.38991	2844	3925	3912	48	55	81	GO:0090506;GO:0009825;GO:0009682;GO:0010439;GO:0006633;GO:0009423;GO:0080148;GO:0045723;GO:0048354;GO:1990841;GO:1990019;GO:0007623;GO:0009585;GO:1990532;GO:0000902;GO:0098849;GO:0080092;GO:0045165;GO:0009414;GO:0002237;GO:0006723;GO:0048226;GO:0010053;GO:0043068;GO:0010105;GO:0009664;GO:0043480;GO:0010214;GO:0001708;GO:0048364;GO:0080090;GO:0043477;GO:0009505;GO:0019748;GO:0032880;GO:0009789;GO:…	BP;BP;BP;BP;BP;BP;BP;BP;BP;MF;BP;BP;BP;BP;BP;BP;BP;BP;BP;BP;BP;CC;BP;BP;BP;BP;BP;BP;BP;BP;BP;BP;CC;BP;BP;BP;MF;BP;BP;BP;BP;MF;CC;BP;BP;BP;BP;BP;CC;BP;BP;BP;BP;BP;BP;BP;BP;BP;BP;BP;BP;BP;BP;MF;BP;BP;BP;BP;BP;BP;BP;BP;BP;BP;BP;BP;BP;BP;BP;BP;BP;BP;BP;BP;BP;BP;MF;BP;BP;BP;CC;BP;BP;BP;MF;BP;BP;BP;BP;BP;BP;BP;BP;BP;BP;BP;BP;BP;MF;BP;BP;BP;BP;BP;BP;BP;BP;BP;BP;BP;BP;BP;BP;BP;BP;BP;BP;BP;BP;BP;BP;BP;BP;…	axillary shoot meristem initiation;multidimensional cell growth;induced systemic resistance;regulation of glucosinolate biosynthetic process;fatty acid biosynthetic process;chorismate biosynthetic process;negative regulation of response to water deprivation;positive regulation of fatty acid biosynthetic process;mucilage biosynthetic process involved in seed coat development;promoter-specific chro…	K09422	-	-	transcription factor MYB102 [Capsicum annuum]	PF00249.35	Myb-like DNA-binding domain	Transcription factor MYB102 OS=Arabidopsis thaliana OX=3702 GN=MYB102 PE=2 SV=1	44PAG	K	Myb-like DNA-binding domain	-	-	-	-	KOG0048	[K]	Transcription;	Transcription factor, Myb superfamily	MYB-related,MYB
ZLC07G0011960	ZLC07G0011960	3.82258	7.03911	1.42796e-159	4.11446e-157	up	104.097	124.204	92.7214	0.595658	1.08621	0.953966	3228	3944	3068	16	28	25	GO:0010452;GO:0090506;GO:0010150;GO:0010167;GO:0010628;GO:0010966;GO:0007623;GO:0009414;GO:0005829;GO:0010492;GO:1900056;GO:0009944;GO:0009873;GO:0000122;GO:0042802;GO:0032107;GO:0048364;GO:0080113;GO:0048449;GO:0042753;GO:0010119;GO:0005737;GO:0071486;GO:0009943;GO:1990110;GO:0005634;GO:0009723;GO:0043621;GO:0034765;GO:0009793;GO:0009737;GO:0010380;GO:0000160;GO:0010229;GO:0055063;GO:0090548;GO:…	BP;BP;BP;BP;BP;BP;BP;BP;CC;BP;BP;BP;BP;BP;MF;BP;BP;BP;BP;BP;BP;CC;BP;BP;BP;CC;BP;MF;BP;BP;BP;BP;BP;BP;BP;BP;BP;BP;BP;BP;BP;MF;BP;BP;BP;BP;BP;BP;BP;BP;BP;MF;BP;BP;BP;BP;BP;MF;BP;BP;BP;MF;BP;BP;BP;BP;BP;BP;BP;BP;BP;BP;MF;BP;CC;BP;BP;BP;BP;BP;BP;BP;BP;BP;BP;BP;MF;BP;BP;BP;BP;MF;BP;BP;BP;BP;	obsolete histone H3-K36 methylation;axillary shoot meristem initiation;leaf senescence;response to nitrate;positive regulation of gene expression;regulation of phosphate transport;circadian rhythm;response to water deprivation;cytosol;maintenance of shoot apical meristem identity;negative regulation of leaf senescence;polarity specification of adaxial/abaxial axis;ethylene-activated signaling pat…	-	-	-	myb-related protein 1-like [Capsicum annuum]	PF00249.35	Myb-like DNA-binding domain	Putative Myb family transcription factor At1g14600 OS=Arabidopsis thaliana OX=3702 GN=At1g14600 PE=2 SV=2	44T8H	K	MYB family transcription factor	-	-	-	-	-	-	-	-	-
ZLC03G0010270	ZLC03G0010270	4.8429	3.48923	6.11184e-159	1.73755e-156	up	80.9064	99.7483	79.7079	8.68843	8.55103	8.06513	6843	8639	7194	613	593	576	GO:0005737;GO:0006979;GO:0005634;GO:0009723;GO:0048573;GO:0010102;GO:0009414;GO:0009793;GO:0006950;GO:2000377;GO:0006970;GO:0071456;GO:0009873;GO:0000303;GO:0072593;GO:0009867;GO:0003950;GO:0016363;GO:0010193;GO:0009651;GO:0006809;GO:0005739;GO:0042742;GO:0012501;	CC;BP;CC;BP;BP;BP;BP;BP;BP;BP;BP;BP;BP;BP;BP;BP;MF;CC;BP;BP;BP;CC;BP;BP;	cytoplasm;response to oxidative stress;nucleus;response to ethylene;photoperiodism, flowering;lateral root morphogenesis;response to water deprivation;embryo development ending in seed dormancy;response to stress;regulation of reactive oxygen species metabolic process;response to osmotic stress;cellular response to hypoxia;ethylene-activated signaling pathway;response to superoxide;reactive oxyge…	-	-	-	probable inactive poly [ADP-ribose] polymerase SRO5 [Capsicum annuum]	PF12174.12	RCD1-SRO-TAF4 (RST) plant domain	Probable inactive poly [ADP-ribose] polymerase SRO5 OS=Arabidopsis thaliana OX=3702 GN=SRO5 PE=1 SV=1	44NME	S	inactive poly ADP-ribose polymerase SRO5	-	-	-	-	-	-	-	-	-
ZLC05G0005490	ZLC05G0005490	5.20996	6.30445	8.13261e-159	2.28163e-156	up	261.407	278.02	315.584	4.82924	3.69809	3.05038	17537	19059	22538	278	209	172	GO:2000147;GO:0042383;GO:0043194;GO:0010359;GO:0051092;GO:0032793;GO:0010649;GO:1900055;GO:0000281;GO:0002931;GO:0014069;GO:0004698;GO:0005954;GO:0045202;GO:1901844;GO:1901673;GO:0080092;GO:0019934;GO:0004713;GO:0009939;GO:0009414;GO:0033017;GO:0005829;GO:0022404;GO:0032298;GO:0071277;GO:1902514;GO:0032839;GO:0048813;GO:0035235;GO:0086091;GO:0050885;GO:0003254;GO:0099148;GO:0090129;GO:0003779;GO:…	BP;CC;CC;BP;BP;BP;BP;BP;BP;BP;CC;MF;CC;CC;BP;BP;BP;BP;MF;BP;BP;CC;CC;BP;BP;BP;BP;CC;BP;BP;BP;BP;BP;BP;BP;MF;BP;BP;MF;BP;BP;MF;CC;BP;BP;BP;MF;BP;BP;MF;BP;BP;BP;BP;BP;MF;CC;BP;BP;CC;BP;CC;BP;CC;MF;BP;MF;BP;BP;BP;BP;CC;CC;CC;MF;BP;MF;MF;CC;BP;BP;BP;BP;MF;MF;MF;BP;BP;MF;BP;BP;BP;CC;MF;CC;BP;CC;BP;BP;BP;BP;BP;BP;BP;BP;MF;BP;CC;MF;MF;BP;BP;MF;BP;BP;BP;CC;CC;MF;CC;BP;BP;CC;CC;CC;MF;BP;BP;BP;BP;BP;CC;CC;…	positive regulation of cell motility;sarcolemma;axon initial segment;regulation of anion channel activity;positive regulation of NF-kappaB transcription factor activity;positive regulation of CREB transcription factor activity;regulation of cell communication by electrical coupling;regulation of leaf senescence;mitotic cytokinesis;response to ischemia;postsynaptic density;calcium,diacylglycerol-d…	-	-	-	phosphoenolpyruvate carboxylase kinase 1 [Capsicum annuum]	PF00069.29	Protein kinase domain	Phosphoenolpyruvate carboxylase kinase 1 OS=Arabidopsis thaliana OX=3702 GN=PPCK1 PE=1 SV=1	44GZD	T	Belongs to the protein kinase superfamily	COG0515	Serine/threonine protein kinase	T	Signal transduction mechanisms	KOG0032	[T]	Signal transduction mechanisms;	Ca2+/calmodulin-dependent protein kinase, EF-Hand protein superfamily	-
ZLC08G0010060	ZLC08G0010060	2.33407	-3.98176	3.19282e-158	8.84121e-156	down	0.669249	0.914878	0.736663	13.733	13.5426	12.8176	121	169	142	2061	1995	1944	GO:0005789;GO:0009737;GO:0005783;GO:0004467;GO:0010025;GO:0048441;GO:0000139;GO:0005794;GO:0102966;GO:0048446;GO:0004144;GO:0009651;GO:0019432;GO:0047196;GO:0005886;GO:0009414;	CC;BP;CC;MF;BP;BP;CC;CC;MF;BP;MF;BP;BP;MF;CC;BP;	endoplasmic reticulum membrane;response to abscisic acid;endoplasmic reticulum;long-chain fatty acid-CoA ligase activity;wax biosynthetic process;petal development;Golgi membrane;Golgi apparatus;obsolete arachidoyl-CoA:1-dodecanol O-acyltransferase activity;petal morphogenesis;diacylglycerol O-acyltransferase activity;response to salt stress;triglyceride biosynthetic process;long-chain-alcohol O-…	-	-	-	wax ester synthase/diacylglycerol acyltransferase 5-like [Solanum verrucosum]	PF03007.20	Wax ester synthase/diacylglycerol acyltransferase catalytic domain	Wax ester synthase/diacylglycerol acyltransferase 6 OS=Arabidopsis thaliana OX=3702 GN=WSD6 PE=1 SV=1	3GDFZ	S	O-acyltransferase (WSD1-like)	COG4908	Uncharacterized conserved protein, contains a NRPS condensation (elongation) domain	R	General function prediction only	-	-	-	-	-
ZLC12G0027480	ZLC12G0027480	3.69272	-4.67232	3.62158e-158	9.89992e-156	down	1.40476	2.44775	2.1482	56.2569	54.4988	55.3555	104	186	170	3474	3303	3455	GO:0045454;GO:0006808;GO:0051457;GO:0090506;GO:0005783;GO:0009630;GO:0010336;GO:0010233;GO:0055037;GO:0010628;GO:0005737;GO:0010223;GO:2000032;GO:0008356;GO:0006355;GO:0009938;GO:1990841;GO:2000273;GO:1990110;GO:0005634;GO:0010218;GO:0009723;GO:0006952;GO:0007623;GO:2000033;GO:1905614;GO:0009956;GO:0009585;GO:0005770;GO:0032350;GO:0000976;GO:0009742;GO:0010187;GO:0048768;GO:0009939;GO:1900459;GO:…	BP;BP;BP;BP;CC;BP;BP;BP;CC;BP;CC;BP;BP;BP;BP;BP;MF;BP;BP;CC;BP;BP;BP;BP;BP;BP;BP;BP;CC;BP;MF;BP;BP;BP;BP;BP;MF;CC;BP;BP;BP;BP;BP;BP;BP;MF;BP;BP;BP;BP;MF;BP;BP;BP;BP;CC;BP;CC;BP;BP;MF;BP;BP;BP;BP;BP;BP;BP;BP;BP;BP;BP;BP;MF;BP;BP;BP;BP;BP;BP;BP;BP;	cell redox homeostasis;regulation of nitrogen utilization;maintenance of protein location in nucleus;axillary shoot meristem initiation;endoplasmic reticulum;gravitropism;gibberellic acid homeostasis;phloem transport;recycling endosome;positive regulation of gene expression;cytoplasm;secondary shoot formation;regulation of secondary shoot formation;asymmetric cell division;regulation of DNA-templ…	K14494	ko04075	Plant hormone signal transduction	DELLA protein GAI [Capsicum annuum]	PF03514.18	GRAS domain family	DELLA protein GAI OS=Solanum lycopersicum OX=4081 GN=GAI PE=2 SV=1	44H08	K	Belongs to the GRAS family	-	-	-	-	-	-	-	-	GRAS
ZLC07G0007250	ZLC07G0007250	3.52638	7.51071	2.02029e-154	5.45272e-152	up	89.4583	82.6204	88.2053	0.313355	0.695283	0.557743	4704	4449	4949	14	30	25	GO:0009505;GO:0005634;GO:0016757;GO:0005797;GO:0010412;GO:0016020;GO:0000139;GO:0005794;GO:0052325;GO:0006004;GO:0097502;GO:0071555;GO:0005737;GO:0005768;GO:0051753;GO:0005802;	CC;CC;MF;CC;BP;CC;CC;CC;BP;BP;BP;BP;CC;CC;MF;CC;	plant-type cell wall;nucleus;glycosyltransferase activity;Golgi medial cisterna;mannan metabolic process;membrane;Golgi membrane;Golgi apparatus;cell wall pectin biosynthetic process;fucose metabolic process;mannosylation;cell wall organization;cytoplasm;endosome;mannan synthase activity;trans-Golgi network;	-	-	-	protein MANNAN SYNTHESIS-RELATED 1 [Capsicum annuum]	PF10250.13	GDP-fucose protein O-fucosyltransferase	Protein MANNAN SYNTHESIS-RELATED 1 OS=Arabidopsis thaliana OX=3702 GN=MSR1 PE=2 SV=1	44N1U	G	GDP-fucose protein O-fucosyltransferase	-	-	-	-	-	-	-	-	-
ZLC03G0019100	ZLC03G0019100	3.4907	-6.48289	5.29305e-153	1.41073e-150	down	0.490858	1.03672	0.715892	83.1531	63.6571	70.1681	52	113	81	7326	5513	6258	GO:0009505;GO:0031012;GO:0048359;GO:0005783;GO:0010150;GO:0046872;GO:0090558;GO:0009682;GO:0005576;GO:0009609;GO:0005509;GO:0008236;GO:0010223;GO:0005737;GO:0010628;GO:1902066;GO:0009753;GO:0009897;GO:0005634;GO:0006508;GO:2000038;GO:0009506;GO:0010074;GO:0042127;GO:0006952;GO:0005739;GO:0010102;GO:0099503;GO:0080001;GO:0097264;GO:0042730;GO:0048046;GO:2000122;GO:0005829;GO:0010037;GO:0009860;GO:…	CC;CC;BP;CC;BP;MF;BP;BP;CC;BP;MF;MF;BP;CC;BP;BP;BP;CC;CC;BP;BP;CC;BP;BP;BP;CC;BP;CC;BP;BP;BP;CC;BP;CC;BP;BP;CC;BP;BP;MF;MF;BP;MF;CC;CC;BP;BP;BP;BP;BP;MF;BP;CC;CC;BP;BP;BP;MF;BP;BP;	plant-type cell wall;extracellular matrix;mucilage metabolic process involved in seed coat development;endoplasmic reticulum;leaf senescence;metal ion binding;plant epidermis development;induced systemic resistance;extracellular region;response to symbiotic bacterium;calcium ion binding;serine-type peptidase activity;secondary shoot formation;cytoplasm;positive regulation of gene expression;regul…	-	-	-	subtilisin-like protease SBT3.8 isoform X1 [Capsicum annuum]	PF00082.26	Subtilase family	Subtilisin-like protease SBT3.8 OS=Arabidopsis thaliana OX=3702 GN=SBT3.8 PE=3 SV=1	44RIX	O	Subtilase family	COG1404	Serine protease, subtilisin family	O	Posttranslational modification, protein turnover, chaperones	-	-	-	-	-
ZLC07G0014650	ZLC07G0014650	3.51685	-7.47293	7.55517e-153	1.98878e-150	down	0.231254	0.751252	0.389274	88.7707	82.2623	99.4621	11	34	19	3259	2965	3692	GO:0009871;GO:0005783;GO:0010226;GO:0007029;GO:0005576;GO:0009751;GO:0009534;GO:0004560;GO:0009705;GO:0042335;GO:0016297;GO:0009753;GO:0005634;GO:0005773;GO:0009723;GO:0022626;GO:0009866;GO:0009506;GO:0008126;GO:0006952;GO:0016042;GO:0050525;GO:0099503;GO:0008299;GO:0009734;GO:0090406;GO:0052689;GO:0048046;GO:0070505;GO:0005829;GO:0009627;GO:0000325;GO:0098542;GO:0042538;GO:0009620;GO:0005777;GO:…	BP;CC;BP;BP;CC;BP;CC;MF;CC;BP;MF;BP;CC;CC;BP;CC;BP;CC;MF;BP;BP;MF;CC;BP;BP;CC;MF;CC;CC;CC;BP;CC;BP;BP;BP;CC;BP;CC;BP;CC;MF;CC;BP;BP;CC;BP;CC;BP;MF;BP;BP;BP;BP;CC;CC;MF;MF;MF;BP;MF;BP;BP;CC;	jasmonic acid and ethylene-dependent systemic resistance, ethylene mediated signaling pathway;endoplasmic reticulum;response to lithium ion;endoplasmic reticulum organization;extracellular region;response to salicylic acid;chloroplast thylakoid;alpha-L-fucosidase activity;plant-type vacuole membrane;cuticle development;fatty acyl-[ACP] hydrolase activity;response to jasmonic acid;nucleus;vacuole;…	-	-	-	GDSL esterase/lipase At4g26790-like [Capsicum annuum]	PF00657.26	GDSL-like Lipase/Acylhydrolase	GDSL esterase/lipase At2g04570 OS=Arabidopsis thaliana OX=3702 GN=At2g04570 PE=2 SV=1	44SGV	I	Belongs to the 'GDSL' lipolytic enzyme family	COG3240	Phospholipase/lecithinase/hemolysin	IR	-	-	-	-	-	-
ZLC02G0019500	ZLC02G0019500	4.71483	4.02977	9.42107e-153	2.44971e-150	up	84.5608	101.605	96.5784	6.27314	5.31424	7.33673	5065	6232	6173	314	261	371	GO:0015020;GO:0009690;GO:0046148;GO:0050404;GO:1902265;GO:0080045;GO:0035251;GO:0102890;GO:0047893;GO:0016758;GO:0009808;GO:0010083;GO:0098754;GO:0046345;GO:0048439;GO:0005829;GO:0009687;GO:0080044;GO:0006486;GO:0050502;GO:0102956;GO:0016135;GO:0047209;GO:0042178;GO:0042802;GO:0008202;GO:0010294;GO:0016114;GO:0005737;GO:0010113;GO:0005634;GO:0050004;GO:0009636;GO:0102361;GO:0009698;GO:0080043;GO:…	MF;BP;BP;MF;BP;MF;MF;MF;MF;MF;BP;BP;BP;BP;BP;CC;BP;MF;BP;MF;MF;BP;MF;BP;MF;BP;MF;BP;CC;BP;CC;MF;BP;MF;BP;MF;BP;MF;BP;BP;CC;BP;BP;MF;MF;BP;MF;BP;MF;MF;BP;BP;MF;MF;BP;BP;MF;MF;MF;BP;BP;BP;BP;CC;BP;BP;MF;CC;BP;MF;MF;MF;MF;BP;BP;BP;BP;MF;MF;BP;MF;MF;MF;MF;MF;	glucuronosyltransferase activity;cytokinin metabolic process;pigment biosynthetic process;zeatin O-beta-D-xylosyltransferase activity;abscisic acid homeostasis;quercetin 3'-O-glucosyltransferase activity;UDP-glucosyltransferase activity;chalcone 4'-O-glucosyltransferase activity;flavonol 3-O-glucosyltransferase activity;hexosyltransferase activity;lignin metabolic process;regulation of vegetative…	-	-	-	anthocyanidin 3-O-glucosyltransferase 2 [Capsicum annuum]	PF00201.22	UDP-glucoronosyl and UDP-glucosyl transferase	UDP-glycosyltransferase 71E1 OS=Stevia rebaudiana OX=55670 GN=UGT71E1 PE=2 SV=1	44FFP	CG	Belongs to the UDP-glycosyltransferase family	COG1819	UDP:flavonoid glycosyltransferase YjiC, YdhE family	G	Carbohydrate transport and metabolism	KOG1192	[GC]	Carbohydrate transport and metabolism; Energy production and conversion;	UDP-glucuronosyl and UDP-glucosyl transferase	-
ZLC03G0019380	ZLC03G0019380	5.35042	5.81625	9.56384e-152	2.45687e-149	up	288.38	267.575	249.776	5.16151	4.42572	6.07707	4292	4078	3967	65	54	77	GO:0005634;GO:0009737;GO:1900140;GO:0010029;GO:0009958;GO:0060918;GO:0009639;GO:0009734;GO:0005737;GO:0009733;GO:0090057;GO:0005886;GO:1900057;GO:0009741;	CC;BP;BP;BP;BP;BP;BP;BP;CC;BP;BP;CC;BP;BP;	nucleus;response to abscisic acid;regulation of seedling development;regulation of seed germination;positive gravitropism;auxin transport;response to red or far red light;auxin-activated signaling pathway;cytoplasm;response to auxin;root radial pattern formation;plasma membrane;positive regulation of leaf senescence;response to brassinosteroid;	-	ko04075	Plant hormone signal transduction	auxin-responsive protein SAUR32-like [Capsicum annuum]	PF02519.18	Auxin responsive protein	Auxin-responsive protein SAUR32 OS=Arabidopsis thaliana OX=3702 GN=SAUR32 PE=2 SV=1	44U2N	S	Auxin responsive protein	-	-	-	-	-	-	-	-	-
ZLC11G0023720	ZLC11G0023720	3.88802	8.74107	6.97527e-151	1.77056e-148	up	182.836	127.583	172.418	0.236179	0.38689	0.498422	13708	9814	13873	18	24	37	-	-	-	-	-	-	uncharacterized protein LOC107848457 [Capsicum annuum]	PF06880.15	Protein of unknown function (DUF1262)	-	44DSN	S	Protein of unknown function (DUF1262)	-	-	-	-	-	-	-	-	-
ZLC01G0036660	ZLC01G0036660	3.50103	-6.02802	1.73433e-150	4.35052e-148	down	0.682142	1.41599	0.826452	62.6437	70.4981	61.3548	53	112	69	4279	4705	4299	GO:0003712;GO:0010374;GO:1990841;GO:0009642;GO:0006351;GO:0010161;GO:0007623;GO:0009641;GO:0009585;GO:0010244;GO:0005829;GO:0080040;GO:0010114;GO:0009150;GO:0009741;GO:0031347;GO:0042802;GO:0000978;GO:0009704;GO:0009638;GO:0048657;GO:0010029;GO:0009639;GO:0010440;GO:0090351;GO:0010214;GO:0001708;GO:0051090;GO:0080113;GO:0046983;GO:0005524;GO:0009693;GO:0048831;GO:0005737;GO:0009845;GO:0048767;GO:…	MF;BP;MF;BP;BP;BP;BP;BP;BP;BP;CC;BP;BP;BP;BP;BP;MF;MF;BP;BP;BP;BP;BP;BP;BP;BP;BP;BP;BP;MF;MF;BP;BP;CC;BP;BP;BP;BP;CC;BP;BP;BP;BP;BP;BP;BP;BP;MF;MF;BP;BP;BP;BP;BP;BP;BP;BP;BP;BP;BP;BP;BP;BP;BP;BP;BP;BP;BP;BP;BP;BP;MF;BP;MF;BP;CC;BP;BP;BP;MF;BP;BP;BP;BP;MF;BP;MF;BP;BP;BP;MF;BP;BP;BP;BP;BP;BP;BP;BP;BP;MF;BP;BP;BP;BP;BP;BP;BP;BP;CC;BP;BP;BP;BP;BP;BP;BP;BP;BP;BP;BP;BP;BP;BP;BP;BP;BP;BP;MF;BP;MF;MF;MF;…	transcription coregulator activity;stomatal complex development;promoter-specific chromatin binding;response to light intensity;DNA-templated transcription;red light signaling pathway;circadian rhythm;shade avoidance;red, far-red light phototransduction;response to low fluence blue light stimulus by blue low-fluence system;cytosol;positive regulation of cellular response to phosphate starvation;r…	-	-	-	transcription factor UNE10 isoform X1 [Capsicum annuum]	PF00010.30	Helix-loop-helix DNA-binding domain	Transcription factor UNE10 OS=Arabidopsis thaliana OX=3702 GN=UNE10 PE=1 SV=1	44IGU	K	Transcription factor	-	-	-	-	-	-	-	-	-
ZLC11G0011860	ZLC11G0011860	3.76834	4.72734	1.95509e-149	4.84726e-147	up	49.2715	67.941	51.0383	1.93363	2.26033	2.71123	3007	4245	3323	99	113	140	-	-	-	-	-	-	uncharacterized protein LOC107877695 [Capsicum annuum]	PF02470.24	MlaD protein	-	44H86	-	-	-	-	-	-	-	-	-	-	-
ZLC02G0022900	ZLC02G0022900	2.7327	-5.57497	2.56466e-149	6.28549e-147	down	0.405331	0.558479	0.584564	23.7237	34.0106	27.711	68	94	107	3196	4388	3663	GO:0045199;GO:0038023;GO:0000166;GO:0005635;GO:0045108;GO:0048046;GO:0002230;GO:0009414;GO:0005829;GO:0061809;GO:0010114;GO:0032260;GO:0046713;GO:0043068;GO:0042802;GO:0016323;GO:0140376;GO:0030029;GO:0007043;GO:0015031;GO:0043531;GO:0034644;GO:0043231;GO:0005524;GO:0034052;GO:0005576;GO:0009646;GO:0035556;GO:0034333;GO:0090158;GO:0005737;GO:0004016;GO:0009416;GO:0007155;GO:0005634;GO:0007165;GO:…	BP;MF;MF;CC;BP;CC;BP;BP;CC;MF;BP;BP;BP;BP;MF;CC;MF;BP;BP;BP;MF;BP;CC;MF;BP;CC;BP;BP;BP;BP;CC;MF;BP;BP;CC;BP;MF;BP;CC;MF;CC;BP;BP;MF;MF;BP;BP;BP;CC;CC;MF;BP;BP;BP;BP;MF;BP;BP;CC;BP;BP;CC;BP;BP;BP;MF;BP;MF;MF;CC;BP;CC;BP;BP;CC;MF;BP;BP;MF;BP;BP;MF;BP;BP;CC;CC;BP;BP;BP;BP;BP;BP;BP;BP;BP;BP;BP;CC;MF;BP;MF;BP;CC;CC;BP;BP;BP;MF;BP;BP;BP;MF;BP;BP;MF;MF;BP;	maintenance of epithelial cell apical/basal polarity;signaling receptor activity;nucleotide binding;nuclear envelope;regulation of intermediate filament polymerization or depolymerization;apoplast;positive regulation of defense response to virus by host;response to water deprivation;cytosol;NAD+ nucleotidase, cyclic ADP-ribose generating;response to red light;response to jasmonic acid stimulus in…	-	-	-	TMV resistance protein N [Capsicum annuum]	PF01582.24	TIR domain	TMV resistance protein N OS=Nicotiana glutinosa OX=35889 GN=N PE=1 SV=1	44SFF	S	Resistance protein	COG4886	Leucine-rich repeat (LRR) protein	K	Transcription	-	-	-	-	-
ZLC03G0016740	ZLC03G0016740	4.19189	9.24703	1.11863e-145	2.71038e-143	up	264.84	194.986	256.392	0.224633	0.425649	0.591623	10641	8023	10993	8	15	21	GO:0006061;GO:0042415;GO:0004033;GO:0033764;GO:0072582;GO:0007567;GO:1901869;GO:0000166;GO:0016655;GO:0008584;GO:0047115;GO:0001523;GO:0043220;GO:0102098;GO:0045202;GO:0070301;GO:0006111;GO:0071277;GO:0006707;GO:0009414;GO:1901872;GO:0005829;GO:0001516;GO:0004032;GO:0046683;GO:0047568;GO:0032838;GO:0097454;GO:0031098;GO:0009820;GO:0002070;GO:1901653;GO:0005615;GO:0052650;GO:0071799;GO:0009410;GO:…	BP;BP;MF;MF;MF;BP;BP;MF;MF;BP;MF;BP;CC;MF;CC;BP;BP;BP;BP;BP;BP;CC;BP;MF;BP;MF;CC;CC;BP;BP;BP;BP;CC;MF;BP;BP;BP;BP;MF;BP;BP;MF;MF;BP;MF;BP;MF;BP;CC;MF;MF;BP;MF;CC;MF;MF;BP;CC;CC;MF;BP;BP;BP;BP;BP;CC;BP;BP;MF;MF;MF;BP;BP;MF;BP;MF;BP;MF;CC;BP;BP;MF;BP;BP;BP;MF;BP;BP;BP;BP;MF;MF;BP;MF;MF;BP;BP;MF;BP;BP;CC;MF;MF;CC;BP;BP;BP;MF;MF;BP;BP;MF;MF;BP;MF;MF;BP;BP;MF;BP;BP;CC;MF;BP;BP;BP;MF;BP;BP;BP;BP;BP;MF;…	sorbitol biosynthetic process;norepinephrine metabolic process;aldo-keto reductase (NADPH) activity;steroid dehydrogenase activity, acting on the CH-OH group of donors, NAD or NADP as acceptor;17-beta-hydroxysteroid dehydrogenase (NADP+) activity;parturition;ecgonine methyl ester biosynthetic process;nucleotide binding;oxidoreductase activity, acting on NAD(P)H, quinone or similar compound as acc…	K22374	-	-	protein REDOX 2-like [Capsicum annuum]	PF00248.25	Aldo/keto reductase family	Protein REDOX 2 OS=Catharanthus roseus OX=4058 GN=Redox2 PE=1 SV=1	44DDV	S	Aldo/keto reductase family	COG0656	Aldo/keto reductase, related to diketogulonate reductase	Q	Secondary metabolites biosynthesis, transport and catabolism	KOG1577	[R]	General function prediction only;	Aldo/keto reductase family proteins	-
ZLC07G0002160	ZLC07G0002160	5.45207	3.98186	6.09715e-145	1.46071e-142	up	139.066	191.834	150.146	10.6146	9.65151	12.9345	26321	37183	30326	1676	1496	2064	GO:0005576;GO:0043022;GO:0016149;GO:0006415;GO:0005737;GO:0008079;GO:0003723;GO:0030695;GO:0006353;GO:0022626;GO:0010608;GO:0006449;GO:0000184;GO:0003747;GO:0010494;GO:0004045;GO:0005829;GO:0006479;GO:0002184;GO:0003729;GO:1990825;GO:0009536;GO:0018444;	CC;MF;MF;BP;CC;MF;MF;MF;BP;CC;BP;BP;BP;MF;CC;MF;CC;BP;BP;MF;MF;CC;CC;	extracellular region;ribosome binding;translation release factor activity, codon specific;translational termination;cytoplasm;translation termination factor activity;RNA binding;GTPase regulator activity;DNA-templated transcription termination;cytosolic ribosome;post-transcriptional regulation of gene expression;regulation of translational termination;nuclear-transcribed mRNA catabolic process, n…	K03265	ko03015	mRNA surveillance pathway	eukaryotic peptide chain release factor subunit 1-3 [Capsicum annuum]	PF03464.19	eRF1 domain 2	Eukaryotic peptide chain release factor subunit 1-3 OS=Arabidopsis thaliana OX=3702 GN=ERF1-3 PE=1 SV=1	44MQ9	J	Eukaryotic peptide chain release factor subunit	COG1503	Peptide chain release factor 1 (eRF1)	J	Translation, ribosomal structure and biogenesis	KOG0688	[J]	Translation, ribosomal structure and biogenesis;	Peptide chain release factor 1 (eRF1)	-
ZLC08G0021720	ZLC08G0021720	5.07599	4.56964	2.2872e-143	5.41863e-141	up	142.928	145.849	150.55	5.67056	7.94503	6.70596	6576	6872	7392	218	300	261	GO:0016567;GO:0009793;GO:0002213;GO:0005634;GO:0050135;GO:0061809;GO:0009867;GO:0007165;GO:0009863;GO:0032260;GO:0012505;GO:0005525;GO:0005737;GO:0071456;GO:0030246;	BP;BP;BP;CC;MF;MF;BP;BP;BP;BP;CC;MF;CC;BP;MF;	protein ubiquitination;embryo development ending in seed dormancy;defense response to insect;nucleus;NADP+ nucleosidase activity;NAD+ nucleotidase, cyclic ADP-ribose generating;jasmonic acid mediated signaling pathway;signal transduction;salicylic acid mediated signaling pathway;response to jasmonic acid stimulus involved in jasmonic acid and ethylene-dependent systemic resistance;endomembrane sy…	-	-	-	putative F-box protein PP2-B12 isoform X1 [Capsicum annuum]	PF14299.10	Phloem protein 2	Putative F-box protein PP2-B12 OS=Arabidopsis thaliana OX=3702 GN=PP2B12 PE=4 SV=1	44PN2	S	Phloem protein 2	-	-	-	-	-	-	-	-	-
ZLC12G0026850	ZLC12G0026850	4.6825	-3.17708	6.85424e-142	1.606e-139	down	6.88785	7.58136	8.06537	78.1144	78.0942	73.6681	1244	1375	1556	11322	11095	10958	GO:0005874;GO:0072382;GO:0032418;GO:0080175;GO:0030139;GO:0005856;GO:1903562;GO:0048884;GO:0032467;GO:0072383;GO:0000022;GO:0051015;GO:0140641;GO:0031340;GO:0016939;GO:0090724;GO:1904647;GO:0000212;GO:1990537;GO:0140642;GO:0045218;GO:0048312;GO:0051296;GO:0031616;GO:0045169;GO:0031267;GO:0000235;GO:0000281;GO:0051299;GO:0005635;GO:0045202;GO:0009524;GO:1901673;GO:0061351;GO:0007268;GO:0000742;GO:…	CC;BP;BP;BP;CC;CC;BP;BP;BP;BP;BP;MF;BP;BP;CC;CC;BP;BP;CC;BP;BP;BP;BP;CC;CC;MF;CC;BP;BP;CC;CC;CC;BP;BP;BP;BP;CC;CC;BP;BP;BP;CC;BP;CC;BP;BP;BP;BP;BP;BP;CC;MF;BP;BP;BP;CC;CC;BP;BP;MF;MF;BP;BP;MF;BP;MF;CC;MF;BP;CC;BP;BP;BP;BP;MF;BP;BP;BP;BP;BP;BP;BP;MF;CC;BP;BP;BP;MF;BP;BP;BP;MF;BP;CC;BP;BP;CC;CC;BP;BP;BP;BP;BP;CC;CC;BP;CC;CC;BP;MF;CC;CC;BP;CC;CC;BP;BP;BP;BP;BP;CC;BP;CC;BP;BP;CC;BP;BP;BP;CC;BP;MF;BP;…	microtubule;minus-end-directed vesicle transport along microtubule;lysosome localization;phragmoplast microtubule organization;endocytic vesicle;cytoskeleton;microtubule bundle formation involved in mitotic spindle midzone assembly;neuromast development;positive regulation of cytokinesis;plus-end-directed vesicle transport along microtubule;mitotic spindle elongation;actin filament binding;mitoti…	-	-	-	kinesin-like protein KIN-14B [Capsicum annuum]	PF00225.27	Kinesin motor domain	Kinesin-like protein KIN-14B OS=Arabidopsis thaliana OX=3702 GN=KIN14B PE=1 SV=1	44C1T	Z	Belongs to the TRAFAC class myosin-kinesin ATPase superfamily. Kinesin family	-	-	-	-	KOG0239	[Z]	Cytoskeleton;	Kinesin (KAR3 subfamily)	-
ZLC01G0027820	ZLC01G0027820	7.05112	3.00558	4.71902e-141	1.09368e-138	up	314.084	393.289	362.87	42.2919	49.9519	53.5563	25900	33212	31932	2909	3373	3724	GO:0015996;GO:0016042;GO:0080124;GO:0004806;GO:0009535;GO:0009279;GO:0009570;GO:0005886;GO:0009507;	BP;BP;MF;MF;CC;CC;CC;CC;CC;	chlorophyll catabolic process;lipid catabolic process;pheophytinase activity;triacylglycerol lipase activity;chloroplast thylakoid membrane;cell outer membrane;chloroplast stroma;plasma membrane;chloroplast;	-	-	-	pheophytinase, chloroplastic [Capsicum annuum]	PF00561.24	alpha/beta hydrolase fold	Pheophytinase, chloroplastic OS=Arabidopsis thaliana OX=3702 GN=PPH PE=1 SV=1	44G9T	S	Alpha/beta hydrolase family	COG0596	2-succinyl-6-hydroxy-2,4-cyclohexadiene-1-carboxylate synthase MenH and related esterases, alpha/beta hydrolase fold	HR	-	KOG1454	[R]	General function prediction only;	Predicted hydrolase/acyltransferase (alpha/beta hydrolase superfamily)	-
ZLC02G0013250	ZLC02G0013250	4.83108	-10.272	1.22654e-140	2.81207e-138	down	0.534994	0.45278	0.319219	780.185	663.721	347.17	23	20	15	27809	23223	12510	GO:0042631;GO:0042651;GO:0046872;GO:0009645;GO:0010119;GO:0009782;GO:0009534;GO:0010196;GO:0015979;GO:0009416;GO:0005634;GO:0009579;GO:0010218;GO:0090333;GO:0009269;GO:0048046;GO:0009517;GO:0005829;GO:0009737;GO:0000325;GO:0009765;GO:0031409;GO:0071215;GO:0042803;GO:0010114;GO:0005886;GO:0009507;GO:0010207;GO:0009522;GO:0003729;GO:0009409;GO:0016168;GO:0009523;GO:0009768;GO:0009644;GO:0009503;GO:…	BP;CC;MF;BP;BP;CC;CC;BP;BP;BP;CC;CC;BP;BP;BP;CC;CC;CC;BP;CC;BP;MF;BP;MF;BP;CC;CC;BP;CC;MF;BP;MF;CC;BP;BP;CC;CC;CC;BP;CC;CC;BP;CC;CC;CC;BP;BP;MF;	cellular response to water deprivation;thylakoid membrane;metal ion binding;response to low light intensity stimulus;regulation of stomatal movement;photosystem I antenna complex;chloroplast thylakoid;nonphotochemical quenching;photosynthesis;response to light stimulus;nucleus;thylakoid;response to far red light;regulation of stomatal closure;response to desiccation;apoplast;PSII associated light…	K08912	ko01100;ko00196	Metabolic pathways;Photosynthesis - antenna proteins	chlorophyll a-b binding protein 1B, chloroplastic [Capsicum annuum]	PF00504.25	Chlorophyll A-B binding protein	Chlorophyll a-b binding protein 1B, chloroplastic OS=Solanum lycopersicum OX=4081 GN=CAB1B PE=3 SV=1	44T2Z	C	The light-harvesting complex (LHC) functions as a light receptor, it captures and delivers excitation energy to photosystems with which it is closely associated	-	-	-	-	-	-	-	-	-
ZLC11G0007540	ZLC11G0007540	5.44669	3.35362	5.45464e-139	1.23728e-136	up	116.054	130.793	138.746	13.8589	12.8211	14.544	10389	11874	13556	1032	936	1131	-	-	-	-	-	-	uncharacterized protein LOC107847494 [Capsicum annuum]	PF00561.24	alpha/beta hydrolase fold	-	44EZG	S	Alpha/beta hydrolase family	COG0596	2-succinyl-6-hydroxy-2,4-cyclohexadiene-1-carboxylate synthase MenH and related esterases, alpha/beta hydrolase fold	HR	-	-	-	-	-	-
ZLC04G0004510	ZLC04G0004510	5.46618	7.59443	1.05409e-138	2.36582e-136	up	542.389	473.022	519.89	2.07635	2.35518	4.38884	19640	17540	20089	63	70	134	-	-	-	-	-	-	uncharacterized protein LOC107868568 [Capsicum annuum]	PF03350.20	Uncharacterized protein family, UPF0114	-	44J99	S	Uncharacterized protein family, UPF0114	COG2862	Uncharacterized membrane protein YqhA	S	Function unknown	-	-	-	-	-
ZLC06G0002380	ZLC06G0002380	4.03476	3.31005	1.98953e-138	4.41882e-136	up	38.6069	48.2016	47.294	4.56034	4.62778	5.58284	3267	4177	4271	322	321	399	-	-	-	-	-	-	uncharacterized protein LOC107875355 [Capsicum annuum]	PF01926.27	50S ribosome-binding GTPase	-	44CIP	S	P-loop containing nucleoside triphosphate hydrolases superfamily protein	-	-	-	-	-	-	-	-	-
ZLC11G0009650	ZLC11G0009650	4.06885	-5.8031	4.39339e-138	9.65731e-136	down	1.39668	1.44254	2.10741	113.249	101.65	103.714	137	144	236	9020	7884	8521	GO:0015137;GO:0009737;GO:0035618;GO:0015297;GO:0031969;GO:0034220;GO:0046873;GO:0006879;GO:0042910;GO:0005381;GO:0016036;GO:0030001;GO:0010044;GO:0005886;GO:0015746;GO:0009507;	MF;BP;CC;MF;CC;BP;MF;BP;MF;MF;BP;BP;BP;CC;BP;CC;	citrate transmembrane transporter activity;response to abscisic acid;root hair;antiporter activity;chloroplast membrane;monoatomic ion transmembrane transport;metal ion transmembrane transporter activity;intracellular iron ion homeostasis;xenobiotic transmembrane transporter activity;iron ion transmembrane transporter activity;cellular response to phosphate starvation;metal ion transport;response…	K26938	-	-	LOW QUALITY PROTEIN: protein DETOXIFICATION 42 [Capsicum annuum]	PF01554.22	MatE	Protein DETOXIFICATION 42 OS=Arabidopsis thaliana OX=3702 GN=DTX42 PE=2 SV=2	44CVS	V	Belongs to the multi antimicrobial extrusion (MATE) (TC 2.A.66.1) family	-	-	-	-	KOG1347	[R]	General function prediction only;	Uncharacterized membrane protein, predicted efflux pump	-
ZLC04G0002160	ZLC04G0002160	2.91941	-4.47748	7.87226e-138	1.71278e-135	down	0.960365	1.36611	0.942454	25.5325	24.75	29.4584	83	121	87	1833	1744	2138	GO:0009505;GO:0010047;GO:0009835;GO:0009735;GO:1990059;GO:0005576;GO:0005768;GO:0009847;GO:0030248;GO:0007389;GO:0009506;GO:0005802;GO:2000899;GO:0009504;GO:0043622;GO:0042547;GO:0071555;GO:0008810;GO:0030245;GO:0009624;GO:0009828;GO:0042538;GO:0005769;GO:0085030;GO:0030244;GO:0005886;GO:0009826;GO:0030435;GO:0042802;GO:0016020;GO:0048367;GO:0005794;GO:0009279;GO:0005739;GO:0033946;GO:0009507;GO:…	CC;BP;BP;BP;BP;CC;CC;BP;MF;BP;CC;CC;BP;CC;BP;BP;BP;MF;BP;BP;BP;BP;CC;BP;BP;CC;BP;BP;MF;CC;BP;CC;CC;CC;MF;CC;MF;	plant-type cell wall;fruit dehiscence;fruit ripening;response to cytokinin;fruit valve development;extracellular region;endosome;spore germination;cellulose binding;pattern specification process;plasmodesma;trans-Golgi network;xyloglucan catabolic process;cell plate;cortical microtubule organization;cell wall modification involved in multidimensional cell growth;cell wall organization;cellulase a…	-	-	-	endoglucanase 10 [Capsicum annuum]	PF00759.23	Glycosyl hydrolase family 9	Endoglucanase 24 OS=Oryza sativa subsp. japonica OX=39947 GN=Os09g0533900 PE=2 SV=1	44EV3	G	Glycosyl hydrolase family 9	COG3401	Fibronectin type 3 domain	R	General function prediction only	-	-	-	-	-
ZLC07G0012090	ZLC07G0012090	8.72444	-5.0908	2.01124e-137	4.33169e-135	down	75.0078	76.5619	55.3962	2729.33	2670.11	2360.84	3150	3293	2483	95590	91798	83589	GO:0005576;GO:0009654;GO:0005509;GO:0009534;GO:0019898;GO:0015979;GO:0008266;GO:0009579;GO:0048046;GO:0005777;GO:0031977;GO:0009570;GO:0019684;GO:0009543;GO:0009507;GO:1901149;GO:0043167;GO:0003729;GO:0009535;GO:0009941;GO:0019904;	CC;CC;MF;CC;CC;BP;MF;CC;CC;CC;CC;CC;BP;CC;CC;MF;MF;MF;CC;CC;MF;	extracellular region;photosystem II oxygen evolving complex;calcium ion binding;chloroplast thylakoid;extrinsic component of membrane;photosynthesis;poly(U) RNA binding;thylakoid;apoplast;peroxisome;thylakoid lumen;chloroplast stroma;photosynthesis, light reaction;chloroplast thylakoid lumen;chloroplast;salicylic acid binding;ion binding;mRNA binding;chloroplast thylakoid membrane;chloroplast env…	K02717	ko00195	Photosynthesis	oxygen-evolving enhancer protein 2, chloroplastic [Capsicum annuum]	PF01789.20	PsbP	Oxygen-evolving enhancer protein 2, chloroplastic OS=Solanum lycopersicum OX=4081 GN=PSBP PE=2 SV=1	44GN5	C	Oxygen-evolving enhancer protein	COG5730	Photosystem II reaction center protein P, PsbP	C	Energy production and conversion	-	-	-	-	-
ZLC02G0027800	ZLC02G0027800	7.03887	5.22023	5.83771e-136	1.24472e-133	up	807.39	627.127	777.229	21.4761	23.6553	22.6083	75465	59857	77913	1615	1801	1710	GO:0052737;GO:0043531;GO:0043231;GO:0005524;GO:0016830;GO:0019596;GO:0045151;GO:0030976;GO:0019529;GO:0042867;GO:0005737;GO:0009099;GO:0009028;GO:0030145;GO:0106359;GO:0047435;GO:0009436;GO:0019545;GO:0106376;GO:0044272;GO:0033848;GO:0004737;GO:0005634;GO:0005654;GO:0047695;GO:0005782;GO:0050487;GO:0005739;GO:0047112;GO:0016829;GO:0050695;GO:0033611;GO:0032991;GO:0000949;GO:0048701;GO:0034077;GO:…	MF;MF;CC;MF;MF;BP;BP;MF;BP;BP;CC;BP;MF;MF;MF;MF;BP;BP;MF;BP;MF;MF;CC;CC;MF;CC;MF;CC;MF;MF;MF;BP;CC;BP;BP;BP;MF;BP;BP;CC;CC;MF;BP;MF;BP;MF;BP;CC;CC;BP;BP;MF;CC;MF;BP;CC;BP;BP;BP;CC;MF;BP;MF;CC;BP;MF;BP;CC;MF;BP;MF;BP;BP;MF;CC;BP;	pyruvate dehydrogenase (quinone) activity;ADP binding;intracellular membrane-bounded organelle;ATP binding;carbon-carbon lyase activity;mandelate catabolic process;acetoin biosynthetic process;thiamine pyrophosphate binding;taurine catabolic process;pyruvate catabolic process;cytoplasm;L-valine biosynthetic process;tartronate-semialdehyde synthase activity;manganese ion binding;2-hydroxyacyl-CoA …	K12261	ko04146	Peroxisome	2-hydroxyacyl-CoA lyase [Capsicum annuum]	PF00205.26	Thiamine pyrophosphate enzyme, central domain	2-hydroxyacyl-CoA lyase OS=Arabidopsis thaliana OX=3702 GN=HACL PE=1 SV=1	44C3N	EH	Belongs to the TPP enzyme family	COG0028	Acetolactate synthase large subunit or other thiamine pyrophosphate-requiring enzyme	EH	-	KOG1185	[EH]	Amino acid transport and metabolism; Coenzyme transport and metabolism;	Thiamine pyrophosphate-requiring enzyme	-
ZLC10G0014850	ZLC10G0014850	5.95536	3.16422	1.121e-135	2.36654e-133	up	153.639	192.349	175.833	18.2548	22.0061	23.3691	5163	6620	6306	512	606	663	-	-	-	-	-	-	uncharacterized protein At5g01610 [Capsicum annuum]	PF04398.16	Protein of unknown function, DUF538	Uncharacterized protein At5g01610 OS=Arabidopsis thaliana OX=3702 GN=At5g01610 PE=1 SV=1	44EFC	S	Protein of unknown function, DUF538	-	-	-	-	-	-	-	-	-
ZLC08G0016050	ZLC08G0016050	3.27429	8.05617	3.49146e-135	7.29851e-133	up	82.6621	81.6934	54.152	0.305237	0.366451	0.205362	7811	7905	5461	25	29	17	GO:0046872;GO:0009926;GO:0005576;GO:0005509;GO:0010008;GO:0009705;GO:0005774;GO:0005768;GO:0010248;GO:0052546;GO:0005985;GO:0033102;GO:0005773;GO:0009678;GO:0005802;GO:2000904;GO:0030955;GO:0000137;GO:0009414;GO:0015081;GO:0000287;GO:0000325;GO:0042803;GO:0000139;GO:0004427;GO:0005886;GO:0048366;GO:0035725;GO:0003729;GO:0006814;GO:0016020;GO:0009941;GO:0005794;GO:0009651;GO:0005739;GO:0009507;	MF;BP;CC;MF;CC;CC;CC;CC;BP;BP;BP;CC;CC;MF;CC;BP;MF;CC;BP;MF;MF;CC;MF;CC;MF;CC;BP;BP;MF;BP;CC;CC;CC;BP;CC;CC;	metal ion binding;auxin polar transport;extracellular region;calcium ion binding;endosome membrane;plant-type vacuole membrane;vacuolar membrane;endosome;establishment or maintenance of transmembrane electrochemical gradient;cell wall pectin metabolic process;sucrose metabolic process;acidocalcisome membrane;vacuole;diphosphate hydrolysis-driven proton transmembrane transporter activity;trans-Gol…	K23025	-	-	pyrophosphate-energized vacuolar membrane proton pump [Capsicum annuum]	PF03030.20	Inorganic H+ pyrophosphatase	Pyrophosphate-energized vacuolar membrane proton pump OS=Vigna radiata var. radiata OX=3916 PE=1 SV=4	44P49	C	Pyrophosphate-energized vacuolar membrane proton pump	COG3808	Na+ or H+-translocating membrane pyrophosphatase	C	Energy production and conversion	-	-	-	-	-
ZLC01G0035020	ZLC01G0035020	6.38432	-3.15472	5.90722e-134	1.22285e-131	down	24.9666	25.6045	27.9196	251.635	254.877	262.117	612	643	731	5144	5115	5417	GO:0002213;GO:0046872;GO:0005783;GO:0009744;GO:0019902;GO:0005737;GO:0071368;GO:1905582;GO:0005634;GO:0034097;GO:0010494;GO:0042594;GO:0005829;GO:0009737;GO:0019900;GO:1902074;GO:0071456;GO:0009625;GO:0000932;GO:0010162;GO:0090351;GO:0009749;	BP;MF;CC;BP;MF;CC;BP;BP;CC;BP;CC;BP;CC;BP;MF;BP;BP;BP;CC;BP;BP;BP;	defense response to insect;metal ion binding;endoplasmic reticulum;response to sucrose;phosphatase binding;cytoplasm;cellular response to cytokinin stimulus;response to mannose;nucleus;response to cytokine;cytoplasmic stress granule;response to starvation;cytosol;response to abscisic acid;kinase binding;response to salt;cellular response to hypoxia;response to insect;P-body;seed dormancy process;…	-	-	-	FCS-Like Zinc finger 3 [Capsicum annuum]	PF04570.18	zinc-finger of the FCS-type, C2-C2	FCS-Like Zinc finger 3 OS=Arabidopsis thaliana OX=3702 GN=FLZ3 PE=1 SV=1	44KWT	S	zinc-finger of the FCS-type, C2-C2	-	-	-	-	-	-	-	-	-
ZLC07G0017590	ZLC07G0017590	5.68515	2.85316	6.06145e-134	1.24271e-131	up	112.115	149.317	127.996	18.5701	17.9479	21.811	14040	19047	17002	1952	1853	2305	GO:0009729;GO:0010150;GO:0030139;GO:0090558;GO:0071323;GO:0038023;GO:0004715;GO:0005768;GO:0032877;GO:0048829;GO:0007623;GO:0048229;GO:0080142;GO:0000902;GO:0004713;GO:0051020;GO:0048439;GO:0005829;GO:0002237;GO:0048768;GO:0080141;GO:0031347;GO:0006468;GO:0042802;GO:0048366;GO:0010268;GO:0048657;GO:0090351;GO:0048364;GO:0009505;GO:0007639;GO:0005524;GO:0009789;GO:0010119;GO:0015026;GO:0010008;GO:…	BP;BP;CC;BP;BP;MF;MF;CC;BP;BP;BP;BP;BP;BP;MF;MF;BP;CC;BP;BP;BP;BP;BP;MF;BP;BP;BP;BP;BP;CC;BP;MF;BP;BP;MF;CC;CC;BP;MF;CC;MF;BP;BP;BP;BP;BP;MF;BP;CC;MF;CC;BP;CC;MF;BP;MF;CC;BP;BP;MF;BP;MF;MF;BP;BP;CC;BP;BP;CC;BP;CC;MF;MF;BP;BP;BP;BP;MF;MF;BP;BP;BP;BP;BP;CC;MF;BP;BP;BP;BP;BP;BP;BP;BP;CC;BP;CC;BP;BP;BP;MF;BP;BP;CC;BP;CC;MF;MF;BP;BP;BP;BP;BP;BP;BP;BP;BP;BP;BP;BP;BP;BP;BP;BP;BP;BP;CC;BP;BP;CC;BP;BP;BP;…	detection of brassinosteroid stimulus;leaf senescence;endocytic vesicle;plant epidermis development;cellular response to chitin;signaling receptor activity;non-membrane spanning protein tyrosine kinase activity;endosome;positive regulation of DNA endoreduplication;root cap development;circadian rhythm;gametophyte development;regulation of salicylic acid biosynthetic process;cell morphogenesis;pro…	-	-	-	protein STRUBBELIG-RECEPTOR FAMILY 3 isoform X1 [Capsicum annuum]	PF07714.21	Protein tyrosine and serine/threonine kinase	Protein STRUBBELIG-RECEPTOR FAMILY 3 OS=Arabidopsis thaliana OX=3702 GN=SRF3 PE=1 SV=1	44FE4	T	Protein STRUBBELIG-RECEPTOR FAMILY 3-like	COG4886	Leucine-rich repeat (LRR) protein	K	Transcription	-	-	-	-	-
ZLC06G0032250	ZLC06G0032250	4.54272	-2.45942	5.79752e-133	1.17728e-130	down	8.47711	10.5589	8.06862	53.4532	53.1691	53.7099	859	1070	1029	4933	4585	4827	GO:0008405;GO:0016117;GO:1903604;GO:0033574;GO:0019395;GO:0010628;GO:0103002;GO:0009725;GO:1900271;GO:0031408;GO:0042759;GO:0033781;GO:1902382;GO:0000038;GO:0032305;GO:0001523;GO:0102934;GO:0098794;GO:1904681;GO:0008390;GO:0009822;GO:0046483;GO:0006707;GO:0005829;GO:0062184;GO:0007601;GO:0101020;GO:1905344;GO:0008217;GO:0102375;GO:0016135;GO:0005615;GO:0034875;GO:0009741;GO:0042178;GO:0042802;GO:…	MF;BP;BP;BP;BP;BP;MF;BP;BP;BP;BP;MF;BP;BP;BP;BP;MF;CC;BP;MF;BP;BP;BP;CC;MF;BP;MF;BP;BP;MF;BP;CC;MF;BP;BP;MF;BP;MF;BP;BP;BP;BP;MF;MF;CC;MF;CC;BP;BP;CC;BP;BP;BP;BP;MF;MF;BP;MF;MF;BP;MF;BP;BP;MF;CC;BP;BP;BP;BP;MF;BP;MF;BP;BP;BP;BP;MF;BP;MF;BP;MF;BP;BP;BP;BP;BP;CC;BP;MF;BP;BP;BP;BP;MF;BP;BP;MF;MF;MF;MF;BP;BP;MF;MF;MF;MF;MF;BP;MF;BP;MF;BP;MF;CC;MF;BP;MF;CC;BP;BP;MF;BP;BP;BP;BP;MF;CC;CC;BP;BP;BP;MF;CC;…	arachidonate 11,12-epoxygenase activity;carotenoid biosynthetic process;cytochrome metabolic process;response to testosterone;fatty acid oxidation;positive regulation of gene expression;16-hydroxypalmitate dehydrogenase activity;response to hormone;regulation of long-term synaptic potentiation;oxylipin biosynthetic process;long-chain fatty acid biosynthetic process;cholesterol 24-hydroxylase acti…	K24543	-	-	cytochrome P450 97B2, chloroplastic [Capsicum annuum]	PF00067.26	Cytochrome P450	Cytochrome P450 97B2, chloroplastic OS=Glycine max OX=3847 GN=CYP97B2 PE=2 SV=1	44I6E	Q	Cytochrome p450	COG2124	Cytochrome P450	QV	-	KOG0157	[QI]	Secondary metabolites biosynthesis, transport and catabolism; Lipid transport and metabolism;	Cytochrome P450 CYP4/CYP19/CYP26 subfamilies	-
ZLC03G0034350	ZLC03G0034350	4.47851	4.50749	1.79952e-132	3.61975e-130	up	83.1402	99.967	92.4979	3.37316	5.18908	4.70934	5399	6648	6410	183	276	258	GO:0030516;GO:0043196;GO:0090430;GO:0005783;GO:0050727;GO:0052651;GO:0051930;GO:0005576;GO:0006633;GO:0005737;GO:0005811;GO:0006979;GO:0047372;GO:0005634;GO:0046464;GO:0006641;GO:0004622;GO:0009506;GO:0042542;GO:0006954;GO:0016042;GO:0019369;GO:0045907;GO:0052151;GO:0045202;GO:0019433;GO:0010043;GO:0017171;GO:0052689;GO:0005829;GO:0005789;GO:0030424;GO:0042803;GO:0009966;GO:0071944;GO:0003846;GO:…	BP;CC;MF;CC;BP;BP;BP;CC;BP;CC;CC;BP;MF;CC;BP;BP;MF;CC;BP;BP;BP;BP;BP;BP;CC;BP;BP;MF;MF;CC;CC;CC;MF;BP;CC;MF;CC;CC;BP;CC;BP;BP;CC;BP;BP;CC;MF;MF;CC;BP;	regulation of axon extension;varicosity;caffeoyl-CoA: alcohol caffeoyl transferase activity;endoplasmic reticulum;regulation of inflammatory response;monoacylglycerol catabolic process;regulation of sensory perception of pain;extracellular region;fatty acid biosynthetic process;cytoplasm;lipid droplet;response to oxidative stress;monoacylglycerol lipase activity;nucleus;acylglycerol catabolic pro…	K18368	ko00561;ko01100	Glycerolipid metabolism;Metabolic pathways	caffeoylshikimate esterase isoform X1 [Capsicum annuum]	PF12146.12	Serine aminopeptidase, S33	Caffeoylshikimate esterase OS=Arabidopsis thaliana OX=3702 GN=CSE PE=1 SV=1	44BXG	I	Prolyl oligopeptidase family	COG2267	Lysophospholipase, alpha-beta hydrolase superfamily	I	Lipid transport and metabolism	KOG1455	[I]	Lipid transport and metabolism;	Lysophospholipase	-
ZLC10G0025240	ZLC10G0025240	4.4529	-4.03084	4.63277e-132	9.23177e-130	down	3.70751	4.81546	5.43059	89.2135	82.5891	82.1171	356	473	562	7091	6336	6505	GO:0002213;GO:0010228;GO:0046872;GO:0005783;GO:0080027;GO:0005737;GO:0009845;GO:0009753;GO:0032874;GO:0005537;GO:0007155;GO:0045840;GO:0005634;GO:0005507;GO:0009506;GO:0010180;GO:0006952;GO:0051781;GO:0016829;GO:0010043;GO:0005536;GO:0048046;GO:0009793;GO:0005829;GO:0009737;GO:0000325;GO:0009908;GO:0006457;GO:0030247;GO:0042803;GO:0050839;GO:0030234;GO:0051336;GO:0019862;GO:0009611;GO:0005615;GO:…	BP;BP;MF;CC;BP;CC;BP;BP;BP;MF;BP;BP;CC;MF;CC;MF;BP;BP;MF;BP;MF;CC;BP;CC;BP;CC;BP;BP;MF;MF;MF;MF;BP;MF;BP;CC;MF;BP;MF;BP;BP;MF;BP;BP;MF;CC;BP;CC;MF;	defense response to insect;vegetative to reproductive phase transition of meristem;metal ion binding;endoplasmic reticulum;response to herbivore;cytoplasm;seed germination;response to jasmonic acid;positive regulation of stress-activated MAPK cascade;D-mannose binding;cell adhesion;positive regulation of mitotic nuclear division;nucleus;copper ion binding;plasmodesma;thioglucosidase binding;defen…	-	-	-	LOW QUALITY PROTEIN: jacalin-related lectin 3-like [Capsicum annuum]	PF01419.21	Jacalin-like lectin domain	Jacalin-related lectin 3 OS=Arabidopsis thaliana OX=3702 GN=JAL3 PE=2 SV=1	44GWG	S	Jacalin-like lectin domain	COG3743	Predicted 5' DNA nuclease, flap endonuclease-1-like, helix-3-turn-helix (H3TH) domain	L	Replication, recombination and repair	-	-	-	-	-
ZLC01G0029150	ZLC01G0029150	4.16955	6.3518	1.66455e-130	3.28626e-128	up	112.694	112.042	145.513	1.98464	1.76846	1.18259	5101	5194	7029	75	66	46	GO:0009815;GO:0010150;GO:0050589;GO:0046244;GO:0034785;GO:0071732;GO:0032259;GO:0005829;GO:0102803;GO:0009699;GO:0016706;GO:0010114;GO:0009820;GO:0052634;GO:0102802;GO:0048366;GO:0102111;GO:0102652;GO:0045543;GO:0045431;GO:0009639;GO:1901601;GO:0009505;GO:1900366;GO:0005524;GO:0005576;GO:2000032;GO:0010336;GO:0009693;GO:0005737;GO:0009416;GO:0005634;GO:0016682;GO:0050474;GO:0007033;GO:0009413;GO:…	MF;BP;MF;BP;MF;BP;BP;CC;MF;BP;MF;BP;BP;MF;MF;BP;MF;MF;MF;MF;BP;BP;CC;BP;MF;CC;BP;BP;BP;CC;BP;CC;MF;MF;BP;BP;MF;BP;BP;BP;MF;BP;BP;BP;BP;BP;MF;MF;BP;MF;CC;BP;BP;MF;BP;BP;BP;BP;CC;MF;BP;BP;BP;BP;BP;MF;CC;MF;BP;BP;BP;BP;BP;BP;MF;MF;MF;MF;MF;MF;MF;MF;MF;MF;BP;BP;BP;BP;MF;MF;BP;BP;BP;BP;MF;BP;BP;CC;BP;BP;	1-aminocyclopropane-1-carboxylate oxidase activity;leaf senescence;leucocyanidin oxygenase activity;salicylic acid catabolic process;salicylate 5-hydroxylase activity;cellular response to nitric oxide;methylation;cytosol;obsolete thebane O-demethylase activity;phenylpropanoid biosynthetic process;2-oxoglutarate-dependent dioxygenase activity;response to red light;alkaloid metabolic process;C-19 g…	K04125	ko01110;ko00904	Biosynthesis of secondary metabolites;Gibberellin biosynthesis	gibberellin 2-beta-dioxygenase 2 [Capsicum annuum]	PF03171.24	2OG-Fe(II) oxygenase superfamily	Gibberellin 2-beta-dioxygenase 2 OS=Pisum sativum OX=3888 GN=GA2OX2 PE=2 SV=1	44FM2	Q	Belongs to the iron ascorbate-dependent oxidoreductase family	COG3491	Isopenicillin N synthase and related dioxygenases	Q	Secondary metabolites biosynthesis, transport and catabolism	KOG0143	[QR]	Secondary metabolites biosynthesis, transport and catabolism; General function prediction only;	Iron/ascorbate family oxidoreductases	-
ZLC04G0011320	ZLC04G0011320	6.18604	3.80871	3.95614e-130	7.73878e-128	up	244.718	249.25	267.208	18.7335	18.4346	22.5523	4279	4463	4986	274	264	333	-	-	-	-	-	-	uncharacterized protein At4g22758 [Capsicum annuum]	PF00794.22	PI3-kinase family, ras-binding domain	Uncharacterized protein At4g22758 OS=Arabidopsis thaliana OX=3702 GN=At4g22758 PE=2 SV=1	44T9T	S	Uncharacterized protein At4g22758-like	-	-	-	-	KOG4196	[K]	Transcription;	bZIP transcription factor MafK	-
ZLC03G0016980	ZLC03G0016980	6.48612	-4.67247	4.11987e-130	7.9858e-128	down	15.054	14.9915	19.478	516.606	430.052	441.386	559	570	771	15975	13054	13798	GO:0006995;GO:0010150;GO:0009901;GO:0005783;GO:0008643;GO:0009555;GO:0009646;GO:1902334;GO:0005355;GO:0009744;GO:0009705;GO:0015755;GO:0051119;GO:0071836;GO:0080112;GO:0048571;GO:0015757;GO:0006952;GO:0007623;GO:0010431;GO:0005353;GO:0009734;GO:0012505;GO:0008515;GO:0071446;GO:0009793;GO:0071470;GO:0005789;GO:0070417;GO:0015770;GO:0051260;GO:1905200;GO:0012506;GO:0071215;GO:1905201;GO:0000139;GO:…	BP;BP;BP;CC;BP;BP;BP;BP;MF;BP;CC;BP;MF;BP;BP;BP;BP;BP;BP;BP;MF;BP;CC;MF;BP;BP;BP;CC;BP;BP;BP;BP;CC;BP;MF;CC;BP;MF;BP;CC;BP;BP;BP;BP;MF;BP;BP;CC;BP;CC;BP;BP;BP;BP;CC;	cellular response to nitrogen starvation;leaf senescence;anther dehiscence;endoplasmic reticulum;carbohydrate transport;pollen development;response to absence of light;fructose export from vacuole to cytoplasm;obsolete glucose transmembrane transporter activity;response to sucrose;plant-type vacuole membrane;fructose transmembrane transport;sugar transmembrane transporter activity;nectar secretio…	K15382	-	-	bidirectional sugar transporter N3 [Capsicum annuum]	PF03083.20	Sugar efflux transporter for intercellular exchange	Bidirectional sugar transporter SWEET10 OS=Arabidopsis thaliana OX=3702 GN=SWEET10 PE=1 SV=1	44PTR	U	Mediates both low-affinity uptake and efflux of sugar across the membrane	-	-	-	-	KOG1623	[R]	General function prediction only;	Multitransmembrane protein	-
ZLC01G0030220	ZLC01G0030220	5.06922	-3.37368	4.9985e-130	9.60163e-128	down	8.60235	9.52336	10.2052	109.375	113.019	99.4918	663	752	840	7028	7129	6463	GO:0005829;GO:0009570;GO:0043886;GO:0009501;GO:0005524;GO:0005982;GO:0030931;GO:0019252;GO:0009941;GO:0009536;GO:0031470;GO:0005978;GO:0048573;GO:0008878;GO:0048046;GO:0010170;GO:0009507;	CC;CC;MF;CC;MF;BP;CC;BP;CC;CC;CC;BP;BP;MF;CC;CC;CC;	cytosol;chloroplast stroma;structural constituent of carboxysome shell;amyloplast;ATP binding;starch metabolic process;heterotetrameric ADPG pyrophosphorylase complex;starch biosynthetic process;chloroplast envelope;plastid;carboxysome;glycogen biosynthetic process;photoperiodism, flowering;glucose-1-phosphate adenylyltransferase activity;apoplast;glucose-1-phosphate adenylyltransferase complex;c…	K00975	ko00500;ko01110;ko00520;ko01100	Starch and sucrose metabolism;Biosynthesis of secondary metabolites;Amino sugar and nucleotide sugar metabolism;Metabolic pathways	glucose-1-phosphate adenylyltransferase large subunit 3, chloroplastic/amyloplastic [Capsicum annuum]	PF00483.27	Nucleotidyl transferase	Glucose-1-phosphate adenylyltransferase large subunit 3, chloroplastic/amyloplastic OS=Solanum tuberosum OX=4113 GN=AGPS3 PE=2 SV=1	44GS2	H	This protein plays a role in synthesis of starch. It catalyzes the synthesis of the activated glycosyl donor, ADP- glucose from Glc-1-P and ATP	COG0448	Glucose-1-phosphate adenylyltransferase (ADP-glucose pyrophosphorylase)	G	Carbohydrate transport and metabolism	KOG1322	[M]	Cell wall/membrane/envelope biogenesis;	GDP-mannose pyrophosphorylase/mannose-1-phosphate guanylyltransferase	-
ZLC07G0017180	ZLC07G0017180	4.80475	-7.60816	6.95326e-130	1.32373e-127	down	1.34952	2.4535	0.713192	340.014	310.997	321.311	22	40	13	4501	4042	4300	-	-	-	-	-	-	uncharacterized protein LOC107856780 [Capsicum annuum]	PF12609.12	Wound-induced protein	-	44M5F	S	Wound-induced protein	-	-	-	-	-	-	-	-	-
ZLC02G0033400	ZLC02G0033400	4.81763	5.38486	2.55789e-129	4.82649e-127	up	147.353	133.317	188.304	3.75091	4.64867	3.96824	8704	8065	11870	185	225	198	-	-	-	-	-	-	uncharacterized protein LOC107860507 [Capsicum annuum]	PF09366.14	Protein of unknown function (DUF1997)	-	44RV1	S	Protein of unknown function (DUF1997)	COG5783	Chloroplast senescence-associated protein CSAP, DUF1997 (PF09366) domain	C	Energy production and conversion	-	-	-	-	-
ZLC03G0038880	ZLC03G0038880	5.21947	2.73632	4.35052e-129	8.137e-127	up	84.0988	96.1152	85.2829	14.6116	13.6424	15.4103	8477	9912	9162	1231	1121	1311	GO:2001056;GO:0045732;GO:0045880;GO:0005856;GO:0045879;GO:0000228;GO:0042274;GO:0010628;GO:0045104;GO:1900226;GO:0036211;GO:0003723;GO:0090090;GO:1903828;GO:0071539;GO:0051010;GO:0007077;GO:1904263;GO:0007623;GO:0015631;GO:0060070;GO:0000775;GO:0106214;GO:2000785;GO:0001558;GO:0051781;GO:0072354;GO:0006974;GO:0005635;GO:0000902;GO:0040012;GO:0045475;GO:1903067;GO:0030877;GO:0004713;GO:1902857;GO:…	BP;BP;BP;CC;BP;CC;BP;BP;BP;BP;BP;MF;BP;BP;BP;MF;BP;BP;BP;MF;BP;CC;BP;BP;BP;BP;MF;BP;CC;BP;BP;BP;BP;CC;MF;BP;BP;CC;CC;BP;BP;BP;CC;BP;BP;CC;MF;BP;BP;BP;BP;MF;BP;BP;CC;BP;BP;CC;BP;BP;MF;BP;BP;BP;BP;BP;BP;CC;BP;CC;BP;BP;BP;MF;CC;BP;CC;BP;BP;MF;BP;BP;BP;CC;CC;BP;CC;BP;CC;BP;BP;CC;BP;CC;BP;BP;CC;MF;MF;CC;BP;BP;BP;CC;BP;BP;MF;MF;BP;BP;BP;BP;CC;MF;CC;CC;BP;BP;CC;BP;BP;BP;BP;CC;BP;MF;CC;BP;BP;BP;BP;BP;CC;…	positive regulation of cysteine-type endopeptidase activity;positive regulation of protein catabolic process;positive regulation of smoothened signaling pathway;cytoskeleton;negative regulation of smoothened signaling pathway;nuclear chromosome;ribosomal small subunit biogenesis;positive regulation of gene expression;intermediate filament cytoskeleton organization;negative regulation of NLRP3 inf…	K08960	-	-	casein kinase 1-like protein 10 [Capsicum annuum]	PF00069.29	Protein kinase domain	Casein kinase 1-like protein 11 OS=Arabidopsis thaliana OX=3702 GN=CKL11 PE=1 SV=1	44RNM	T	belongs to the protein kinase superfamily	COG0515	Serine/threonine protein kinase	T	Signal transduction mechanisms	KOG1164	[T]	Signal transduction mechanisms;	Casein kinase (serine/threonine/tyrosine protein kinase)	-
ZLC12G0004780	ZLC12G0004780	5.13183	-6.37354	7.60381e-129	1.40981e-126	down	3.30042	2.59593	3.80136	243.453	270.384	376.175	236	187	291	14540	15852	22707	GO:0015020;GO:0005856;GO:0010150;GO:0016117;GO:0043473;GO:0080045;GO:0052641;GO:0035251;GO:0000166;GO:0080148;GO:0047893;GO:0047891;GO:0016758;GO:0009801;GO:0070301;GO:0009524;GO:0098754;GO:0005829;GO:0052638;GO:0080044;GO:0050502;GO:0080002;GO:0016135;GO:0103103;GO:0042802;GO:0047214;GO:0046246;GO:0010294;GO:0050284;GO:0050645;GO:0033303;GO:0047913;GO:0016114;GO:0005737;GO:0009845;GO:0071475;GO:…	MF;CC;BP;BP;BP;MF;MF;MF;MF;BP;MF;MF;MF;BP;BP;CC;BP;CC;MF;MF;MF;MF;BP;MF;MF;MF;BP;MF;MF;MF;BP;MF;BP;CC;BP;BP;CC;BP;MF;BP;MF;MF;BP;BP;CC;MF;MF;BP;BP;BP;MF;BP;MF;MF;MF;MF;BP;MF;BP;BP;BP;MF;BP;MF;BP;MF;BP;MF;MF;BP;BP;BP;CC;BP;BP;BP;BP;BP;BP;BP;MF;MF;BP;MF;MF;MF;MF;MF;MF;MF;BP;MF;MF;BP;BP;BP;MF;BP;BP;CC;BP;MF;MF;BP;CC;MF;MF;BP;	glucuronosyltransferase activity;cytoskeleton;leaf senescence;carotenoid biosynthetic process;pigmentation;quercetin 3'-O-glucosyltransferase activity;benzoic acid glucosyltransferase activity;UDP-glucosyltransferase activity;nucleotide binding;negative regulation of response to water deprivation;flavonol 3-O-glucosyltransferase activity;flavone 7-O-beta-glucosyltransferase activity;hexosyltransf…	-	-	-	UDP glycosyltransferase 9 [Capsicum annuum]	PF00201.22	UDP-glucoronosyl and UDP-glucosyl transferase	UDP glycosyltransferase 9 OS=Catharanthus roseus OX=4058 GN=UGT9 PE=2 SV=1	44HWP	CG	Belongs to the UDP-glycosyltransferase family	COG1819	UDP:flavonoid glycosyltransferase YjiC, YdhE family	G	Carbohydrate transport and metabolism	KOG1192	[GC]	Carbohydrate transport and metabolism; Energy production and conversion;	UDP-glucuronosyl and UDP-glucosyl transferase	-
ZLC04G0016460	ZLC04G0016460	5.02273	-3.92065	1.46258e-128	2.68837e-126	down	6.9828	6.96292	8.45483	122.793	117.89	132.422	181	185	234	2655	2502	2894	GO:0031676;GO:0005886;GO:0010258;GO:0048038;GO:0009535;GO:0009536;GO:0070118;GO:0010598;GO:0016655;GO:0009507;	CC;CC;BP;MF;CC;CC;CC;CC;MF;CC;	plasma membrane-derived thylakoid membrane;plasma membrane;NADH dehydrogenase complex (plastoquinone) assembly;quinone binding;chloroplast thylakoid membrane;plastid;organellar chromatophore thylakoid membrane;NAD(P)H dehydrogenase complex (plastoquinone);oxidoreductase activity, acting on NAD(P)H, quinone or similar compound as acceptor;chloroplast;	-	-	-	NAD(P)H-quinone oxidoreductase subunit M, chloroplastic [Capsicum annuum]	PF10664.13	Cyanobacterial and plastid NDH-1 subunit M	NAD(P)H-quinone oxidoreductase subunit M, chloroplastic OS=Populus jackii OX=640484 GN=ndhM PE=2 SV=1	44GGZ	S	Cyanobacterial and plastid NDH-1 subunit M	COG5672	NAD(P)H dehydrogenase cyanobacteria/chloroplast subunit M	C	Energy production and conversion	-	-	-	-	-
ZLC03G0011990	ZLC03G0011990	4.36686	3.79725	1.9265e-128	3.51084e-126	up	59.3167	76.0854	67.2173	4.5328	6.21104	5.09661	7257	9528	8776	464	625	529	GO:0140679;GO:1990961;GO:0030139;GO:0045616;GO:0007040;GO:0015918;GO:0120020;GO:0090554;GO:0005768;GO:0000166;GO:0009898;GO:0032940;GO:0071806;GO:0071404;GO:0060155;GO:0006649;GO:0090107;GO:0000132;GO:0001523;GO:0031267;GO:0006855;GO:0071397;GO:0005770;GO:1905598;GO:0060049;GO:0006638;GO:0055085;GO:0007626;GO:0045727;GO:0005548;GO:0140115;GO:0006911;GO:0005502;GO:0001750;GO:0005829;GO:0046618;GO:…	MF;BP;CC;BP;BP;BP;MF;MF;CC;MF;CC;BP;BP;BP;BP;BP;BP;BP;BP;MF;BP;BP;CC;BP;BP;BP;BP;BP;BP;MF;BP;BP;MF;CC;CC;BP;CC;CC;MF;MF;BP;BP;CC;CC;BP;CC;BP;CC;BP;CC;MF;BP;BP;BP;BP;BP;MF;CC;BP;BP;BP;MF;CC;BP;BP;BP;BP;BP;CC;BP;BP;BP;CC;CC;MF;CC;BP;BP;MF;CC;CC;BP;BP;BP;MF;CC;MF;CC;MF;MF;MF;BP;BP;BP;BP;BP;BP;CC;MF;MF;BP;CC;CC;BP;BP;CC;CC;BP;BP;BP;MF;BP;BP;MF;BP;BP;BP;BP;BP;BP;BP;BP;CC;CC;BP;BP;BP;CC;BP;BP;MF;MF;BP;…	ABC-type sodium transporter activity;xenobiotic detoxification by transmembrane export across the plasma membrane;endocytic vesicle;regulation of keratinocyte differentiation;lysosome organization;sterol transport;cholesterol transfer activity;phosphatidylcholine floppase activity;endosome;nucleotide binding;cytoplasmic side of plasma membrane;secretion by cell;protein transmembrane transport;cel…	-	-	-	ABC transporter A family member 7-like isoform X1 [Capsicum annuum]	PF00005.31	ABC transporter	ABC transporter A family member 7 OS=Arabidopsis thaliana OX=3702 GN=ABCA7 PE=3 SV=2	44GRK	Q	atath6,ath6	COG1131	ABC-type multidrug transport system, ATPase component	V	Defense mechanisms	KOG0059	[IR]	Lipid transport and metabolism; General function prediction only;	Lipid exporter ABCA1 and related proteins, ABC superfamily	-
ZLC05G0006040	ZLC05G0006040	3.59555	6.07774	2.31882e-128	4.18999e-126	up	71.4406	64.4124	69.8881	0.810266	1.06284	1.48762	6928	6397	7233	66	85	122	GO:0000727;GO:0036064;GO:0031573;GO:0000076;GO:0006268;GO:0003697;GO:0005813;GO:0003682;GO:0000785;GO:1902975;GO:0005634;GO:0005654;GO:0006270;GO:0071162;GO:0031261;GO:0003688;GO:1902977;GO:0005829;GO:0043596;GO:0007049;	BP;CC;BP;BP;BP;MF;CC;MF;CC;BP;CC;CC;BP;CC;CC;MF;BP;CC;CC;BP;	double-strand break repair via break-induced replication;ciliary basal body;mitotic intra-S DNA damage checkpoint signaling;DNA replication checkpoint signaling;DNA unwinding involved in DNA replication;single-stranded DNA binding;centrosome;chromatin binding;chromatin;mitotic DNA replication initiation;nucleus;nucleoplasm;DNA replication initiation;CMG complex;DNA replication preinitiation compl…	K06628	-	-	cell division control protein 45 homolog [Capsicum annuum]	PF02724.18	CDC45-like protein	Cell division control protein 45 homolog OS=Homo sapiens OX=9606 GN=CDC45 PE=1 SV=1	44CCH	L	CDC45-like protein	-	-	-	-	KOG2475	[L]	Replication, recombination and repair;	CDC45 (cell division cycle 45)-like protein	-
ZLC10G0008470	ZLC10G0008470	3.24355	-6.77098	2.53962e-128	4.5504e-126	down	0.365954	0.711777	0.377742	59.6591	54.8109	65.1862	11	22	12	1438	1297	1588	GO:0009543;GO:0005829;GO:0009579;GO:0042651;GO:0031676;GO:0048564;GO:0009654;GO:0009535;GO:0005509;GO:0031977;GO:0098807;GO:0009570;GO:0019898;GO:0015979;GO:0009507;	CC;CC;CC;CC;CC;BP;CC;CC;MF;CC;CC;CC;CC;BP;CC;	chloroplast thylakoid lumen;cytosol;thylakoid;thylakoid membrane;plasma membrane-derived thylakoid membrane;photosystem I assembly;photosystem II oxygen evolving complex;chloroplast thylakoid membrane;calcium ion binding;thylakoid lumen;chloroplast thylakoid membrane protein complex;chloroplast stroma;extrinsic component of membrane;photosynthesis;chloroplast;	-	-	-	photosynthetic NDH subunit of lumenal location 1, chloroplastic [Capsicum annuum]	PF01789.20	PsbP	Photosynthetic NDH subunit of lumenal location 1, chloroplastic OS=Arabidopsis thaliana OX=3702 GN=PNSL1 PE=1 SV=2	44GVS	S	PsbP	COG5730	Photosystem II reaction center protein P, PsbP	C	Energy production and conversion	-	-	-	-	-
ZLC12G0020870	ZLC12G0020870	6.15639	5.2368	3.44745e-128	6.12554e-126	up	357.433	554.947	317.369	11.9003	11.0835	12.316	9884	15716	9366	275	251	288	GO:0010150;GO:0046872;GO:0009751;GO:0009646;GO:0030544;GO:0043022;GO:0003682;GO:0009744;GO:1905615;GO:1901001;GO:0005737;GO:0090697;GO:0003723;GO:0006355;GO:0061649;GO:0005634;GO:0009723;GO:0006508;GO:0006260;GO:0005654;GO:0010597;GO:0051083;GO:0000976;GO:0009787;GO:0006325;GO:0009414;GO:0005829;GO:0009737;GO:0045893;GO:0009908;GO:0042393;GO:0042803;GO:0030308;GO:0008270;GO:0003700;GO:0045892;GO:…	BP;MF;BP;BP;MF;MF;MF;BP;BP;BP;CC;BP;MF;BP;MF;CC;BP;BP;BP;CC;BP;BP;MF;BP;BP;BP;CC;BP;BP;BP;MF;MF;BP;MF;MF;BP;CC;BP;BP;BP;BP;BP;BP;BP;MF;BP;BP;BP;BP;MF;BP;CC;BP;BP;MF;BP;	leaf senescence;metal ion binding;response to salicylic acid;response to absence of light;Hsp70 protein binding;ribosome binding;chromatin binding;response to sucrose;positive regulation of developmental vegetative growth;negative regulation of response to salt stress;cytoplasm;post-embryonic plant organ morphogenesis;RNA binding;regulation of DNA-templated transcription;ubiquitin-modified histon…	-	-	-	transcription factor SRM1 isoform X1 [Capsicum annuum]	PF00249.35	Myb-like DNA-binding domain	Transcription factor SRM1 OS=Arabidopsis thaliana OX=3702 GN=SRM1 PE=1 SV=1	44RIJ	K	SANT SWI3, ADA2, N-CoR and TFIIIB'' DNA-binding domains	-	-	-	-	KOG0724	[O]	Posttranslational modification, protein turnover, chaperones;	Zuotin and related molecular chaperones (DnaJ superfamily), contains DNA-binding domains	MYB-related
ZLC05G0026260	ZLC05G0026260	5.5494	-7.4733	3.27744e-127	5.77533e-125	down	2.17416	4.74916	2.11548	658.388	588.066	476.706	86	192	89	21607	18945	15816	GO:0042631;GO:0042651;GO:0046872;GO:0009645;GO:0010119;GO:0009782;GO:0009534;GO:0010196;GO:0009416;GO:0015979;GO:0009579;GO:0005634;GO:0010218;GO:0005739;GO:0090333;GO:0009269;GO:0048046;GO:0009517;GO:0005829;GO:0009737;GO:0000325;GO:0009765;GO:0031409;GO:0042803;GO:0071215;GO:0010114;GO:0005886;GO:0080183;GO:0009507;GO:0010207;GO:0009522;GO:0003729;GO:0009409;GO:0009644;GO:0009523;GO:0009768;GO:…	BP;CC;MF;BP;BP;CC;CC;BP;BP;BP;CC;CC;BP;CC;BP;BP;CC;CC;CC;BP;CC;BP;MF;MF;BP;BP;CC;BP;CC;BP;CC;MF;BP;BP;CC;BP;CC;CC;CC;CC;CC;BP;CC;CC;MF;BP;BP;BP;MF;	cellular response to water deprivation;thylakoid membrane;metal ion binding;response to low light intensity stimulus;regulation of stomatal movement;photosystem I antenna complex;chloroplast thylakoid;nonphotochemical quenching;response to light stimulus;photosynthesis;thylakoid;nucleus;response to far red light;mitochondrion;regulation of stomatal closure;response to desiccation;apoplast;PSII as…	K08907	ko01100;ko00196	Metabolic pathways;Photosynthesis - antenna proteins	chlorophyll a-b binding protein 6A, chloroplastic [Capsicum annuum]	PF00504.25	Chlorophyll A-B binding protein	Chlorophyll a-b binding protein 6A, chloroplastic OS=Solanum lycopersicum OX=4081 GN=CAB6A PE=2 SV=1	44C2F	C	The light-harvesting complex (LHC) functions as a light receptor, it captures and delivers excitation energy to photosystems with which it is closely associated	-	-	-	-	-	-	-	-	-
ZLC09G0000320	ZLC09G0000320	4.19715	6.6908	5.31146e-127	9.28286e-125	up	138.167	103.676	171.225	1.31888	1.38005	1.7509	12736	9804	17056	102	104	137	GO:1990465;GO:0005783;GO:0008610;GO:0006696;GO:0016491;GO:0042335;GO:0048653;GO:1901700;GO:0010025;GO:0009628;GO:0005506;GO:0009414;GO:0005789;GO:0009737;GO:0006723;GO:0043447;GO:0006950;GO:0010033;GO:0005886;GO:0048658;GO:0010584;GO:0050832;GO:0009924;GO:0009409;GO:0048235;GO:0016020;GO:0046184;GO:0010143;GO:0009651;GO:0000254;GO:0043668;GO:0042742;	MF;CC;BP;BP;MF;BP;BP;BP;BP;BP;MF;BP;CC;BP;BP;BP;BP;BP;CC;BP;BP;BP;MF;BP;BP;CC;BP;BP;BP;MF;CC;BP;	obsolete aldehyde oxygenase (deformylating) activity;endoplasmic reticulum;lipid biosynthetic process;ergosterol biosynthetic process;oxidoreductase activity;cuticle development;anther development;response to oxygen-containing compound;wax biosynthetic process;response to abiotic stimulus;iron ion binding;response to water deprivation;endoplasmic reticulum membrane;response to abscisic acid;cutic…	-	-	-	very-long-chain aldehyde decarbonylase CER3 [Capsicum annuum]	PF12076.12	CER1-like, C-terminal domain	Very-long-chain aldehyde decarbonylase CER3 OS=Arabidopsis thaliana OX=3702 GN=CER3 PE=1 SV=1	44NVK	S	Belongs to the sterol desaturase family	COG3000	Sterol desaturase/sphingolipid hydroxylase, fatty acid hydroxylase superfamily	I	Lipid transport and metabolism	-	-	-	-	-
ZLC06G0003170	ZLC06G0003170	5.59372	5.54062	1.21377e-126	2.10406e-124	up	314.374	278.182	291.773	5.88402	8.83339	6.26904	21259	19265	21056	332	490	358	GO:1990044;GO:0010150;GO:0030139;GO:0000086;GO:0010167;GO:0014850;GO:0008093;GO:0061744;GO:0004715;GO:0019395;GO:0006633;GO:0032035;GO:0010628;GO:0046627;GO:0003723;GO:0007269;GO:1903829;GO:1900055;GO:0004691;GO:0000132;GO:0009949;GO:0061762;GO:0038183;GO:1901261;GO:0006974;GO:0090176;GO:0098794;GO:0070301;GO:0045197;GO:0061351;GO:0140823;GO:0071277;GO:0014823;GO:0010494;GO:0009414;GO:0046321;GO:…	BP;BP;CC;BP;BP;BP;MF;BP;MF;BP;BP;MF;BP;BP;MF;BP;BP;BP;MF;BP;BP;BP;BP;BP;BP;BP;CC;BP;BP;BP;MF;BP;BP;CC;BP;BP;CC;MF;MF;BP;CC;CC;MF;BP;BP;BP;BP;BP;CC;BP;CC;MF;BP;BP;BP;BP;MF;BP;BP;BP;CC;BP;BP;BP;BP;BP;BP;BP;BP;BP;BP;BP;MF;BP;BP;BP;BP;MF;BP;BP;BP;BP;BP;BP;MF;BP;CC;CC;CC;BP;CC;BP;BP;BP;BP;CC;BP;BP;BP;BP;MF;BP;BP;BP;BP;BP;BP;BP;BP;CC;BP;CC;MF;BP;BP;BP;BP;BP;CC;MF;BP;BP;BP;BP;BP;BP;MF;BP;MF;MF;BP;BP;BP;…	protein localization to lipid droplet;leaf senescence;endocytic vesicle;G2/M transition of mitotic cell cycle;response to nitrate;response to muscle activity;cytoskeletal anchor activity;motor behavior;non-membrane spanning protein tyrosine kinase activity;fatty acid oxidation;fatty acid biosynthetic process;myosin II tail binding;positive regulation of gene expression;negative regulation of insu…	K12761	-	-	CBL-interacting serine/threonine-protein kinase 11 [Capsicum annuum]	PF00069.29	Protein kinase domain	CBL-interacting serine/threonine-protein kinase 11 OS=Arabidopsis thaliana OX=3702 GN=CIPK11 PE=1 SV=1	44N3N	T	CBL-interacting serine threonine-protein kinase 11-like	COG0515	Serine/threonine protein kinase	T	Signal transduction mechanisms	KOG0583	[T]	Signal transduction mechanisms;	Serine/threonine protein kinase	LOB
ZLC04G0011510	ZLC04G0011510	3.1459	-9.15411	1.75569e-126	3.01894e-124	down	0.171484	0.112879	0.040418	63.3773	73.7165	72.708	27	18	7	8121	9272	9419	GO:0051302;GO:0009729;GO:0010080;GO:0048281;GO:0009825;GO:0038023;GO:0010359;GO:0010192;GO:0005768;GO:0042659;GO:0048354;GO:0051428;GO:2000038;GO:0010074;GO:0048229;GO:0009808;GO:0010102;GO:0009734;GO:1902025;GO:0080092;GO:0009414;GO:0002237;GO:0045184;GO:0010449;GO:0031349;GO:0009944;GO:0048226;GO:1901653;GO:0002764;GO:0031347;GO:0006468;GO:0042802;GO:0009664;GO:0160073;GO:0010268;GO:0048366;GO:…	BP;BP;BP;BP;BP;MF;BP;BP;CC;BP;BP;MF;BP;BP;BP;BP;BP;BP;BP;BP;BP;BP;BP;BP;BP;BP;CC;BP;BP;BP;BP;MF;BP;BP;BP;BP;BP;BP;BP;BP;BP;BP;CC;BP;BP;BP;BP;MF;BP;CC;MF;BP;BP;BP;BP;BP;CC;MF;MF;BP;MF;CC;BP;MF;BP;BP;BP;BP;BP;BP;BP;CC;BP;CC;MF;CC;BP;BP;MF;BP;MF;BP;CC;MF;BP;BP;CC;BP;BP;BP;BP;BP;BP;BP;BP;MF;BP;MF;BP;BP;BP;BP;CC;BP;BP;BP;CC;BP;CC;MF;BP;BP;BP;BP;BP;BP;BP;CC;MF;MF;BP;MF;BP;BP;BP;BP;BP;CC;BP;BP;BP;BP;BP;…	regulation of cell division;detection of brassinosteroid stimulus;regulation of floral meristem growth;inflorescence morphogenesis;multidimensional cell growth;signaling receptor activity;regulation of anion channel activity;mucilage biosynthetic process;endosome;regulation of cell fate specification;mucilage biosynthetic process involved in seed coat development;peptide hormone receptor binding;…	-	-	-	MDIS1-interacting receptor like kinase 2 [Capsicum annuum]	PF00560.37	Leucine Rich Repeat	MDIS1-interacting receptor like kinase 2 OS=Arabidopsis thaliana OX=3702 GN=MIK2 PE=1 SV=3	3G8IW	T	LRR receptor-like serine threonine-protein kinase	COG4886	Leucine-rich repeat (LRR) protein	K	Transcription	-	-	-	-	-
ZLC07G0021750	ZLC07G0021750	4.14648	4.98297	3.21492e-126	5.48388e-124	up	79.8248	98.2641	67.7347	2.5296	3.19927	2.7746	3138	3956	2842	83	103	92	GO:0042631;GO:0006559;GO:0042344;GO:0009735;GO:0045087;GO:0009751;GO:0006749;GO:0042221;GO:0005737;GO:0010731;GO:0006979;GO:0080148;GO:0019899;GO:0016034;GO:0004601;GO:0009407;GO:0005634;GO:0009506;GO:0006952;GO:0006572;GO:0009734;GO:0048046;GO:0009636;GO:0043295;GO:0042594;GO:0005829;GO:0009737;GO:0000325;GO:0009408;GO:0045893;GO:0005777;GO:0009607;GO:0009570;GO:0005886;GO:2000030;GO:0048527;GO:…	BP;BP;BP;BP;BP;BP;BP;BP;CC;BP;BP;BP;MF;MF;MF;BP;CC;CC;BP;BP;BP;CC;BP;MF;BP;CC;BP;CC;BP;BP;CC;BP;CC;CC;BP;BP;BP;BP;BP;MF;BP;BP;BP;BP;BP;MF;BP;BP;BP;CC;BP;BP;CC;BP;	cellular response to water deprivation;L-phenylalanine catabolic process;indole glucosinolate catabolic process;response to cytokinin;innate immune response;response to salicylic acid;glutathione metabolic process;response to chemical;cytoplasm;protein glutathionylation;response to oxidative stress;negative regulation of response to water deprivation;enzyme binding;maleylacetoacetate isomerase ac…	K00799	ko00480;ko01100	Glutathione metabolism;Metabolic pathways	probable glutathione S-transferase [Capsicum annuum]	PF02798.24	Glutathione S-transferase, N-terminal domain	Probable glutathione S-transferase OS=Nicotiana tabacum OX=4097 PE=2 SV=1	44FRF	O	glutathione S-transferase	COG0625	Glutathione S-transferase	O	Posttranslational modification, protein turnover, chaperones	KOG0406	[O]	Posttranslational modification, protein turnover, chaperones;	Glutathione S-transferase	-
ZLC12G0020900	ZLC12G0020900	7.10724	2.30226	4.82692e-125	8.16822e-123	up	295.818	343.404	331.328	55.9476	57.5898	59.6086	17120	19851	20679	3389	3277	3674	GO:0016567;GO:0009793;GO:0009625;GO:0005634;GO:0050135;GO:0061809;GO:0002213;GO:0007165;GO:0009867;GO:0009863;GO:0032260;GO:0012505;GO:0005525;GO:0043394;GO:0005737;GO:0071456;GO:0030246;	BP;BP;BP;CC;MF;MF;BP;BP;BP;BP;BP;CC;MF;MF;CC;BP;MF;	protein ubiquitination;embryo development ending in seed dormancy;response to insect;nucleus;NADP+ nucleosidase activity;NAD+ nucleotidase, cyclic ADP-ribose generating;defense response to insect;signal transduction;jasmonic acid mediated signaling pathway;salicylic acid mediated signaling pathway;response to jasmonic acid stimulus involved in jasmonic acid and ethylene-dependent systemic resista…	-	-	-	putative F-box protein PP2-B12 isoform X2 [Capsicum annuum]	PF14299.10	Phloem protein 2	Putative F-box protein PP2-B12 OS=Arabidopsis thaliana OX=3702 GN=PP2B12 PE=4 SV=1	44RCU	S	Phloem protein 2	-	-	-	-	-	-	-	-	-
ZLC09G0004440	ZLC09G0004440	4.88365	-5.58104	1.02349e-124	1.71834e-122	down	2.3352	5.2051	3.56521	190.253	179.857	201.521	155	354	253	10527	9769	11272	GO:0051539;GO:0046872;GO:0005524;GO:1990229;GO:0005813;GO:0005737;GO:0097361;GO:1902855;GO:0000166;GO:0005759;GO:0005929;GO:0005634;GO:0031616;GO:0140663;GO:0030030;GO:0007005;GO:0051642;GO:0005543;GO:0005829;GO:0072697;GO:0005743;GO:0010826;GO:0032543;GO:0006879;GO:0042803;GO:0045892;GO:0009570;GO:0005886;GO:0016887;GO:0051536;GO:0032981;GO:0002098;GO:1904564;GO:0106035;GO:0016226;GO:0005814;GO:…	MF;MF;MF;CC;CC;CC;CC;BP;MF;CC;CC;CC;CC;MF;BP;BP;BP;MF;CC;BP;CC;BP;BP;BP;MF;BP;CC;CC;MF;MF;BP;BP;CC;BP;BP;CC;CC;BP;CC;BP;	4 iron, 4 sulfur cluster binding;metal ion binding;ATP binding;iron-sulfur cluster assembly complex;centrosome;cytoplasm;cytosolic [4Fe-4S] assembly targeting complex;regulation of non-motile cilium assembly;nucleotide binding;mitochondrial matrix;cilium;nucleus;spindle pole centrosome;ATP-dependent FeS chaperone activity;cell projection organization;mitochondrion organization;centrosome localiza…	-	-	-	fe-S cluster assembly factor HCF101, chloroplastic isoform X2 [Capsicum annuum]	PF10609.13	NUBPL iron-transfer P-loop NTPase	Fe-S cluster assembly factor HCF101, chloroplastic OS=Arabidopsis thaliana OX=3702 GN=HCF101 PE=1 SV=1	44BM9	D	Protein of unknown function (DUF971)	COG0489	Fe-S cluster carrier ATPase, Mrp/ApbC/NBP35 family	D	Cell cycle control, cell division, chromosome partitioning	KOG3022	[D]	Cell cycle control, cell division, chromosome partitioning;	Predicted ATPase, nucleotide-binding	-
ZLC01G0019460	ZLC01G0019460	2.96704	-3.86074	2.3562e-124	3.92492e-122	down	1.50274	1.64719	1.29446	23.8472	23.5881	23.6104	118	133	109	1558	1513	1560	GO:0009505;GO:0008447;GO:0010228;GO:0009615;GO:0050687;GO:0005783;GO:0098552;GO:0046148;GO:0009986;GO:0005576;GO:1901001;GO:0016491;GO:0006979;GO:0009813;GO:0009753;GO:0006811;GO:0000324;GO:0005507;GO:0019854;GO:0034755;GO:0042542;GO:0009506;GO:0006878;GO:0006952;GO:0080022;GO:0009834;GO:0098706;GO:0033215;GO:0048046;GO:0010106;GO:0009698;GO:0062040;GO:0016682;GO:0009414;GO:0005829;GO:0000325;GO:…	CC;MF;BP;BP;BP;CC;CC;BP;CC;CC;BP;MF;BP;BP;BP;BP;CC;MF;BP;BP;BP;CC;BP;BP;BP;BP;BP;BP;CC;BP;BP;CC;MF;BP;CC;CC;MF;BP;MF;BP;CC;MF;CC;BP;CC;CC;BP;BP;BP;BP;BP;CC;BP;MF;BP;BP;BP;CC;	plant-type cell wall;L-ascorbate oxidase activity;vegetative to reproductive phase transition of meristem;response to virus;negative regulation of defense response to virus;endoplasmic reticulum;side of membrane;pigment biosynthetic process;cell surface;extracellular region;negative regulation of response to salt stress;oxidoreductase activity;response to oxidative stress;flavonoid biosynthetic p…	K00423	ko00053;ko01100	Ascorbate and aldarate metabolism;Metabolic pathways	L-ascorbate oxidase [Capsicum annuum]	PF00394.26	Multicopper oxidase	L-ascorbate oxidase OS=Nicotiana tabacum OX=4097 GN=AAO PE=2 SV=1	44QG2	Q	Multicopper oxidase	COG2132	Multicopper oxidase with three cupredoxin domains (includes cell division protein FtsP and spore coat protein CotA)	DPM	-	KOG1263	[Q]	Secondary metabolites biosynthesis, transport and catabolism;	Multicopper oxidases	-
ZLC05G0021410	ZLC05G0021410	3.64548	-10.644	5.96036e-124	9.8517e-122	down	0.091749	0.112126	0.028308	98.1512	160.162	191.501	10	9	4	8246	8589	16235	GO:0019748;GO:0005783;GO:0009926;GO:0009705;GO:0005737;GO:0006979;GO:0009753;GO:0009813;GO:0009715;GO:0005634;GO:0009058;GO:1901696;GO:0030639;GO:0016210;GO:0050634;GO:0070141;GO:0042803;GO:0016747;GO:0010224;GO:0009611;GO:0102128;GO:0034081;GO:0009629;GO:0042802;GO:0031540;GO:0009733;	BP;CC;BP;CC;CC;BP;BP;BP;BP;CC;BP;BP;BP;MF;MF;BP;MF;MF;BP;BP;MF;CC;BP;MF;BP;BP;	secondary metabolic process;endoplasmic reticulum;auxin polar transport;plant-type vacuole membrane;cytoplasm;response to oxidative stress;response to jasmonic acid;flavonoid biosynthetic process;chalcone biosynthetic process;nucleus;biosynthetic process;cannabinoid biosynthetic process;polyketide biosynthetic process;naringenin-chalcone synthase activity;phloroisovalerophenone synthase activity;…	K00660	ko00941;ko04712;ko01100;ko01110	Flavonoid biosynthesis;Circadian rhythm - plant;Metabolic pathways;Biosynthesis of secondary metabolites	chalcone synthase 2 [Capsicum annuum]	PF00195.23	Chalcone and stilbene synthases, N-terminal domain	Chalcone synthase 2 OS=Solanum lycopersicum OX=4081 GN=CHS2 PE=2 SV=2	44MS8	H	The primary product of this enzyme is 4,2',4',6'- tetrahydroxychalcone (also termed naringenin-chalcone or chalcone) which can under specific conditions spontaneously isomerize into naringenin	COG3424	Predicted naringenin-chalcone synthase	Q	Secondary metabolites biosynthesis, transport and catabolism	-	-	-	-	-
ZLC11G0007690	ZLC11G0007690	2.19773	-8.29383	9.84843e-123	1.61529e-120	down	0.013432	0.072165	0.073464	18.2952	18.0521	20.7395	2	10	10	1947	1886	2231	GO:0004540;GO:0046872;GO:0032197;GO:0005524;GO:0032196;GO:0071897;GO:0004190;GO:0005737;GO:0004523;GO:0042575;GO:0003723;GO:0005634;GO:0006508;GO:0003676;GO:0008270;GO:0004519;GO:0008233;GO:0006310;GO:0015074;GO:0000943;GO:0003887;GO:0003677;GO:0005739;GO:0003964;	MF;MF;BP;MF;BP;BP;MF;CC;MF;CC;MF;CC;BP;MF;MF;MF;MF;BP;BP;CC;MF;MF;CC;MF;	RNA nuclease activity;metal ion binding;retrotransposition;ATP binding;transposition;DNA biosynthetic process;aspartic-type endopeptidase activity;cytoplasm;RNA-DNA hybrid ribonuclease activity;DNA polymerase complex;RNA binding;nucleus;proteolysis;nucleic acid binding;zinc ion binding;endonuclease activity;peptidase activity;DNA recombination;DNA integration;retrotransposon nucleocapsid;DNA-dire…	-	-	-	uncharacterized protein LOC107865557 isoform X1 [Capsicum annuum]	PF00665.30	Integrase core domain	Retrovirus-related Pol polyprotein from transposon TNT 1-94 OS=Nicotiana tabacum OX=4097 PE=2 SV=1	3M3FD	L	Reverse transcriptase (RNA-dependent DNA polymerase)	-	-	-	-	KOG0016	[I]	Lipid transport and metabolism;	Enoyl-CoA hydratase/isomerase	-
ZLC08G0028050	ZLC08G0028050	3.87944	5.29308	3.17229e-122	5.16333e-120	up	66.0518	96.8428	55.7498	1.91397	1.96501	2.15902	5445	8174	4904	132	133	151	GO:0016020;GO:0010197;GO:0009651;GO:0000741;GO:0005739;	CC;BP;BP;BP;CC;	membrane;polar nucleus fusion;response to salt stress;karyogamy;mitochondrion;	-	-	-	protein NUCLEAR FUSION DEFECTIVE 4 isoform X1 [Capsicum annuum]	PF06813.17	Nodulin-like	Protein NUCLEAR FUSION DEFECTIVE 4 OS=Arabidopsis thaliana OX=3702 GN=NFD4 PE=3 SV=1	44BFT	S	Nodulin-like	-	-	-	-	-	-	-	-	-
ZLC10G0014680	ZLC10G0014680	4.91457	3.57075	9.05249e-122	1.46225e-119	up	89.8623	96.6495	94.8538	8.1919	9.75643	7.95087	4472	4926	5035	341	399	335	GO:0005829;GO:0050832;GO:0009751;GO:0005739;GO:0005886;GO:0019904;	CC;BP;BP;CC;CC;MF;	cytosol;defense response to fungus;response to salicylic acid;mitochondrion;plasma membrane;protein domain specific binding;	-	-	-	protein LURP-one-related 10 [Capsicum annuum]	PF04525.16	LURP-one-related	Protein LURP-one-related 15 OS=Arabidopsis thaliana OX=3702 GN=At5g01750 PE=1 SV=1	44E9Y	S	LURP-one-related	-	-	-	-	-	-	-	-	-
ZLC12G0004600	ZLC12G0004600	4.53684	2.83549	4.97728e-121	7.97937e-119	up	53.9383	59.4448	53.3194	8.12879	8.94824	8.54991	5512	6221	5814	693	749	737	GO:0031048;GO:0046974;GO:0006303;GO:0051726;GO:2001034;GO:1990841;GO:0004842;GO:0140948;GO:0060027;GO:0001228;GO:0008361;GO:0007623;GO:0000775;GO:0141055;GO:0033553;GO:0006974;GO:0007140;GO:0031508;GO:0032259;GO:0010428;GO:0005657;GO:0002039;GO:0005829;GO:0000729;GO:0072325;GO:0040014;GO:0032776;GO:0060729;GO:0042149;GO:0008270;GO:0120162;GO:0006275;GO:0061629;GO:0140953;GO:0071314;GO:0015074;GO:…	BP;MF;BP;BP;BP;MF;MF;MF;BP;MF;BP;BP;CC;MF;CC;BP;BP;BP;BP;MF;CC;MF;CC;BP;BP;BP;BP;BP;BP;MF;BP;BP;MF;MF;BP;BP;BP;BP;MF;BP;MF;MF;BP;MF;MF;CC;MF;CC;BP;BP;BP;BP;BP;CC;CC;BP;BP;BP;CC;MF;BP;MF;MF;CC;CC;BP;MF;MF;BP;MF;BP;CC;BP;CC;BP;BP;MF;BP;BP;CC;BP;BP;BP;BP;BP;BP;MF;BP;BP;CC;MF;BP;BP;BP;BP;BP;MF;CC;BP;BP;CC;BP;BP;MF;BP;BP;BP;CC;BP;BP;BP;MF;CC;CC;CC;BP;BP;MF;MF;BP;MF;BP;CC;BP;MF;BP;CC;BP;BP;BP;BP;MF;BP;…	regulatory ncRNA-mediated heterochromatin formation;histone H3K9 methyltransferase activity;double-strand break repair via nonhomologous end joining;regulation of cell cycle;positive regulation of double-strand break repair via nonhomologous end joining;promoter-specific chromatin binding;ubiquitin-protein transferase activity;histone H3K9 monomethyltransferase activity;convergent extension invol…	K11420	ko00310	Lysine degradation	histone-lysine N-methyltransferase family member SUVH9 [Capsicum annuum]	PF02182.21	SAD/SRA domain	Histone-lysine N-methyltransferase family member SUVH9 OS=Arabidopsis thaliana OX=3702 GN=SUVH9 PE=1 SV=1	44N61	B	SET and RING finger associated domain. Domain of unknown function in SET domain containing proteins and in Deinococcus radiodurans DRA1533.	COG3440	Predicted restriction endonuclease	V	Defense mechanisms	KOG1082	[BK]	Chromatin structure and dynamics; Transcription;	Histone H3 (Lys9) methyltransferase SUV39H1/Clr4, required for transcriptional silencing	-
ZLC04G0008050	ZLC04G0008050	6.34144	4.58764	6.89336e-120	1.09687e-117	up	282.29	400.779	440.884	14.4866	19.7524	16.5888	18506	26906	30844	793	1061	917	GO:1901566;GO:0002119;GO:0006550;GO:0007595;GO:0019509;GO:0046394;GO:0004084;GO:0006552;GO:0046656;GO:0009099;GO:0005737;GO:0006532;GO:0008696;GO:0009416;GO:0005759;GO:0005634;GO:0005654;GO:1990830;GO:0008340;GO:0009792;GO:0009081;GO:0047810;GO:0009083;GO:0046416;GO:0010326;GO:0000082;GO:0009403;GO:0030170;GO:0005829;GO:0019752;GO:0071669;GO:0019478;GO:0009098;GO:0010817;GO:0018272;GO:0052654;GO:…	BP;BP;BP;BP;BP;BP;MF;BP;BP;BP;CC;BP;MF;BP;CC;CC;CC;BP;BP;BP;BP;MF;BP;BP;MF;BP;BP;MF;CC;BP;BP;BP;BP;BP;BP;MF;BP;BP;BP;CC;BP;BP;BP;BP;BP;BP;BP;BP;BP;MF;BP;MF;MF;MF;BP;CC;CC;	obsolete organonitrogen compound biosynthetic process;nematode larval development;isoleucine catabolic process;lactation;L-methionine salvage from methylthioadenosine;carboxylic acid biosynthetic process;branched-chain-amino-acid transaminase activity;L-leucine catabolic process;folic acid biosynthetic process;L-valine biosynthetic process;cytoplasm;aspartate biosynthetic process;4-amino-4-deoxyc…	K00826	ko00270;ko01100;ko01230;ko00290;ko01210;ko00280;ko01110;ko00770	Cysteine and methionine metabolism;Metabolic pathways;Biosynthesis of amino acids;Valine, leucine and isoleucine biosynthesis;2-Oxocarboxylic acid metabolism;Valine, leucine and isoleucine degradation;Biosynthesis of secondary metabolites;Pantothenate and CoA biosynthesis	branched-chain-amino-acid aminotransferase 2, chloroplastic-like [Capsicum annuum]	PF01063.23	Amino-transferase class IV	Branched-chain-amino-acid aminotransferase 2, chloroplastic OS=Arabidopsis thaliana OX=3702 GN=BCAT2 PE=1 SV=1	44CY9	E	Belongs to the class-IV pyridoxal-phosphate-dependent aminotransferase family	COG0115	Branched-chain amino acid aminotransferase/4-amino-4-deoxychorismate lyase	EH	-	KOG0975	[E]	Amino acid transport and metabolism;	Branched chain aminotransferase BCAT1, pyridoxal phosphate enzymes type IV superfamily	-
ZLC03G0036430	ZLC03G0036430	2.98198	5.65302	2.63264e-119	4.15801e-117	up	27.131	39.4937	39.1977	0.58072	0.965047	0.710007	1628	2426	2509	30	48	36	GO:0042558;GO:0046872;GO:0061431;GO:0016597;GO:0005737;GO:0016205;GO:0033528;GO:0050667;GO:0005634;GO:0010269;GO:0008705;GO:0061627;GO:0046498;GO:0006974;GO:0009086;GO:0071732;GO:0032259;GO:0008168;GO:0009235;GO:0005829;GO:0031419;GO:0006555;GO:0008270;GO:0005542;GO:0005886;GO:0009274;GO:0046653;GO:0008898;GO:0033477;GO:0000096;GO:0031103;GO:0048678;GO:0035999;GO:0019284;	BP;MF;BP;MF;CC;MF;BP;BP;CC;BP;MF;MF;BP;BP;BP;BP;BP;MF;BP;CC;MF;BP;MF;MF;CC;CC;BP;MF;BP;BP;BP;BP;BP;BP;	pteridine-containing compound metabolic process;metal ion binding;cellular response to methionine;amino acid binding;cytoplasm;selenocysteine methyltransferase activity;S-methylmethionine cycle;homocysteine metabolic process;nucleus;response to selenium ion;methionine synthase activity;S-methylmethionine-homocysteine S-methyltransferase activity;S-adenosylhomocysteine metabolic process;DNA damage…	K00547	ko01110;ko01100;ko00270	Biosynthesis of secondary metabolites;Metabolic pathways;Cysteine and methionine metabolism	homocysteine S-methyltransferase 2 [Capsicum annuum]	PF02574.20	Homocysteine S-methyltransferase	Homocysteine S-methyltransferase 2 OS=Arabidopsis thaliana OX=3702 GN=HMT-2 PE=1 SV=1	44IWH	E	Homocysteine s-methyltransferase	COG2040	Homocysteine/selenocysteine methylase (S-methylmethionine-dependent)	E	Amino acid transport and metabolism	KOG1579	[E]	Amino acid transport and metabolism;	Homocysteine S-methyltransferase	-
ZLC06G0026490	ZLC06G0026490	4.92508	-4.30214	9.46316e-119	1.48363e-116	down	5.21145	6.3421	6.5264	142.277	123.512	127.405	60	75	80	1354	1154	1226	-	-	-	-	-	-	-	PF14396.10	Cystic fibrosis TM conductance regulator (CFTR), regulator domain	-	-	-	-	-	-	-	-	-	-	-	-	-
ZLC04G0003960	ZLC04G0003960	4.86574	2.52807	9.7501e-119	1.51746e-116	up	59.3982	66.0302	66.3874	12.2795	12.0008	12.0428	5864	6680	6992	1012	979	1004	-	-	-	-	-	-	uncharacterized protein LOC107867027 [Capsicum annuum]	PF13320.10	Glycoside hydrolase 123, catalytic domain	-	44HUU	S	Domain of unknown function (DUF4091)	-	-	-	-	-	-	-	-	-
ZLC12G0012320	ZLC12G0012320	4.91314	-2.94762	3.06519e-118	4.73594e-116	down	9.20788	10.1382	10.1433	75.8577	80.9894	92.7139	864	967	1017	5932	6219	7334	GO:0006633;GO:0015908;GO:0047462;GO:0009898;GO:1901362;GO:0016878;GO:0008756;GO:0048046;GO:0005829;GO:0042189;GO:0008217;GO:0016405;GO:0102391;GO:0004315;GO:0010214;GO:0016877;GO:1901566;GO:0010447;GO:0005524;GO:0018858;GO:0005737;GO:0016874;GO:0006744;GO:0016208;GO:0005634;GO:0019427;GO:0043759;GO:0033611;GO:0070538;GO:0009698;GO:0009411;GO:0006084;GO:0005778;GO:0019752;GO:0005777;GO:0004252;GO:…	BP;BP;MF;CC;BP;MF;MF;CC;CC;BP;BP;MF;MF;MF;BP;MF;BP;BP;MF;MF;CC;MF;BP;MF;CC;BP;MF;BP;MF;BP;BP;BP;CC;BP;CC;MF;BP;BP;CC;BP;MF;MF;MF;MF;BP;MF;MF;BP;BP;MF;CC;CC;MF;BP;MF;BP;MF;BP;BP;MF;CC;CC;BP;MF;BP;MF;CC;MF;CC;CC;BP;MF;MF;BP;BP;MF;BP;MF;BP;CC;CC;BP;MF;MF;MF;BP;MF;BP;BP;CC;MF;MF;BP;MF;BP;MF;MF;MF;	fatty acid biosynthetic process;fatty acid transport;phenylalanine racemase (ATP-hydrolyzing) activity;cytoplasmic side of plasma membrane;obsolete organic cyclic compound biosynthetic process;acid-thiol ligase activity;o-succinylbenzoate-CoA ligase activity;apoplast;cytosol;vanillin biosynthetic process;regulation of blood pressure;CoA-ligase activity;decanoate-CoA ligase activity;3-oxoacyl-[acy…	K18660	ko01100;ko01212;ko00280;ko00061	Metabolic pathways;Fatty acid metabolism;Valine, leucine and isoleucine degradation;Fatty acid biosynthesis	probable CoA ligase CCL8 isoform X1 [Capsicum annuum]	PF00501.32	AMP-binding enzyme	Probable CoA ligase CCL8 OS=Humulus lupulus OX=3486 GN=CCL8 PE=2 SV=1	44CNN	I	malonate--CoA ligase-like	COG0318	O-succinylbenzoic acid-CoA ligase MenE or related acyl-CoA synthetase (AMP-forming)	I	Lipid transport and metabolism	KOG1176	[I]	Lipid transport and metabolism;	Acyl-CoA synthetase	-
ZLC03G0030550	ZLC03G0030550	7.57519	-6.51039	2.11853e-117	3.24974e-115	down	12.8081	28.8907	16.6275	2255.09	1780.32	1644.11	488	1127	676	71596	55485	52769	GO:0042631;GO:0042651;GO:0046872;GO:0009645;GO:0010119;GO:0009782;GO:0009534;GO:0010196;GO:0015979;GO:0009416;GO:0009579;GO:0010218;GO:0005634;GO:0005739;GO:0090333;GO:0009269;GO:0048046;GO:0009517;GO:0005829;GO:0009737;GO:0000325;GO:0009765;GO:0031409;GO:0071215;GO:0042803;GO:0010114;GO:0005886;GO:0009507;GO:0010207;GO:0009522;GO:0009409;GO:0003729;GO:0009644;GO:0009523;GO:0009768;GO:0009503;GO:…	BP;CC;MF;BP;BP;CC;CC;BP;BP;BP;CC;BP;CC;CC;BP;BP;CC;CC;CC;BP;CC;BP;MF;BP;MF;BP;CC;CC;BP;CC;BP;MF;BP;CC;BP;CC;CC;CC;BP;CC;CC;BP;CC;MF;CC;BP;BP;MF;	cellular response to water deprivation;thylakoid membrane;metal ion binding;response to low light intensity stimulus;regulation of stomatal movement;photosystem I antenna complex;chloroplast thylakoid;nonphotochemical quenching;photosynthesis;response to light stimulus;thylakoid;response to far red light;nucleus;mitochondrion;regulation of stomatal closure;response to desiccation;apoplast;PSII as…	K08914	ko00196;ko01100	Photosynthesis - antenna proteins;Metabolic pathways	chlorophyll a-b binding protein 13, chloroplastic [Capsicum annuum]	PF00504.25	Chlorophyll A-B binding protein	Chlorophyll a-b binding protein 13, chloroplastic OS=Solanum lycopersicum OX=4081 GN=CAB13 PE=1 SV=1	44NQY	C	The light-harvesting complex (LHC) functions as a light receptor, it captures and delivers excitation energy to photosystems with which it is closely associated	-	-	-	-	-	-	-	-	-
ZLC01G0042460	ZLC01G0042460	7.03545	3.1168	3.50067e-117	5.33152e-115	up	306.076	454.533	346.347	46.6148	44.8842	47.0134	6453	9813	7792	820	775	836	GO:1903784;GO:0043194;GO:0008093;GO:0046974;GO:0003723;GO:0009898;GO:0043052;GO:0035994;GO:0043001;GO:0030018;GO:0006974;GO:1904743;GO:0002039;GO:0001817;GO:0002237;GO:0045184;GO:0043266;GO:0008270;GO:0061629;GO:0006468;GO:2000651;GO:0010029;GO:0043268;GO:0036377;GO:0009505;GO:0015031;GO:0043231;GO:0050821;GO:0035556;GO:0003682;GO:0005737;GO:0140947;GO:0014732;GO:0006888;GO:0007165;GO:0071709;GO:…	BP;CC;MF;MF;MF;CC;BP;BP;BP;CC;BP;BP;MF;BP;BP;BP;BP;MF;MF;BP;BP;BP;BP;BP;CC;BP;CC;BP;BP;MF;CC;MF;BP;BP;BP;BP;BP;MF;BP;BP;BP;MF;MF;BP;BP;MF;MF;CC;BP;BP;BP;BP;CC;CC;BP;BP;BP;BP;MF;CC;MF;BP;BP;MF;BP;CC;BP;BP;BP;BP;CC;CC;BP;CC;BP;BP;BP;CC;BP;BP;CC;MF;CC;BP;CC;BP;BP;CC;BP;BP;CC;CC;BP;BP;BP;BP;MF;BP;CC;BP;CC;CC;BP;MF;BP;CC;CC;CC;BP;MF;BP;CC;BP;BP;MF;BP;BP;BP;CC;BP;BP;BP;BP;BP;BP;CC;BP;BP;BP;CC;BP;BP;CC;…	positive regulation of sodium ion import across plasma membrane;axon initial segment;cytoskeletal anchor activity;histone H3K9 methyltransferase activity;RNA binding;cytoplasmic side of plasma membrane;thermotaxis;response to muscle stretch;Golgi to plasma membrane protein transport;Z disc;DNA damage response;negative regulation of telomeric DNA binding;p53 binding;regulation of cytokine producti…	-	-	-	phytochrome-interacting ankyrin-repeat protein 2 [Capsicum annuum]	PF13637.10	Ankyrin repeats (many copies)	Phytochrome-interacting ankyrin-repeat protein 1 OS=Arabidopsis thaliana OX=3702 GN=PIA1 PE=2 SV=1	44J86	S	Ankyrin repeat and protein kinase domain-containing protein 1-like	COG0666	Ankyrin repeat	T	Signal transduction mechanisms	KOG0503	[E]	Amino acid transport and metabolism;	Asparaginase	-
ZLC02G0034020	ZLC02G0034020	5.78781	2.48555	4.25617e-117	6.43617e-115	up	111.944	150.421	118.632	22.2222	21.7915	25.2572	11275	15642	14170	2075	1995	2386	GO:0032689;GO:0008201;GO:0001195;GO:0035711;GO:0019958;GO:0098761;GO:0006335;GO:0042981;GO:0017025;GO:0001786;GO:0010628;GO:0032757;GO:0000741;GO:0034134;GO:0006303;GO:0003723;GO:0005768;GO:0007204;GO:0045063;GO:0045666;GO:0008584;GO:0002250;GO:0005703;GO:0032496;GO:1902042;GO:0017055;GO:0007623;GO:0002437;GO:0006935;GO:0032731;GO:0008097;GO:2001200;GO:0000902;GO:0000511;GO:0034341;GO:0045665;GO:…	BP;MF;BP;BP;MF;BP;BP;BP;MF;MF;BP;BP;BP;BP;BP;MF;CC;BP;BP;BP;BP;BP;CC;BP;BP;BP;BP;BP;BP;BP;MF;BP;BP;MF;BP;BP;BP;CC;MF;BP;MF;MF;BP;MF;BP;BP;MF;BP;BP;CC;BP;BP;MF;BP;BP;BP;BP;MF;BP;BP;BP;BP;BP;BP;BP;BP;BP;BP;BP;BP;CC;BP;BP;MF;BP;CC;BP;BP;BP;BP;BP;CC;MF;BP;BP;BP;MF;BP;BP;BP;BP;BP;BP;MF;BP;MF;BP;BP;MF;MF;BP;BP;BP;BP;MF;MF;BP;MF;BP;BP;BP;BP;BP;MF;CC;BP;BP;MF;MF;MF;CC;BP;CC;MF;BP;MF;BP;BP;BP;BP;BP;BP;BP;…	negative regulation of type II interferon production;heparin binding;maintenance of transcriptional fidelity during transcription elongation by RNA polymerase III;T-helper 1 cell activation;C-X-C chemokine binding;cellular response to interleukin-7;DNA replication-dependent chromatin assembly;regulation of apoptotic process;TBP-class protein binding;phosphatidylserine binding;positive regulation …	K09272	-	-	FACT complex subunit SSRP1 [Capsicum annuum]	PF21103.1	SSRP1 PH domain	FACT complex subunit SSRP1 OS=Vicia faba OX=3906 GN=SSRP1 PE=2 SV=1	44FJ9	BKL	Component of the FACT complex, a general chromatin factor that acts to reorganize nucleosomes. The FACT complex is involved in multiple processes that require DNA as a template such as mRNA elongation, DNA replication and DNA repair. During transcription elongation the FACT complex acts as a histone chaperone that both destabilizes and restores nucleosomal structure. It facilitates the passage of…	-	-	-	-	KOG0526	[KLB]	Transcription; Replication, recombination and repair; Chromatin structure and dynamics;	Nucleosome-binding factor SPN, POB3 subunit	-
ZLC06G0003850	ZLC06G0003850	2.445	-5.25825	7.16435e-117	1.07576e-114	down	0.393168	0.43418	0.540571	19.2768	18.5207	20.3956	22	25	32	886	835	947	-	-	-	-	-	-	uncharacterized protein LOC107875487 [Capsicum annuum]	PF00096.30	Zinc finger, C2H2 type	-	44Q66	S	zinc finger	-	-	-	-	-	-	-	-	C2H2
ZLC06G0005870	ZLC06G0005870	5.65362	5.73506	2.21724e-116	3.30602e-114	up	369.969	293.211	321.301	7.26682	7.80365	5.35606	37252	30231	34523	612	644	456	GO:0055052;GO:0043190;GO:0005524;GO:0000049;GO:0043022;GO:0042254;GO:0042274;GO:0009986;GO:0005737;GO:0008079;GO:0003723;GO:0006301;GO:0019843;GO:0042626;GO:0031152;GO:0006414;GO:0072344;GO:0005634;GO:0022626;GO:0006281;GO:0005654;GO:0003924;GO:0006954;GO:0002182;GO:0005635;GO:0006413;GO:0055085;GO:0002183;GO:0008494;GO:0045727;GO:0008135;GO:0045900;GO:0002181;GO:0009314;GO:0042742;GO:0031288;GO:…	CC;CC;MF;MF;MF;BP;BP;CC;CC;MF;MF;BP;MF;MF;BP;BP;BP;CC;CC;BP;CC;MF;BP;BP;CC;BP;BP;BP;MF;BP;MF;BP;BP;BP;BP;BP;BP;CC;CC;CC;MF;BP;MF;BP;CC;BP;BP;BP;BP;BP;CC;MF;CC;CC;MF;BP;BP;BP;MF;MF;MF;MF;CC;BP;BP;BP;CC;BP;CC;CC;BP;BP;BP;BP;	ATP-binding cassette (ABC) transporter complex, substrate-binding subunit-containing;ATP-binding cassette (ABC) transporter complex;ATP binding;tRNA binding;ribosome binding;ribosome biogenesis;ribosomal small subunit biogenesis;cell surface;cytoplasm;translation termination factor activity;RNA binding;postreplication repair;rRNA binding;ATPase-coupled transmembrane transporter activity;aggregati…	K06185	-	-	ABC transporter F family member 1 [Capsicum annuum]	PF00005.31	ABC transporter	ABC transporter F family member 1 OS=Arabidopsis thaliana OX=3702 GN=ABCF1 PE=2 SV=1	44R08	S	ABC transporter F family member	COG0488	ATPase components of ABC transporters with duplicated ATPase domains	R	General function prediction only	KOG0927	[R]	General function prediction only;	Predicted transporter (ABC superfamily)	-
ZLC01G0020670	ZLC01G0020670	7.61503	-5.42727	3.87283e-116	5.73448e-114	down	24.8319	28.5304	32.0478	1036.1	1194.17	1815.77	1792	2108	2467	62325	70514	110419	GO:0032580;GO:0005576;GO:0099618;GO:0005737;GO:0008460;GO:0005768;GO:0015012;GO:0001503;GO:0030166;GO:0019853;GO:0045492;GO:0019305;GO:0000138;GO:0005802;GO:0032991;GO:0016829;GO:0045226;GO:2001315;GO:0070403;GO:0070062;GO:0048046;GO:0030198;GO:0071555;GO:0005829;GO:0009103;GO:0042732;GO:0042803;GO:0000139;GO:0005777;GO:0045552;GO:0030206;GO:0047918;GO:0005886;GO:0047890;GO:0048040;GO:0046677;GO:…	CC;CC;MF;CC;MF;CC;BP;BP;BP;BP;BP;BP;CC;CC;CC;MF;BP;BP;MF;CC;CC;BP;BP;CC;BP;BP;MF;CC;CC;MF;BP;MF;CC;MF;MF;BP;MF;BP;MF;BP;MF;CC;MF;BP;CC;CC;BP;BP;CC;BP;CC;	Golgi cisterna membrane;extracellular region;UDP-glucuronic acid dehydrogenase activity;cytoplasm;dTDP-glucose 4,6-dehydratase activity;endosome;heparan sulfate proteoglycan biosynthetic process;ossification;proteoglycan biosynthetic process;L-ascorbic acid biosynthetic process;xylan biosynthetic process;dTDP-rhamnose biosynthetic process;Golgi trans cisterna;trans-Golgi network;protein-containin…	K12449	ko01100;ko00520	Metabolic pathways;Amino sugar and nucleotide sugar metabolism	UDP-D-apiose/UDP-D-xylose synthase 2 [Capsicum annuum]	PF01370.25	NAD dependent epimerase/dehydratase family	UDP-D-apiose/UDP-D-xylose synthase 2 OS=Arabidopsis thaliana OX=3702 GN=AXS2 PE=2 SV=1	44BA7	GM	UDP-D-apiose UDP-D-xylose synthase	COG0451	Nucleoside-diphosphate-sugar epimerase	M	Cell wall/membrane/envelope biogenesis	KOG1429	[GM]	Carbohydrate transport and metabolism; Cell wall/membrane/envelope biogenesis;	dTDP-glucose 4-6-dehydratase/UDP-glucuronic acid decarboxylase	-
ZLC02G0031480	ZLC02G0031480	10.1311	3.19402	9.15841e-116	1.34673e-113	up	3186.24	3406.49	3119.53	410.871	346.144	409.455	231772	253723	242090	24918	20599	25100	GO:0019079;GO:0005737;GO:1905724;GO:0005634;GO:0006595;GO:0050829;GO:0008295;GO:0046500;GO:0019810;GO:0005829;GO:0046982;GO:0004014;GO:0006596;GO:0046499;GO:0006597;GO:0042802;GO:0015940;GO:1902494;GO:0099402;GO:1901307;GO:0009446;	BP;CC;BP;CC;BP;BP;BP;BP;MF;CC;MF;MF;BP;BP;BP;MF;BP;CC;BP;BP;BP;	viral genome replication;cytoplasm;positive regulation of trypanothione biosynthetic process;nucleus;polyamine metabolic process;defense response to Gram-negative bacterium;spermidine biosynthetic process;S-adenosylmethionine metabolic process;putrescine binding;cytosol;protein heterodimerization activity;adenosylmethionine decarboxylase activity;polyamine biosynthetic process;S-adenosylmethionin…	-	ko01100;ko00270;ko00330	Metabolic pathways;Cysteine and methionine metabolism;Arginine and proline metabolism	S-adenosylmethionine decarboxylase proenzyme [Capsicum annuum]	PF01536.20	Adenosylmethionine decarboxylase	S-adenosylmethionine decarboxylase proenzyme OS=Ipomoea nil OX=35883 GN=SAMDC PE=3 SV=1	44CHV	H	S-adenosylmethionine decarboxylase	-	-	-	-	KOG0788	[T]	Signal transduction mechanisms;	S-adenosylmethionine decarboxylase	-
ZLC02G0002290	ZLC02G0002290	5.57346	2.11801	1.26744e-115	1.85099e-113	up	84.4088	103.277	91.7698	21.9693	22.7109	24.9111	8074	10083	9366	1776	1788	2038	GO:0045732;GO:0005856;GO:0040020;GO:0016480;GO:0004715;GO:0000242;GO:0007088;GO:0045927;GO:0005758;GO:0008344;GO:0010628;GO:0051726;GO:0030218;GO:0003723;GO:0051285;GO:0045666;GO:0031152;GO:1903432;GO:0038066;GO:0006970;GO:0008361;GO:0000281;GO:0001525;GO:0007519;GO:0097575;GO:0006397;GO:0010972;GO:0007623;GO:0006974;GO:0120105;GO:0015631;GO:0006935;GO:0007632;GO:0048024;GO:1903067;GO:0045445;GO:…	BP;CC;BP;BP;MF;CC;BP;BP;CC;BP;BP;BP;BP;MF;CC;BP;BP;BP;BP;BP;BP;BP;BP;BP;CC;BP;BP;BP;BP;CC;MF;BP;BP;BP;BP;BP;CC;MF;BP;CC;MF;BP;BP;BP;BP;BP;CC;BP;BP;CC;MF;BP;BP;MF;MF;BP;BP;BP;MF;BP;BP;BP;BP;MF;BP;BP;BP;BP;BP;BP;BP;BP;MF;BP;BP;BP;BP;BP;BP;BP;CC;MF;BP;BP;BP;BP;BP;BP;BP;CC;BP;BP;BP;BP;CC;BP;BP;BP;CC;BP;BP;MF;BP;BP;BP;BP;BP;BP;BP;BP;CC;MF;BP;BP;BP;BP;BP;MF;BP;BP;BP;BP;BP;MF;BP;BP;BP;BP;BP;BP;MF;BP;BP;…	positive regulation of protein catabolic process;cytoskeleton;regulation of meiotic nuclear division;negative regulation of transcription by RNA polymerase III;non-membrane spanning protein tyrosine kinase activity;pericentriolar material;regulation of mitotic nuclear division;positive regulation of growth;mitochondrial intermembrane space;adult locomotory behavior;positive regulation of gene exp…	K08832	-	-	SRSF protein kinase 1 [Capsicum annuum]	PF00069.29	Protein kinase domain	Serine/threonine-protein kinase SRPK OS=Physarum polycephalum OX=5791 PE=1 SV=1	44MTF	T	Belongs to the protein kinase superfamily	COG2815	PASTA domain, binds beta-lactams	M	Cell wall/membrane/envelope biogenesis	KOG1290	[T]	Signal transduction mechanisms;	Serine/threonine protein kinase	-
ZLC03G0004940	ZLC03G0004940	3.53462	2.70846	1.81861e-115	2.63785e-113	up	22.9221	26.9941	24.8569	4.00452	4.47387	4.10566	3224	3843	3634	453	510	484	GO:0051302;GO:0090506;GO:0000086;GO:0009825;GO:0000350;GO:0009682;GO:0000974;GO:0010439;GO:0007088;GO:0045691;GO:0010628;GO:0035865;GO:0070176;GO:0030218;GO:0010199;GO:0003723;GO:0009423;GO:0045723;GO:1990841;GO:0031152;GO:0032875;GO:0071006;GO:0001228;GO:0000281;GO:1904961;GO:0002931;GO:0007623;GO:0006974;GO:0009585;GO:1990532;GO:0007307;GO:0071352;GO:0009524;GO:0070301;GO:2000014;GO:0009414;GO:…	BP;BP;BP;BP;BP;BP;CC;BP;BP;BP;BP;BP;CC;BP;BP;MF;BP;BP;MF;BP;BP;CC;MF;BP;BP;BP;BP;BP;BP;BP;BP;BP;CC;BP;BP;BP;CC;BP;BP;MF;BP;CC;BP;MF;BP;MF;BP;BP;BP;MF;MF;MF;BP;CC;BP;BP;MF;BP;BP;BP;BP;CC;BP;BP;CC;BP;BP;BP;CC;BP;BP;BP;CC;BP;BP;BP;BP;BP;BP;BP;BP;BP;BP;BP;BP;BP;MF;CC;CC;BP;BP;MF;BP;BP;BP;BP;BP;BP;BP;BP;CC;BP;BP;BP;BP;BP;BP;BP;BP;BP;BP;MF;BP;BP;MF;MF;MF;BP;BP;BP;BP;BP;BP;CC;BP;MF;BP;BP;BP;BP;BP;BP;BP;…	regulation of cell division;axillary shoot meristem initiation;G2/M transition of mitotic cell cycle;multidimensional cell growth;generation of catalytic spliceosome for second transesterification step;induced systemic resistance;Prp19 complex;regulation of glucosinolate biosynthetic process;regulation of mitotic nuclear division;regulation of embryo sac central cell differentiation;positive regu…	K09422	-	-	uncharacterized protein LOC107862199 [Capsicum annuum]	PF00249.35	Myb-like DNA-binding domain	Myb-like protein L OS=Dictyostelium discoideum OX=44689 GN=mybL PE=3 SV=1	44EB1	K	Myb-like DNA-binding domain	-	-	-	-	KOG0048	[K]	Transcription;	Transcription factor, Myb superfamily	MYB-related,MYB
ZLC07G0017070	ZLC07G0017070	5.53859	3.61852	3.99455e-115	5.75486e-113	up	141.822	153.962	156.819	11.0987	14.7059	14.1952	11853	13184	13922	779	1039	993	GO:0099171;GO:0032093;GO:0005856;GO:0098891;GO:0001727;GO:0010628;GO:0005768;GO:0000166;GO:0007269;GO:0043052;GO:1903432;GO:2000182;GO:0031267;GO:0051591;GO:0014069;GO:0098794;GO:0045202;GO:0006111;GO:0045494;GO:0042048;GO:0005829;GO:0007601;GO:2000064;GO:0047649;GO:0097060;GO:0048366;GO:0016059;GO:0042802;GO:0005905;GO:1900242;GO:0004143;GO:0090038;GO:0098793;GO:0048364;GO:0007205;GO:0015031;GO:…	BP;MF;CC;CC;MF;BP;CC;MF;BP;BP;BP;BP;MF;BP;CC;CC;CC;BP;BP;BP;CC;BP;BP;MF;CC;BP;BP;MF;CC;BP;MF;BP;CC;BP;BP;BP;CC;MF;BP;BP;CC;BP;BP;CC;CC;BP;BP;CC;CC;BP;MF;MF;BP;BP;BP;CC;MF;BP;BP;CC;BP;CC;CC;BP;BP;BP;BP;BP;BP;MF;BP;BP;MF;BP;BP;CC;BP;CC;BP;CC;BP;MF;BP;BP;CC;MF;BP;CC;MF;MF;BP;BP;CC;CC;BP;BP;BP;BP;BP;CC;CC;CC;BP;BP;CC;CC;CC;MF;BP;BP;BP;MF;BP;MF;BP;CC;CC;BP;CC;MF;BP;BP;BP;BP;CC;BP;BP;MF;BP;BP;BP;MF;BP;…	presynaptic modulation of chemical synaptic transmission;SAM domain binding;cytoskeleton;extrinsic component of presynaptic active zone membrane;lipid kinase activity;positive regulation of gene expression;endosome;nucleotide binding;neurotransmitter secretion;thermotaxis;regulation of TORC1 signaling;regulation of progesterone biosynthetic process;small GTPase binding;response to cAMP;postsynapt…	K00901	ko01100;ko00564;ko01110;ko00561;ko04070	Metabolic pathways;Glycerophospholipid metabolism;Biosynthesis of secondary metabolites;Glycerolipid metabolism;Phosphatidylinositol signaling system	diacylglycerol kinase 5 isoform X1 [Capsicum annuum]	PF00609.23	Diacylglycerol kinase accessory domain	Diacylglycerol kinase 5 OS=Arabidopsis thaliana OX=3702 GN=DGK5 PE=2 SV=1	44RVP	IT	Diacylglycerol kinase	-	-	-	-	KOG1169	[IT]	Lipid transport and metabolism; Signal transduction mechanisms;	Diacylglycerol kinase	-
ZLC04G0025700	ZLC04G0025700	5.10196	5.78195	8.19643e-115	1.17291e-112	up	255.923	175.976	230.704	4.25343	3.98872	4.94265	16398	11662	15898	233	212	276	GO:0030139;GO:0090520;GO:0001727;GO:0005758;GO:0051092;GO:1903978;GO:0043069;GO:0031143;GO:0031267;GO:0006670;GO:0070301;GO:0040012;GO:0001750;GO:0005829;GO:0045987;GO:0005743;GO:0070300;GO:0005765;GO:0032570;GO:0016407;GO:2000304;GO:0001917;GO:0006665;GO:0043306;GO:0001956;GO:0042802;GO:0005905;GO:0004143;GO:0006669;GO:0098793;GO:0050764;GO:0031398;GO:0043231;GO:0005524;GO:0035556;GO:0032026;GO:…	CC;BP;MF;CC;BP;BP;BP;CC;MF;BP;BP;BP;CC;CC;BP;CC;MF;CC;BP;MF;BP;CC;BP;BP;BP;MF;CC;MF;BP;CC;BP;BP;CC;MF;BP;BP;CC;CC;BP;BP;BP;MF;BP;CC;BP;BP;BP;BP;BP;MF;MF;BP;MF;CC;BP;CC;BP;CC;MF;BP;BP;CC;BP;BP;CC;BP;CC;BP;BP;BP;BP;BP;CC;BP;BP;BP;BP;MF;BP;MF;BP;BP;BP;BP;BP;CC;MF;MF;BP;BP;BP;BP;BP;BP;BP;CC;CC;BP;BP;BP;BP;BP;CC;CC;BP;CC;MF;BP;BP;CC;CC;BP;BP;BP;BP;MF;BP;BP;BP;CC;MF;BP;BP;BP;BP;BP;CC;BP;CC;BP;CC;BP;BP;…	endocytic vesicle;sphingolipid mediated signaling pathway;lipid kinase activity;mitochondrial intermembrane space;positive regulation of NF-kappaB transcription factor activity;regulation of microglial cell activation;negative regulation of programmed cell death;pseudopodium;small GTPase binding;sphingosine metabolic process;cellular response to hydrogen peroxide;regulation of locomotion;photorec…	K04718	ko00600;ko01100	Sphingolipid metabolism;Metabolic pathways	sphingosine kinase 2 isoform X1 [Capsicum annuum]	PF00781.28	Diacylglycerol kinase catalytic domain	Sphingosine kinase 1 OS=Arabidopsis thaliana OX=3702 GN=SPHK1 PE=1 SV=1	44FW5	IT	Diacylglycerol kinase catalytic domain (presumed)	COG1597	Phosphatidylglycerol kinase, diacylglycerol kinase family	IR	-	KOG1116	[IT]	Lipid transport and metabolism; Signal transduction mechanisms;	Sphingosine kinase, involved in sphingolipid metabolism	-
ZLC04G0015200	ZLC04G0015200	6.38838	6.13279	1.75198e-114	2.49038e-112	up	578.306	917.153	482.58	8.40702	12.5184	9.56544	17068	27719	15199	207	303	239	GO:0006952;GO:0009607;	BP;BP;	defense response;response to biotic stimulus;	-	-	-	pathogen-related protein isoform X2 [Capsicum annuum]	-	-	Pathogen-related protein OS=Hordeum vulgare OX=4513 PE=2 SV=2	44J51	S	Pathogen-related protein-like	-	-	-	-	-	-	-	-	-
ZLC07G0001210	ZLC07G0001210	3.81926	-6.48938	2.81243e-114	3.97131e-112	down	1.24038	1.12136	0.651592	83.6137	103.222	113.295	84	78	47	4713	5711	6456	GO:0071704;GO:0005764;GO:0000325;GO:0005783;GO:0005773;GO:0010507;GO:0016075;GO:0009718;GO:0005576;GO:0016036;GO:0005737;GO:0004521;GO:0003723;GO:0033897;GO:0006401;GO:0009611;GO:0010168;	BP;CC;CC;CC;CC;BP;BP;BP;CC;BP;CC;MF;MF;MF;BP;BP;CC;	obsolete organic substance metabolic process;lysosome;plant-type vacuole;endoplasmic reticulum;vacuole;negative regulation of autophagy;rRNA catabolic process;anthocyanin-containing compound biosynthetic process;extracellular region;cellular response to phosphate starvation;cytoplasm;RNA endonuclease activity;RNA binding;ribonuclease T2 activity;RNA catabolic process;response to wounding;ER body;	-	-	-	uncharacterized protein LOC107877518 [Capsicum annuum]	PF00445.22	Ribonuclease T2 family	Ribonuclease 3 OS=Arabidopsis thaliana OX=3702 GN=RNS3 PE=2 SV=1	KOG1642	S	ribonuclease T2 activity	COG3719	Ribonuclease I	J	Translation, ribosomal structure and biogenesis	KOG1642	[A]	RNA processing and modification;	Ribonuclease, T2 family	-
ZLC10G0008040	ZLC10G0008040	4.66089	9.20734	1.27394e-113	1.78704e-111	up	266.853	485.597	425.587	0.25948	0.980014	0.890079	19755	36814	33622	17	60	56	GO:1990961;GO:0070430;GO:0010150;GO:0016248;GO:0010167;GO:0072237;GO:0090408;GO:0005427;GO:0090449;GO:0001878;GO:0042938;GO:0015706;GO:0040018;GO:0009734;GO:0015386;GO:0055085;GO:0043201;GO:0035579;GO:0009414;GO:0036020;GO:0080052;GO:0005829;GO:0009624;GO:0005765;GO:0019915;GO:0080168;GO:0034157;GO:0015333;GO:0035442;GO:0048527;GO:0046686;GO:0051956;GO:0055075;GO:0140367;GO:0015031;GO:0002119;GO:…	BP;BP;BP;MF;BP;BP;BP;MF;BP;BP;BP;BP;BP;BP;MF;BP;BP;CC;BP;CC;BP;CC;BP;CC;BP;BP;BP;MF;BP;BP;BP;BP;BP;BP;BP;BP;BP;BP;BP;MF;MF;CC;BP;BP;BP;CC;CC;CC;BP;CC;CC;CC;BP;BP;BP;BP;CC;MF;CC;MF;BP;BP;BP;CC;BP;BP;BP;CC;MF;BP;CC;BP;BP;MF;BP;BP;BP;BP;MF;BP;BP;BP;CC;BP;MF;BP;BP;BP;CC;BP;MF;BP;BP;BP;MF;BP;MF;CC;BP;BP;BP;BP;MF;CC;BP;BP;MF;BP;MF;BP;BP;BP;CC;BP;CC;CC;BP;BP;MF;BP;BP;BP;BP;BP;BP;BP;BP;MF;BP;CC;BP;BP;BP;	xenobiotic detoxification by transmembrane export across the plasma membrane;positive regulation of nucleotide-binding oligomerization domain containing 1 signaling pathway;leaf senescence;channel inhibitor activity;response to nitrate;metanephric proximal tubule development;phloem nitrate loading;proton-dependent oligopeptide secondary active transmembrane transporter activity;phloem glucosinola…	K26554	-	-	protein NRT1/ PTR FAMILY 7.3 isoform X2 [Capsicum annuum]	PF00854.25	POT family	Protein NRT1/ PTR FAMILY 7.3 OS=Arabidopsis thaliana OX=3702 GN=NPF7.3 PE=1 SV=2	44BB5	E	POT family	COG3104	Dipeptide/tripeptide permease	E	Amino acid transport and metabolism	KOG1237	[E]	Amino acid transport and metabolism;	H+/oligopeptide symporter	-
ZLC12G0004720	ZLC12G0004720	5.04703	3.50077	1.56603e-113	2.18242e-111	up	91.5979	114.449	98.2205	8.07182	11.073	10.2392	5911	7563	6763	435	585	558	GO:0015020;GO:0005856;GO:0010150;GO:0016117;GO:0047807;GO:0046148;GO:0043473;GO:0052641;GO:0035251;GO:0000166;GO:0080148;GO:0047893;GO:0047891;GO:0102890;GO:0016758;GO:0009801;GO:0070301;GO:0009524;GO:0098754;GO:0005829;GO:0052638;GO:0080044;GO:0050502;GO:0080002;GO:0016135;GO:0103103;GO:0042178;GO:0042802;GO:0047214;GO:0046246;GO:0010294;GO:0050284;GO:0050645;GO:0033303;GO:0047913;GO:0016114;GO:…	MF;CC;BP;BP;MF;BP;BP;MF;MF;MF;BP;MF;MF;MF;MF;BP;BP;CC;BP;CC;MF;MF;MF;MF;BP;MF;BP;MF;MF;BP;MF;MF;MF;BP;MF;BP;CC;BP;BP;CC;BP;MF;BP;BP;MF;MF;BP;BP;CC;MF;MF;BP;BP;BP;MF;BP;MF;MF;MF;BP;MF;BP;MF;BP;BP;BP;MF;MF;BP;MF;MF;MF;BP;MF;MF;MF;BP;BP;BP;CC;BP;BP;CC;BP;BP;BP;BP;MF;MF;MF;MF;MF;MF;MF;MF;MF;BP;MF;MF;BP;BP;BP;BP;BP;BP;CC;BP;MF;MF;BP;CC;MF;MF;BP;	glucuronosyltransferase activity;cytoskeleton;leaf senescence;carotenoid biosynthetic process;cytokinin 7-beta-glucosyltransferase activity;pigment biosynthetic process;pigmentation;benzoic acid glucosyltransferase activity;UDP-glucosyltransferase activity;nucleotide binding;negative regulation of response to water deprivation;flavonol 3-O-glucosyltransferase activity;flavone 7-O-beta-glucosyltra…	-	-	-	UDP-glycosyltransferase 74E2 [Capsicum annuum]	PF00201.22	UDP-glucoronosyl and UDP-glucosyl transferase	UDP-glycosyltransferase 74E2 OS=Arabidopsis thaliana OX=3702 GN=UGT74E2 PE=1 SV=1	44HWP	CG	Belongs to the UDP-glycosyltransferase family	COG1819	UDP:flavonoid glycosyltransferase YjiC, YdhE family	G	Carbohydrate transport and metabolism	KOG1192	[GC]	Carbohydrate transport and metabolism; Energy production and conversion;	UDP-glucuronosyl and UDP-glucosyl transferase	-
ZLC03G0011960	ZLC03G0011960	4.39661	2.9069	2.83846e-113	3.92998e-111	up	48.3971	55.8331	50.4028	6.54667	8.12758	7.78333	5901	6976	6580	673	817	806	GO:1990961;GO:0030139;GO:0015918;GO:0045616;GO:0007040;GO:0120020;GO:0090554;GO:0005768;GO:0000166;GO:0009898;GO:0032940;GO:0071806;GO:0071404;GO:0060155;GO:0006649;GO:0090107;GO:0000132;GO:0001523;GO:0030152;GO:0031267;GO:0006855;GO:0033232;GO:0071397;GO:0005770;GO:1905598;GO:0060049;GO:0006638;GO:0055085;GO:0007626;GO:0045727;GO:0005548;GO:0140115;GO:0006911;GO:0005502;GO:0001750;GO:0005829;GO:…	BP;CC;BP;BP;BP;MF;MF;CC;MF;CC;BP;BP;BP;BP;BP;BP;BP;BP;BP;MF;BP;MF;BP;CC;BP;BP;BP;BP;BP;BP;MF;BP;BP;MF;CC;CC;BP;CC;CC;MF;MF;BP;BP;MF;CC;CC;BP;CC;BP;CC;CC;BP;MF;BP;BP;BP;BP;CC;MF;BP;BP;BP;BP;MF;MF;CC;BP;BP;BP;BP;BP;CC;BP;BP;BP;BP;CC;CC;MF;CC;BP;BP;MF;CC;CC;BP;BP;BP;MF;CC;MF;CC;MF;MF;MF;BP;CC;BP;BP;BP;BP;CC;BP;MF;MF;BP;CC;CC;BP;BP;BP;CC;CC;BP;BP;MF;BP;BP;MF;BP;BP;BP;BP;BP;BP;BP;BP;CC;CC;BP;BP;BP;CC;…	xenobiotic detoxification by transmembrane export across the plasma membrane;endocytic vesicle;sterol transport;regulation of keratinocyte differentiation;lysosome organization;cholesterol transfer activity;phosphatidylcholine floppase activity;endosome;nucleotide binding;cytoplasmic side of plasma membrane;secretion by cell;protein transmembrane transport;cellular response to low-density lipopro…	-	-	-	ABC transporter A family member 2 [Capsicum annuum]	PF00005.31	ABC transporter	ABC transporter A family member 2 OS=Arabidopsis thaliana OX=3702 GN=ABCA2 PE=2 SV=1	44BUT	I	ABC transporter A family member	COG1131	ABC-type multidrug transport system, ATPase component	V	Defense mechanisms	KOG0059	[IR]	Lipid transport and metabolism; General function prediction only;	Lipid exporter ABCA1 and related proteins, ABC superfamily	-
ZLC06G0018000	ZLC06G0018000	5.70219	2.86313	3.16534e-113	4.35428e-111	up	122.091	132.93	139.821	18.8344	20.6461	18.9809	7598	8438	9281	994	1074	1009	GO:0005874;GO:0008201;GO:0034614;GO:0048041;GO:0051893;GO:0050918;GO:0045778;GO:0003723;GO:0009898;GO:0007417;GO:0032869;GO:1902215;GO:1903386;GO:0031016;GO:0046887;GO:0030517;GO:0098839;GO:0002230;GO:0001750;GO:0060242;GO:1904044;GO:0005178;GO:0008270;GO:0048814;GO:0045295;GO:0002923;GO:0097443;GO:0045060;GO:0060334;GO:0097060;GO:0032703;GO:0048539;GO:0048709;GO:0043395;GO:0031748;GO:0060125;GO:…	CC;MF;BP;BP;BP;BP;BP;MF;CC;BP;BP;BP;BP;BP;BP;BP;CC;BP;CC;BP;BP;MF;MF;BP;MF;BP;CC;BP;BP;CC;BP;BP;BP;MF;MF;BP;BP;CC;BP;BP;BP;BP;CC;BP;BP;BP;CC;BP;MF;BP;CC;BP;BP;BP;BP;BP;CC;BP;MF;BP;BP;BP;BP;BP;BP;BP;BP;MF;MF;BP;BP;BP;BP;BP;BP;BP;BP;BP;CC;BP;BP;CC;BP;BP;MF;BP;BP;CC;BP;BP;BP;BP;BP;MF;BP;BP;BP;BP;BP;CC;BP;BP;BP;BP;BP;BP;BP;BP;BP;MF;BP;BP;CC;BP;CC;BP;CC;BP;BP;BP;BP;BP;BP;BP;BP;BP;BP;BP;BP;BP;BP;BP;BP;…	microtubule;heparin binding;cellular response to reactive oxygen species;focal adhesion assembly;regulation of focal adhesion assembly;positive chemotaxis;positive regulation of ossification;RNA binding;cytoplasmic side of plasma membrane;central nervous system development;cellular response to insulin stimulus;negative regulation of interleukin-4-mediated signaling pathway;negative regulation of …	-	-	-	protein-tyrosine-phosphatase PTP1 [Capsicum annuum]	PF00102.31	Protein-tyrosine phosphatase	Protein-tyrosine-phosphatase PTP1 OS=Arabidopsis thaliana OX=3702 GN=PTP1 PE=1 SV=1	44MF3	T	Protein tyrosine phosphatase, catalytic domain	COG5599	Protein tyrosine phosphatase	T	Signal transduction mechanisms	KOG0789	[T]	Signal transduction mechanisms;	Protein tyrosine phosphatase	-
ZLC08G0026790	ZLC08G0026790	7.04655	2.51266	3.18656e-113	4.35538e-111	up	273.185	300.522	321.742	54.7726	59.4559	58.3277	34238	38687	43024	5922	5973	6064	GO:0051046;GO:0030139;GO:0035711;GO:0000220;GO:0005771;GO:0005768;GO:0071469;GO:0006797;GO:0048388;GO:0050891;GO:0015986;GO:0051650;GO:0045177;GO:0010155;GO:0005770;GO:0045202;GO:0070070;GO:0006911;GO:0005829;GO:0030316;GO:0043181;GO:0005765;GO:0043195;GO:0050830;GO:0097254;GO:0044691;GO:0032009;GO:1990182;GO:0001956;GO:0016323;GO:0031164;GO:0043068;GO:0070072;GO:0040011;GO:0070273;GO:0006915;GO:…	BP;CC;BP;CC;CC;CC;BP;BP;BP;BP;BP;BP;CC;BP;CC;CC;BP;BP;CC;BP;BP;CC;CC;BP;BP;BP;CC;BP;BP;CC;CC;BP;BP;BP;MF;BP;BP;BP;CC;BP;BP;BP;BP;CC;CC;MF;CC;CC;CC;BP;CC;CC;BP;MF;CC;CC;BP;BP;BP;CC;BP;BP;BP;BP;CC;BP;BP;BP;CC;CC;BP;BP;BP;BP;CC;BP;BP;BP;BP;BP;BP;CC;CC;CC;BP;CC;BP;CC;CC;BP;CC;BP;BP;BP;BP;MF;CC;CC;CC;BP;BP;BP;BP;MF;BP;BP;CC;CC;CC;CC;BP;BP;BP;CC;CC;CC;CC;CC;CC;BP;CC;CC;CC;MF;CC;CC;BP;CC;BP;BP;BP;CC;BP;…	regulation of secretion;endocytic vesicle;T-helper 1 cell activation;vacuolar proton-transporting V-type ATPase, V0 domain;multivesicular body;endosome;cellular response to alkaline pH;polyphosphate metabolic process;endosomal lumen acidification;multicellular organismal-level water homeostasis;proton motive force-driven ATP synthesis;establishment of vesicle localization;apical part of cell;regu…	K02154	ko01100;ko00190;ko04145	Metabolic pathways;Oxidative phosphorylation;Phagosome	V-type proton ATPase subunit a3 [Capsicum annuum]	PF01496.23	V-type ATPase 116kDa subunit family	V-type proton ATPase subunit a3 OS=Arabidopsis thaliana OX=3702 GN=VHA-a3 PE=1 SV=1	44BNF	P	Essential component of the vacuolar proton pump (V- ATPase), a multimeric enzyme that catalyzes the translocation of protons across the membranes. Required for assembly and activity of the V-ATPase	COG1269	Archaeal/vacuolar-type H+-ATPase subunit I/STV1	C	Energy production and conversion	KOG2189	[C]	Energy production and conversion;	Vacuolar H+-ATPase V0 sector, subunit a	-
ZLC03G0003110	ZLC03G0003110	4.68199	-2.64612	3.2086e-113	4.35757e-111	down	8.24719	10.3823	9.18638	65.4073	64.6649	60.1934	578	745	687	3818	3705	3552	GO:0016310;GO:0009854;GO:0005829;GO:0005634;GO:0009853;GO:0005524;GO:0016301;GO:0008887;GO:0005739;GO:0009941;GO:0005737;GO:0009570;GO:0051321;GO:0009507;	BP;BP;CC;CC;BP;MF;MF;MF;CC;CC;CC;CC;BP;CC;	phosphorylation;oxidative photosynthetic carbon pathway;cytosol;nucleus;photorespiration;ATP binding;kinase activity;glycerate kinase activity;mitochondrion;chloroplast envelope;cytoplasm;chloroplast stroma;meiotic cell cycle;chloroplast;	K15918	ko00260;ko01100;ko01200;ko00561;ko01110;ko00630	Glycine, serine and threonine metabolism;Metabolic pathways;Carbon metabolism;Glycerolipid metabolism;Biosynthesis of secondary metabolites;Glyoxylate and dicarboxylate metabolism	D-glycerate 3-kinase, chloroplastic [Capsicum annuum]	PF00485.22	Phosphoribulokinase / Uridine kinase family	D-glycerate 3-kinase, chloroplastic OS=Arabidopsis thaliana OX=3702 GN=GLYK PE=1 SV=2	44F7Y	S	D-glycerate 3-kinase	COG4240	Pantothenate kinase-related protein Tda10 (topoisomerase I damage affected protein)	R	General function prediction only	KOG2878	[R]	General function prediction only;	Predicted kinase	-
ZLC03G0007810	ZLC03G0007810	5.17667	6.48305	3.51101e-113	4.73809e-111	up	303.405	248.335	321.289	3.05558	4.9002	2.82469	20217	16945	22845	170	268	159	GO:0016567;GO:0010305;GO:0060776;GO:0010928;	BP;BP;BP;BP;	protein ubiquitination;leaf vascular tissue pattern formation;simple leaf morphogenesis;regulation of auxin mediated signaling pathway;	-	-	-	F-box only protein 6 [Capsicum annuum]	PF12937.11	F-box-like	F-box protein At5g49610 OS=Arabidopsis thaliana OX=3702 GN=At5g49610 PE=1 SV=1	44FKB	S	F-box-like	-	-	-	-	-	-	-	-	-
ZLC04G0006320	ZLC04G0006320	6.73578	2.73987	7.97637e-113	1.06964e-110	up	215.65	285.971	283.063	41.1723	40.1009	46.879	15261	20724	21376	2430	2324	2797	GO:0010150;GO:0031648;GO:0005771;GO:0060309;GO:0010628;GO:0030984;GO:0008584;GO:0002250;GO:0019065;GO:0045169;GO:0051591;GO:0000326;GO:0001957;GO:0099503;GO:0005788;GO:0005770;GO:0043236;GO:0048046;GO:0010839;GO:0010494;GO:0140986;GO:0005829;GO:0009699;GO:0070371;GO:0010813;GO:0031905;GO:0001968;GO:0031871;GO:1903131;GO:0036021;GO:0097208;GO:0005615;GO:0002764;GO:0000423;GO:0016485;GO:0006915;GO:…	BP;BP;CC;BP;BP;MF;BP;BP;BP;CC;BP;CC;BP;CC;CC;CC;MF;CC;BP;CC;BP;CC;BP;BP;BP;CC;MF;MF;BP;CC;CC;CC;BP;BP;BP;BP;BP;BP;CC;CC;BP;BP;BP;BP;CC;CC;CC;MF;CC;CC;BP;CC;MF;BP;BP;BP;MF;BP;CC;CC;CC;BP;CC;MF;BP;MF;MF;BP;BP;BP;BP;BP;CC;CC;BP;BP;MF;BP;CC;MF;CC;CC;BP;BP;BP;BP;BP;BP;BP;BP;CC;BP;BP;BP;BP;CC;BP;CC;BP;BP;BP;BP;BP;CC;BP;BP;BP;BP;BP;BP;BP;BP;CC;BP;BP;BP;BP;CC;CC;BP;BP;CC;CC;BP;BP;BP;CC;MF;BP;MF;CC;BP;CC;…	leaf senescence;protein destabilization;multivesicular body;elastin catabolic process;positive regulation of gene expression;kininogen binding;male gonad development;adaptive immune response;receptor-mediated endocytosis of virus by host cell;fusome;response to cAMP;protein storage vacuole;intramembranous ossification;secretory vesicle;endoplasmic reticulum lumen;late endosome;laminin binding;apo…	-	-	-	low-temperature-induced cysteine proteinase [Capsicum annuum]	PF00112.27	Papain family cysteine protease	Cysteine proteinase RD21A OS=Arabidopsis thaliana OX=3702 GN=RD21A PE=1 SV=1	44RGQ	O	Granulin	COG5306	Uncharacterized conserved protein MJ1470, contains DUF2341 domain, predicted component of type IV pili-like system	R	General function prediction only	KOG1543	[O]	Posttranslational modification, protein turnover, chaperones;	Cysteine proteinase Cathepsin L	-
ZLC12G0007000	ZLC12G0007000	4.38641	-3.88101	8.92053e-113	1.18877e-110	down	4.69219	5.46478	3.97818	79.7006	71.3219	77.2692	165	196	149	2328	2045	2281	GO:0009505;GO:0009615;GO:0005783;GO:0043231;GO:0005576;GO:0009751;GO:0019904;GO:0006749;GO:0042221;GO:0009705;GO:0005737;GO:0050897;GO:0006979;GO:0016034;GO:0006414;GO:0005759;GO:0006304;GO:0004601;GO:0009407;GO:0005634;GO:0009579;GO:0005507;GO:0043169;GO:0009506;GO:0042542;GO:0010269;GO:0006952;GO:2001227;GO:0006572;GO:0033197;GO:0032991;GO:0009734;GO:0009072;GO:0010043;GO:0070062;GO:0018900;GO:…	CC;BP;CC;CC;CC;BP;MF;BP;BP;CC;CC;MF;BP;MF;BP;CC;BP;MF;BP;CC;CC;MF;MF;CC;BP;BP;BP;MF;BP;BP;CC;BP;BP;BP;CC;BP;CC;BP;BP;MF;BP;CC;CC;BP;MF;BP;CC;MF;CC;MF;CC;BP;CC;MF;BP;MF;BP;MF;MF;BP;MF;MF;BP;BP;MF;CC;MF;CC;MF;MF;BP;BP;CC;BP;CC;BP;	plant-type cell wall;response to virus;endoplasmic reticulum;intracellular membrane-bounded organelle;extracellular region;response to salicylic acid;protein domain specific binding;glutathione metabolic process;response to chemical;plant-type vacuole membrane;cytoplasm;cobalt ion binding;response to oxidative stress;maleylacetoacetate isomerase activity;translational elongation;mitochondrial mat…	K00799	ko01100;ko00480	Metabolic pathways;Glutathione metabolism	glutathione S-transferase [Capsicum annuum]	PF02798.24	Glutathione S-transferase, N-terminal domain	Glutathione S-transferase OS=Hyoscyamus muticus OX=35626 PE=1 SV=1	44CV2	O	Belongs to the GST superfamily	COG0625	Glutathione S-transferase	O	Posttranslational modification, protein turnover, chaperones	KOG0867	[O]	Posttranslational modification, protein turnover, chaperones;	Glutathione S-transferase	-
ZLC01G0033210	ZLC01G0033210	6.08855	2.90607	9.98101e-113	1.32183e-110	up	172.083	185.414	164.278	23.3489	25.7343	27.6101	14402	15900	14687	1627	1761	1947	GO:0009505;GO:0006635;GO:0019543;GO:0005856;GO:0005524;GO:0019629;GO:0005758;GO:0006101;GO:0019679;GO:0005737;GO:0003723;GO:0045335;GO:0005759;GO:0045461;GO:0005634;GO:0019954;GO:0009506;GO:0006907;GO:0036440;GO:0006107;GO:0099503;GO:0046912;GO:0006909;GO:0034214;GO:0070062;GO:0014823;GO:0031288;GO:0006897;GO:0005829;GO:0006084;GO:0004108;GO:0046356;GO:0020023;GO:0006099;GO:0045239;GO:0008270;GO:…	CC;BP;BP;CC;MF;BP;CC;BP;BP;CC;MF;CC;CC;BP;CC;BP;CC;BP;MF;BP;CC;MF;BP;BP;CC;BP;BP;BP;CC;BP;MF;BP;CC;BP;CC;MF;CC;BP;CC;CC;MF;MF;BP;BP;BP;MF;CC;BP;CC;	plant-type cell wall;fatty acid beta-oxidation;propionate catabolic process;cytoskeleton;ATP binding;propionate catabolic process, 2-methylcitrate cycle;mitochondrial intermembrane space;citrate metabolic process;propionate metabolic process, methylcitrate cycle;cytoplasm;RNA binding;phagocytic vesicle;mitochondrial matrix;sterigmatocystin biosynthetic process;nucleus;asexual reproduction;plasmod…	K01647	ko00630;ko00020;ko01210;ko01230;ko01100;ko01200;ko01110	Glyoxylate and dicarboxylate metabolism;Citrate cycle (TCA cycle);2-Oxocarboxylic acid metabolism;Biosynthesis of amino acids;Metabolic pathways;Carbon metabolism;Biosynthesis of secondary metabolites	citrate synthase, mitochondrial isoform X1 [Capsicum annuum]	PF00285.25	Citrate synthase, C-terminal domain	Citrate synthase, mitochondrial OS=Daucus carota OX=4039 GN=CS PE=2 SV=1	44EH5	C	citrate synthase	COG0372	Citrate synthase	C	Energy production and conversion	KOG2617	[C]	Energy production and conversion;	Citrate synthase	-
ZLC12G0024530	ZLC12G0024530	6.25461	2.88867	2.58898e-112	3.40754e-110	up	175.84	195.45	214.809	27.1408	27.9361	31.4544	13780	15653	17949	1779	1798	2084	GO:0017000;GO:0004180;GO:0030448;GO:0005783;GO:0019748;GO:0005576;GO:0075307;GO:0005737;GO:0000324;GO:0005773;GO:0006508;GO:0004185;GO:0072330;GO:0046938;GO:0017171;GO:0070062;GO:0005789;GO:0000325;GO:0031638;GO:0007039;GO:0016747;GO:0005777;GO:0016236;GO:0000328;GO:0016020;GO:0005794;GO:0006915;GO:0005802;	BP;MF;BP;CC;BP;CC;BP;CC;CC;CC;BP;MF;BP;BP;MF;CC;CC;CC;BP;BP;MF;CC;BP;CC;CC;CC;BP;CC;	antibiotic biosynthetic process;carboxypeptidase activity;hyphal growth;endoplasmic reticulum;secondary metabolic process;extracellular region;positive regulation of conidium formation;cytoplasm;fungal-type vacuole;vacuole;proteolysis;serine-type carboxypeptidase activity;monocarboxylic acid biosynthetic process;phytochelatin biosynthetic process;serine hydrolase activity;extracellular exosome;en…	K16298	-	-	serine carboxypeptidase-like [Capsicum annuum]	PF00450.26	Serine carboxypeptidase	Serine carboxypeptidase-like 49 OS=Arabidopsis thaliana OX=3702 GN=SCPL49 PE=2 SV=2	44BI1	O	Belongs to the peptidase S10 family	COG2939	Carboxypeptidase C (cathepsin A)	E	Amino acid transport and metabolism	KOG1282	[OE]	Posttranslational modification, protein turnover, chaperones; Amino acid transport and metabolism;	Serine carboxypeptidases (lysosomal cathepsin A)	-
ZLC03G0033550	ZLC03G0033550	3.18513	-6.97274	3.42975e-112	4.48645e-110	down	0.258432	0.39764	0.556175	59.6497	52.7223	62.4811	7	11	15	1247	1082	1320	GO:0007043;GO:0009506;GO:0043424;GO:0005802;GO:0042545;GO:0005794;GO:0005768;GO:0005886;GO:0048226;GO:0071555;	BP;CC;MF;CC;BP;CC;CC;CC;CC;BP;	cell-cell junction assembly;plasmodesma;protein histidine kinase binding;trans-Golgi network;cell wall modification;Golgi apparatus;endosome;plasma membrane;Casparian strip;cell wall organization;	-	-	-	CASP-like protein 1E2 [Capsicum annuum]	PF04535.16	Casparian strip membrane protein domain	CASP-like protein 1E1 OS=Glycine max OX=3847 PE=2 SV=1	44MVY	S	Belongs to the Casparian strip membrane proteins (CASP) family	-	-	-	-	-	-	-	-	-
ZLC05G0025030	ZLC05G0025030	3.4028	-6.39347	5.06416e-112	6.58403e-110	down	0.846157	0.81281	0.439728	61.052	56.6039	80.2745	65	64	38	3867	3585	5145	GO:0047082;GO:0009682;GO:0008216;GO:0019395;GO:0009808;GO:0009641;GO:0102934;GO:0052615;GO:0032259;GO:0000137;GO:0005829;GO:0009699;GO:0106371;GO:0035835;GO:0010114;GO:0102876;GO:0009820;GO:0047054;GO:0042802;GO:0016710;GO:0042343;GO:0004497;GO:0009505;GO:0043231;GO:0000162;GO:0072548;GO:0048830;GO:0005576;GO:0016102;GO:0016114;GO:0006744;GO:0035834;GO:0102311;GO:0005634;GO:0019760;GO:0019438;GO:…	MF;BP;BP;BP;BP;BP;MF;MF;BP;CC;CC;BP;MF;BP;BP;MF;BP;MF;MF;MF;BP;MF;CC;CC;BP;MF;BP;CC;BP;BP;BP;BP;MF;CC;BP;BP;BP;BP;CC;CC;MF;MF;BP;CC;MF;BP;MF;BP;BP;CC;MF;BP;MF;BP;BP;BP;BP;BP;MF;CC;BP;MF;MF;MF;CC;BP;BP;CC;BP;BP;CC;MF;BP;BP;MF;BP;BP;CC;MF;BP;MF;BP;BP;BP;BP;BP;MF;BP;BP;MF;MF;BP;MF;MF;BP;BP;BP;MF;CC;CC;	3,9-dihydroxypterocarpan 6a-monooxygenase activity;induced systemic resistance;spermidine metabolic process;fatty acid oxidation;lignin metabolic process;shade avoidance;costunolide synthase activity;ent-kaurene oxidase activity;methylation;Golgi cis cisterna;cytosol;phenylpropanoid biosynthetic process;fluorescent chlorophyll catabolite monooxygenase (deformylase) activity;indole alkaloid biosyn…	K21995	-	-	cytochrome P450 77A2 [Capsicum annuum]	PF00067.26	Cytochrome P450	Cytochrome P450 77A2 OS=Solanum melongena OX=4111 GN=CYP77A2 PE=2 SV=1	44FW7	Q	Cytochrome p450	COG2124	Cytochrome P450	QV	-	KOG0156	[Q]	Secondary metabolites biosynthesis, transport and catabolism;	Cytochrome P450 CYP2 subfamily	-
ZLC06G0017790	ZLC06G0017790	5.44976	3.00517	1.0086e-111	1.30335e-109	up	111.786	116.386	118.041	14.7309	14.5838	17.0407	13326	14806	15283	1509	1446	1847	GO:0045732;GO:0007430;GO:0036513;GO:0042288;GO:0045879;GO:0002090;GO:1903006;GO:0005856;GO:0042981;GO:0031648;GO:0022623;GO:0007040;GO:0031676;GO:0017025;GO:0000836;GO:0005811;GO:0019079;GO:0060439;GO:0003723;GO:0061909;GO:0090090;GO:0007269;GO:0043069;GO:0032968;GO:0034515;GO:0036266;GO:0043001;GO:0045169;GO:0035002;GO:0030165;GO:0031267;GO:1990019;GO:0005838;GO:0000775;GO:0006935;GO:0014069;GO:…	BP;BP;CC;MF;BP;BP;BP;CC;BP;BP;CC;BP;CC;MF;CC;CC;BP;BP;MF;BP;BP;BP;BP;BP;CC;CC;BP;CC;BP;MF;MF;BP;CC;CC;BP;CC;BP;BP;MF;CC;CC;CC;BP;BP;BP;CC;BP;BP;BP;CC;MF;CC;CC;BP;BP;BP;MF;MF;BP;BP;BP;MF;CC;CC;BP;MF;BP;CC;MF;BP;BP;MF;BP;BP;BP;BP;BP;BP;MF;MF;BP;CC;BP;BP;BP;CC;MF;BP;BP;CC;BP;BP;CC;BP;BP;CC;MF;BP;BP;CC;BP;BP;MF;CC;BP;BP;BP;MF;BP;MF;CC;BP;CC;BP;BP;MF;CC;CC;MF;BP;BP;BP;BP;BP;CC;CC;BP;BP;BP;MF;CC;BP;CC;…	positive regulation of protein catabolic process;terminal branching, open tracheal system;Derlin-1 retrotranslocation complex;MHC class I protein binding;negative regulation of smoothened signaling pathway;regulation of receptor internalization;positive regulation of protein K63-linked deubiquitination;cytoskeleton;regulation of apoptotic process;protein destabilization;proteasome-activating nucl…	K06027	-	-	vesicle-fusing ATPase [Capsicum annuum]	PF00004.33	ATPase family associated with various cellular activities (AAA)	Vesicle-fusing ATPase OS=Arabidopsis thaliana OX=3702 GN=NSF PE=1 SV=2	44QCZ	O	ATPase family associated with various cellular activities (AAA)	COG0464	AAA+-type ATPase, SpoVK/Ycf46/Vps4 family	MDT	-	KOG0741	[O]	Posttranslational modification, protein turnover, chaperones;	AAA+-type ATPase	-
ZLC03G0018320	ZLC03G0018320	6.43966	7.2892	2.19823e-111	2.82354e-109	up	1013.21	704.097	1240.53	4.95758	8.9916	7.09361	86943	61873	113597	355	632	514	GO:0047082;GO:0008216;GO:0019395;GO:0010333;GO:0006587;GO:0080004;GO:0102934;GO:0000137;GO:0005829;GO:0009699;GO:0106371;GO:0035835;GO:0102876;GO:0009820;GO:0047054;GO:0051792;GO:0042802;GO:0052582;GO:0072550;GO:0046246;GO:0048364;GO:0004497;GO:0080027;GO:0043231;GO:0005576;GO:0072548;GO:0016102;GO:0016114;GO:0097007;GO:0035834;GO:0102311;GO:0019438;GO:0052722;GO:0005789;GO:0072552;GO:0102811;GO:…	MF;BP;BP;MF;BP;MF;MF;CC;CC;BP;MF;BP;MF;BP;MF;BP;MF;MF;MF;BP;BP;MF;BP;CC;CC;MF;BP;BP;MF;BP;MF;BP;MF;CC;MF;MF;MF;BP;BP;MF;BP;BP;MF;BP;CC;CC;BP;MF;BP;BP;BP;BP;MF;MF;BP;BP;MF;BP;BP;BP;MF;MF;BP;BP;MF;BP;BP;MF;CC;MF;BP;MF;CC;MF;BP;MF;MF;MF;BP;BP;BP;BP;MF;MF;BP;MF;MF;MF;BP;BP;BP;MF;CC;	3,9-dihydroxypterocarpan 6a-monooxygenase activity;spermidine metabolic process;fatty acid oxidation;terpene synthase activity;serotonin biosynthetic process from tryptophan;thalian-diol desaturase activity;costunolide synthase activity;Golgi cis cisterna;cytosol;phenylpropanoid biosynthetic process;fluorescent chlorophyll catabolite monooxygenase (deformylase) activity;indole alkaloid biosynthet…	-	-	-	cytochrome P450 89A2 [Capsicum annuum]	PF00067.26	Cytochrome P450	Cytochrome P450 89A9 OS=Arabidopsis thaliana OX=3702 GN=CYP89A9 PE=1 SV=1	44EW4	Q	cytochrome P450	COG2124	Cytochrome P450	QV	-	KOG0156	[Q]	Secondary metabolites biosynthesis, transport and catabolism;	Cytochrome P450 CYP2 subfamily	-
ZLC08G0021800	ZLC08G0021800	3.56424	5.92934	1.11921e-110	1.42897e-108	up	53.5219	79.2995	65.206	1.14759	1.47287	0.779648	7113	10761	9210	134	165	88	GO:0051302;GO:0009729;GO:0010150;GO:0010080;GO:0048281;GO:0038023;GO:0009825;GO:0010359;GO:0040015;GO:0010192;GO:0005768;GO:0042659;GO:0048354;GO:0051428;GO:2000038;GO:0010074;GO:0048229;GO:0009808;GO:0010102;GO:0099503;GO:0009734;GO:1902025;GO:0080092;GO:0004713;GO:0009414;GO:0002237;GO:0045184;GO:0010449;GO:0031349;GO:0009944;GO:0048226;GO:1901653;GO:0002764;GO:0031347;GO:0006468;GO:0042802;GO:…	BP;BP;BP;BP;BP;MF;BP;BP;BP;BP;CC;BP;BP;MF;BP;BP;BP;BP;BP;CC;BP;BP;BP;MF;BP;BP;BP;BP;BP;BP;CC;BP;BP;BP;BP;MF;BP;BP;BP;BP;BP;BP;BP;BP;BP;BP;CC;BP;BP;BP;BP;MF;CC;MF;BP;BP;BP;BP;BP;CC;CC;MF;MF;MF;CC;BP;MF;BP;BP;BP;BP;BP;BP;BP;CC;BP;MF;CC;CC;BP;MF;CC;BP;MF;BP;CC;MF;BP;BP;CC;BP;BP;BP;BP;BP;BP;BP;BP;BP;MF;BP;MF;BP;BP;BP;CC;BP;BP;BP;CC;BP;CC;MF;BP;BP;BP;BP;BP;BP;BP;CC;MF;BP;BP;MF;BP;BP;BP;BP;BP;BP;CC;BP;…	regulation of cell division;detection of brassinosteroid stimulus;leaf senescence;regulation of floral meristem growth;inflorescence morphogenesis;signaling receptor activity;multidimensional cell growth;regulation of anion channel activity;negative regulation of multicellular organism growth;mucilage biosynthetic process;endosome;regulation of cell fate specification;mucilage biosynthetic proces…	-	-	-	receptor-like protein kinase 7 [Capsicum annuum]	PF00069.29	Protein kinase domain	Receptor-like protein kinase 7 OS=Arabidopsis thaliana OX=3702 GN=RLK7 PE=1 SV=1	44PVB	T	Receptor-like protein kinase HAIKU2	COG4886	Leucine-rich repeat (LRR) protein	K	Transcription	-	-	-	-	-
ZLC02G0001890	ZLC02G0001890	3.69128	-5.99398	4.22116e-110	5.35735e-108	down	0.997592	1.05765	1.31283	59.3071	78.6392	100.764	43	46	60	2098	2731	3603	-	-	-	-	-	-	uncharacterized protein LOC107857650 isoform X1 [Capsicum annuum]	-	-	-	44T0M	-	-	-	-	-	-	-	-	-	-	-
ZLC01G0004780	ZLC01G0004780	5.8272	3.96034	7.33575e-110	9.2552e-108	up	193.133	201.319	227.196	11.8516	15.5245	16.597	12015	12826	15083	615	791	871	GO:0009570;GO:0015996;GO:1903647;GO:0031969;GO:0009535;GO:0016829;GO:0009534;GO:0010271;GO:0055035;GO:0009658;GO:0009507;	CC;BP;BP;CC;CC;MF;CC;BP;CC;BP;CC;	chloroplast stroma;chlorophyll catabolic process;negative regulation of chlorophyll catabolic process;chloroplast membrane;chloroplast thylakoid membrane;lyase activity;chloroplast thylakoid;regulation of chlorophyll catabolic process;plastid thylakoid membrane;chloroplast organization;chloroplast;	K22013	ko00860;ko01110	Porphyrin metabolism;Biosynthesis of secondary metabolites	protein STAY-GREEN homolog, chloroplastic [Capsicum annuum]	PF12638.11	Staygreen protein	Protein STAY-GREEN homolog, chloroplastic OS=Capsicum annuum OX=4072 GN=SGR PE=1 SV=2	44GS0	S	Staygreen protein	COG5900	Spore coat protein YybI (inner spore coat)	D	Cell cycle control, cell division, chromosome partitioning	-	-	-	-	-
ZLC09G0016670	ZLC09G0016670	6.28672	-3.9182	1.33441e-109	1.67366e-107	down	19.3514	22.141	15.2565	311.515	314.472	298.988	1237	1446	1049	16899	16749	16412	GO:0048029;GO:0046872;GO:0006094;GO:0045820;GO:1904628;GO:0005737;GO:0009773;GO:0071477;GO:0000166;GO:0071475;GO:0015979;GO:0032869;GO:0016208;GO:0005985;GO:0005634;GO:0071320;GO:0030018;GO:0019253;GO:0032991;GO:0070062;GO:0048046;GO:0005986;GO:0005983;GO:0016311;GO:0006111;GO:0005829;GO:0009737;GO:0000287;GO:0042132;GO:0030308;GO:0071286;GO:0010319;GO:0061629;GO:0009570;GO:0070161;GO:0005886;GO:…	MF;MF;BP;BP;BP;CC;BP;BP;MF;BP;BP;BP;MF;BP;CC;BP;CC;BP;CC;CC;CC;BP;BP;BP;BP;CC;BP;MF;MF;BP;BP;CC;MF;CC;CC;CC;CC;BP;BP;BP;MF;BP;BP;BP;BP;BP;BP;BP;BP;CC;	monosaccharide binding;metal ion binding;gluconeogenesis;negative regulation of glycolytic process;cellular response to phorbol 13-acetate 12-myristate;cytoplasm;photosynthetic electron transport in photosystem I;cellular hypotonic salinity response;nucleotide binding;cellular hyperosmotic salinity response;photosynthesis;cellular response to insulin stimulus;AMP binding;sucrose metabolic process…	K03841	ko01110;ko01200;ko00030;ko00010;ko00710;ko01100;ko00051	Biosynthesis of secondary metabolites;Carbon metabolism;Pentose phosphate pathway;Glycolysis / Gluconeogenesis;Carbon fixation by Calvin cycle;Metabolic pathways;Fructose and mannose metabolism	fructose-1,6-bisphosphatase, chloroplastic [Capsicum annuum]	PF00316.24	Fructose-1-6-bisphosphatase, N-terminal domain	Fructose-1,6-bisphosphatase, chloroplastic OS=Pisum sativum OX=3888 GN=FBP PE=1 SV=2	44HMR	G	Belongs to the FBPase class 1 family	COG0158	Fructose-1,6-bisphosphatase	G	Carbohydrate transport and metabolism	KOG1458	[G]	Carbohydrate transport and metabolism;	Fructose-1,6-bisphosphatase	-
ZLC09G0001390	ZLC09G0001390	5.60762	2.89029	2.86859e-109	3.57685e-107	up	121.871	132.585	114.634	18.8344	17.7954	17.9937	11174	12455	11222	1441	1337	1392	GO:0030317;GO:0015031;GO:0043087;GO:0005856;GO:0032880;GO:0007283;GO:0005576;GO:0005813;GO:0055037;GO:0005737;GO:0030054;GO:0005096;GO:0043547;GO:0005768;GO:0005798;GO:0005795;GO:0120317;GO:0005634;GO:0006888;GO:0005654;GO:0031267;GO:0031982;GO:0000138;GO:0006952;GO:0051301;GO:0001919;GO:0001669;GO:0032889;GO:0031410;GO:0070062;GO:0030334;GO:0007030;GO:0048227;GO:0000131;GO:0007049;GO:0006897;GO:…	BP;BP;BP;CC;BP;BP;CC;CC;CC;CC;CC;MF;BP;CC;CC;CC;BP;CC;BP;CC;MF;CC;CC;BP;BP;BP;CC;BP;CC;CC;BP;BP;BP;CC;BP;BP;CC;BP;BP;BP;CC;BP;MF;CC;BP;CC;CC;MF;CC;CC;CC;BP;BP;MF;BP;BP;CC;BP;BP;BP;BP;CC;CC;CC;CC;CC;CC;MF;CC;CC;	flagellated sperm motility;protein transport;regulation of GTPase activity;cytoskeleton;regulation of protein localization;spermatogenesis;extracellular region;centrosome;recycling endosome;cytoplasm;cell junction;GTPase activator activity;positive regulation of GTPase activity;endosome;Golgi-associated vesicle;Golgi stack;sperm mitochondrial sheath assembly;nucleus;endoplasmic reticulum to Golgi…	K20168	-	-	TBC1 domain family member 15 [Capsicum annuum]	PF00566.22	Rab-GTPase-TBC domain	TBC1 domain family member 15 OS=Homo sapiens OX=9606 GN=TBC1D15 PE=1 SV=2	44PUB	T	TBC1 domain family member	-	-	-	-	KOG2197	[T]	Signal transduction mechanisms;	Ypt/Rab-specific GTPase-activating protein GYP7 and related proteins	-
ZLC08G0019330	ZLC08G0019330	7.94061	-4.39088	3.45853e-109	4.28737e-107	down	44.626	45.4011	63.0455	1253.88	1092.43	1180.82	1528	1592	2303	35789	30608	34073	GO:0009643;GO:0009578;GO:0009055;GO:0046872;GO:0009767;GO:0051536;GO:0009842;GO:0006124;GO:0009536;GO:0051537;GO:0005737;GO:0022900;GO:0015979;GO:0009570;GO:0008198;GO:0009416;GO:0009507;	BP;CC;MF;MF;BP;MF;CC;BP;CC;MF;CC;BP;BP;CC;MF;BP;CC;	photosynthetic acclimation;etioplast stroma;electron transfer activity;metal ion binding;photosynthetic electron transport chain;iron-sulfur cluster binding;cyanelle;ferredoxin metabolic process;plastid;2 iron, 2 sulfur cluster binding;cytoplasm;electron transport chain;photosynthesis;chloroplast stroma;ferrous iron binding;response to light stimulus;chloroplast;	K02639	ko00195	Photosynthesis	ferredoxin, chloroplastic-like [Capsicum annuum]	PF00111.31	2Fe-2S iron-sulfur cluster binding domain	Ferredoxin, chloroplastic OS=Capsicum annuum OX=4072 GN=AP1 PE=1 SV=1	44K0M	C	Ferredoxins are iron-sulfur proteins that transfer electrons in a wide variety of metabolic reactions	COG0633	Ferredoxin	C	Energy production and conversion	-	-	-	-	-
ZLC02G0035060	ZLC02G0035060	10.1621	4.65497	3.78411e-109	4.66387e-107	up	5847.76	5008.36	5700.69	241.233	272.929	203.117	305591	270826	320884	10800	11852	9059	GO:0006564;GO:0001221;GO:0019079;GO:0016618;GO:0051726;GO:0009436;GO:0030165;GO:0070403;GO:0047964;GO:0006541;GO:0005829;GO:0003713;GO:0050661;GO:0061629;GO:0008873;GO:0000122;GO:0006468;GO:0001222;GO:0042802;GO:0005975;GO:1902494;GO:0070404;GO:0031406;GO:0098793;GO:0006734;GO:0070314;GO:0005524;GO:0098982;GO:0005576;GO:0030267;GO:0003682;GO:0005737;GO:0003954;GO:0098894;GO:0009579;GO:0030060;GO:…	BP;MF;BP;MF;BP;BP;MF;MF;MF;BP;CC;MF;MF;MF;MF;BP;BP;MF;MF;BP;CC;MF;MF;CC;BP;BP;MF;CC;CC;MF;MF;CC;MF;CC;CC;MF;CC;BP;BP;CC;BP;BP;BP;BP;BP;BP;BP;BP;BP;BP;CC;MF;MF;MF;CC;MF;BP;BP;MF;BP;BP;BP;BP;CC;CC;MF;BP;BP;BP;MF;MF;BP;BP;CC;BP;CC;BP;BP;CC;BP;BP;BP;MF;BP;BP;CC;BP;BP;BP;MF;MF;CC;CC;MF;MF;BP;CC;BP;BP;BP;BP;BP;BP;MF;CC;CC;MF;	L-serine biosynthetic process;transcription coregulator binding;viral genome replication;hydroxypyruvate reductase [NAD(P)H] activity;regulation of cell cycle;glyoxylate catabolic process;PDZ domain binding;NAD+ binding;glyoxylate reductase (NADH) activity;glutamine metabolic process;cytosol;transcription coactivator activity;NADP binding;RNA polymerase II-specific DNA-binding transcription facto…	K00122	ko01200;ko01100;ko00630	Carbon metabolism;Metabolic pathways;Glyoxylate and dicarboxylate metabolism	formate dehydrogenase, mitochondrial [Capsicum annuum]	PF02826.23	D-isomer specific 2-hydroxyacid dehydrogenase, NAD binding domain	Formate dehydrogenase, mitochondrial OS=Solanum tuberosum OX=4113 GN=FDH1 PE=1 SV=2	44BMR	C	Catalyzes the NAD( )-dependent oxidation of formate to carbon dioxide. Involved in the cell stress response	COG1052	Lactate dehydrogenase or related 2-hydroxyacid dehydrogenase	CHR	-	KOG0069	[C]	Energy production and conversion;	Glyoxylate/hydroxypyruvate reductase (D-isomer-specific 2-hydroxy acid dehydrogenase superfamily)	-
ZLC05G0010460	ZLC05G0010460	7.84088	5.24971	7.19045e-108	8.8112e-106	up	1267.96	1673.5	1136.56	49.2781	33.2805	33.8589	11007	14876	10528	357	237	248	-	-	-	-	-	-	uncharacterized protein LOC125812071, partial [Solanum verrucosum]	-	-	-	44MAM	-	-	-	-	-	-	-	-	-	-	-
ZLC06G0014660	ZLC06G0014660	7.72139	-5.12635	1.61425e-107	1.96681e-105	down	38.11	37.0535	26.2794	1460.52	1283.81	1157.95	690	687	508	22052	19028	17675	GO:0005829;GO:0005634;GO:0009579;GO:0060090;GO:0009538;GO:0009535;GO:0009534;GO:0015979;GO:0009507;	CC;CC;CC;MF;CC;CC;CC;BP;CC;	cytosol;nucleus;thylakoid;molecular adaptor activity;photosystem I reaction center;chloroplast thylakoid membrane;chloroplast thylakoid;photosynthesis;chloroplast;	K02695	ko00195	Photosynthesis	photosystem I reaction center subunit VI, chloroplastic [Capsicum annuum]	PF03244.18	Photosystem I reaction centre subunit VI	Photosystem I reaction center subunit VI, chloroplastic OS=Brassica campestris OX=3711 GN=PSAH PE=2 SV=1	44QIR	S	Photosystem I reaction centre subunit VI	-	-	-	-	-	-	-	-	-
ZLC08G0016430	ZLC08G0016430	4.80235	-3.15844	7.07372e-107	8.56965e-105	down	6.83678	8.91518	9.55029	80.4811	86.0422	80.1742	299	399	446	2933	3078	2954	GO:0005634;GO:0046983;GO:0042542;GO:0003700;GO:0000976;GO:0009651;GO:0006979;GO:0009742;GO:0006355;GO:0043565;	CC;MF;BP;MF;MF;BP;BP;BP;BP;MF;	nucleus;protein dimerization activity;response to hydrogen peroxide;DNA-binding transcription factor activity;transcription cis-regulatory region binding;response to salt stress;response to oxidative stress;brassinosteroid mediated signaling pathway;regulation of DNA-templated transcription;sequence-specific DNA binding;	-	-	-	transcription factor bHLH149 [Capsicum annuum]	PF03850.18	Transcription factor Tfb4	Transcription factor bHLH147 OS=Arabidopsis thaliana OX=3702 GN=BHLH147 PE=1 SV=1	44JMF	K	transcription factor	-	-	-	-	-	-	-	-	-
ZLC05G0024340	ZLC05G0024340	3.0394	6.99937	2.46614e-106	2.97079e-104	up	44.2191	41.2983	57.8144	0.456407	0.232693	0.529077	4118	3939	5746	36	18	42	GO:1990961;GO:0015918;GO:0009926;GO:0014850;GO:0051615;GO:0015908;GO:0120020;GO:0090554;GO:0055037;GO:0010329;GO:0015434;GO:1905948;GO:0005768;GO:0031152;GO:0010949;GO:0010888;GO:0032496;GO:0048388;GO:0015208;GO:0010025;GO:0043235;GO:0038183;GO:0045177;GO:0009734;GO:0055085;GO:0140115;GO:0009414;GO:0060136;GO:0002237;GO:0140352;GO:0009624;GO:0070328;GO:0071366;GO:0097744;GO:0007034;GO:0080168;GO:…	BP;BP;BP;BP;BP;BP;MF;MF;CC;MF;MF;MF;CC;BP;BP;BP;BP;BP;MF;BP;CC;BP;CC;BP;BP;BP;BP;BP;BP;BP;BP;BP;BP;BP;BP;BP;BP;BP;CC;CC;BP;BP;MF;MF;BP;BP;BP;MF;BP;CC;BP;BP;BP;BP;BP;BP;CC;BP;BP;CC;BP;BP;MF;BP;MF;BP;MF;BP;BP;BP;BP;MF;CC;CC;CC;MF;MF;MF;MF;BP;BP;CC;CC;MF;BP;BP;BP;MF;BP;MF;BP;MF;BP;BP;CC;CC;BP;CC;BP;BP;BP;CC;BP;MF;BP;BP;BP;BP;CC;BP;BP;CC;BP;BP;BP;BP;BP;BP;BP;BP;CC;CC;BP;BP;MF;BP;BP;BP;BP;BP;CC;BP;BP;…	xenobiotic detoxification by transmembrane export across the plasma membrane;sterol transport;auxin polar transport;response to muscle activity;histamine uptake;fatty acid transport;cholesterol transfer activity;phosphatidylcholine floppase activity;recycling endosome;auxin efflux transmembrane transporter activity;ABC-type cadmium transporter activity;ABC-type 3',5'-cyclic GMP transmembrane tran…	K05681	-	-	ABC transporter G family member 6 [Capsicum annuum]	PF01061.28	ABC-2 type transporter	ABC transporter G family member 1 OS=Arabidopsis thaliana OX=3702 GN=ABCG1 PE=2 SV=1	44PKJ	Q	ABC-2 type transporter	COG1716	Forkhead associated (FHA) domain, binds pSer, pThr, pTyr	T	Signal transduction mechanisms	KOG0061	[Q]	Secondary metabolites biosynthesis, transport and catabolism;	Transporter, ABC superfamily (Breast cancer resistance protein)	-
ZLC06G0018390	ZLC06G0018390	2.8089	-5.77911	2.99387e-106	3.58625e-104	down	0.324612	0.773486	0.494511	32.4368	26.2609	36.0003	62	147	101	5078	4041	5649	GO:1990961;GO:0009926;GO:0090554;GO:0015434;GO:0010329;GO:0005768;GO:0000166;GO:0031152;GO:0048388;GO:1903875;GO:0009734;GO:0055085;GO:0009414;GO:0005829;GO:0002237;GO:0030003;GO:0140352;GO:0071366;GO:0015244;GO:0080168;GO:0010496;GO:0090556;GO:0046686;GO:0042802;GO:0009410;GO:0048825;GO:0015691;GO:0006972;GO:0031348;GO:0048364;GO:0005802;GO:0018901;GO:0042344;GO:0015850;GO:0005524;GO:2000032;GO:…	BP;BP;MF;MF;MF;CC;MF;BP;BP;MF;BP;BP;BP;CC;BP;BP;BP;BP;MF;BP;BP;MF;BP;MF;BP;BP;BP;BP;BP;BP;CC;BP;BP;BP;MF;BP;MF;CC;BP;CC;MF;MF;BP;BP;MF;BP;CC;CC;BP;BP;BP;CC;CC;CC;BP;BP;BP;CC;BP;BP;BP;BP;BP;BP;BP;MF;MF;MF;CC;BP;BP;BP;BP;CC;BP;BP;BP;BP;BP;BP;BP;BP;BP;CC;BP;BP;MF;BP;BP;BP;MF;BP;CC;BP;CC;BP;BP;BP;BP;BP;CC;BP;CC;CC;BP;BP;BP;BP;MF;BP;BP;BP;MF;BP;BP;BP;MF;BP;BP;BP;BP;BP;MF;BP;BP;	xenobiotic detoxification by transmembrane export across the plasma membrane;auxin polar transport;phosphatidylcholine floppase activity;ABC-type cadmium transporter activity;auxin efflux transmembrane transporter activity;endosome;nucleotide binding;aggregation involved in sorocarp development;endosomal lumen acidification;corticosterone binding;auxin-activated signaling pathway;transmembrane tr…	K08711	-	-	ABC transporter G family member 32 isoform X1 [Capsicum annuum]	PF01061.28	ABC-2 type transporter	ABC transporter G family member 32 OS=Arabidopsis thaliana OX=3702 GN=ABCG32 PE=1 SV=1	44DQ7	Q	Belongs to the ABC transporter superfamily. ABCG family. PDR (TC 3.A.1.205) subfamily	COG1716	Forkhead associated (FHA) domain, binds pSer, pThr, pTyr	T	Signal transduction mechanisms	KOG0065	[Q]	Secondary metabolites biosynthesis, transport and catabolism;	Pleiotropic drug resistance proteins (PDR1-15), ABC superfamily	-
ZLC01G0005790	ZLC01G0005790	3.5034	6.47425	3.99149e-106	4.75455e-104	up	68.3106	85.3045	56.416	1.0197	0.58725	0.93186	1906	2438	1680	24	14	22	-	-	-	-	-	-	uncharacterized protein LOC107852458 [Capsicum annuum]	PF07279.15	Protein of unknown function (DUF1442)	-	44DH8	S	Protein of unknown function (DUF1442)	-	-	-	-	-	-	-	-	-
ZLC07G0000750	ZLC07G0000750	3.06675	-6.53452	6.23746e-106	7.38862e-104	down	0.34657	0.454576	0.525988	45.3968	45.2306	52.9709	9	12	14	907	887	1069	GO:0009506;GO:0043424;GO:0005886;	CC;MF;CC;	plasmodesma;protein histidine kinase binding;plasma membrane;	-	-	-	CASP-like protein 2C1 [Capsicum annuum]	PF04535.16	Casparian strip membrane protein domain	CASP-like protein 2C1 OS=Populus trichocarpa OX=3694 GN=POPTRDRAFT_578614 PE=3 SV=2	44K4E	S	Belongs to the Casparian strip membrane proteins (CASP) family	-	-	-	-	-	-	-	-	-
ZLC04G0011820	ZLC04G0011820	4.57009	-7.71169	6.36363e-106	7.49643e-104	down	0.499959	1.07733	1.90117	271.601	237.6	304.526	11	23	43	4691	4029	5317	GO:0002213;GO:0046872;GO:0005783;GO:0009744;GO:0019902;GO:0005737;GO:0071368;GO:1905582;GO:0005634;GO:0034097;GO:0010494;GO:0042594;GO:0005829;GO:0009737;GO:0019900;GO:1902074;GO:0071456;GO:0009625;GO:0000932;GO:0010162;GO:0090351;GO:0009749;	BP;MF;CC;BP;MF;CC;BP;BP;CC;BP;CC;BP;CC;BP;MF;BP;BP;BP;CC;BP;BP;BP;	defense response to insect;metal ion binding;endoplasmic reticulum;response to sucrose;phosphatase binding;cytoplasm;cellular response to cytokinin stimulus;response to mannose;nucleus;response to cytokine;cytoplasmic stress granule;response to starvation;cytosol;response to abscisic acid;kinase binding;response to salt;cellular response to hypoxia;response to insect;P-body;seed dormancy process;…	-	-	-	FCS-Like Zinc finger 5 [Capsicum annuum]	PF04570.18	zinc-finger of the FCS-type, C2-C2	FCS-Like Zinc finger 5 OS=Arabidopsis thaliana OX=3702 GN=FLZ5 PE=1 SV=1	44KCR	S	zinc-finger of the FCS-type, C2-C2	-	-	-	-	-	-	-	-	-
ZLC08G0015970	ZLC08G0015970	6.22792	2.26987	2.44821e-105	2.86817e-103	up	141.326	159.424	163.195	34.2214	36.0773	35.2168	8558	9882	10546	1729	1783	1799	GO:0042288;GO:0055093;GO:0005856;GO:0098761;GO:2001238;GO:1901423;GO:0005811;GO:0003810;GO:0003723;GO:0072378;GO:0002250;GO:0070527;GO:0045169;GO:0007623;GO:0002931;GO:0000326;GO:0005635;GO:0099503;GO:0005788;GO:0051087;GO:0060187;GO:0005829;GO:0005178;GO:0035580;GO:0019953;GO:0005615;GO:1904382;GO:0003779;GO:0051787;GO:1904148;GO:0042802;GO:0030433;GO:0001933;GO:1903334;GO:0009505;GO:0045454;GO:…	MF;BP;CC;BP;BP;BP;CC;MF;MF;BP;BP;BP;CC;BP;BP;CC;CC;CC;CC;MF;CC;CC;MF;CC;BP;CC;BP;MF;MF;BP;MF;BP;BP;BP;CC;BP;MF;CC;BP;CC;CC;MF;MF;BP;BP;CC;CC;MF;CC;BP;CC;BP;CC;BP;BP;BP;BP;CC;CC;CC;MF;MF;CC;BP;CC;BP;BP;BP;BP;CC;CC;CC;CC;BP;BP;BP;CC;BP;MF;BP;CC;MF;MF;BP;CC;BP;MF;BP;BP;BP;CC;CC;BP;CC;CC;MF;BP;CC;BP;BP;MF;BP;BP;CC;CC;BP;CC;BP;CC;CC;BP;CC;BP;CC;CC;MF;CC;MF;BP;CC;BP;MF;BP;BP;CC;BP;CC;CC;CC;CC;MF;BP;BP;…	MHC class I protein binding;response to hyperoxia;cytoskeleton;cellular response to interleukin-7;positive regulation of extrinsic apoptotic signaling pathway;response to benzene;lipid droplet;protein-glutamine gamma-glutamyltransferase activity;RNA binding;blood coagulation, fibrin clot formation;adaptive immune response;platelet aggregation;fusome;circadian rhythm;response to ischemia;protein s…	K09584	ko04141	Protein processing in endoplasmic reticulum	probable protein disulfide-isomerase A6 [Capsicum annuum]	PF00085.24	Thioredoxin	Probable protein disulfide-isomerase A6 OS=Medicago sativa OX=3879 PE=2 SV=1	44C7W	O	Belongs to the protein disulfide isomerase family	COG3118	Chaperedoxin CnoX, contains thioredoxin-like and TPR-like domains, YbbN/TrxSC family	O	Posttranslational modification, protein turnover, chaperones	KOG0191	[O]	Posttranslational modification, protein turnover, chaperones;	Thioredoxin/protein disulfide isomerase	-
ZLC04G0026600	ZLC04G0026600	1.71079	-3.39255	4.42352e-105	5.154e-103	down	0.482878	0.611847	0.476658	5.79215	6.31791	6.01274	112	145	118	1113	1192	1168	GO:0051302;GO:0009729;GO:0009825;GO:0048281;GO:0038023;GO:0010080;GO:0010359;GO:0010192;GO:0005768;GO:0042659;GO:0048354;GO:0051428;GO:2000038;GO:0010074;GO:0048229;GO:0009808;GO:0010102;GO:0009734;GO:1902025;GO:0080092;GO:0009414;GO:0002237;GO:0045184;GO:0010449;GO:0031349;GO:0009944;GO:0048226;GO:0002764;GO:1901653;GO:0031347;GO:0006468;GO:0042802;GO:0048366;GO:0160073;GO:0010268;GO:0009664;GO:…	BP;BP;BP;BP;MF;BP;BP;BP;CC;BP;BP;MF;BP;BP;BP;BP;BP;BP;BP;BP;BP;BP;BP;BP;BP;BP;CC;BP;BP;BP;BP;MF;BP;BP;BP;BP;BP;BP;BP;BP;BP;CC;BP;BP;BP;MF;CC;MF;BP;CC;BP;BP;BP;BP;MF;MF;MF;CC;BP;MF;BP;BP;BP;BP;BP;BP;BP;CC;BP;CC;MF;CC;BP;MF;BP;MF;BP;CC;MF;BP;BP;CC;BP;BP;BP;BP;BP;BP;BP;MF;BP;MF;BP;BP;BP;CC;BP;BP;BP;CC;BP;CC;MF;BP;BP;BP;BP;BP;BP;CC;MF;MF;BP;BP;MF;BP;BP;BP;BP;BP;BP;CC;BP;BP;BP;BP;BP;BP;BP;BP;CC;BP;BP;…	regulation of cell division;detection of brassinosteroid stimulus;multidimensional cell growth;inflorescence morphogenesis;signaling receptor activity;regulation of floral meristem growth;regulation of anion channel activity;mucilage biosynthetic process;endosome;regulation of cell fate specification;mucilage biosynthetic process involved in seed coat development;peptide hormone receptor binding;…	K13420	-	-	probable LRR receptor-like serine/threonine-protein kinase At3g47570 isoform X1 [Capsicum annuum]	PF00560.37	Leucine Rich Repeat	LRR receptor-like serine/threonine-protein kinase GSO1 OS=Arabidopsis thaliana OX=3702 GN=GSO1 PE=1 SV=1	44RXV	T	LRR receptor-like serine threonine-protein kinase At3g47570	COG4886	Leucine-rich repeat (LRR) protein	K	Transcription	-	-	-	-	-
ZLC02G0018650	ZLC02G0018650	2.46183	-4.33172	5.83883e-105	6.76606e-103	down	0.787559	0.623302	1.11088	15.5016	14.651	16.6735	122	119	171	2330	2273	2754	-	-	-	-	-	-	uncharacterized protein LOC107859410 [Capsicum annuum]	PF03372.27	Endonuclease/Exonuclease/phosphatase family	-	KOG1075	E	Ribonuclease H protein	-	-	-	-	KOG1074	[K]	Transcription;	Transcriptional repressor SALM	-
ZLC02G0008260	ZLC02G0008260	3.12685	5.16098	1.20492e-104	1.38872e-102	up	40.7288	34.0116	32.1294	1.07828	1.1465	1.05759	3356	2870	2825	75	78	74	GO:0015113;GO:0048527;GO:0015513;GO:1902025;GO:0015297;GO:0010167;GO:0005886;GO:0016020;GO:0022832;GO:0015112;GO:0009705;GO:0042128;GO:1990351;GO:0015707;GO:0015706;GO:0071249;	MF;BP;MF;BP;MF;BP;CC;CC;MF;MF;CC;BP;CC;BP;BP;BP;	nitrite transmembrane transporter activity;lateral root development;high-affinity secondary active nitrite transmembrane transporter activity;nitrate import;antiporter activity;response to nitrate;plasma membrane;membrane;voltage-gated channel activity;nitrate transmembrane transporter activity;plant-type vacuole membrane;nitrate assimilation;transporter complex;nitrite transport;nitrate transmem…	K02575	ko00910	Nitrogen metabolism	high affinity nitrate transporter 2.7 [Capsicum annuum]	PF07690.20	Major Facilitator Superfamily	High affinity nitrate transporter 2.7 OS=Arabidopsis thaliana OX=3702 GN=NRT2.7 PE=2 SV=1	44FNN	P	Major Facilitator Superfamily	COG2223	Nitrate/nitrite transporter NarK	P	Inorganic ion transport and metabolism	-	-	-	-	-
ZLC07G0013680	ZLC07G0013680	4.52358	-8.0555	2.24859e-104	2.57766e-102	down	1.48807	0.495459	0.774593	223.831	298.353	332.135	21	8	12	2593	3393	3890	GO:0009505;GO:0009791;GO:2000028;GO:0005576;GO:0010030;	CC;BP;BP;CC;BP;	plant-type cell wall;post-embryonic development;regulation of photoperiodism, flowering;extracellular region;positive regulation of seed germination;	-	-	-	protein PELPK1 [Capsicum annuum]	-	-	Protein PELPK2 OS=Arabidopsis thaliana OX=3702 GN=PELPK2 PE=3 SV=1	44UE3	-	-	-	-	-	-	-	-	-	-	-
ZLC09G0006480	ZLC09G0006480	7.74116	-6.52049	3.30131e-104	3.7642e-102	down	19.5685	31.3912	13.9594	2331.48	2370.76	1738.78	646	1061	492	64136	64018	48355	GO:0042631;GO:0042651;GO:0046872;GO:0009645;GO:0010119;GO:0009782;GO:0009534;GO:0010196;GO:0009416;GO:0015979;GO:0009579;GO:0010218;GO:0005634;GO:0090333;GO:0009269;GO:0048046;GO:0009517;GO:0005829;GO:0009737;GO:0000325;GO:0009765;GO:0031409;GO:0071215;GO:0042803;GO:0010114;GO:0005886;GO:0009507;GO:0010207;GO:0009522;GO:0009409;GO:0003729;GO:0016168;GO:0009523;GO:0009768;GO:0009644;GO:0009503;GO:…	BP;CC;MF;BP;BP;CC;CC;BP;BP;BP;CC;BP;CC;BP;BP;CC;CC;CC;BP;CC;BP;MF;BP;MF;BP;CC;CC;BP;CC;BP;MF;MF;CC;BP;BP;CC;CC;CC;BP;CC;CC;BP;CC;CC;CC;BP;BP;MF;	cellular response to water deprivation;thylakoid membrane;metal ion binding;response to low light intensity stimulus;regulation of stomatal movement;photosystem I antenna complex;chloroplast thylakoid;nonphotochemical quenching;response to light stimulus;photosynthesis;thylakoid;response to far red light;nucleus;regulation of stomatal closure;response to desiccation;apoplast;PSII associated light…	K08913	ko00196;ko01100	Photosynthesis - antenna proteins;Metabolic pathways	chlorophyll a-b binding protein 37, chloroplastic [Capsicum annuum]	PF00504.25	Chlorophyll A-B binding protein	Chlorophyll a-b binding protein 37, chloroplastic OS=Petunia sp. OX=4104 GN=CAB37 PE=3 SV=1	44EAW	C	The light-harvesting complex (LHC) functions as a light receptor, it captures and delivers excitation energy to photosystems with which it is closely associated	-	-	-	-	-	-	-	-	-
ZLC06G0028240	ZLC06G0028240	3.0627	-4.12876	2.31913e-103	2.63024e-101	down	1.26888	1.87448	1.21344	27.9078	25.6132	29.6361	79	120	81	1449	1306	1556	GO:0030964;GO:0042981;GO:0005758;GO:0005509;GO:0019655;GO:0003954;GO:0016491;GO:0051701;GO:0005759;GO:0003955;GO:0031314;GO:0070995;GO:0006116;GO:0006119;GO:0006120;GO:0031966;GO:0043065;GO:0005829;GO:0005743;GO:0008137;GO:0009060;GO:0055070;GO:0050660;GO:0050136;GO:0005777;GO:0071482;GO:0009061;GO:0003959;GO:0005886;GO:0019646;GO:0042802;GO:0005739;	CC;BP;CC;MF;BP;MF;MF;BP;CC;MF;CC;BP;BP;BP;BP;CC;BP;CC;CC;MF;BP;BP;MF;MF;CC;BP;BP;MF;CC;BP;MF;CC;	NADH dehydrogenase complex;regulation of apoptotic process;mitochondrial intermembrane space;calcium ion binding;glycolytic fermentation to ethanol;NADH dehydrogenase activity;oxidoreductase activity;biological process involved in interaction with host;mitochondrial matrix;NAD(P)H dehydrogenase (quinone) activity;extrinsic component of mitochondrial inner membrane;NADPH oxidation;NADH oxidation;o…	K03885	-	-	internal alternative NAD(P)H-ubiquinone oxidoreductase A1, mitochondrial [Capsicum annuum]	PF07992.18	Pyridine nucleotide-disulphide oxidoreductase	Internal alternative NAD(P)H-ubiquinone oxidoreductase A1, mitochondrial OS=Solanum tuberosum OX=4113 GN=NDA1 PE=3 SV=1	44QD2	C	Internal alternative NAD(P)H-ubiquinone oxidoreductase A1	COG1252	NADH dehydrogenase, FAD-containing subunit	C	Energy production and conversion	KOG2495	[C]	Energy production and conversion;	NADH-dehydrogenase (ubiquinone)	-
ZLC04G0004630	ZLC04G0004630	3.22787	8.99958	3.19196e-103	3.60101e-101	up	70.9276	111.259	54.4847	0.118393	0.233922	0.093813	4969	7938	4045	8	15	6	GO:0002213;GO:0016717;GO:0102628;GO:0047082;GO:0005783;GO:0080027;GO:0009835;GO:0043231;GO:0047084;GO:0047957;GO:0048000;GO:0033075;GO:0009682;GO:0052544;GO:0033511;GO:0106146;GO:0016114;GO:0042179;GO:0010333;GO:0102469;GO:0009813;GO:0102171;GO:0097295;GO:0097007;GO:0102311;GO:1901045;GO:0006694;GO:0008203;GO:0019760;GO:0019438;GO:0006952;GO:0051762;GO:0102934;GO:0033771;GO:0102614;GO:0016829;GO:…	BP;MF;MF;MF;CC;BP;BP;CC;MF;MF;MF;BP;BP;BP;BP;BP;BP;BP;MF;MF;BP;MF;BP;MF;MF;BP;BP;BP;BP;BP;BP;BP;MF;MF;MF;MF;MF;BP;MF;MF;CC;MF;MF;BP;BP;CC;BP;MF;BP;BP;MF;MF;MF;BP;BP;BP;BP;MF;MF;MF;MF;BP;BP;BP;BP;MF;CC;BP;MF;MF;CC;BP;BP;BP;BP;MF;MF;MF;MF;MF;	defense response to insect;oxidoreductase activity, acting on paired donors, with oxidation of a pair of donors resulting in the reduction of molecular oxygen to two molecules of water;costunolide 3beta-hydroxylase activity;3,9-dihydroxypterocarpan 6a-monooxygenase activity;endoplasmic reticulum;response to herbivore;fruit ripening;intracellular membrane-bounded organelle;methyltetrahydroprotober…	-	-	-	cytochrome P450 CYP82D47 [Capsicum annuum]	PF00067.26	Cytochrome P450	Cytochrome P450 82A4 OS=Glycine max OX=3847 GN=CYP82A4 PE=2 SV=1	44SDD	Q	cytochrome P450	COG2124	Cytochrome P450	QV	-	KOG0156	[Q]	Secondary metabolites biosynthesis, transport and catabolism;	Cytochrome P450 CYP2 subfamily	-
ZLC08G0012470	ZLC08G0012470	6.7646	3.87446	9.11014e-103	1.02235e-100	up	341.99	505.273	343.021	24.97	31.2582	32.0154	9698	14672	10380	591	726	766	GO:0019858;GO:0046872;GO:0006382;GO:0005524;GO:0016879;GO:0005737;GO:0008892;GO:0047974;GO:0006152;GO:0008251;GO:0005634;GO:0008835;GO:0008655;GO:0046087;GO:0062040;GO:0005829;GO:0006147;GO:0052717;GO:0044206;GO:0002100;GO:0042803;GO:0008270;GO:0102480;GO:0004131;GO:0009507;	BP;MF;BP;MF;MF;CC;MF;MF;BP;MF;CC;MF;BP;BP;CC;CC;BP;MF;BP;BP;MF;MF;MF;MF;CC;	cytosine metabolic process;metal ion binding;adenosine to inosine editing;ATP binding;ligase activity, forming carbon-nitrogen bonds;cytoplasm;guanine deaminase activity;guanosine deaminase activity;purine nucleoside catabolic process;tRNA-specific adenosine deaminase activity;nucleus;diaminohydroxyphosphoribosylaminopyrimidine deaminase activity;pyrimidine-containing compound salvage;cytidine me…	-	-	-	guanosine deaminase [Capsicum annuum]	PF00383.27	Cytidine and deoxycytidylate deaminase zinc-binding region	Guanosine deaminase OS=Arabidopsis thaliana OX=3702 GN=GSDA PE=1 SV=1	4JMG7	F	deaminase	COG0590	tRNA(Arg) A34 adenosine deaminase TadA	J	Translation, ribosomal structure and biogenesis	KOG1018	[F]	Nucleotide transport and metabolism;	Cytosine deaminase FCY1 and related enzymes	-
ZLC08G0015450	ZLC08G0015450	4.27112	10.7808	1.21401e-102	1.35524e-100	up	455.674	206.473	317.295	0.078662	0.286151	0.238305	25145	11668	18685	4	13	12	GO:0006995;GO:0005783;GO:0010150;GO:0009901;GO:0008643;GO:0009646;GO:0009555;GO:1902334;GO:0005355;GO:0009744;GO:0009705;GO:0015755;GO:0051119;GO:0071836;GO:0080112;GO:0015757;GO:0048571;GO:0007623;GO:0006952;GO:0010431;GO:0005353;GO:0009734;GO:0012505;GO:0008515;GO:0071446;GO:0042742;GO:0009793;GO:0005789;GO:0071470;GO:0070417;GO:0051260;GO:0015770;GO:1905200;GO:0012506;GO:0071215;GO:1905201;GO:…	BP;CC;BP;BP;BP;BP;BP;BP;MF;BP;CC;BP;MF;BP;BP;BP;BP;BP;BP;BP;MF;BP;CC;MF;BP;BP;BP;CC;BP;BP;BP;BP;BP;CC;BP;MF;CC;MF;BP;CC;BP;BP;MF;BP;BP;BP;CC;CC;CC;BP;BP;BP;BP;BP;	cellular response to nitrogen starvation;endoplasmic reticulum;leaf senescence;anther dehiscence;carbohydrate transport;response to absence of light;pollen development;fructose export from vacuole to cytoplasm;obsolete glucose transmembrane transporter activity;response to sucrose;plant-type vacuole membrane;fructose transmembrane transport;sugar transmembrane transporter activity;nectar secretio…	K15382	-	-	bidirectional sugar transporter SWEET16 [Capsicum annuum]	PF03083.20	Sugar efflux transporter for intercellular exchange	Bidirectional sugar transporter SWEET16 OS=Oryza sativa subsp. japonica OX=39947 GN=SWEET16 PE=3 SV=1	44QBI	U	Mediates both low-affinity uptake and efflux of sugar across the membrane	-	-	-	-	KOG1623	[R]	General function prediction only;	Multitransmembrane protein	-
ZLC12G0027570	ZLC12G0027570	2.40951	3.92631	1.29246e-102	1.43531e-100	up	13.0385	15.7417	11.615	0.831938	0.976552	1.09501	2888	3571	2746	154	178	205	GO:0051302;GO:0009729;GO:0010150;GO:0010080;GO:0048281;GO:0038023;GO:0010359;GO:0005768;GO:0042659;GO:2000038;GO:0010074;GO:0048229;GO:0010102;GO:0009734;GO:0080092;GO:0002237;GO:0045184;GO:0002752;GO:0010449;GO:0031349;GO:0009944;GO:0048226;GO:0002218;GO:1901653;GO:0006468;GO:0042802;GO:0048366;GO:0160073;GO:0010268;GO:0009664;GO:0048657;GO:0090351;GO:0055075;GO:0048364;GO:0002768;GO:0080027;GO:…	BP;BP;BP;BP;BP;MF;BP;CC;BP;BP;BP;BP;BP;BP;BP;BP;BP;BP;BP;BP;BP;CC;BP;BP;BP;MF;BP;BP;BP;BP;BP;BP;BP;BP;BP;BP;BP;MF;CC;BP;CC;BP;BP;MF;MF;MF;BP;BP;BP;BP;BP;BP;BP;BP;MF;CC;MF;MF;BP;MF;BP;BP;CC;CC;BP;BP;BP;MF;BP;MF;BP;MF;BP;BP;CC;BP;BP;BP;BP;BP;CC;CC;BP;MF;BP;BP;BP;BP;BP;MF;BP;MF;BP;BP;BP;BP;BP;CC;BP;BP;BP;BP;BP;BP;CC;BP;BP;BP;BP;BP;BP;BP;BP;MF;MF;BP;BP;BP;CC;CC;BP;MF;MF;BP;BP;BP;BP;MF;BP;BP;CC;BP;BP;…	regulation of cell division;detection of brassinosteroid stimulus;leaf senescence;regulation of floral meristem growth;inflorescence morphogenesis;signaling receptor activity;regulation of anion channel activity;endosome;regulation of cell fate specification;regulation of stomatal complex development;maintenance of meristem identity;gametophyte development;lateral root morphogenesis;auxin-activat…	-	-	-	PREDICTED: probable LRR receptor-like serine/threonine-protein kinase At4g36180 [Nicotiana tabacum]	PF00560.37	Leucine Rich Repeat	Cuscuta receptor 1 OS=Solanum lycopersicum OX=4081 GN=Solyc08g016270 PE=1 SV=1	44T06	S	leucine-rich repeat receptor-like protein kinase At1g35710	COG4886	Leucine-rich repeat (LRR) protein	K	Transcription	KOG0618	[T]	Signal transduction mechanisms;	Serine/threonine phosphatase 2C containing leucine-rich repeats, similar to SCN circadian oscillatory protein (SCOP)	-
ZLC01G0007280	ZLC01G0007280	7.01682	3.85683	1.53529e-102	1.69613e-100	up	452.018	554.576	442.545	30.0272	42.8168	30.0788	26025	33018	27928	1516	2107	1670	GO:0010026;GO:0009793;GO:0010482;GO:0005773;GO:0098755;GO:0048765;GO:0005634;GO:0051567;GO:0010029;GO:0009536;GO:0009845;	BP;BP;BP;CC;BP;BP;CC;BP;BP;CC;BP;	trichome differentiation;embryo development ending in seed dormancy;regulation of epidermal cell division;vacuole;maintenance of seed dormancy by absisic acid;root hair cell differentiation;nucleus;obsolete histone H3-K9 methylation;regulation of seed germination;plastid;seed germination;	-	-	-	GEM-like protein 5 [Capsicum annuum]	PF02893.24	GRAM domain	GEM-like protein 5 OS=Arabidopsis thaliana OX=3702 GN=At5g13200 PE=1 SV=1	44DEI	S	domain in glucosyltransferases, myotubularins and other putative membrane-associated proteins	-	-	-	-	-	-	-	-	-
ZLC02G0031340	ZLC02G0031340	7.07152	4.3146	3.02857e-102	3.32861e-100	up	534.302	548.861	561.845	27.7071	40.505	28.9987	63921	67094	71170	2584	3691	2727	GO:0009505;GO:0000936;GO:1990819;GO:0044347;GO:0030994;GO:0009986;GO:0005576;GO:0009603;GO:0097248;GO:0005509;GO:0005737;GO:0000920;GO:1904541;GO:0042973;GO:0072324;GO:0009277;GO:0072000;GO:0004338;GO:0000935;GO:0006091;GO:0071555;GO:0006897;GO:0000287;GO:0052862;GO:0000272;GO:0030247;GO:0030036;GO:0005938;GO:0030428;GO:0016151;GO:0005935;GO:0007049;GO:0042815;GO:0052861;GO:0030246;	CC;CC;CC;BP;BP;CC;CC;BP;BP;MF;CC;BP;BP;MF;CC;CC;BP;MF;CC;BP;BP;BP;MF;MF;BP;MF;BP;CC;CC;MF;CC;BP;BP;MF;MF;	plant-type cell wall;primary cell septum;mating projection actin fusion focus;cell wall polysaccharide catabolic process;primary cell septum disassembly;cell surface;extracellular region;detection of symbiotic fungus;maintenance of protein location in cell cortex of cell tip;calcium ion binding;cytoplasm;septum digestion after cytokinesis;fungal-type cell wall disassembly involved in conjugation …	K01180	-	-	probable endo-1,3(4)-beta-glucanase ARB_01444 [Capsicum annuum]	PF17652.5	Glycosyl hydrolase family 81 C-terminal domain	Glucan endo-1,3-beta-D-glucosidase OS=Glycine max OX=3847 GN=GBP PE=1 SV=2	44PHH	G	Glycosyl hydrolase family 81	COG5498	Endoglucanase Acf2	G	Carbohydrate transport and metabolism	KOG2254	[G]	Carbohydrate transport and metabolism;	Predicted endo-1,3-beta-glucanase	-
ZLC11G0005670	ZLC11G0005670	6.0447	5.24365	6.52657e-102	7.13639e-100	up	275.128	447.249	420.776	11.1177	7.93025	13.6495	15319	25501	25001	517	362	641	GO:0005789;GO:0035618;GO:0005773;GO:0015743;GO:0015140;GO:0008509;GO:0090332;GO:0034220;GO:0071423;GO:0008272;GO:0016020;GO:0012505;GO:0009705;GO:0016036;GO:0005253;GO:0010044;GO:0005774;GO:0005886;GO:0010118;	CC;CC;CC;BP;MF;MF;BP;BP;BP;BP;CC;CC;CC;BP;MF;BP;CC;CC;BP;	endoplasmic reticulum membrane;root hair;vacuole;malate transport;malate transmembrane transporter activity;monoatomic anion transmembrane transporter activity;stomatal closure;monoatomic ion transmembrane transport;malate transmembrane transport;obsolete sulfate transport;membrane;endomembrane system;plant-type vacuole membrane;cellular response to phosphate starvation;monoatomic anion channel a…	-	-	-	aluminum-activated malate transporter 2 [Capsicum annuum]	PF11744.12	Aluminium activated malate transporter	Aluminum-activated malate transporter 2 OS=Arabidopsis thaliana OX=3702 GN=ALMT2 PE=2 SV=2	44PCA	S	Aluminum-activated malate transporter	-	-	-	-	KOG4711	[R]	General function prediction only;	Predicted membrane protein	-
ZLC07G0007240	ZLC07G0007240	6.9335	4.64574	1.56782e-101	1.70556e-99	up	564.017	510.052	650.105	20.31	25.783	30.0828	10282	9522	12646	309	385	463	-	-	-	-	-	-	uncharacterized protein LOC124885562 [Capsicum annuum]	PF20496.2	Double strand break localizing Dbl7	-	44KMJ	-	-	-	-	-	-	-	-	-	-	-
ZLC02G0035070	ZLC02G0035070	4.05156	2.44272	2.34679e-101	2.54001e-99	up	29.5096	36.786	36.1875	6.47462	6.95248	7.15809	2198	2806	2877	403	424	450	GO:0008284;GO:0009960;GO:0046872;GO:0005965;GO:0004660;GO:0009555;GO:0061951;GO:0019840;GO:0048144;GO:0005737;GO:0036211;GO:0042335;GO:0010035;GO:0018343;GO:0004311;GO:0005634;GO:0006888;GO:0008285;GO:0051770;GO:0031267;GO:0048145;GO:0045787;GO:0005875;GO:0010183;GO:0047484;GO:1901000;GO:1990069;GO:0034097;GO:0018344;GO:0010315;GO:0009553;GO:0009934;GO:0009414;GO:0005829;GO:0009793;GO:0009737;GO:…	BP;BP;MF;CC;MF;BP;BP;MF;BP;CC;BP;BP;BP;BP;MF;CC;BP;BP;BP;MF;BP;BP;CC;BP;BP;BP;BP;BP;BP;BP;BP;BP;BP;CC;BP;BP;BP;BP;BP;CC;MF;BP;CC;BP;MF;BP;MF;BP;BP;CC;BP;BP;BP;BP;MF;BP;MF;BP;BP;BP;BP;	positive regulation of cell population proliferation;endosperm development;metal ion binding;protein farnesyltransferase complex;protein farnesyltransferase activity;pollen development;establishment of protein localization to plasma membrane;isoprenoid binding;fibroblast proliferation;cytoplasm;protein modification process;cuticle development;obsolete response to inorganic substance;protein farne…	K05954	ko00900	Terpenoid backbone biosynthesis	protein farnesyltransferase subunit beta [Capsicum annuum]	PF00432.25	Prenyltransferase and squalene oxidase repeat	Protein farnesyltransferase subunit beta OS=Pisum sativum OX=3888 GN=FTB PE=1 SV=1	44BZ3	O	Protein farnesyltransferase subunit beta isoform X1	COG5029	Prenyltransferase, beta subunit	OI	-	KOG0365	[O]	Posttranslational modification, protein turnover, chaperones;	Beta subunit of farnesyltransferase	-
ZLC10G0007330	ZLC10G0007330	5.02014	4.32014	7.41042e-101	7.98005e-99	up	139.553	119.844	127.766	5.94351	7.76224	7.77436	13602	11962	13289	484	620	639	GO:0036513;GO:0005783;GO:0010803;GO:0043231;GO:0070886;GO:0009986;GO:0009555;GO:0005813;GO:0033619;GO:0010008;GO:0050776;GO:0030660;GO:0005768;GO:0031293;GO:0007204;GO:0006509;GO:0005791;GO:0035307;GO:0006508;GO:0005654;GO:0015629;GO:0005802;GO:0042500;GO:0050852;GO:0031902;GO:0005770;GO:0001675;GO:0070062;GO:0009267;GO:0005789;GO:0000325;GO:0031625;GO:0032092;GO:0005765;GO:0030433;GO:0098553;GO:…	CC;CC;BP;CC;BP;CC;BP;CC;BP;CC;BP;CC;CC;BP;BP;BP;CC;BP;BP;CC;CC;CC;MF;BP;CC;CC;BP;CC;BP;CC;CC;MF;BP;CC;BP;CC;MF;CC;BP;BP;BP;MF;CC;CC;CC;CC;MF;BP;BP;BP;CC;BP;BP;CC;BP;BP;BP;BP;	Derlin-1 retrotranslocation complex;endoplasmic reticulum;regulation of tumor necrosis factor-mediated signaling pathway;intracellular membrane-bounded organelle;positive regulation of calcineurin-NFAT signaling cascade;cell surface;pollen development;centrosome;membrane protein proteolysis;endosome membrane;regulation of immune response;Golgi-associated vesicle membrane;endosome;membrane protein…	K09597	-	-	signal peptide peptidase-like 4 isoform X1 [Capsicum annuum]	PF04258.17	Signal peptide peptidase	Signal peptide peptidase-like 4 OS=Arabidopsis thaliana OX=3702 GN=SPPL4 PE=2 SV=1	44N0B	S	Presenilin, signal peptide peptidase, family	COG1404	Serine protease, subtilisin family	O	Posttranslational modification, protein turnover, chaperones	KOG2442	[R]	General function prediction only;	Uncharacterized conserved protein, contains PA domain	-
ZLC08G0006990	ZLC08G0006990	9.04348	2.49209	1.49127e-100	1.59783e-98	up	1054.78	1442.87	1108.86	228.619	238.44	231.045	30955	43364	34727	5596	5729	5717	GO:0005773;GO:0010150;GO:0009735;GO:0031969;GO:1904821;GO:0009941;GO:0009535;GO:1902074;GO:0006979;GO:0097708;GO:0009414;	CC;BP;BP;CC;BP;CC;CC;BP;BP;CC;BP;	vacuole;leaf senescence;response to cytokinin;chloroplast membrane;chloroplast disassembly;chloroplast envelope;chloroplast thylakoid membrane;response to salt;response to oxidative stress;intracellular vesicle;response to water deprivation;	-	-	-	protein CHLOROPLAST VESICULATION [Solanum dulcamara]	-	-	Protein CHLOROPLAST VESICULATION OS=Arabidopsis thaliana OX=3702 GN=CV PE=1 SV=1	44M1P	-	-	-	-	-	-	-	-	-	-	-
ZLC03G0001250	ZLC03G0001250	5.80392	2.12209	2.69672e-100	2.87498e-98	up	100.213	121.4	105.452	26.6152	28.7529	27.0592	7136	8855	8019	1579	1669	1620	GO:0072089;GO:0005856;GO:0005686;GO:1900140;GO:0010628;GO:1900153;GO:0003723;GO:0005768;GO:0070935;GO:0080148;GO:1990841;GO:0006397;GO:0007140;GO:0045202;GO:0045727;GO:0048024;GO:0000184;GO:0007268;GO:0007289;GO:0010494;GO:0009414;GO:0005829;GO:0006412;GO:0016553;GO:0000289;GO:0043488;GO:0009953;GO:0008380;GO:0000381;GO:0010029;GO:0009535;GO:0006446;GO:2000767;GO:0006915;GO:2000637;GO:0006396;GO:…	BP;CC;CC;BP;BP;BP;MF;CC;BP;BP;MF;BP;BP;CC;BP;BP;BP;BP;BP;CC;BP;CC;BP;BP;BP;BP;BP;BP;BP;BP;CC;BP;BP;BP;BP;BP;BP;CC;CC;CC;CC;BP;CC;BP;CC;CC;CC;CC;BP;CC;BP;CC;MF;MF;BP;BP;BP;BP;CC;CC;BP;BP;BP;CC;CC;BP;BP;BP;BP;BP;CC;BP;CC;CC;BP;BP;BP;BP;BP;BP;MF;CC;MF;BP;MF;MF;BP;CC;BP;BP;CC;CC;BP;MF;CC;CC;BP;MF;BP;CC;BP;CC;BP;CC;MF;BP;CC;BP;CC;BP;BP;CC;BP;BP;MF;CC;CC;BP;CC;BP;BP;CC;BP;BP;MF;BP;CC;MF;CC;MF;MF;CC;BP;…	stem cell proliferation;cytoskeleton;U2 snRNP;regulation of seedling development;positive regulation of gene expression;positive regulation of nuclear-transcribed mRNA catabolic process, deadenylation-dependent decay;RNA binding;endosome;3'-UTR-mediated mRNA stabilization;negative regulation of response to water deprivation;promoter-specific chromatin binding;mRNA processing;male meiotic nuclear …	K13201	-	-	oligouridylate-binding protein 1B isoform X1 [Capsicum annuum]	PF00076.26	RNA recognition motif	Oligouridylate-binding protein 1B OS=Arabidopsis thaliana OX=3702 GN=UBP1B PE=1 SV=1	44MT1	A	RNA recognition motif	COG0724	RNA recognition motif (RRM) domain	J	Translation, ribosomal structure and biogenesis	KOG0117	[A]	RNA processing and modification;	Heterogeneous nuclear ribonucleoprotein R (RRM superfamily)	-
ZLC01G0003080	ZLC01G0003080	3.67002	-5.45059	4.3636e-100	4.62888e-98	down	1.41014	1.86823	0.945187	66.5223	59.3505	76.6194	126	171	90	4935	4322	5747	GO:0016117;GO:1901362;GO:0032305;GO:0000038;GO:0048480;GO:0010025;GO:0008217;GO:0009820;GO:0016135;GO:0102684;GO:0050616;GO:0120319;GO:0010214;GO:0010291;GO:0004497;GO:0043231;GO:0008610;GO:0001676;GO:0016114;GO:0005737;GO:0006690;GO:0010345;GO:0044283;GO:0003091;GO:0097267;GO:0019825;GO:0005789;GO:0000325;GO:0016123;GO:1901363;GO:0042376;GO:0036101;GO:0052694;GO:0033772;GO:0006629;GO:0009718;GO:…	BP;BP;BP;BP;BP;BP;BP;BP;BP;MF;MF;MF;BP;MF;MF;CC;BP;BP;BP;CC;BP;BP;BP;BP;BP;MF;CC;CC;BP;MF;BP;BP;MF;MF;BP;BP;BP;MF;BP;CC;BP;CC;BP;MF;BP;BP;BP;BP;MF;BP;BP;MF;BP;BP;MF;CC;MF;BP;MF;MF;CC;MF;BP;MF;BP;BP;BP;BP;MF;BP;CC;CC;MF;BP;BP;CC;BP;BP;BP;CC;MF;BP;BP;BP;BP;MF;BP;BP;BP;MF;MF;BP;BP;MF;BP;MF;MF;BP;MF;	carotenoid biosynthetic process;obsolete organic cyclic compound biosynthetic process;positive regulation of icosanoid secretion;very long-chain fatty acid metabolic process;stigma development;wax biosynthetic process;regulation of blood pressure;alkaloid metabolic process;saponin biosynthetic process;L-phenylalanine N-monooxygenase activity;secologanin synthase activity;long-chain fatty acid ome…	K20544	-	-	cytochrome P450 86A22 [Capsicum annuum]	PF00067.26	Cytochrome P450	Cytochrome P450 86A22 OS=Petunia hybrida OX=4102 GN=CYP86A22 PE=1 SV=1	44BCQ	Q	cytochrome P450	COG2124	Cytochrome P450	QV	-	KOG0157	[QI]	Secondary metabolites biosynthesis, transport and catabolism; Lipid transport and metabolism;	Cytochrome P450 CYP4/CYP19/CYP26 subfamilies	-
ZLC11G0012910	ZLC11G0012910	2.51385	-3.59478	7.21802e-100	7.61894e-98	down	0.880891	1.2675	1.16077	13.5105	14.6476	15.5891	68	100	96	868	924	1013	GO:0010228;GO:0046872;GO:0048510;GO:2000025;GO:2000032;GO:0005737;GO:0010358;GO:0006355;GO:0001216;GO:0048653;GO:0005634;GO:0008361;GO:0042127;GO:0009554;GO:0010321;GO:0016607;GO:0048638;GO:0000976;GO:0090356;GO:0010468;GO:0009556;GO:0045893;GO:0009908;GO:0010229;GO:0042803;GO:0003700;GO:0043565;GO:1900426;GO:0030154;GO:0048366;GO:0035874;GO:0009911;GO:0003677;GO:0010220;GO:0042742;	BP;MF;BP;BP;BP;CC;BP;BP;MF;BP;CC;BP;BP;BP;BP;CC;BP;MF;BP;BP;BP;BP;BP;BP;MF;MF;MF;BP;BP;BP;BP;BP;MF;BP;BP;	vegetative to reproductive phase transition of meristem;metal ion binding;regulation of timing of transition from vegetative to reproductive phase;regulation of leaf formation;regulation of secondary shoot formation;cytoplasm;leaf shaping;regulation of DNA-templated transcription;DNA-binding transcription activator activity;anther development;nucleus;regulation of cell size;regulation of cell pop…	-	-	-	squamosa promoter-binding-like protein 3 isoform X2 [Capsicum annuum]	PF03110.18	SBP domain	Squamosa promoter-binding-like protein 12 OS=Oryza sativa subsp. indica OX=39946 GN=SPL12 PE=2 SV=1	44HRE	S	SBP domain	-	-	-	-	-	-	-	-	SBP
ZLC10G0008230	ZLC10G0008230	5.04796	-3.15758	1.44734e-99	1.52021e-97	down	10.0162	9.49527	10.1944	99.3122	97.9658	101.014	718	690	789	5823	5627	5993	-	-	-	K06962	-	-	uncharacterized protein LOC107878985 isoform X2 [Capsicum annuum]	PF05991.15	YacP-like NYN domain	Uncharacterized protein YacP OS=Bacillus subtilis (strain 168) OX=224308 GN=yacP PE=1 SV=1	44G8K	S	YacP-like NYN domain	COG3688	EndoRNase involved in mRNA decay, NYN (Nedd4-BP1/Rae1/YacP nuclease) family, contains PIN domain	J	Translation, ribosomal structure and biogenesis	-	-	-	-	-
ZLC03G0035170	ZLC03G0035170	5.97261	6.53241	2.91945e-99	3.0514e-97	up	472.644	765.876	439.795	3.93683	7.48278	8.14554	37026	61572	36581	264	478	543	GO:0033300;GO:0034219;GO:0055055;GO:0030864;GO:0005366;GO:0042900;GO:0015578;GO:0055085;GO:0005536;GO:0035579;GO:0009414;GO:0045494;GO:0005829;GO:0015575;GO:0005765;GO:0002080;GO:0090277;GO:0070837;GO:0001917;GO:0005615;GO:0005901;GO:0015576;GO:0097060;GO:0008645;GO:0016323;GO:0005975;GO:1904016;GO:0070821;GO:0005351;GO:0015798;GO:0015145;GO:0030447;GO:0030667;GO:0036168;GO:0005354;GO:0005576;GO:…	MF;BP;MF;CC;MF;MF;MF;BP;MF;CC;BP;BP;CC;MF;CC;CC;BP;BP;CC;CC;CC;MF;CC;BP;CC;BP;BP;CC;MF;BP;MF;BP;CC;BP;MF;CC;CC;CC;BP;BP;CC;MF;MF;MF;BP;BP;BP;CC;CC;CC;BP;CC;BP;CC;BP;MF;BP;CC;BP;BP;MF;CC;CC;CC;BP;BP;MF;BP;MF;BP;BP;MF;MF;MF;CC;CC;BP;CC;MF;CC;BP;MF;BP;BP;BP;CC;BP;MF;CC;BP;BP;MF;BP;CC;CC;BP;BP;BP;BP;MF;MF;CC;BP;CC;BP;BP;BP;BP;BP;BP;CC;MF;BP;CC;BP;CC;MF;CC;MF;BP;MF;CC;MF;BP;MF;BP;BP;BP;MF;CC;CC;CC;BP;	dehydroascorbic acid transmembrane transporter activity;carbohydrate transmembrane transport;obsolete glucose:proton symporter activity;cortical actin cytoskeleton;myo-inositol:proton symporter activity;arabinose transmembrane transporter activity;mannose transmembrane transporter activity;transmembrane transport;D-glucose binding;specific granule membrane;response to water deprivation;photorecep…	K24193	-	-	sugar transport protein 13 [Capsicum annuum]	PF00083.28	Sugar (and other) transporter	Sugar transport protein 13 OS=Arabidopsis thaliana OX=3702 GN=STP13 PE=1 SV=2	44GH9	U	Belongs to the major facilitator superfamily. Sugar transporter (TC 2.A.1.1) family	COG2814	Predicted arabinose efflux permease AraJ, MFS family	G	Carbohydrate transport and metabolism	KOG0254	[R]	General function prediction only;	Predicted transporter (major facilitator superfamily)	-
ZLC02G0004050	ZLC02G0004050	5.14439	4.37541	6.27982e-99	6.53163e-97	up	151.059	135.733	146.205	6.32833	8.88627	7.82756	4440	4086	4586	156	214	194	GO:0010880;GO:0030544;GO:0005737;GO:0001939;GO:0005634;GO:0008628;GO:0051117;GO:0005654;GO:0007519;GO:0035642;GO:0032991;GO:0032259;GO:0140297;GO:0042054;GO:0071885;GO:0018026;GO:0005829;GO:0045944;GO:0035242;GO:0006479;GO:0008276;GO:0044725;GO:0071549;GO:0050890;GO:0018022;GO:0000183;GO:0031072;GO:0005730;GO:0044727;GO:0001940;GO:0018064;GO:0016279;	BP;MF;CC;CC;CC;BP;MF;CC;BP;MF;CC;BP;MF;MF;MF;BP;CC;BP;MF;BP;MF;BP;BP;BP;BP;BP;MF;CC;BP;CC;MF;MF;	regulation of release of sequestered calcium ion into cytosol by sarcoplasmic reticulum;Hsp70 protein binding;cytoplasm;female pronucleus;nucleus;hormone-mediated apoptotic signaling pathway;ATPase binding;nucleoplasm;skeletal muscle tissue development;histone H3R17 methyltransferase activity;protein-containing complex;methylation;DNA-binding transcription factor binding;histone methyltransferase…	K23151	-	-	probable methyltransferase-like protein 23 isoform X1 [Capsicum annuum]	PF10294.13	Lysine methyltransferase	Histone-arginine methyltransferase METTL23 OS=Xenopus laevis OX=8355 GN=mettl23 PE=2 SV=1	44DQ1	A	Lysine methyltransferase	COG3897	Protein N-terminal and lysine N-methylase, NNT1/EFM7 family	O	Posttranslational modification, protein turnover, chaperones	KOG2793	[A]	RNA processing and modification;	Putative N2,N2-dimethylguanosine tRNA methyltransferase	-
ZLC11G0003260	ZLC11G0003260	3.13768	-5.85314	9.45096e-99	9.78221e-97	down	0.368366	0.983777	0.797299	43.7311	42.1649	48.336	34	94	80	3390	3208	3787	GO:0048359;GO:0047259;GO:0035438;GO:0016760;GO:0006071;GO:0048868;GO:0010192;GO:0005768;GO:0046467;GO:0016758;GO:0009506;GO:0000138;GO:0031150;GO:0051753;GO:0071555;GO:0009793;GO:0005829;GO:0000287;GO:0009860;GO:0045179;GO:0005797;GO:0042803;GO:0000139;GO:0009294;GO:0030244;GO:0005886;GO:0016757;GO:0006011;GO:0009617;GO:0016020;GO:0005794;GO:0099402;GO:0005739;GO:0042244;GO:0005802;	BP;MF;MF;MF;BP;BP;BP;CC;BP;MF;CC;CC;BP;MF;BP;BP;CC;MF;BP;CC;CC;MF;CC;BP;BP;CC;MF;BP;BP;CC;CC;BP;CC;BP;CC;	mucilage metabolic process involved in seed coat development;glucomannan 4-beta-mannosyltransferase activity;cyclic-di-GMP binding;cellulose synthase (UDP-forming) activity;glycerol metabolic process;pollen tube development;mucilage biosynthetic process;endosome;membrane lipid biosynthetic process;hexosyltransferase activity;plasmodesma;Golgi trans cisterna;sorocarp stalk development;mannan synth…	K13680	-	-	glucomannan 4-beta-mannosyltransferase 2-like [Capsicum annuum]	PF13632.10	Glycosyl transferase family group 2	Glucomannan 4-beta-mannosyltransferase 2 OS=Arabidopsis thaliana OX=3702 GN=CSLA2 PE=1 SV=1	44SPV	M	Glycosyl transferase family 21	COG1215	Glycosyltransferase, catalytic subunit of cellulose synthase and poly-beta-1,6-N-acetylglucosamine synthase	N	Cell motility	-	-	-	-	-
ZLC08G0015400	ZLC08G0015400	5.50407	3.15091	1.1423e-98	1.17663e-96	up	121.817	138.048	115.354	14.4092	17.2981	14.5935	7568	8783	7648	747	880	765	GO:0032174;GO:0003231;GO:0045879;GO:0048754;GO:0010569;GO:0005977;GO:0000022;GO:0008344;GO:0010628;GO:0046627;GO:0070873;GO:0042587;GO:0051726;GO:0003723;GO:0001932;GO:0031143;GO:0032869;GO:0010161;GO:0051299;GO:0000775;GO:0098794;GO:0031272;GO:0014706;GO:0045202;GO:0008360;GO:0071277;GO:0030289;GO:0005829;GO:0032088;GO:0005979;GO:0043195;GO:0048768;GO:0051898;GO:0008157;GO:0010288;GO:0051286;GO:…	CC;BP;BP;BP;BP;BP;BP;BP;BP;BP;BP;CC;BP;MF;BP;CC;BP;BP;BP;CC;CC;BP;BP;CC;BP;BP;CC;CC;BP;BP;CC;BP;BP;MF;BP;CC;BP;BP;MF;BP;CC;BP;BP;MF;BP;BP;BP;BP;MF;BP;BP;BP;CC;BP;BP;BP;MF;CC;MF;BP;CC;BP;BP;BP;BP;BP;BP;BP;CC;CC;BP;CC;BP;BP;BP;BP;CC;BP;BP;BP;BP;BP;CC;BP;BP;BP;BP;BP;BP;MF;BP;BP;CC;BP;BP;CC;CC;BP;MF;BP;BP;BP;MF;BP;BP;CC;BP;BP;BP;BP;CC;MF;BP;CC;MF;BP;CC;BP;BP;BP;CC;CC;BP;MF;BP;BP;BP;BP;BP;BP;MF;CC;BP;…	cellular bud neck septin collar;cardiac ventricle development;negative regulation of smoothened signaling pathway;branching morphogenesis of an epithelial tube;regulation of double-strand break repair via homologous recombination;glycogen metabolic process;mitotic spindle elongation;adult locomotory behavior;positive regulation of gene expression;negative regulation of insulin receptor signaling …	K06269	ko03015	mRNA surveillance pathway	serine/threonine-protein phosphatase PP1 isozyme 9 [Capsicum annuum]	PF00149.32	Calcineurin-like phosphoesterase	Serine/threonine-protein phosphatase PP1 isozyme 9 OS=Arabidopsis thaliana OX=3702 GN=TOPP9 PE=1 SV=1	44S3R	T	serine threonine-protein phosphatase	COG0639	Diadenosine tetraphosphatase ApaH/serine/threonine protein phosphatase, PP2A family	T	Signal transduction mechanisms	KOG0374	[TR]	Signal transduction mechanisms; General function prediction only;	Serine/threonine specific protein phosphatase PP1, catalytic subunit	-
ZLC06G0030310.2	ZLC06G0030310.2	1.6616	-5.46175	9.5156e-98	9.75441e-96	down	0.168672	0.168585	0.134088	8.66371	7.46436	6.91435	29	29	24	1205	1019	973	GO:0006313;GO:0003824;GO:0004519;GO:0003964;	BP;MF;MF;MF;	DNA transposition;catalytic activity;endonuclease activity;RNA-directed DNA polymerase activity;	-	-	-	uncharacterized protein LOC132613816 isoform X1 [Lycium barbarum]	PF00078.31	Reverse transcriptase (RNA-dependent DNA polymerase)	Transposon TX1 uncharacterized 149 kDa protein OS=Xenopus laevis OX=8355 PE=4 SV=1	44SCN	S	Reverse transcriptase (RNA-dependent DNA polymerase)	COG3344	Retron-type reverse transcriptase	X	Mobilome: prophages, transposons	KOG1074	[K]	Transcription;	Transcriptional repressor SALM	-
ZLC01G0006210	ZLC01G0006210	5.52082	-3.36759	1.46137e-97	1.49087e-95	down	11.5286	13.4983	14.5362	168.486	134.523	143.502	1333	1599	1795	16245	12732	13988	GO:0005829;GO:0005634;GO:0003924;GO:0003746;GO:0005524;GO:0003729;GO:0009791;GO:0032790;GO:0032543;GO:0005739;GO:0009941;GO:0097216;GO:0005525;GO:0009845;GO:0005737;GO:0009570;GO:0048046;GO:0009658;GO:0009507;	CC;CC;MF;MF;MF;MF;BP;BP;BP;CC;CC;MF;MF;BP;CC;CC;CC;BP;CC;	cytosol;nucleus;GTPase activity;translation elongation factor activity;ATP binding;mRNA binding;post-embryonic development;ribosome disassembly;mitochondrial translation;mitochondrion;chloroplast envelope;guanosine tetraphosphate binding;GTP binding;seed germination;cytoplasm;chloroplast stroma;apoplast;chloroplast organization;chloroplast;	K02355	-	-	elongation factor G, chloroplastic [Capsicum annuum]	PF00009.31	Elongation factor Tu GTP binding domain	Elongation factor G, chloroplastic OS=Arabidopsis thaliana OX=3702 GN=CPEFG PE=1 SV=1	44EUG	J	Chloroplast-localized elongation factor EF-G involved in protein synthesis in plastids. Catalyzes the GTP-dependent ribosomal translocation step during translation elongation. During this step, the ribosome changes from the pre-translocational (PRE) to the post-translocational (POST) state as the newly formed A- site-bound peptidyl-tRNA and P-site-bound deacylated tRNA move to the P and E sites, …	COG0480	Translation elongation factor EF-G, a GTPase	J	Translation, ribosomal structure and biogenesis	KOG0465	[J]	Translation, ribosomal structure and biogenesis;	Mitochondrial elongation factor	-
ZLC08G0015120	ZLC08G0015120	4.29412	7.62745	2.03604e-97	2.06726e-95	up	221.234	115.219	226.27	1.28849	0.956693	1.16894	15048	7891	15902	66	48	64	GO:0004096;GO:0071465;GO:0043621;GO:0042744;GO:1902075;	MF;BP;MF;BP;BP;	catalase activity;cellular response to desiccation;obsolete protein self-association;hydrogen peroxide catabolic process;cellular response to salt;	-	-	-	desiccation-related protein PCC13-62 [Capsicum annuum]	PF13668.10	Ferritin-like domain	Ferritin-like catalase Nec2 OS=Nesocodon mauritianus OX=519296 GN=NEC2 PE=1 SV=1	3G7KN	S	Desiccation-related protein PCC13-62-like	-	-	-	-	-	-	-	-	-
ZLC11G0001730	ZLC11G0001730	3.19115	-4.89858	2.14456e-97	2.16712e-95	down	1.10647	1.32884	1.01491	34.5308	37.8247	41.5715	26	32	25	665	715	809	GO:0010345;GO:0009699;GO:0042802;GO:0005576;GO:0006952;GO:0042803;GO:0042349;GO:1901599;GO:0050790;GO:0048046;GO:0048226;GO:0009809;GO:0140859;	BP;BP;MF;CC;BP;MF;MF;BP;BP;CC;CC;BP;MF;	suberin biosynthetic process;phenylpropanoid biosynthetic process;identical protein binding;extracellular region;defense response;protein homodimerization activity;guiding stereospecific synthesis activity;(-)-pinoresinol biosynthetic process;regulation of catalytic activity;apoplast;Casparian strip;lignin biosynthetic process;pterocarpan synthase activity;	-	-	-	dirigent protein 21 [Capsicum annuum]	PF03018.18	Dirigent-like protein	Dirigent protein 21 OS=Arabidopsis thaliana OX=3702 GN=DIR21 PE=3 SV=1	44J98	S	Dirigent proteins impart stereoselectivity on the phenoxy radical-coupling reaction, yielding optically active lignans from two molecules of coniferyl alcohol in the biosynthesis of lignans, flavonolignans, and alkaloids and thus plays a central role in plant secondary metabolism	-	-	-	-	-	-	-	-	-
ZLC03G0015860	ZLC03G0015860	3.84231	8.41851	4.05827e-97	4.08163e-95	up	115.556	186.437	141.664	0.075841	0.738613	0.493638	3654	6038	4781	3	20	14	GO:0005783;GO:0009751;GO:0005576;GO:0004869;GO:0005773;GO:0042542;GO:0006952;GO:0010466;GO:0099503;GO:0019828;GO:0048046;GO:0004867;GO:0002237;GO:0004866;GO:0009610;GO:0009624;GO:0009611;GO:0005615;GO:0009625;GO:0015066;GO:0002238;GO:0030414;GO:0090729;GO:0012501;GO:0036377;GO:0005739;GO:0042742;GO:0030246;	CC;BP;CC;MF;CC;BP;BP;BP;CC;MF;CC;MF;BP;MF;BP;BP;BP;CC;BP;MF;BP;MF;MF;BP;BP;CC;BP;MF;	endoplasmic reticulum;response to salicylic acid;extracellular region;cysteine-type endopeptidase inhibitor activity;vacuole;response to hydrogen peroxide;defense response;negative regulation of peptidase activity;secretory vesicle;aspartic-type endopeptidase inhibitor activity;apoplast;serine-type endopeptidase inhibitor activity;response to molecule of bacterial origin;endopeptidase inhibitor a…	-	-	-	kunitz trypsin inhibitor 5 [Capsicum annuum]	PF00197.22	Trypsin and protease inhibitor	Kunitz trypsin inhibitor 5 OS=Arabidopsis thaliana OX=3702 GN=KTI5 PE=2 SV=1	44MSW	S	Miraculin-like	-	-	-	-	-	-	-	-	-
ZLC04G0002960	ZLC04G0002960	4.57248	-3.5032	1.14445e-96	1.14563e-94	down	5.14952	7.27879	6.44053	87.5065	73.6906	71.4544	250	362	334	3542	2928	2924	GO:0016887;GO:0005829;GO:0004176;GO:0046872;GO:0061630;GO:0034605;GO:0005524;GO:0004252;GO:0006515;GO:0005737;GO:0043565;	MF;CC;MF;MF;MF;BP;MF;MF;BP;CC;MF;	ATP hydrolysis activity;cytosol;ATP-dependent peptidase activity;metal ion binding;ubiquitin protein ligase activity;cellular response to heat;ATP binding;serine-type endopeptidase activity;protein quality control for misfolded or incompletely synthesized proteins;cytoplasm;sequence-specific DNA binding;	-	-	-	lon protease 2 [Capsicum annuum]	PF02190.20	ATP-dependent protease La (LON) substrate-binding domain	Lon protease 2 OS=Myxococcus xanthus OX=34 GN=lon2 PE=1 SV=3	44BDG	O	ATP-dependent protease La (LON) substrate-binding domain	COG2802	Uncharacterized conserved protein, LON_N-like domain, ASCH/PUA-like superfamily	S	Function unknown	KOG4159	[O]	Posttranslational modification, protein turnover, chaperones;	Predicted E3 ubiquitin ligase	-
ZLC07G0023380	ZLC07G0023380	2.33263	-4.77611	1.31484e-96	1.31005e-94	down	0.509082	0.435327	0.605354	15.47	14.113	17.8742	53	46	67	1320	1182	1542	GO:0010150;GO:0009799;GO:2000032;GO:0010223;GO:0048831;GO:0006355;GO:0001216;GO:0005634;GO:0008285;GO:0000976;GO:0009637;GO:0009793;GO:0009965;GO:0045944;GO:0009408;GO:0009908;GO:0003700;GO:1990837;GO:2000306;GO:0048262;GO:0043565;GO:0031347;GO:0048826;GO:0048366;GO:0003677;GO:0048825;GO:0009733;GO:0009507;	BP;BP;BP;BP;BP;BP;MF;CC;BP;MF;BP;BP;BP;BP;BP;BP;MF;MF;BP;BP;MF;BP;BP;BP;MF;BP;BP;CC;	leaf senescence;specification of symmetry;regulation of secondary shoot formation;secondary shoot formation;regulation of shoot system development;regulation of DNA-templated transcription;DNA-binding transcription activator activity;nucleus;negative regulation of cell population proliferation;transcription cis-regulatory region binding;response to blue light;embryo development ending in seed dor…	-	-	-	transcription factor TCP4 [Capsicum annuum]	PF03634.17	TCP family transcription factor	Transcription factor TCP4 OS=Arabidopsis thaliana OX=3702 GN=TCP4 PE=1 SV=1	44MSF	K	Transcription factor	-	-	-	-	-	-	-	-	TCP
ZLC01G0003320	ZLC01G0003320	7.95544	1.84236	2.85476e-96	2.83112e-94	up	410.871	478.097	453.662	133.977	130.99	145.316	36310	43268	42783	9875	9477	10827	GO:0017000;GO:0046872;GO:0005737;GO:0050897;GO:0030145;GO:0043726;GO:0008801;GO:0043621;GO:0050286;GO:0050084;GO:0000287;GO:0008967;GO:0009231;GO:0016791;GO:0006468;GO:0046295;GO:0005975;GO:0016787;GO:0050308;GO:0043136;GO:0009507;	BP;MF;CC;MF;MF;MF;MF;MF;MF;MF;MF;MF;BP;MF;BP;BP;BP;MF;MF;MF;CC;	antibiotic biosynthetic process;metal ion binding;cytoplasm;cobalt ion binding;manganese ion binding;5-amino-6-(5-phosphoribitylamino)uracil phosphatase activity;beta-phosphoglucomutase activity;obsolete protein self-association;sorbitol-6-phosphatase activity;mannitol-1-phosphatase activity;magnesium ion binding;phosphoglycolate phosphatase activity;riboflavin biosynthetic process;phosphatase ac…	K22912	ko01110;ko01100;ko00740	Biosynthesis of secondary metabolites;Metabolic pathways;Riboflavin metabolism	5-amino-6-(5-phospho-D-ribitylamino)uracil phosphatase, chloroplastic [Capsicum annuum]	PF13419.10	Haloacid dehalogenase-like hydrolase	5-amino-6-(5-phospho-D-ribitylamino)uracil phosphatase, chloroplastic OS=Arabidopsis thaliana OX=3702 GN=PYRP2 PE=1 SV=1	44FSM	S	HAD-hyrolase-like	COG0637	Beta-phosphoglucomutase, HAD superfamily	G	Carbohydrate transport and metabolism	KOG2914	[R]	General function prediction only;	Predicted haloacid-halidohydrolase and related hydrolases	-
ZLC12G0002950	ZLC12G0002950	6.67126	-6.4842	5.23951e-96	5.17208e-94	down	11.2866	7.69173	10.5911	702.63	1285.82	998.948	722	495	730	36936	66573	53421	GO:0005829;GO:0046872;GO:0051536;GO:0006071;GO:0051537;GO:0005737;GO:0004144;GO:0019432;GO:0006629;	CC;MF;MF;BP;MF;CC;MF;BP;BP;	cytosol;metal ion binding;iron-sulfur cluster binding;glycerol metabolic process;2 iron, 2 sulfur cluster binding;cytoplasm;diacylglycerol O-acyltransferase activity;triglyceride biosynthetic process;lipid metabolic process;	K22849	ko01100;ko00561	Metabolic pathways;Glycerolipid metabolism	diacylglycerol O-acyltransferase 3 [Capsicum annuum]	PF01257.23	Thioredoxin-like [2Fe-2S] ferredoxin	Diacylglycerol O-acyltransferase 3 OS=Arabidopsis thaliana OX=3702 GN=DGAT3 PE=1 SV=2	44JR8	-	-	-	-	-	-	-	-	-	-	-
ZLC01G0012290	ZLC01G0012290	3.67858	-7.39331	7.94755e-96	7.80911e-94	down	0.554989	0.584449	0.621685	140.305	123.151	61.877	49	53	59	10288	8864	4587	GO:0062172;GO:0016117;GO:0009926;GO:0050908;GO:0051881;GO:0001786;GO:1901177;GO:0050251;GO:0001523;GO:0102395;GO:0010436;GO:0007623;GO:0009414;GO:0005829;GO:0001895;GO:0007601;GO:0010114;GO:0042802;GO:0102076;GO:0006776;GO:0016702;GO:0016121;GO:0009535;GO:0016118;GO:0009639;GO:0044297;GO:0004497;GO:1901601;GO:0010223;GO:0005737;GO:0009688;GO:0009416;GO:0009579;GO:0005634;GO:0052885;GO:0016116;GO:…	BP;BP;BP;BP;BP;MF;BP;MF;BP;MF;MF;BP;BP;CC;BP;BP;BP;MF;MF;BP;MF;BP;CC;BP;BP;CC;MF;BP;BP;CC;BP;BP;CC;CC;MF;BP;MF;BP;CC;BP;CC;BP;BP;CC;MF;BP;BP;BP;BP;BP;MF;BP;BP;BP;BP;CC;MF;MF;MF;BP;MF;MF;BP;CC;BP;CC;BP;BP;BP;CC;BP;BP;BP;CC;MF;CC;BP;MF;CC;BP;BP;CC;MF;MF;MF;BP;BP;BP;BP;BP;BP;CC;	lutein catabolic process;carotenoid biosynthetic process;auxin polar transport;detection of light stimulus involved in visual perception;regulation of mitochondrial membrane potential;phosphatidylserine binding;lycopene biosynthetic process;retinol isomerase activity;retinoid metabolic process;9-cis-beta-carotene 9',10'-cleavage oxygenase activity;carotenoid dioxygenase activity;circadian rhythm;…	K09840	ko01110;ko01100;ko00906	Biosynthesis of secondary metabolites;Metabolic pathways;Carotenoid biosynthesis	probable carotenoid cleavage dioxygenase 4, chloroplastic isoform X1 [Capsicum annuum]	PF03055.19	Retinal pigment epithelial membrane protein	Probable carotenoid cleavage dioxygenase 4, chloroplastic OS=Arabidopsis thaliana OX=3702 GN=CCD4 PE=1 SV=1	44FAD	Q	ccd4,nced4	COG3670	Carotenoid cleavage dioxygenase or a related enzyme	Q	Secondary metabolites biosynthesis, transport and catabolism	KOG1285	[Q]	Secondary metabolites biosynthesis, transport and catabolism;	Beta, beta-carotene 15,15'-dioxygenase and related enzymes	-
ZLC03G0042330	ZLC03G0042330	6.64187	2.92698	1.09254e-95	1.06859e-93	up	257.811	331.423	253.053	36.796	35.366	32.0121	20631	27902	21903	2897	2650	2603	GO:0019464;GO:0055093;GO:0006103;GO:0006633;GO:0010731;GO:0045240;GO:0000305;GO:0002931;GO:0035094;GO:0009083;GO:0006086;GO:0048046;GO:0014823;GO:0004148;GO:0005829;GO:0071949;GO:0009060;GO:0050661;GO:0008270;GO:0016668;GO:0005967;GO:0050787;GO:0042802;GO:0046686;GO:0034604;GO:0009410;GO:0033189;GO:0003957;GO:0005947;GO:0045454;GO:0031514;GO:0005524;GO:0071280;GO:0070276;GO:0006749;GO:0005737;GO:…	BP;BP;BP;BP;BP;CC;BP;BP;BP;BP;BP;CC;BP;MF;CC;MF;BP;MF;MF;MF;CC;BP;MF;BP;MF;BP;BP;MF;CC;BP;CC;MF;BP;BP;BP;CC;CC;CC;BP;BP;BP;MF;CC;CC;CC;BP;CC;BP;BP;BP;BP;MF;BP;MF;BP;CC;CC;BP;BP;BP;MF;BP;BP;CC;BP;BP;BP;CC;MF;BP;CC;MF;BP;CC;CC;BP;CC;BP;BP;CC;MF;CC;MF;CC;BP;BP;MF;MF;CC;MF;CC;CC;BP;MF;BP;MF;CC;BP;CC;MF;CC;BP;BP;MF;BP;BP;CC;CC;BP;CC;BP;BP;MF;MF;BP;MF;BP;MF;BP;BP;CC;CC;MF;	glycine decarboxylation via glycine cleavage system;response to hyperoxia;2-oxoglutarate metabolic process;fatty acid biosynthetic process;protein glutathionylation;alpha-ketoacid dehydrogenase complex;response to oxygen radical;response to ischemia;response to nicotine;branched-chain amino acid catabolic process;acetyl-CoA biosynthetic process from pyruvate;apoplast;response to activity;dihydrol…	K00383	ko00480;ko01100	Glutathione metabolism;Metabolic pathways	glutathione reductase, chloroplastic [Capsicum annuum]	PF07992.18	Pyridine nucleotide-disulphide oxidoreductase	Glutathione reductase, cytosolic OS=Arabidopsis thaliana OX=3702 GN=At3g24170 PE=1 SV=1	44DMD	Q	Belongs to the class-I pyridine nucleotide-disulfide oxidoreductase family	COG1249	Dihydrolipoamide dehydrogenase (E3) component of pyruvate/2-oxoglutarate dehydrogenase complex or glutathione oxidoreductase	C	Energy production and conversion	KOG0405	[Q]	Secondary metabolites biosynthesis, transport and catabolism;	Pyridine nucleotide-disulphide oxidoreductase	-
ZLC06G0004430	ZLC06G0004430	3.23946	10.3481	1.48311e-95	1.44397e-93	up	86.7909	81.6649	79.7771	0.038169	0	0.16606	5435	5238	5332	2	0	9	GO:0102628;GO:0006721;GO:0102068;GO:0005783;GO:0009835;GO:0043231;GO:0009682;GO:0005576;GO:0000162;GO:0048830;GO:0016114;GO:0016102;GO:0102170;GO:0009753;GO:0005773;GO:0006587;GO:0009506;GO:0019438;GO:0006952;GO:0050594;GO:0051762;GO:0102934;GO:0102614;GO:0050592;GO:0016829;GO:0102995;GO:0106223;GO:0000137;GO:0009641;GO:0009684;GO:0010132;GO:0005506;GO:0042742;GO:0009699;GO:0005789;GO:0102627;GO:…	MF;BP;MF;CC;BP;CC;BP;CC;BP;BP;BP;BP;MF;BP;CC;BP;CC;BP;BP;MF;BP;MF;MF;MF;MF;MF;MF;CC;BP;BP;BP;MF;BP;BP;CC;MF;CC;BP;BP;MF;MF;BP;BP;BP;CC;BP;BP;BP;BP;BP;MF;MF;MF;CC;BP;MF;CC;CC;MF;CC;BP;MF;MF;MF;	costunolide 3beta-hydroxylase activity;terpenoid metabolic process;alpha-humulene 10-hydroxylase activity;endoplasmic reticulum;fruit ripening;intracellular membrane-bounded organelle;induced systemic resistance;extracellular region;tryptophan biosynthetic process;adventitious root development;terpenoid biosynthetic process;diterpenoid biosynthetic process;5-epi-aristolochene-1,3-dihydroxylase ac…	K20617	-	-	cytochrome P450 71A9 [Capsicum annuum]	PF00067.26	Cytochrome P450	Cytochrome P450 71A9 OS=Glycine max OX=3847 GN=CYP71A9 PE=2 SV=1	44C98	Q	cytochrome P450	COG2124	Cytochrome P450	QV	-	KOG0156	[Q]	Secondary metabolites biosynthesis, transport and catabolism;	Cytochrome P450 CYP2 subfamily	-
ZLC05G0026330	ZLC05G0026330	2.80974	-5.38533	2.3316e-95	2.25975e-93	down	0.353508	0.917187	0.653551	27.1178	30.0034	30.7664	24	64	48	1526	1657	1750	GO:0009735;GO:0009909;GO:2000028;GO:0010167;GO:0048510;GO:0009646;GO:0080050;GO:0030587;GO:0010628;GO:0009845;GO:0006355;GO:0010255;GO:0009938;GO:0009416;GO:0000981;GO:0005634;GO:0048437;GO:0001228;GO:0050793;GO:0007623;GO:0031287;GO:1902326;GO:1901698;GO:0000976;GO:0009736;GO:0010187;GO:0009934;GO:0071555;GO:0010468;GO:0009793;GO:0045893;GO:0009908;GO:0010380;GO:0042803;GO:1905177;GO:0008270;GO:…	BP;BP;BP;BP;BP;BP;BP;BP;BP;BP;BP;BP;BP;BP;MF;CC;BP;MF;BP;BP;BP;BP;BP;MF;BP;BP;BP;BP;BP;BP;BP;BP;BP;MF;BP;MF;BP;MF;BP;BP;BP;MF;BP;BP;BP;BP;CC;BP;BP;BP;MF;BP;BP;BP;BP;BP;BP;	response to cytokinin;regulation of flower development;regulation of photoperiodism, flowering;response to nitrate;regulation of timing of transition from vegetative to reproductive phase;response to absence of light;regulation of seed development;sorocarp development;positive regulation of gene expression;seed germination;regulation of DNA-templated transcription;glucose mediated signaling pathw…	-	-	-	GATA transcription factor 8 [Capsicum annuum]	PF00320.31	GATA zinc finger	GATA transcription factor 11 OS=Arabidopsis thaliana OX=3702 GN=GATA11 PE=2 SV=1	44PSV	K	Transcriptional activator that specifically binds 5'- GATA-3' or 5'-GAT-3' motifs within gene promoters	-	-	-	-	KOG1601	[K]	Transcription;	GATA-4/5/6 transcription factors	C2C2-GATA
ZLC12G0022590	ZLC12G0022590	3.2114	-2.31101	2.63023e-95	2.53764e-93	down	2.90726	3.69863	3.63526	17.5224	18.7911	19.2435	452	589	603	2271	2391	2521	-	-	-	-	-	-	uncharacterized protein LOC132612706 [Lycium barbarum]	PF13963.10	Transposase-associated domain	-	44P9C	S	Transposase family tnp2	-	-	-	-	-	-	-	-	-
ZLC06G0004250	ZLC06G0004250	5.73316	2.07806	3.10115e-95	2.9785e-93	up	87.025	118.343	102.804	26.3778	26.9107	26.1853	6443	8972	8122	1629	1631	1635	GO:0006367;GO:0003712;GO:0001091;GO:0017025;GO:0005737;GO:0000979;GO:0097550;GO:0005672;GO:0005634;GO:0005654;GO:0001673;GO:0001094;GO:0005829;GO:0003713;GO:0045944;GO:0046982;GO:0060261;GO:0005669;GO:0061629;GO:0016251;GO:0051123;GO:0050890;GO:0006366;GO:0003677;	BP;MF;MF;MF;CC;MF;CC;CC;CC;CC;CC;MF;CC;MF;BP;MF;BP;CC;MF;MF;BP;BP;BP;MF;	transcription initiation at RNA polymerase II promoter;transcription coregulator activity;RNA polymerase II general transcription initiation factor binding;TBP-class protein binding;cytoplasm;RNA polymerase II core promoter sequence-specific DNA binding;transcription preinitiation complex;transcription factor TFIIA complex;nucleus;nucleoplasm;male germ cell nucleus;TFIID-class transcription facto…	K03122	ko03022	Basal transcription factors	transcription initiation factor IIA large subunit isoform X1 [Capsicum annuum]	PF03153.17	Transcription factor IIA, alpha/beta subunit	Transcription initiation factor IIA large subunit OS=Schizosaccharomyces pombe (strain 972 / ATCC 24843) OX=284812 GN=toa1 PE=1 SV=1	44CST	K	Transcription factor IIA, alpha/beta subunit	-	-	-	-	KOG2652	[K]	Transcription;	RNA polymerase II transcription initiation factor TFIIA, large chain	-
ZLC07G0013370	ZLC07G0013370	3.63844	-2.39494	3.53802e-95	3.38285e-93	down	4.27212	4.85614	4.76157	25.6509	27.5361	26.5703	400	463	472	2000	2108	2096	GO:0047935;GO:0010734;GO:0005783;GO:0043231;GO:0061052;GO:0006749;GO:0046390;GO:0006006;GO:0043249;GO:0006740;GO:0010041;GO:0005737;GO:0045471;GO:0006979;GO:0045335;GO:0009898;GO:0009372;GO:0004345;GO:0042542;GO:0021762;GO:0006695;GO:0047934;GO:0005788;GO:0070062;GO:0005536;GO:0006741;GO:0005829;GO:0032094;GO:0040014;GO:0034451;GO:0001998;GO:0097305;GO:0050661;GO:0006739;GO:2000064;GO:0042803;GO:…	MF;BP;CC;CC;BP;BP;BP;BP;BP;BP;BP;CC;BP;BP;CC;CC;BP;MF;BP;BP;BP;MF;CC;CC;MF;BP;CC;BP;BP;CC;BP;BP;MF;BP;BP;MF;MF;CC;CC;CC;BP;BP;CC;BP;BP;BP;MF;BP;BP;BP;CC;MF;BP;BP;CC;BP;BP;BP;MF;	glucose 1-dehydrogenase (NADP+) activity;negative regulation of protein glutathionylation;endoplasmic reticulum;intracellular membrane-bounded organelle;negative regulation of cell growth involved in cardiac muscle cell development;glutathione metabolic process;ribose phosphate biosynthetic process;glucose metabolic process;erythrocyte maturation;NADPH regeneration;response to iron(III) ion;cytop…	K00036	ko01100;ko00030;ko00480;ko01200;ko01110	Metabolic pathways;Pentose phosphate pathway;Glutathione metabolism;Carbon metabolism;Biosynthesis of secondary metabolites	glucose-6-phosphate 1-dehydrogenase, chloroplastic isoform X1 [Capsicum annuum]	PF02781.20	Glucose-6-phosphate dehydrogenase, C-terminal domain	Glucose-6-phosphate 1-dehydrogenase, chloroplastic OS=Solanum tuberosum OX=4113 PE=1 SV=1	44FVQ	G	Catalyzes the rate-limiting step of the oxidative pentose-phosphate pathway, which represents a route for the dissimilation of carbohydrates besides glycolysis	COG0364	Glucose-6-phosphate 1-dehydrogenase	G	Carbohydrate transport and metabolism	KOG0563	[G]	Carbohydrate transport and metabolism;	Glucose-6-phosphate 1-dehydrogenase	-
ZLC12G0007860	ZLC12G0007860	3.43701	2.84501	7.14408e-95	6.80027e-93	up	22.5693	25.8063	24.105	3.319	3.56879	4.15623	1979	2317	2256	243	257	308	GO:0007088;GO:0030521;GO:0004842;GO:0002250;GO:0007127;GO:0031466;GO:0010431;GO:0098794;GO:0031461;GO:0019787;GO:0005829;GO:0003713;GO:0031625;GO:0008270;GO:0061630;GO:0030659;GO:0006915;GO:0043231;GO:0005524;GO:0010008;GO:0009705;GO:0005737;GO:0031624;GO:0080155;GO:0098686;GO:0072344;GO:0005634;GO:0007165;GO:0042267;GO:0019005;GO:0050681;GO:0060828;GO:0031966;GO:0005789;GO:0048588;GO:0043130;GO:…	BP;BP;MF;BP;BP;CC;BP;CC;CC;MF;CC;MF;MF;MF;MF;CC;BP;CC;MF;CC;CC;CC;MF;BP;CC;BP;CC;BP;BP;CC;MF;BP;CC;CC;BP;MF;BP;MF;BP;BP;CC;BP;BP;BP;CC;BP;BP;CC;BP;BP;MF;BP;BP;CC;CC;BP;CC;CC;CC;CC;CC;CC;BP;MF;BP;CC;CC;BP;BP;BP;BP;BP;BP;BP;CC;BP;CC;BP;BP;CC;BP;BP;BP;BP;BP;MF;MF;BP;BP;CC;BP;BP;BP;CC;CC;	regulation of mitotic nuclear division;androgen receptor signaling pathway;ubiquitin-protein transferase activity;adaptive immune response;meiosis I;Cul5-RING ubiquitin ligase complex;seed maturation;postsynapse;cullin-RING ubiquitin ligase complex;ubiquitin-like protein transferase activity;cytosol;transcription coactivator activity;ubiquitin protein ligase binding;zinc ion binding;ubiquitin pro…	-	-	-	probable E3 ubiquitin-protein ligase ARI2 [Capsicum annuum]	PF19422.3	Ariadne domain	Probable E3 ubiquitin-protein ligase ARI2 OS=Arabidopsis thaliana OX=3702 GN=ARI2 PE=2 SV=1	44RA0	O	Ring finger	-	-	-	-	KOG1815	[O]	Posttranslational modification, protein turnover, chaperones;	Predicted E3 ubiquitin ligase	-
ZLC04G0012630	ZLC04G0012630	5.86799	3.26617	8.21493e-95	7.78483e-93	up	168.635	161.39	171.352	17.7886	20.8433	19.368	14717	14277	15906	1270	1479	1406	GO:0015031;GO:0009838;GO:0043231;GO:0005576;GO:0005813;GO:0045862;GO:0005793;GO:0005737;GO:0005768;GO:0032511;GO:0019076;GO:0000785;GO:0036258;GO:0090543;GO:0005635;GO:0008104;GO:0031410;GO:0070062;GO:0007049;GO:1904903;GO:0005829;GO:0045184;GO:0035578;GO:0045296;GO:0090541;GO:0030496;GO:0048672;GO:0042802;GO:0048668;GO:0044877;GO:0051301;GO:0061640;GO:0019904;GO:0046745;	BP;BP;CC;CC;CC;BP;CC;CC;CC;BP;BP;CC;BP;CC;CC;BP;CC;CC;BP;BP;CC;BP;CC;MF;MF;CC;BP;MF;BP;MF;BP;BP;MF;BP;	protein transport;abscission;intracellular membrane-bounded organelle;extracellular region;centrosome;positive regulation of proteolysis;endoplasmic reticulum-Golgi intermediate compartment;cytoplasm;endosome;late endosome to vacuole transport via multivesicular body sorting pathway;viral release from host cell;chromatin;multivesicular body assembly;Flemming body;nuclear envelope;protein localiza…	-	ko04144	Endocytosis	uncharacterized protein LOC107867592 [Capsicum annuum]	PF03398.18	Regulator of Vps4 activity in the MVB pathway	IST1-like protein OS=Dictyostelium discoideum OX=44689 GN=DDB_G0289029 PE=3 SV=1	44HF8	Z	Regulator of Vps4 activity in the MVB pathway	-	-	-	-	KOG2027	[Z]	Cytoskeleton;	Spindle pole body protein	-
ZLC07G0024420	ZLC07G0024420	6.5903	-6.86959	1.55239e-94	1.46461e-92	down	5.7435	12.5463	7.1536	1355.12	1097.95	720.015	225	503	299	44238	35184	23762	GO:0042631;GO:0042651;GO:0046872;GO:0009645;GO:0010119;GO:0009782;GO:0009534;GO:0010196;GO:0015979;GO:0009416;GO:0009579;GO:0010218;GO:0005634;GO:0005739;GO:0090333;GO:0009269;GO:0048046;GO:0009517;GO:0005829;GO:0009737;GO:0000325;GO:0009765;GO:0031409;GO:0071215;GO:0042803;GO:0010114;GO:0005886;GO:0009507;GO:0010207;GO:0009522;GO:0009409;GO:0003729;GO:0009644;GO:0009523;GO:0009768;GO:0009503;GO:…	BP;CC;MF;BP;BP;CC;CC;BP;BP;BP;CC;BP;CC;CC;BP;BP;CC;CC;CC;BP;CC;BP;MF;BP;MF;BP;CC;CC;BP;CC;BP;MF;BP;CC;BP;CC;CC;CC;BP;CC;CC;BP;CC;MF;CC;BP;BP;MF;	cellular response to water deprivation;thylakoid membrane;metal ion binding;response to low light intensity stimulus;regulation of stomatal movement;photosystem I antenna complex;chloroplast thylakoid;nonphotochemical quenching;photosynthesis;response to light stimulus;thylakoid;response to far red light;nucleus;mitochondrion;regulation of stomatal closure;response to desiccation;apoplast;PSII as…	K08914	ko01100;ko00196	Metabolic pathways;Photosynthesis - antenna proteins	chlorophyll a-b binding protein 13, chloroplastic [Capsicum annuum]	PF00504.25	Chlorophyll A-B binding protein	Chlorophyll a-b binding protein 13, chloroplastic OS=Solanum lycopersicum OX=4081 GN=CAB13 PE=1 SV=1	44NQY	C	The light-harvesting complex (LHC) functions as a light receptor, it captures and delivers excitation energy to photosystems with which it is closely associated	-	-	-	-	-	-	-	-	-
ZLC06G0035280	ZLC06G0035280	3.80055	3.70277	1.87595e-94	1.76207e-92	up	42.6397	48.8196	34.9636	3.23877	3.46019	3.95156	7532	8831	6590	478	501	589	GO:0072089;GO:1990961;GO:0007595;GO:0000086;GO:0015083;GO:0009926;GO:0050892;GO:1902602;GO:0090554;GO:0055037;GO:0010329;GO:1905233;GO:0000770;GO:0005768;GO:0032496;GO:0034514;GO:0008361;GO:0046985;GO:0006855;GO:0062157;GO:0007623;GO:0045177;GO:0006935;GO:0038183;GO:0009734;GO:0055085;GO:0010044;GO:0005548;GO:0140115;GO:0005829;GO:0090555;GO:0033762;GO:0030136;GO:0046618;GO:0031625;GO:0005743;GO:…	BP;BP;BP;BP;MF;BP;BP;BP;MF;CC;MF;BP;BP;CC;BP;BP;BP;BP;BP;CC;BP;CC;BP;BP;BP;BP;BP;MF;BP;CC;MF;BP;CC;BP;MF;CC;BP;BP;BP;BP;CC;BP;CC;BP;BP;BP;MF;BP;MF;BP;MF;BP;BP;BP;BP;BP;BP;BP;MF;BP;CC;BP;MF;BP;MF;CC;CC;MF;CC;MF;BP;BP;BP;BP;CC;BP;BP;BP;BP;CC;MF;BP;CC;BP;BP;BP;BP;CC;BP;BP;BP;CC;BP;BP;CC;BP;BP;BP;CC;BP;BP;BP;BP;BP;BP;BP;BP;BP;BP;CC;BP;CC;CC;BP;BP;BP;BP;CC;MF;BP;BP;BP;BP;MF;BP;BP;BP;BP;BP;BP;BP;MF;CC;…	stem cell proliferation;xenobiotic detoxification by transmembrane export across the plasma membrane;lactation;G2/M transition of mitotic cell cycle;aluminum ion transmembrane transporter activity;auxin polar transport;intestinal absorption;aluminum ion transmembrane transport;phosphatidylcholine floppase activity;recycling endosome;auxin efflux transmembrane transporter activity;response to code…	K05658	ko02010	ABC transporters	ABC transporter B family member 21 [Capsicum annuum]	PF00664.27	ABC transporter transmembrane region	ABC transporter B family member 21 OS=Arabidopsis thaliana OX=3702 GN=ABCB21 PE=1 SV=2	44IYN	Q	ABC transporter transmembrane region	COG2274	ABC-type bacteriocin/lantibiotic exporters, contain an N-terminal double-glycine peptidase domain	V	Defense mechanisms	KOG0055	[Q]	Secondary metabolites biosynthesis, transport and catabolism;	Multidrug/pheromone exporter, ABC superfamily	-
ZLC12G0002390	ZLC12G0002390	5.11097	8.59139	2.34037e-94	2.18865e-92	up	520.185	422.422	588.699	1.14386	2.45788	0.765762	29968	24914	36190	55	116	38	GO:0017000;GO:0042577;GO:0044255;GO:0005783;GO:0043231;GO:0018786;GO:0019439;GO:0090181;GO:0005576;GO:0050248;GO:0046272;GO:0018771;GO:0010628;GO:0005737;GO:0046232;GO:0016823;GO:0004601;GO:0050357;GO:0018774;GO:0018768;GO:0005782;GO:0016829;GO:0097176;GO:0042632;GO:0070062;GO:0009636;GO:0016311;GO:1904681;GO:0016691;GO:0005829;GO:0000287;GO:0042597;GO:0018785;GO:0008218;GO:0042803;GO:0046839;GO:…	BP;MF;BP;CC;CC;MF;BP;BP;CC;MF;BP;MF;BP;CC;BP;MF;MF;MF;MF;MF;CC;MF;BP;BP;CC;BP;BP;BP;MF;CC;MF;CC;MF;BP;MF;BP;CC;BP;CC;BP;BP;MF;CC;BP;MF;MF;MF;MF;CC;MF;MF;MF;MF;BP;BP;MF;	antibiotic biosynthetic process;lipid phosphatase activity;cellular lipid metabolic process;endoplasmic reticulum;intracellular membrane-bounded organelle;haloalkane dehalogenase activity;obsolete aromatic compound catabolic process;regulation of cholesterol metabolic process;extracellular region;Renilla-luciferin 2-monooxygenase activity;stilbene catabolic process;2-hydroxy-6-oxonona-2,4-dienedi…	-	-	-	epoxide hydrolase A-like isoform X2 [Capsicum annuum]	PF00561.24	alpha/beta hydrolase fold	Epoxide hydrolase A OS=Mycobacterium tuberculosis (strain ATCC 25618 / H37Rv) OX=83332 GN=ephA PE=1 SV=1	44NGR	I	epoxide hydrolase	COG0596	2-succinyl-6-hydroxy-2,4-cyclohexadiene-1-carboxylate synthase MenH and related esterases, alpha/beta hydrolase fold	HR	-	KOG4178	[I]	Lipid transport and metabolism;	Soluble epoxide hydrolase	-
ZLC02G0028830	ZLC02G0028830	3.13124	3.91258	5.12164e-94	4.76871e-92	up	26.2847	26.5827	24.4299	1.66837	2.15165	1.81128	1891	1958	1875	101	127	110	GO:0005829;GO:0005634;GO:0009737;GO:0009506;GO:0016597;GO:0071456;	CC;CC;BP;CC;MF;BP;	cytosol;nucleus;response to abscisic acid;plasmodesma;amino acid binding;cellular response to hypoxia;	-	-	-	ACT domain-containing protein ACR1 [Capsicum annuum]	PF01842.29	ACT domain	ACT domain-containing protein ACR1 OS=Arabidopsis thaliana OX=3702 GN=ACR1 PE=2 SV=1	44HIY	S	ACT domain	COG2844	UTP:GlnB (protein PII) uridylyltransferase	OT	-	-	-	-	-	-
ZLC09G0020250	ZLC09G0020250	6.04502	2.99352	2.59072e-93	2.40171e-91	up	164.286	180.684	208.744	21.8881	23.3619	22.5956	12397	14010	16966	1504	1686	1617	GO:0010150;GO:0071323;GO:0090558;GO:0004715;GO:0005768;GO:0007623;GO:0080142;GO:0004713;GO:0005829;GO:0002237;GO:0048768;GO:0080141;GO:1901653;GO:0006468;GO:0042802;GO:0048364;GO:0009505;GO:0007639;GO:0005524;GO:0009789;GO:0005576;GO:0010119;GO:0015026;GO:0010008;GO:0005737;GO:0009845;GO:0004714;GO:0004675;GO:0005634;GO:0006955;GO:0009556;GO:0009793;GO:0005789;GO:0002221;GO:0000287;GO:0009860;GO:…	BP;BP;BP;MF;CC;BP;BP;MF;CC;BP;BP;BP;BP;BP;MF;BP;CC;BP;MF;BP;CC;BP;MF;CC;CC;BP;MF;MF;CC;BP;BP;BP;CC;BP;MF;BP;BP;CC;MF;MF;CC;CC;MF;BP;BP;BP;MF;MF;BP;MF;MF;BP;BP;CC;BP;CC;BP;CC;MF;BP;BP;BP;BP;BP;BP;BP;MF;BP;BP;BP;BP;CC;MF;BP;BP;BP;BP;BP;CC;CC;BP;BP;MF;BP;BP;BP;BP;BP;MF;BP;BP;BP;BP;BP;BP;BP;CC;BP;BP;CC;BP;BP;BP;BP;BP;CC;CC;BP;	leaf senescence;cellular response to chitin;plant epidermis development;non-membrane spanning protein tyrosine kinase activity;endosome;circadian rhythm;regulation of salicylic acid biosynthetic process;protein tyrosine kinase activity;cytosol;response to molecule of bacterial origin;root hair cell tip growth;regulation of jasmonic acid biosynthetic process;cellular response to peptide;protein ph…	-	-	-	probable serine/threonine-protein kinase PBL7 [Capsicum annuum]	PF07714.21	Protein tyrosine and serine/threonine kinase	Probable serine/threonine-protein kinase PBL7 OS=Arabidopsis thaliana OX=3702 GN=PBL7 PE=1 SV=1	44GM8	T	Serine threonine-protein kinase PBS1-like	COG0515	Serine/threonine protein kinase	T	Signal transduction mechanisms	KOG1187	[T]	Signal transduction mechanisms;	Serine/threonine protein kinase	-
ZLC08G0028170	ZLC08G0028170	7.16317	4.02479	2.95318e-93	2.72587e-91	up	558.235	613.561	472.057	30.7065	43.6455	36.6676	40173	45217	36252	1843	2572	2225	GO:0009737;GO:0009506;GO:0009409;GO:0007623;GO:0009644;GO:0009651;GO:0005886;GO:0002239;GO:0009507;GO:0009414;	BP;CC;BP;BP;BP;BP;CC;BP;CC;BP;	response to abscisic acid;plasmodesma;response to cold;circadian rhythm;response to high light intensity;response to salt stress;plasma membrane;response to oomycetes;chloroplast;response to water deprivation;	K19366	ko04144	Endocytosis	protein EARLY-RESPONSIVE TO DEHYDRATION 7, chloroplastic [Capsicum annuum]	PF06911.16	Senescence domain	Protein EARLY-RESPONSIVE TO DEHYDRATION 7, chloroplastic OS=Arabidopsis thaliana OX=3702 GN=ERD7 PE=1 SV=1	44IBQ	S	Senescence-associated protein	-	-	-	-	-	-	-	-	-
ZLC07G0008810	ZLC07G0008810	2.66898	-4.6166	3.48035e-93	3.19863e-91	down	0.592619	1.07908	0.755931	19.7912	19.2587	26.0193	65	120	88	1787	1707	2375	GO:0009505;GO:0031012;GO:0048359;GO:0010150;GO:0005783;GO:0090558;GO:0009682;GO:0005576;GO:0009609;GO:0005509;GO:0008236;GO:0010223;GO:0010628;GO:1902066;GO:0005737;GO:0009753;GO:0009897;GO:0005634;GO:0006508;GO:2000038;GO:0009506;GO:0042127;GO:0010074;GO:0006952;GO:0099503;GO:0080001;GO:0010102;GO:0097264;GO:0048046;GO:2000122;GO:0008240;GO:0005829;GO:0010037;GO:0000325;GO:0009860;GO:0009610;GO:…	CC;CC;BP;BP;CC;BP;BP;CC;BP;MF;MF;BP;BP;BP;CC;BP;CC;CC;BP;BP;CC;BP;BP;BP;CC;BP;BP;BP;CC;BP;MF;CC;BP;CC;BP;BP;BP;MF;MF;BP;MF;CC;CC;BP;BP;MF;BP;BP;CC;CC;MF;BP;BP;BP;CC;BP;BP;	plant-type cell wall;extracellular matrix;mucilage metabolic process involved in seed coat development;leaf senescence;endoplasmic reticulum;plant epidermis development;induced systemic resistance;extracellular region;response to symbiotic bacterium;calcium ion binding;serine-type peptidase activity;secondary shoot formation;positive regulation of gene expression;regulation of cell wall pectin me…	-	-	-	subtilisin-like protease SBT1.8 [Capsicum annuum]	PF00082.26	Subtilase family	Subtilisin-like protease SBT1.8 OS=Arabidopsis thaliana OX=3702 GN=SBT1.8 PE=1 SV=1	44CFD	O	PA domain	COG1404	Serine protease, subtilisin family	O	Posttranslational modification, protein turnover, chaperones	-	-	-	-	-
ZLC04G0005840	ZLC04G0005840	4.52663	4.04624	3.80924e-93	3.48586e-91	up	82.9699	90.1599	73.4635	4.68069	5.00381	6.71265	3351	3729	3166	158	166	229	GO:0043023;GO:0005743;GO:0048039;GO:0045333;GO:0045947;GO:0006744;GO:0005739;	MF;CC;MF;BP;BP;BP;CC;	ribosomal large subunit binding;mitochondrial inner membrane;ubiquinone binding;cellular respiration;negative regulation of translational initiation;ubiquinone biosynthetic process;mitochondrion;	K18588	-	-	coenzyme Q-binding protein COQ10 homolog, mitochondrial isoform X1 [Capsicum annuum]	PF03364.24	Polyketide cyclase / dehydrase and lipid transport	Coenzyme Q-binding protein COQ10 homolog, mitochondrial OS=Danio rerio OX=7955 GN=zgc:73324 PE=2 SV=2	44IPP	I	Coenzyme Q-binding protein COQ10 homolog, mitochondrial	COG2867	Ribosome association toxin PasT (RatA) of the RatAB toxin-antitoxin module	J	Translation, ribosomal structure and biogenesis	KOG3177	[I]	Lipid transport and metabolism;	Oligoketide cyclase/lipid transport protein	-
ZLC02G0030410	ZLC02G0030410	3.57257	-5.73968	4.5771e-93	4.17064e-91	down	0.635646	1.66485	1.12821	57.7875	64.9718	77.8279	16	42	30	1184	1306	1612	GO:0019210;GO:0042023;GO:0045740;GO:0005737;GO:0051726;GO:0004861;GO:0032877;GO:0005634;GO:0045736;GO:0005654;GO:0045786;GO:0001673;GO:0010311;GO:0009737;GO:0019900;GO:0031490;GO:0048527;GO:0048366;GO:0048367;GO:0007049;	MF;BP;BP;CC;BP;MF;BP;CC;BP;CC;BP;CC;BP;BP;MF;MF;BP;BP;BP;BP;	kinase inhibitor activity;DNA endoreduplication;positive regulation of DNA replication;cytoplasm;regulation of cell cycle;cyclin-dependent protein serine/threonine kinase inhibitor activity;positive regulation of DNA endoreduplication;nucleus;negative regulation of cyclin-dependent protein serine/threonine kinase activity;nucleoplasm;negative regulation of cell cycle;male germ cell nucleus;latera…	-	-	-	cyclin-dependent kinase inhibitor 1 [Capsicum annuum]	PF02234.23	Cyclin-dependent kinase inhibitor	Cyclin-dependent kinase inhibitor 7 OS=Arabidopsis thaliana OX=3702 GN=KRP7 PE=1 SV=2	44M1U	G	Belongs to the CDI family. ICK KRP subfamily	-	-	-	-	-	-	-	-	-
ZLC12G0004510	ZLC12G0004510	2.7286	-3.56953	5.96073e-93	5.40828e-91	down	1.08383	1.50875	1.49283	16.0701	17.2593	19.8739	86	123	127	1062	1120	1328	GO:0030163;GO:0005576;GO:0008236;GO:0030288;GO:0009579;GO:0006508;GO:0004175;GO:0007165;GO:0042277;GO:0006518;GO:0042803;GO:0031979;GO:0004252;GO:0031977;GO:0008233;GO:0005886;GO:0009543;GO:0046677;GO:0030435;GO:0042802;GO:0005739;	BP;CC;MF;CC;CC;BP;MF;BP;MF;BP;MF;CC;MF;CC;MF;CC;CC;BP;BP;MF;CC;	protein catabolic process;extracellular region;serine-type peptidase activity;outer membrane-bounded periplasmic space;thylakoid;proteolysis;endopeptidase activity;signal transduction;peptide binding;peptide metabolic process;protein homodimerization activity;plasma membrane-derived thylakoid lumen;serine-type endopeptidase activity;thylakoid lumen;peptidase activity;plasma membrane;chloroplast t…	K03797	-	-	carboxyl-terminal-processing peptidase 2, chloroplastic isoform X2 [Capsicum annuum]	PF03572.22	Peptidase family S41	Carboxyl-terminal-processing peptidase 2, chloroplastic OS=Arabidopsis thaliana OX=3702 GN=CTPA2 PE=1 SV=1	44B7N	M	tail specific protease	COG0793	C-terminal processing protease CtpA/Prc, contains a PDZ domain	O	Posttranslational modification, protein turnover, chaperones	-	-	-	-	-
ZLC06G0018780	ZLC06G0018780	3.82546	-8.05162	1.80379e-92	1.62968e-90	down	0.443853	0.847733	0.09334	127.824	161.763	131.736	8	14	2	1706	2119	1777	GO:0009505;GO:0005783;GO:0009682;GO:0005576;GO:0009626;GO:0009506;GO:0043621;GO:0010102;GO:0099503;GO:0048046;GO:0009737;GO:0009627;GO:0070417;GO:0050832;GO:0009409;GO:0016020;GO:0009733;GO:0009651;GO:0009707;GO:0009631;GO:0009507;	CC;CC;BP;CC;BP;CC;MF;BP;CC;CC;BP;BP;BP;BP;BP;CC;BP;BP;CC;BP;CC;	plant-type cell wall;endoplasmic reticulum;induced systemic resistance;extracellular region;plant-type hypersensitive response;plasmodesma;obsolete protein self-association;lateral root morphogenesis;secretory vesicle;apoplast;response to abscisic acid;systemic acquired resistance;cellular response to cold;defense response to fungus;response to cold;membrane;response to auxin;response to salt str…	-	-	-	14 kDa proline-rich protein DC2.15 [Capsicum annuum]	PF14547.10	Hydrophobic seed protein	14 kDa proline-rich protein DC2.15 OS=Daucus carota OX=4039 PE=2 SV=1	44KT4	S	Hydrophobic seed protein	-	-	-	-	-	-	-	-	-
ZLC07G0027540	ZLC07G0027540	3.46108	-4.22349	2.50586e-92	2.25443e-90	down	1.43248	3.02154	1.73784	36.3818	41.0614	41.3586	258	501	332	5448	6026	6269	GO:0019242;GO:0035686;GO:0005856;GO:0070741;GO:0003723;GO:0032869;GO:0032496;GO:0030018;GO:0051591;GO:0035094;GO:0015631;GO:0034059;GO:0061615;GO:0006116;GO:0070061;GO:0008360;GO:0061624;GO:0048046;GO:0005829;GO:0061827;GO:0034451;GO:0031977;GO:0002020;GO:0005615;GO:0004332;GO:0003779;GO:0042802;GO:0060090;GO:0061621;GO:0009410;GO:0070072;GO:0020015;GO:0048364;GO:0009505;GO:0043434;GO:0005576;GO:…	BP;CC;CC;BP;MF;BP;BP;CC;BP;BP;MF;BP;BP;BP;MF;BP;BP;CC;CC;CC;CC;CC;MF;CC;MF;MF;MF;MF;BP;BP;BP;CC;BP;CC;BP;CC;BP;BP;CC;CC;CC;CC;BP;CC;MF;CC;MF;BP;BP;BP;BP;CC;MF;BP;BP;CC;CC;BP;BP;MF;CC;BP;CC;BP;BP;CC;CC;BP;CC;BP;CC;BP;BP;MF;CC;CC;MF;BP;CC;BP;BP;BP;CC;BP;CC;CC;CC;BP;MF;BP;BP;MF;MF;CC;BP;BP;CC;BP;CC;BP;CC;CC;CC;BP;CC;BP;BP;CC;BP;CC;CC;CC;BP;MF;BP;BP;CC;CC;CC;CC;CC;CC;BP;CC;CC;	methylglyoxal biosynthetic process;sperm fibrous sheath;cytoskeleton;response to interleukin-6;RNA binding;cellular response to insulin stimulus;response to lipopolysaccharide;Z disc;response to cAMP;response to nicotine;tubulin binding;response to anoxia;glycolytic process through fructose-6-phosphate;NADH oxidation;fructose binding;regulation of cell shape;fructose catabolic process to hydroxya…	K01623	ko01110;ko01200;ko00030;ko00010;ko00710;ko01230;ko01100;ko00051	Biosynthesis of secondary metabolites;Carbon metabolism;Pentose phosphate pathway;Glycolysis / Gluconeogenesis;Carbon fixation by Calvin cycle;Biosynthesis of amino acids;Metabolic pathways;Fructose and mannose metabolism	fructose-bisphosphate aldolase, cytoplasmic isozyme 1 [Capsicum annuum]	PF00274.23	Fructose-bisphosphate aldolase class-I	Fructose-bisphosphate aldolase 5, cytosolic OS=Arabidopsis thaliana OX=3702 GN=FBA5 PE=1 SV=1	44F9W	G	Fructose-bisphosphate aldolase class-I	COG3588	Fructose-bisphosphate aldolase class 1	G	Carbohydrate transport and metabolism	KOG1557	[G]	Carbohydrate transport and metabolism;	Fructose-biphosphate aldolase	-
ZLC04G0015230	ZLC04G0015230	3.945	4.77662	2.572e-92	2.30421e-90	up	70.8226	68.6509	58.3723	1.89342	2.68424	3.21557	6573	6679	5906	153	212	261	GO:1900458;GO:0008201;GO:0030667;GO:0032880;GO:0051046;GO:0005783;GO:0009705;GO:0005774;GO:0005768;GO:0031901;GO:0012505;GO:0055085;GO:0022857;GO:0005829;GO:0030658;GO:0098876;GO:0018992;GO:0007033;GO:0005886;GO:0000329;GO:0048471;GO:0016020;GO:0030659;GO:0012501;	BP;MF;CC;BP;BP;CC;CC;CC;CC;CC;CC;BP;MF;CC;CC;BP;BP;BP;CC;CC;CC;CC;CC;BP;	negative regulation of brassinosteroid mediated signaling pathway;heparin binding;secretory granule membrane;regulation of protein localization;regulation of secretion;endoplasmic reticulum;plant-type vacuole membrane;vacuolar membrane;endosome;early endosome membrane;endomembrane system;transmembrane transport;transmembrane transporter activity;cytosol;transport vesicle membrane;vesicle-mediated…	-	-	-	protein LAZ1 homolog 1 [Capsicum annuum]	PF03619.20	Organic solute transporter Ostalpha	Protein LAZ1 homolog 1 OS=Arabidopsis thaliana OX=3702 GN=At1g77220 PE=2 SV=1	44G2D	T	Organic solute transporter Ostalpha	-	-	-	-	KOG2641	[T]	Signal transduction mechanisms;	Predicted seven transmembrane receptor - rhodopsin family	-
ZLC02G0035350	ZLC02G0035350	4.32042	2.87299	2.67153e-92	2.38336e-90	up	45.185	48.8041	50.8467	7.63702	6.76193	6.95492	3611	4002	4345	520	446	478	GO:0006635;GO:1904724;GO:0005576;GO:0004450;GO:0006103;GO:0006749;GO:0005509;GO:0006740;GO:0009534;GO:0005737;GO:0006979;GO:0045335;GO:0004449;GO:0005759;GO:1904465;GO:0005634;GO:0005507;GO:0006097;GO:0009506;GO:0019674;GO:0005782;GO:0006537;GO:0010043;GO:0070062;GO:0048046;GO:0008585;GO:0006741;GO:0005829;GO:0060696;GO:0000287;GO:0005743;GO:0050661;GO:0006739;GO:0006099;GO:0042803;GO:0008270;GO:…	BP;CC;CC;MF;BP;BP;MF;BP;CC;CC;BP;CC;MF;CC;BP;CC;MF;BP;CC;BP;CC;BP;BP;CC;CC;BP;BP;CC;BP;MF;CC;MF;BP;BP;MF;MF;CC;CC;BP;CC;MF;BP;CC;CC;MF;BP;BP;MF;CC;BP;CC;CC;CC;BP;BP;BP;	fatty acid beta-oxidation;tertiary granule lumen;extracellular region;isocitrate dehydrogenase (NADP+) activity;2-oxoglutarate metabolic process;glutathione metabolic process;calcium ion binding;NADPH regeneration;chloroplast thylakoid;cytoplasm;response to oxidative stress;phagocytic vesicle;isocitrate dehydrogenase (NAD+) activity;mitochondrial matrix;negative regulation of matrix metallopeptid…	K00031	ko01110;ko01200;ko00480;ko04146;ko01100;ko01230;ko01210;ko00020	Biosynthesis of secondary metabolites;Carbon metabolism;Glutathione metabolism;Peroxisome;Metabolic pathways;Biosynthesis of amino acids;2-Oxocarboxylic acid metabolism;Citrate cycle (TCA cycle)	isocitrate dehydrogenase [NADP] [Capsicum annuum]	PF00180.24	Isocitrate/isopropylmalate dehydrogenase	Isocitrate dehydrogenase [NADP], chloroplastic/mitochondrial OS=Arabidopsis thaliana OX=3702 GN=At5g14590 PE=1 SV=1	44FA8	C	Belongs to the isocitrate and isopropylmalate dehydrogenases family	COG0538	Isocitrate dehydrogenase	C	Energy production and conversion	KOG1526	[C]	Energy production and conversion;	NADP-dependent isocitrate dehydrogenase	-
ZLC10G0008970	ZLC10G0008970	5.37387	-2.81656	3.50454e-92	3.11349e-90	down	11.4908	17.4083	14.6979	110.483	103.439	119.963	537	833	733	4304	3956	4725	GO:0071288;GO:0042383;GO:0032127;GO:0072237;GO:0009925;GO:0055037;GO:0032586;GO:0009725;GO:0046878;GO:0032940;GO:0032496;GO:0050891;GO:0030165;GO:0044241;GO:0005372;GO:0000326;GO:0045177;GO:0003094;GO:0071732;GO:0070301;GO:0055085;GO:0015840;GO:0019934;GO:0090660;GO:0009414;GO:0005829;GO:0072220;GO:0006884;GO:0007601;GO:0030136;GO:0031625;GO:0033762;GO:0030658;GO:0009624;GO:0072488;GO:0005223;GO:…	BP;CC;CC;BP;CC;CC;CC;BP;BP;BP;BP;BP;MF;BP;MF;CC;CC;BP;BP;BP;BP;BP;BP;BP;BP;CC;BP;BP;BP;CC;MF;BP;CC;BP;BP;MF;BP;BP;CC;MF;CC;MF;MF;BP;CC;MF;CC;BP;CC;CC;BP;BP;BP;BP;BP;CC;MF;MF;CC;CC;CC;BP;BP;CC;BP;CC;CC;CC;CC;BP;BP;CC;MF;BP;BP;BP;BP;MF;CC;CC;BP;CC;MF;BP;BP;BP;BP;CC;MF;CC;BP;BP;CC;CC;BP;BP;BP;BP;BP;BP;BP;BP;CC;MF;BP;BP;BP;CC;BP;BP;CC;CC;MF;CC;BP;CC;CC;BP;BP;BP;CC;BP;BP;CC;CC;BP;BP;CC;BP;BP;BP;CC;BP;…	cellular response to mercury ion;sarcolemma;dense core granule membrane;metanephric proximal tubule development;basal plasma membrane;recycling endosome;protein storage vacuole membrane;response to hormone;positive regulation of saliva secretion;secretion by cell;response to lipopolysaccharide;multicellular organismal-level water homeostasis;PDZ domain binding;lipid digestion;water transmembrane …	K09872	-	-	aquaporin PIP2-7 [Capsicum annuum]	PF00230.24	Major intrinsic protein	Aquaporin PIP2-7 OS=Arabidopsis thaliana OX=3702 GN=PIP2-7 PE=1 SV=2	44NBN	G	Belongs to the MIP aquaporin (TC 1.A.8) family	COG0580	Glycerol uptake facilitator or related aquaporin (Major Intrinsic protein Family)	G	Carbohydrate transport and metabolism	KOG0223	[G]	Carbohydrate transport and metabolism;	Aquaporin (major intrinsic protein family)	-
ZLC07G0015820	ZLC07G0015820	2.79492	-3.39668	3.55067e-92	3.14138e-90	down	1.23927	1.95332	1.52432	15.8066	17.8844	20.0854	161	256	208	1707	1909	2162	GO:0099171;GO:0007267;GO:0035249;GO:0007417;GO:0030018;GO:0014049;GO:0045907;GO:0098839;GO:0005770;GO:0007626;GO:0048172;GO:0032839;GO:0045184;GO:0017146;GO:0030431;GO:0005178;GO:0008270;GO:0048814;GO:0042596;GO:0097471;GO:0097060;GO:0007610;GO:0060134;GO:0030534;GO:0030659;GO:0098793;GO:0030163;GO:0043231;GO:0046960;GO:0008527;GO:0005737;GO:0001540;GO:0009897;GO:0007165;GO:0050916;GO:0035255;GO:…	BP;BP;BP;BP;CC;BP;BP;CC;CC;BP;BP;CC;BP;CC;BP;MF;MF;BP;BP;CC;CC;BP;BP;BP;CC;CC;BP;CC;BP;MF;CC;MF;CC;BP;BP;MF;MF;CC;MF;BP;BP;CC;BP;BP;BP;CC;CC;BP;BP;MF;BP;BP;BP;BP;BP;CC;BP;MF;CC;MF;BP;BP;BP;BP;BP;BP;BP;BP;BP;BP;BP;MF;BP;BP;BP;BP;BP;CC;BP;BP;BP;MF;MF;BP;BP;BP;CC;BP;BP;CC;MF;BP;BP;CC;BP;BP;BP;BP;BP;BP;BP;MF;BP;BP;CC;CC;BP;MF;CC;BP;BP;BP;MF;BP;BP;BP;MF;BP;BP;BP;MF;BP;CC;MF;MF;CC;BP;MF;BP;MF;BP;BP;BP;…	presynaptic modulation of chemical synaptic transmission;cell-cell signaling;synaptic transmission, glutamatergic;central nervous system development;Z disc;positive regulation of glutamate secretion;positive regulation of vasoconstriction;postsynaptic density membrane;late endosome;locomotory behavior;regulation of short-term neuronal synaptic plasticity;dendrite cytoplasm;establishment of protei…	K05387	-	-	glutamate receptor 3.4 [Capsicum annuum]	PF01094.32	Receptor family ligand binding region	Glutamate receptor 3.4 OS=Arabidopsis thaliana OX=3702 GN=GLR3.4 PE=1 SV=2	44H37	P	Glutamate-gated receptor that probably acts as non- selective cation channel	COG0834	ABC-type amino acid transport/signal transduction system, periplasmic component/domain	ET	-	KOG1052	[PET]	Inorganic ion transport and metabolism; Amino acid transport and metabolism; Signal transduction mechanisms;	Glutamate-gated kainate-type ion channel receptor subunit GluR5 and related subunits	-
ZLC01G0016420	ZLC01G0016420	4.998	3.43726	3.9276e-92	3.4605e-90	up	93.1284	94.2536	98.4012	8.23597	9.49657	11.3242	5405	5602	6094	399	452	555	GO:0000050;GO:0046872;GO:0005783;GO:0097055;GO:0008783;GO:0004053;GO:0050897;GO:0030145;GO:0005737;GO:0016813;GO:0006591;GO:0000324;GO:0009445;GO:0019557;GO:0033388;GO:0019547;GO:0008295;GO:0034214;GO:0019556;GO:0033389;GO:0005829;GO:0000287;GO:0006527;GO:0047972;GO:0043920;GO:0009570;GO:0019627;GO:0050415;GO:0050832;GO:0033972;GO:0042802;GO:0006560;GO:0047971;GO:1901564;GO:0051171;GO:0006525;GO:…	BP;MF;CC;BP;MF;MF;MF;MF;CC;MF;BP;CC;BP;BP;BP;BP;BP;BP;BP;BP;CC;MF;BP;MF;MF;CC;BP;MF;BP;MF;MF;BP;MF;BP;BP;BP;MF;BP;CC;BP;BP;BP;	urea cycle;metal ion binding;endoplasmic reticulum;agmatine biosynthetic process;agmatinase activity;arginase activity;cobalt ion binding;manganese ion binding;cytoplasm;hydrolase activity, acting on carbon-nitrogen (but not peptide) bonds, in linear amidines;ornithine metabolic process;fungal-type vacuole;putrescine metabolic process;L-histidine catabolic process to glutamate and formate;putresc…	K01476	ko01110;ko00330;ko01230;ko01100;ko00220	Biosynthesis of secondary metabolites;Arginine and proline metabolism;Biosynthesis of amino acids;Metabolic pathways;Arginine biosynthesis	arginase 1, mitochondrial [Capsicum annuum]	PF00491.25	Arginase family	Arginase 1, mitochondrial OS=Arabidopsis thaliana OX=3702 GN=ARGAH1 PE=1 SV=1	44GAV	E	Belongs to the arginase family	COG0010	Arginase/agmatinase family enzyme	E	Amino acid transport and metabolism	KOG2964	[E]	Amino acid transport and metabolism;	Arginase family protein	-
ZLC02G0021020	ZLC02G0021020	6.0778	2.15622	4.87136e-92	4.27437e-90	up	122.464	146.292	133.458	34.1352	32.9632	31.549	6257	7654	7277	1455	1379	1359	GO:0072089;GO:0005686;GO:0010628;GO:1900153;GO:0003723;GO:0070935;GO:1990841;GO:0006397;GO:0007140;GO:0045202;GO:0045727;GO:0048024;GO:0000184;GO:0007268;GO:0007289;GO:0010494;GO:0005829;GO:0006412;GO:0016553;GO:0000289;GO:0007409;GO:0043488;GO:0009953;GO:0008380;GO:0048025;GO:0000381;GO:0009535;GO:0006446;GO:2000767;GO:0006915;GO:0046540;GO:2000637;GO:0006396;GO:0009631;GO:0071005;GO:0031252;GO:…	BP;CC;BP;BP;MF;BP;MF;BP;BP;CC;BP;BP;BP;BP;BP;CC;CC;BP;BP;BP;BP;BP;BP;BP;BP;BP;CC;BP;BP;BP;CC;BP;BP;BP;CC;CC;CC;BP;CC;CC;BP;CC;CC;BP;CC;BP;CC;MF;MF;BP;BP;BP;BP;CC;CC;BP;BP;CC;CC;BP;BP;BP;BP;BP;CC;BP;CC;CC;BP;BP;BP;BP;BP;BP;MF;CC;BP;MF;MF;CC;BP;CC;BP;BP;CC;CC;CC;BP;MF;CC;CC;CC;BP;MF;CC;BP;CC;CC;BP;BP;CC;BP;MF;BP;CC;BP;BP;CC;BP;CC;CC;BP;BP;MF;CC;CC;BP;CC;BP;BP;BP;MF;BP;BP;CC;CC;MF;MF;CC;BP;BP;BP;BP;…	stem cell proliferation;U2 snRNP;positive regulation of gene expression;positive regulation of nuclear-transcribed mRNA catabolic process, deadenylation-dependent decay;RNA binding;3'-UTR-mediated mRNA stabilization;promoter-specific chromatin binding;mRNA processing;male meiotic nuclear division;synapse;positive regulation of translation;regulation of mRNA splicing, via spliceosome;nuclear-trans…	-	-	-	polyadenylate-binding protein RBP45 [Capsicum annuum]	PF00076.26	RNA recognition motif	Polyadenylate-binding protein RBP45 OS=Nicotiana plumbaginifolia OX=4092 GN=RBP45 PE=1 SV=1	44NFM	A	RNA recognition motif. (a.k.a. RRM, RBD, or RNP domain)	COG0724	RNA recognition motif (RRM) domain	J	Translation, ribosomal structure and biogenesis	KOG0117	[A]	RNA processing and modification;	Heterogeneous nuclear ribonucleoprotein R (RRM superfamily)	-
ZLC08G0019340	ZLC08G0019340	8.91103	-5.66054	5.85946e-92	5.1203e-90	down	81.0008	55.0677	56.8748	4246.17	3388.38	3247.43	2093	1457	1568	91483	71661	70731	GO:0009643;GO:0009578;GO:0009055;GO:0046872;GO:0009767;GO:0051536;GO:0009842;GO:0006124;GO:0009536;GO:0051537;GO:0005737;GO:0022900;GO:0015979;GO:0009570;GO:0008198;GO:0009416;GO:0009507;	BP;CC;MF;MF;BP;MF;CC;BP;CC;MF;CC;BP;BP;CC;MF;BP;CC;	photosynthetic acclimation;etioplast stroma;electron transfer activity;metal ion binding;photosynthetic electron transport chain;iron-sulfur cluster binding;cyanelle;ferredoxin metabolic process;plastid;2 iron, 2 sulfur cluster binding;cytoplasm;electron transport chain;photosynthesis;chloroplast stroma;ferrous iron binding;response to light stimulus;chloroplast;	K02639	ko00195	Photosynthesis	ferredoxin, chloroplastic [Capsicum annuum]	PF00111.31	2Fe-2S iron-sulfur cluster binding domain	Ferredoxin, chloroplastic OS=Capsicum annuum OX=4072 GN=AP1 PE=1 SV=1	44K0M	C	Ferredoxins are iron-sulfur proteins that transfer electrons in a wide variety of metabolic reactions	COG0633	Ferredoxin	C	Energy production and conversion	-	-	-	-	-
ZLC08G0019610	ZLC08G0019610	4.11725	2.46321	6.24645e-92	5.43619e-90	up	31.2958	43.6353	33.5402	6.77926	7.23678	7.56345	3451	4680	3817	615	627	667	GO:0016079;GO:0061024;GO:0007517;GO:0048041;GO:0005856;GO:0010020;GO:0035249;GO:0035640;GO:0051015;GO:0001786;GO:0046627;GO:0061909;GO:0005768;GO:0007204;GO:0016309;GO:0019065;GO:0033583;GO:0016601;GO:0070527;GO:0030989;GO:0031267;GO:0030018;GO:0007528;GO:0019887;GO:0014069;GO:0006935;GO:2000785;GO:1902635;GO:0007626;GO:0001817;GO:0001750;GO:0005829;GO:0033017;GO:0006887;GO:0007601;GO:0055074;GO:…	BP;BP;BP;BP;CC;BP;BP;BP;MF;MF;BP;BP;CC;BP;MF;BP;CC;BP;BP;BP;MF;CC;BP;MF;CC;BP;BP;BP;BP;BP;CC;CC;CC;BP;BP;BP;MF;BP;CC;BP;MF;MF;CC;BP;BP;BP;MF;CC;BP;BP;BP;MF;BP;BP;BP;BP;MF;BP;BP;BP;BP;CC;BP;BP;CC;BP;MF;MF;CC;BP;CC;BP;CC;CC;BP;BP;BP;BP;CC;CC;BP;BP;CC;CC;BP;CC;MF;BP;CC;BP;CC;BP;MF;MF;CC;BP;BP;BP;BP;BP;BP;CC;BP;CC;BP;MF;BP;CC;MF;BP;BP;MF;BP;BP;CC;CC;MF;BP;BP;BP;BP;CC;CC;BP;CC;CC;BP;BP;CC;BP;CC;BP;BP;…	synaptic vesicle exocytosis;membrane organization;muscle organ development;focal adhesion assembly;cytoskeleton;chloroplast fission;synaptic transmission, glutamatergic;exploration behavior;actin filament binding;phosphatidylserine binding;negative regulation of insulin receptor signaling pathway;autophagosome-lysosome fusion;endosome;positive regulation of cytosolic calcium ion concentration;1-p…	K00889	ko04070;ko00562;ko01100;ko04144	Phosphatidylinositol signaling system;Inositol phosphate metabolism;Metabolic pathways;Endocytosis	phosphatidylinositol 4-phosphate 5-kinase 7 isoform X1 [Capsicum annuum]	PF01504.22	Phosphatidylinositol-4-phosphate 5-Kinase	Phosphatidylinositol 4-phosphate 5-kinase 8 OS=Arabidopsis thaliana OX=3702 GN=PIP5K8 PE=1 SV=1	44F2N	T	Phosphatidylinositol phosphate kinases	COG4642	Uncharacterized conserved protein	S	Function unknown	KOG0229	[T]	Signal transduction mechanisms;	Phosphatidylinositol-4-phosphate 5-kinase	-
ZLC12G0016090	ZLC12G0016090	6.714	-3.14895	8.56257e-92	7.42159e-90	down	29.1368	41.2015	30.1351	351.319	308.868	308.675	978	1417	1080	9834	8487	8735	GO:0009611;GO:0009765;GO:0009523;GO:0071492;GO:0009535;GO:0016168;GO:0071486;	BP;BP;CC;BP;CC;MF;BP;	response to wounding;photosynthesis, light harvesting;photosystem II;cellular response to UV-A;chloroplast thylakoid membrane;chlorophyll binding;cellular response to high light intensity;	-	-	-	stress enhanced protein 2, chloroplastic [Capsicum annuum]	PF00504.25	Chlorophyll A-B binding protein	Stress enhanced protein 2, chloroplastic OS=Arabidopsis thaliana OX=3702 GN=SEP2 PE=2 SV=1	44JSG	S	Stress enhanced protein 2	-	-	-	-	-	-	-	-	-
ZLC02G0012400	ZLC02G0012400	5.85891	-2.84137	1.31765e-91	1.13745e-89	down	17.3326	22.536	20.9929	172.727	142.903	160.091	516	687	667	4288	3482	4017	-	-	-	-	-	-	uncharacterized protein LOC107859083 [Capsicum annuum]	PF04398.16	Protein of unknown function, DUF538	-	44SA9	S	Protein of unknown function, DUF538	-	-	-	-	-	-	-	-	-
ZLC05G0015840	ZLC05G0015840	4.65019	2.00544	1.58638e-91	1.3639e-89	up	41.5807	51.3129	45.1765	11.8885	12.2878	13.2294	2812	3557	3260	674	690	753	GO:0034620;GO:0031048;GO:0050768;GO:0010628;GO:0051223;GO:0030521;GO:0072380;GO:0030018;GO:0051085;GO:0014069;GO:0005788;GO:0098794;GO:0044183;GO:0051087;GO:0005829;GO:0061827;GO:0140455;GO:0031625;GO:0055131;GO:0005178;GO:0008270;GO:0006458;GO:0005615;GO:0090129;GO:0000122;GO:0051787;GO:0043462;GO:0016925;GO:0090084;GO:0030433;GO:0009505;GO:0015031;GO:0101031;GO:0005524;GO:0005737;GO:0010596;GO:…	BP;BP;BP;BP;BP;BP;CC;CC;BP;CC;CC;CC;MF;MF;CC;CC;BP;MF;MF;MF;MF;BP;CC;BP;BP;MF;BP;BP;BP;BP;CC;BP;CC;MF;CC;BP;BP;BP;CC;MF;CC;BP;CC;BP;MF;CC;BP;CC;BP;BP;CC;CC;MF;CC;BP;CC;BP;BP;BP;BP;MF;BP;CC;BP;BP;BP;CC;BP;MF;BP;MF;BP;BP;BP;BP;BP;CC;BP;MF;BP;MF;CC;BP;CC;CC;BP;MF;CC;MF;BP;BP;MF;CC;CC;BP;MF;BP;CC;BP;BP;BP;BP;BP;BP;MF;BP;CC;CC;BP;CC;CC;MF;	cellular response to unfolded protein;regulatory ncRNA-mediated heterochromatin formation;negative regulation of neurogenesis;positive regulation of gene expression;regulation of protein transport;androgen receptor signaling pathway;TRC complex;Z disc;chaperone cofactor-dependent protein refolding;postsynaptic density;endoplasmic reticulum lumen;postsynapse;protein folding chaperone;protein-foldi…	K09503	ko04141	Protein processing in endoplasmic reticulum	dnaJ protein homolog isoform X1 [Capsicum annuum]	PF01556.22	DnaJ C terminal domain	Chaperone protein dnaJ A6 OS=Oryza sativa subsp. japonica OX=39947 GN=DJA6 PE=1 SV=1	44SVQ	O	DnaJ C terminal domain	COG0484	DnaJ-class molecular chaperone with C-terminal Zn finger domain	O	Posttranslational modification, protein turnover, chaperones	KOG0712	[O]	Posttranslational modification, protein turnover, chaperones;	Molecular chaperone (DnaJ superfamily)	-
ZLC08G0015250	ZLC08G0015250	9.75171	3.42032	1.88764e-91	1.61639e-89	up	2815.66	2539.47	2689.88	290.553	254.15	285.61	143268	132324	146057	12330	10587	12253	GO:0000325;GO:0005783;GO:1902584;GO:0080186;GO:0045927;GO:0009555;GO:0019915;GO:0034389;GO:0005737;GO:0005811;GO:0071456;	CC;CC;BP;BP;BP;BP;BP;BP;CC;CC;BP;	plant-type vacuole;endoplasmic reticulum;positive regulation of response to water deprivation;developmental vegetative growth;positive regulation of growth;pollen development;lipid storage;lipid droplet organization;cytoplasm;lipid droplet;cellular response to hypoxia;	-	-	-	REF/SRPP-like protein At3g05500 [Capsicum annuum]	PF05755.16	Rubber elongation factor protein (REF)	Stress-related protein OS=Vitis riparia OX=96939 GN=SRP PE=2 SV=1	44FKZ	S	Rubber elongation factor protein (REF)	-	-	-	-	-	-	-	-	-
ZLC02G0015110	ZLC02G0015110	1.72175	-5.94813	2.03364e-91	1.73445e-89	down	0.090259	0.156126	0.122004	8.9089	8.32881	8.84957	9	16	13	706	648	709	GO:0051302;GO:0009729;GO:0010080;GO:0048281;GO:0038023;GO:0009825;GO:0010359;GO:0005768;GO:0042659;GO:0051428;GO:2000038;GO:0010074;GO:0048229;GO:0009808;GO:0010102;GO:0009734;GO:1902025;GO:0080092;GO:0009414;GO:0002237;GO:0045184;GO:0010449;GO:0031349;GO:0009944;GO:0048226;GO:0002764;GO:1901653;GO:0031347;GO:0006468;GO:0042802;GO:0009664;GO:0160073;GO:0010268;GO:0048366;GO:0048657;GO:0090351;GO:…	BP;BP;BP;BP;MF;BP;BP;CC;BP;MF;BP;BP;BP;BP;BP;BP;BP;BP;BP;BP;BP;BP;BP;BP;CC;BP;BP;BP;BP;MF;BP;BP;BP;BP;BP;BP;BP;BP;BP;CC;BP;BP;BP;MF;CC;MF;BP;CC;BP;BP;BP;BP;MF;MF;MF;CC;BP;BP;MF;BP;BP;BP;BP;BP;BP;BP;CC;BP;CC;MF;CC;MF;BP;MF;BP;CC;MF;BP;BP;CC;BP;BP;BP;BP;BP;BP;MF;BP;MF;BP;BP;BP;CC;BP;BP;BP;CC;BP;CC;MF;BP;BP;BP;BP;BP;BP;CC;MF;BP;BP;MF;BP;BP;BP;BP;BP;BP;BP;CC;BP;BP;BP;BP;BP;BP;BP;BP;CC;BP;BP;BP;BP;BP;…	regulation of cell division;detection of brassinosteroid stimulus;regulation of floral meristem growth;inflorescence morphogenesis;signaling receptor activity;multidimensional cell growth;regulation of anion channel activity;endosome;regulation of cell fate specification;peptide hormone receptor binding;regulation of stomatal complex development;maintenance of meristem identity;gametophyte develo…	K13420	ko04626;ko04016	Plant-pathogen interaction;MAPK signaling pathway - plant	receptor kinase-like protein Xa21 [Capsicum annuum]	PF00560.37	Leucine Rich Repeat	Probable LRR receptor-like serine/threonine-protein kinase At3g47570 OS=Arabidopsis thaliana OX=3702 GN=At3g47570 PE=2 SV=1	44Q9R	T	Serine-threonine protein kinase, plant-type	COG4886	Leucine-rich repeat (LRR) protein	K	Transcription	-	-	-	-	-
ZLC04G0007830	ZLC04G0007830	1.96022	-5.83824	2.20762e-91	1.87533e-89	down	0.111732	0.189453	0.247304	10.3911	11.3909	13.9116	12	20	27	866	931	1171	GO:0045087;GO:0005524;GO:0005576;GO:0009751;GO:0004674;GO:0005516;GO:0060320;GO:0006979;GO:0033612;GO:0004672;GO:0046777;GO:0004675;GO:0005634;GO:0005773;GO:0009626;GO:0009506;GO:0006952;GO:0031663;GO:0052545;GO:0009787;GO:0009861;GO:0006955;GO:0071446;GO:0004713;GO:0005829;GO:0002237;GO:0002221;GO:0009737;GO:0031625;GO:0004712;GO:0000302;GO:0045088;GO:0031349;GO:0071215;GO:0009620;GO:0106310;GO:…	BP;MF;CC;BP;MF;MF;BP;BP;MF;MF;BP;MF;CC;CC;BP;CC;BP;BP;BP;BP;BP;BP;BP;MF;CC;BP;BP;BP;MF;MF;BP;BP;BP;BP;BP;MF;CC;MF;BP;BP;BP;BP;MF;BP;BP;BP;BP;CC;BP;BP;CC;MF;BP;BP;MF;	innate immune response;ATP binding;extracellular region;response to salicylic acid;protein serine/threonine kinase activity;calmodulin binding;rejection of self pollen;response to oxidative stress;receptor serine/threonine kinase binding;protein kinase activity;protein autophosphorylation;transmembrane receptor protein serine/threonine kinase activity;nucleus;vacuole;plant-type hypersensitive res…	-	-	-	G-type lectin S-receptor-like serine/threonine-protein kinase At4g27290 [Capsicum annuum]	PF07714.21	Protein tyrosine and serine/threonine kinase	G-type lectin S-receptor-like serine/threonine-protein kinase At4g27290 OS=Arabidopsis thaliana OX=3702 GN=At4g27290 PE=3 SV=4	44PXP	T	G-type lectin S-receptor-like serine threonine-protein kinase At4g27290	COG1639	HD-like signal output (HDOD) domain, no enzymatic activity	T	Signal transduction mechanisms	-	-	-	-	-
ZLC10G0020410	ZLC10G0020410	4.16099	-3.54786	2.44141e-91	2.0657e-89	down	3.63556	4.93876	4.93471	55.7058	50.189	68.1025	287	404	424	3670	3258	4545	GO:0099503;GO:0005576;GO:0000325;	CC;CC;CC;	secretory vesicle;extracellular region;plant-type vacuole;	-	-	-	fasciclin-like arabinogalactan protein 15 [Capsicum annuum]	PF02469.26	Fasciclin domain	Fasciclin-like arabinogalactan protein 17 OS=Arabidopsis thaliana OX=3702 GN=FLA17 PE=2 SV=1	44NB5	MW	Fasciclin-like arabinogalactan protein	COG2335	Uncaracterized surface protein containing fasciclin (FAS1) repeats	R	General function prediction only	KOG1437	[MW]	Cell wall/membrane/envelope biogenesis; Extracellular structures;	Fasciclin and related adhesion glycoproteins	-
ZLC01G0028460	ZLC01G0028460	4.46862	2.12861	8.52532e-91	7.17623e-89	up	38.8297	44.8483	44.1282	10.26	9.82096	10.7316	3400	4034	4184	785	743	819	GO:0009505;GO:0006796;GO:0046872;GO:0005576;GO:0008707;GO:0005740;GO:0005737;GO:0009845;GO:0050189;GO:0030145;GO:0005768;GO:0005773;GO:0009506;GO:0042744;GO:0050829;GO:0045040;GO:0099503;GO:0055062;GO:0005775;GO:0000325;GO:0030943;GO:0009846;GO:0051174;GO:0008270;GO:0006109;GO:0016036;GO:0140825;GO:0006626;GO:0005615;GO:0009507;GO:0050832;GO:0003993;GO:0008199;GO:0009941;GO:0005794;GO:0016787;GO:…	CC;BP;MF;CC;MF;CC;CC;BP;MF;MF;CC;CC;CC;BP;BP;BP;CC;BP;CC;CC;MF;BP;BP;MF;BP;BP;MF;BP;CC;CC;BP;MF;MF;CC;CC;MF;CC;MF;CC;CC;	plant-type cell wall;phosphate-containing compound metabolic process;metal ion binding;extracellular region;4-phytase activity;mitochondrial envelope;cytoplasm;seed germination;phosphoenolpyruvate phosphatase activity;manganese ion binding;endosome;vacuole;plasmodesma;hydrogen peroxide catabolic process;defense response to Gram-negative bacterium;protein insertion into mitochondrial outer membran…	K22390	-	-	probable inactive purple acid phosphatase 27 isoform X1 [Capsicum annuum]	PF17808.5	Fn3-like domain from Purple Acid Phosphatase	Probable inactive purple acid phosphatase 27 OS=Arabidopsis thaliana OX=3702 GN=PAP27 PE=2 SV=1	44F3X	G	Calcineurin-like phosphoesterase	COG1409	3',5'-cyclic AMP phosphodiesterase CpdA	T	Signal transduction mechanisms	KOG1378	[G]	Carbohydrate transport and metabolism;	Purple acid phosphatase	-
ZLC07G0003900	ZLC07G0003900	3.46332	-8.21335	8.54874e-91	7.17623e-89	down	0.414329	0.212446	0.158193	100.265	103.305	84.8273	8	5	4	1556	1574	1331	GO:0005789;GO:0005634;GO:0004864;GO:0050474;GO:0044373;GO:0006952;GO:0038023;GO:0016020;GO:0009738;GO:0009740;GO:0010427;GO:0016829;GO:0009607;GO:0005737;GO:0005774;GO:0009820;GO:0010331;	CC;CC;MF;MF;MF;BP;MF;CC;BP;BP;MF;MF;BP;CC;CC;BP;MF;	endoplasmic reticulum membrane;nucleus;protein phosphatase inhibitor activity;(S)-norcoclaurine synthase activity;cytokinin binding;defense response;signaling receptor activity;membrane;abscisic acid-activated signaling pathway;gibberellic acid mediated signaling pathway;abscisic acid binding;lyase activity;response to biotic stimulus;cytoplasm;vacuolar membrane;alkaloid metabolic process;gibbere…	-	-	-	norbelladine synthase [Capsicum annuum]	PF00407.23	Pathogenesis-related protein Bet v 1 family	Norbelladine synthase OS=Narcissus pseudonarcissus OX=39639 GN=NBS PE=1 SV=1	44T6E	S	S-norcoclaurine synthase-like	-	-	-	-	-	-	-	-	-
ZLC01G0003060	ZLC01G0003060	5.07659	4.14979	8.97023e-91	7.50052e-89	up	114.396	152.701	115.023	6.31357	8.05357	9.83634	11717	16298	12885	509	692	835	-	-	-	-	-	-	uncharacterized protein At1g76660 [Capsicum annuum]	-	-	Uncharacterized protein At1g76660 OS=Arabidopsis thaliana OX=3702 GN=At1g76660 PE=2 SV=1	44FE8	S	Hydroxyproline-rich glycoprotein family protein	-	-	-	-	-	-	-	-	-
ZLC08G0025680	ZLC08G0025680	7.70199	-1.67201	1.89031e-90	1.57442e-88	down	101.69	117.878	113.845	374.701	390.4	394.346	6726	7970	8004	20735	21182	22004	GO:0051539;GO:0019288;GO:0046872;GO:0050992;GO:0046429;GO:0003676;GO:0051745;GO:0016114;GO:0009570;GO:0005886;GO:0009507;	MF;BP;MF;BP;MF;MF;MF;BP;CC;CC;CC;	4 iron, 4 sulfur cluster binding;isopentenyl diphosphate biosynthetic process, methylerythritol 4-phosphate pathway;metal ion binding;dimethylallyl diphosphate biosynthetic process;4-hydroxy-3-methylbut-2-en-1-yl diphosphate synthase activity (ferredoxin);nucleic acid binding;4-hydroxy-3-methylbut-2-enyl diphosphate reductase activity;terpenoid biosynthetic process;chloroplast stroma;plasma membr…	K03527	ko00900;ko01100;ko01110	Terpenoid backbone biosynthesis;Metabolic pathways;Biosynthesis of secondary metabolites	4-hydroxy-3-methylbut-2-enyl diphosphate reductase, chloroplastic [Capsicum annuum]	PF02401.22	LytB protein	4-hydroxy-3-methylbut-2-enyl diphosphate reductase, chloroplastic OS=Arabidopsis thaliana OX=3702 GN=ISPH PE=1 SV=1	44FQ7	IM	LytB protein	COG0761	4-Hydroxy-3-methylbut-2-enyl diphosphate reductase IspH	I	Lipid transport and metabolism	-	-	-	-	-
ZLC06G0009510	ZLC06G0009510	5.03357	10.4591	2.11153e-90	1.75183e-88	up	1074.43	397.647	751.717	0.284244	0.896075	0.571202	34508	13079	25764	8	24	16	GO:0071288;GO:0042383;GO:0032127;GO:0072237;GO:0009925;GO:0055037;GO:0032586;GO:0009725;GO:0046878;GO:0032940;GO:0032496;GO:0050891;GO:0030165;GO:0044241;GO:0005372;GO:0000326;GO:0045177;GO:0003094;GO:0010431;GO:0071732;GO:0070301;GO:0055085;GO:0015840;GO:0019934;GO:0090660;GO:0009414;GO:0005829;GO:0072220;GO:0006884;GO:0007601;GO:0030136;GO:0033762;GO:0031625;GO:0030658;GO:0009624;GO:0072488;GO:…	BP;CC;CC;BP;CC;CC;CC;BP;BP;BP;BP;BP;MF;BP;MF;CC;CC;BP;BP;BP;BP;BP;BP;BP;BP;BP;CC;BP;BP;BP;CC;BP;MF;CC;BP;BP;MF;BP;BP;CC;MF;CC;BP;MF;MF;MF;CC;BP;CC;BP;CC;CC;BP;BP;BP;BP;BP;CC;MF;MF;CC;CC;CC;BP;CC;BP;CC;CC;CC;CC;BP;BP;CC;MF;BP;BP;BP;BP;MF;CC;CC;BP;CC;MF;BP;BP;BP;BP;BP;CC;MF;CC;BP;BP;CC;CC;BP;BP;BP;BP;BP;BP;BP;BP;CC;MF;BP;BP;BP;CC;BP;BP;CC;CC;MF;CC;BP;CC;CC;BP;BP;BP;CC;BP;BP;CC;CC;BP;BP;CC;BP;BP;BP;…	cellular response to mercury ion;sarcolemma;dense core granule membrane;metanephric proximal tubule development;basal plasma membrane;recycling endosome;protein storage vacuole membrane;response to hormone;positive regulation of saliva secretion;secretion by cell;response to lipopolysaccharide;multicellular organismal-level water homeostasis;PDZ domain binding;lipid digestion;water transmembrane …	K09873	-	-	probable aquaporin TIP3-2 [Capsicum annuum]	PF00230.24	Major intrinsic protein	Aquaporin TIP3-1 OS=Arabidopsis thaliana OX=3702 GN=TIP3-1 PE=2 SV=1	44GEA	P	Belongs to the MIP aquaporin (TC 1.A.8) family	COG0580	Glycerol uptake facilitator or related aquaporin (Major Intrinsic protein Family)	G	Carbohydrate transport and metabolism	KOG0223	[G]	Carbohydrate transport and metabolism;	Aquaporin (major intrinsic protein family)	-
ZLC02G0024020	ZLC02G0024020	3.69909	3.63758	3.22728e-90	2.66714e-88	up	33.7795	48.453	33.0033	3.10274	3.4546	3.49063	2152	3161	2244	165	181	188	GO:0005783;GO:0010150;GO:0016413;GO:0005768;GO:0045489;GO:0045492;GO:0005773;GO:0009506;GO:0000138;GO:0005802;GO:0006952;GO:0007623;GO:0009834;GO:1990538;GO:0045893;GO:0005797;GO:0000139;GO:0009620;GO:0030244;GO:0005886;GO:1990937;GO:0043565;GO:0016740;GO:0009867;GO:0009507;GO:0009409;GO:0010411;GO:0016020;GO:0005794;GO:0009827;GO:0050826;	CC;BP;MF;CC;BP;BP;CC;CC;CC;CC;BP;BP;BP;MF;BP;CC;CC;BP;BP;CC;BP;MF;MF;BP;CC;BP;BP;CC;CC;BP;BP;	endoplasmic reticulum;leaf senescence;O-acetyltransferase activity;endosome;pectin biosynthetic process;xylan biosynthetic process;vacuole;plasmodesma;Golgi trans cisterna;trans-Golgi network;defense response;circadian rhythm;plant-type secondary cell wall biogenesis;xylan O-acetyltransferase activity;positive regulation of DNA-templated transcription;Golgi medial cisterna;Golgi membrane;response…	-	-	-	protein trichome birefringence-like 34 isoform X1 [Capsicum annuum]	PF13839.10	GDSL/SGNH-like Acyl-Esterase family found in Pmr5 and Cas1p	Protein trichome birefringence-like 34 OS=Arabidopsis thaliana OX=3702 GN=TBL34 PE=2 SV=2	44SEY	S	PMR5 N terminal Domain	-	-	-	-	-	-	-	-	-
ZLC04G0011160	ZLC04G0011160	3.83508	3.15073	4.01826e-90	3.30801e-88	up	28.8623	40.3117	40.2524	4.03513	4.56149	4.92926	1919	2745	2850	223	250	269	GO:0010150;GO:0006611;GO:0006388;GO:0045927;GO:0010628;GO:0051726;GO:0032873;GO:0051894;GO:0030517;GO:0009083;GO:1902039;GO:0045202;GO:0009939;GO:0009414;GO:0005829;GO:0031625;GO:0048838;GO:0000122;GO:0010440;GO:0090351;GO:0048364;GO:0032880;GO:1990439;GO:0005524;GO:0043280;GO:0010119;GO:0008138;GO:0005737;GO:0009845;GO:0005634;GO:0000001;GO:0030335;GO:0006470;GO:0070062;GO:0043123;GO:0050921;GO:…	BP;BP;BP;BP;BP;BP;BP;BP;BP;BP;BP;CC;BP;BP;CC;MF;BP;BP;BP;BP;BP;BP;MF;MF;BP;BP;MF;CC;BP;CC;BP;BP;BP;CC;BP;BP;BP;BP;BP;CC;BP;MF;CC;MF;MF;CC;BP;MF;MF;BP;BP;BP;BP;CC;BP;BP;CC;BP;BP;BP;BP;BP;BP;BP;CC;MF;BP;BP;BP;CC;CC;BP;BP;BP;BP;BP;BP;BP;BP;BP;BP;CC;MF;BP;BP;BP;BP;BP;CC;BP;MF;BP;BP;BP;MF;BP;BP;MF;BP;MF;BP;CC;CC;BP;BP;MF;BP;BP;BP;BP;MF;BP;BP;BP;MF;CC;BP;BP;BP;BP;CC;BP;CC;	leaf senescence;protein export from nucleus;tRNA splicing, via endonucleolytic cleavage and ligation;positive regulation of growth;positive regulation of gene expression;regulation of cell cycle;negative regulation of stress-activated MAPK cascade;positive regulation of focal adhesion assembly;negative regulation of axon extension;branched-chain amino acid catabolic process;negative regulation of…	K17506	-	-	probable protein phosphatase 2C 9 [Capsicum annuum]	PF00481.25	Protein phosphatase 2C	Probable protein phosphatase 2C 10 OS=Arabidopsis thaliana OX=3702 GN=At1g34750 PE=2 SV=1	44STG	T	protein phosphatase 2C 9	COG0631	Serine/threonine protein phosphatase PrpC	T	Signal transduction mechanisms	KOG0698	[T]	Signal transduction mechanisms;	Serine/threonine protein phosphatase	-
ZLC09G0017140	ZLC09G0017140	3.96416	-5.69999	4.29732e-90	3.52413e-88	down	1.50876	1.56879	1.8073	119.686	71.8237	89.9019	42	45	53	2736	1612	2078	GO:0042631;GO:0006559;GO:0042344;GO:0009735;GO:0045087;GO:0010880;GO:0004734;GO:0044297;GO:0009751;GO:0006749;GO:0042221;GO:0006726;GO:0005737;GO:0010731;GO:0016491;GO:0006979;GO:0031668;GO:0080148;GO:0019899;GO:0060316;GO:0045174;GO:0016034;GO:0019853;GO:0004601;GO:0009407;GO:0005634;GO:0005759;GO:0009506;GO:0005604;GO:0006952;GO:0006572;GO:0014810;GO:0009734;GO:0009072;GO:0070062;GO:0048046;GO:…	BP;BP;BP;BP;BP;BP;MF;CC;BP;BP;BP;BP;CC;BP;MF;BP;BP;BP;MF;BP;MF;MF;BP;MF;BP;CC;CC;CC;CC;BP;BP;BP;BP;BP;CC;CC;BP;MF;CC;BP;BP;CC;BP;CC;BP;MF;MF;BP;CC;BP;CC;MF;BP;CC;CC;BP;BP;BP;MF;BP;BP;BP;BP;BP;BP;MF;BP;BP;BP;BP;BP;MF;BP;BP;BP;BP;CC;BP;BP;BP;CC;BP;	cellular response to water deprivation;L-phenylalanine catabolic process;indole glucosinolate catabolic process;response to cytokinin;innate immune response;regulation of release of sequestered calcium ion into cytosol by sarcoplasmic reticulum;pyrimidodiazepine synthase activity;cell body;response to salicylic acid;glutathione metabolic process;response to chemical;eye pigment biosynthetic proce…	K00799	ko00480;ko01100	Glutathione metabolism;Metabolic pathways	probable glutathione S-transferase isoform X1 [Capsicum annuum]	PF02798.24	Glutathione S-transferase, N-terminal domain	Probable glutathione S-transferase OS=Solanum tuberosum OX=4113 GN=PRP1 PE=2 SV=1	3GECC	O	Belongs to the GST superfamily	COG0625	Glutathione S-transferase	O	Posttranslational modification, protein turnover, chaperones	KOG0406	[O]	Posttranslational modification, protein turnover, chaperones;	Glutathione S-transferase	-
ZLC05G0017490	ZLC05G0017490	2.76723	5.18331	4.83159e-90	3.9471e-88	up	23.3468	28.0425	25.4566	0.632193	1.06845	0.576489	1289	1585	1500	30	49	27	-	-	-	-	-	-	uncharacterized protein LOC107852958 [Capsicum annuum]	PF13266.10	Protein of unknown function (DUF4057)	-	44HGI	S	Protein of unknown function (DUF4057)	-	-	-	-	-	-	-	-	-
ZLC07G0014130	ZLC07G0014130	2.72139	-3.43427	5.33333e-90	4.34036e-88	down	1.09091	1.54082	1.68142	15.2915	17.4408	18.2266	203	293	333	2364	2646	2848	GO:0009505;GO:0045227;GO:0007427;GO:0047919;GO:0005737;GO:0001702;GO:0002009;GO:0006065;GO:0052546;GO:0015012;GO:0005634;GO:0016628;GO:0005654;GO:0009792;GO:0000003;GO:0008543;GO:0089714;GO:0009246;GO:0099503;GO:0034214;GO:0042121;GO:0070062;GO:0040025;GO:0007509;GO:0071555;GO:0005829;GO:0000271;GO:0009103;GO:0006024;GO:0015014;GO:0044010;GO:0042803;GO:0048666;GO:0045232;GO:0018991;GO:0030206;GO:…	CC;BP;BP;MF;CC;BP;BP;BP;BP;BP;CC;MF;CC;BP;BP;BP;MF;BP;CC;BP;BP;CC;BP;BP;BP;CC;BP;BP;BP;BP;BP;MF;BP;BP;BP;BP;MF;BP;BP;MF;MF;BP;BP;BP;MF;MF;BP;	plant-type cell wall;capsule polysaccharide biosynthetic process;epithelial cell migration, open tracheal system;GDP-mannose 6-dehydrogenase activity;cytoplasm;gastrulation with mouth forming second;morphogenesis of an epithelium;UDP-glucuronate biosynthetic process;cell wall pectin metabolic process;heparan sulfate proteoglycan biosynthetic process;nucleus;oxidoreductase activity, acting on the …	-	ko00520;ko01100;ko00040;ko00053	Amino sugar and nucleotide sugar metabolism;Metabolic pathways;Pentose and glucuronate interconversions;Ascorbate and aldarate metabolism	PREDICTED: UDP-glucose 6-dehydrogenase 3 [Nicotiana attenuata]	PF00984.23	UDP-glucose/GDP-mannose dehydrogenase family, central domain	UDP-glucose 6-dehydrogenase 1 OS=Glycine max OX=3847 GN=UGD1 PE=2 SV=1	44PJM	GT	UDP-glucose	COG1004	UDP-glucose 6-dehydrogenase	M	Cell wall/membrane/envelope biogenesis	KOG2666	[GT]	Carbohydrate transport and metabolism; Signal transduction mechanisms;	UDP-glucose/GDP-mannose dehydrogenase	-
ZLC06G0004880	ZLC06G0004880	3.41027	5.48062	6.87076e-90	5.57028e-88	up	42.0976	58.4515	52.1175	0.916104	0.996151	1.77397	867	1233	1145	16	17	31	GO:0042631;GO:0046872;GO:0035264;GO:0006979;GO:0006355;GO:0009753;GO:0009416;GO:0015979;GO:0009643;GO:0005634;GO:0010117;GO:0055062;GO:0000976;GO:0071289;GO:0009414;GO:0009793;GO:0009737;GO:2000280;GO:0009408;GO:0042538;GO:0003700;GO:0045892;GO:0045926;GO:1902074;GO:0071456;GO:0006970;GO:0010224;GO:0009611;GO:0043565;GO:1902584;GO:0000978;GO:0009409;GO:0009644;GO:0003677;GO:0048235;GO:0009738;GO:…	BP;MF;BP;BP;BP;BP;BP;BP;BP;CC;BP;BP;MF;BP;BP;BP;BP;BP;BP;BP;MF;BP;BP;BP;BP;BP;BP;BP;MF;BP;MF;BP;BP;MF;BP;BP;BP;BP;BP;BP;	cellular response to water deprivation;metal ion binding;multicellular organism growth;response to oxidative stress;regulation of DNA-templated transcription;response to jasmonic acid;response to light stimulus;photosynthesis;photosynthetic acclimation;nucleus;photoprotection;phosphate ion homeostasis;transcription cis-regulatory region binding;cellular response to nickel ion;response to water de…	-	-	-	zinc finger protein 841 [Capsicum annuum]	PF13912.10	C2H2-type zinc finger	Zinc finger protein ZAT11 OS=Arabidopsis thaliana OX=3702 GN=ZAT11 PE=2 SV=1	44TK0	S	C2H2-type zinc finger	-	-	-	-	KOG1720	[V]	Defense mechanisms;	Protein tyrosine phosphatase CDC14	C2H2
ZLC09G0012920	ZLC09G0012920	3.96122	-5.91382	6.92036e-90	5.58924e-88	down	2.00036	1.15275	1.2332	104.925	97.382	93.9856	81	48	54	3541	3227	3207	-	-	-	-	-	-	uncharacterized protein LOC107857046 [Capsicum annuum]	PF11210.12	Protein of unknown function (DUF2996)	-	44JRY	S	Protein of unknown function (DUF2996)	COG5782	NAD(P)H dehydrogenase cyanobacteria/chloroplast-specific subunit NdhV, DUF2996 (PF11210) domain	C	Energy production and conversion	-	-	-	-	-
ZLC03G0035100	ZLC03G0035100	4.22722	5.49729	1.00542e-89	8.08963e-88	up	112.326	77.292	114.564	2.14966	2.31924	3.02677	11979	8442	13040	192	203	273	GO:0047683;GO:0015908;GO:0006633;GO:0005811;GO:0009898;GO:0031408;GO:0032869;GO:0042759;GO:0000038;GO:0007623;GO:0010025;GO:0008756;GO:0032307;GO:0033211;GO:0010494;GO:0016620;GO:0060136;GO:0005829;GO:0009699;GO:0005743;GO:0050661;GO:0009803;GO:0032024;GO:0008922;GO:0070328;GO:0120162;GO:1905329;GO:0102391;GO:0016405;GO:0060996;GO:0042178;GO:0009629;GO:0009410;GO:0032000;GO:1901566;GO:0106286;GO:…	MF;BP;BP;CC;CC;BP;BP;BP;BP;BP;BP;MF;BP;BP;CC;MF;BP;CC;BP;CC;MF;BP;BP;MF;BP;BP;BP;MF;MF;BP;BP;BP;BP;BP;BP;MF;MF;MF;BP;MF;BP;BP;BP;CC;MF;CC;MF;MF;BP;BP;BP;MF;BP;BP;BP;BP;BP;BP;CC;BP;MF;BP;CC;CC;BP;BP;CC;CC;BP;CC;BP;BP;CC;CC;BP;MF;BP;BP;CC;CC;BP;BP;MF;BP;BP;MF;BP;MF;MF;MF;BP;BP;MF;BP;MF;BP;BP;MF;BP;CC;MF;CC;CC;MF;BP;BP;BP;BP;BP;MF;BP;BP;BP;CC;BP;BP;BP;BP;BP;BP;BP;CC;CC;MF;CC;BP;CC;BP;BP;CC;CC;MF;BP;…	aryl-aldehyde dehydrogenase (NADP+) activity;fatty acid transport;fatty acid biosynthetic process;lipid droplet;cytoplasmic side of plasma membrane;oxylipin biosynthetic process;cellular response to insulin stimulus;long-chain fatty acid biosynthetic process;very long-chain fatty acid metabolic process;circadian rhythm;wax biosynthetic process;o-succinylbenzoate-CoA ligase activity;negative regul…	K01897	ko00071;ko00061;ko01100;ko01212;ko04146	Fatty acid degradation;Fatty acid biosynthesis;Metabolic pathways;Fatty acid metabolism;Peroxisome	long chain acyl-CoA synthetase 6, peroxisomal [Capsicum annuum]	PF00501.32	AMP-binding enzyme	Long chain acyl-CoA synthetase 7, peroxisomal OS=Arabidopsis thaliana OX=3702 GN=LACS7 PE=1 SV=2	44P3T	I	Acyl-CoA synthetase	COG1022	Long-chain acyl-CoA synthetase (AMP-forming)	I	Lipid transport and metabolism	KOG1256	[I]	Lipid transport and metabolism;	Long-chain acyl-CoA synthetases (AMP-forming)	-
ZLC08G0023360	ZLC08G0023360	3.21139	-8.41879	1.34933e-89	1.0816e-87	down	0.237093	0.167139	0.179182	83.1445	42.6534	99.9718	16	12	13	4635	2334	5634	-	-	-	-	-	-	uncharacterized protein LOC107840213 [Capsicum annuum]	-	-	-	44CES	-	-	-	-	-	-	-	-	-	-	-
ZLC05G0020150	ZLC05G0020150	3.50402	5.76451	1.7792e-89	1.42083e-87	up	49.0324	85.5553	47.6102	1.05575	0.94194	1.53757	3532	6481	3644	68	58	94	-	-	-	-	-	-	uncharacterized protein LOC107871156 [Capsicum annuum]	PF04788.16	Protein of unknown function (DUF620)	-	44HG2	S	Protein of unknown function (DUF620)	-	-	-	-	-	-	-	-	-
ZLC05G0004630	ZLC05G0004630	2.70278	-5.73106	2.1686e-89	1.72533e-87	down	0.330008	0.622897	0.469457	24.107	32.5173	27.5325	13	25	20	776	1027	896	GO:0031676;GO:0009807;GO:0032442;GO:1902129;GO:1902132;GO:1902135;GO:0016114;GO:0005737;GO:0042179;GO:0016491;GO:0006979;GO:1902125;GO:0000166;GO:0009753;GO:0033194;GO:1902131;GO:0015979;GO:1902128;GO:0009506;GO:0019438;GO:0006952;GO:0007623;GO:1902138;GO:0047526;GO:1901502;GO:0042855;GO:0042537;GO:0046189;GO:1900057;GO:0009411;GO:0009699;GO:0005829;GO:0018130;GO:0019336;GO:0050661;GO:0042803;GO:…	CC;BP;MF;BP;BP;BP;BP;CC;BP;MF;BP;BP;MF;BP;BP;BP;BP;BP;CC;BP;BP;BP;BP;MF;BP;BP;BP;BP;BP;BP;BP;CC;BP;BP;MF;MF;MF;BP;CC;MF;BP;MF;BP;BP;BP;BP;CC;CC;BP;BP;MF;MF;CC;BP;BP;CC;BP;	plasma membrane-derived thylakoid membrane;lignan biosynthetic process;phenylcoumaran benzylic ether reductase activity;(-)-lariciresinol biosynthetic process;(+)-lariciresinol biosynthetic process;(+)-secoisolariciresinol biosynthetic process;terpenoid biosynthetic process;cytoplasm;nicotine biosynthetic process;oxidoreductase activity;response to oxidative stress;(+)-pinoresinol catabolic proce…	K23050	-	-	eugenol synthase 1 isoform X1 [Capsicum annuum]	PF05368.17	NmrA-like family	Eugenol synthase 1 OS=Petunia hybrida OX=4102 GN=EGS1 PE=1 SV=1	44C9Q	S	Isoflavone reductase-like protein	COG0702	Uncharacterized conserved protein YbjT, contains NAD(P)-binding and DUF2867 domains	R	General function prediction only	-	-	-	-	-
ZLC03G0000870	ZLC03G0000870	6.31375	3.8434	2.34797e-89	1.86109e-87	up	297.564	248.424	294.581	22.0665	19.7604	23.0381	25092	21452	26508	1552	1365	1638	GO:0010432;GO:0048528;GO:0010628;GO:0035865;GO:0051726;GO:0034059;GO:0010102;GO:0009734;GO:0010451;GO:0009414;GO:0005829;GO:0010186;GO:0009624;GO:0009415;GO:0009873;GO:0031347;GO:0048366;GO:0010105;GO:0042802;GO:1900036;GO:0048825;GO:0051301;GO:0048364;GO:0009631;GO:0009789;GO:0048510;GO:0005737;GO:0071497;GO:0070483;GO:0010166;GO:0009416;GO:1990110;GO:0005634;GO:0009723;GO:0042542;GO:0019760;GO:…	BP;BP;BP;BP;BP;BP;BP;BP;BP;BP;CC;BP;BP;BP;BP;BP;BP;BP;MF;BP;BP;BP;BP;BP;BP;BP;CC;BP;BP;BP;BP;BP;CC;BP;BP;BP;BP;BP;BP;MF;BP;BP;BP;BP;BP;BP;BP;BP;BP;BP;BP;BP;BP;BP;BP;BP;BP;BP;MF;BP;CC;BP;BP;BP;MF;BP;BP;BP;BP;BP;BP;BP;BP;BP;CC;BP;MF;BP;BP;BP;BP;BP;BP;BP;BP;BP;BP;BP;BP;BP;BP;BP;BP;BP;BP;BP;BP;BP;MF;BP;BP;BP;BP;BP;BP;MF;BP;BP;BP;	bract development;post-embryonic root development;positive regulation of gene expression;cellular response to potassium ion;regulation of cell cycle;response to anoxia;lateral root morphogenesis;auxin-activated signaling pathway;floral meristem growth;response to water deprivation;cytosol;positive regulation of cellular defense response;response to nematode;response to water;ethylene-activated si…	K09286	-	-	ethylene-responsive transcription factor RAP2-12 isoform X1 [Capsicum annuum]	PF00847.24	AP2 domain	Ethylene-responsive transcription factor RAP2-12 OS=Arabidopsis thaliana OX=3702 GN=RAP2-12 PE=1 SV=1	44P47	K	Transcription factor	-	-	-	-	-	-	-	-	AP2/ERF-ERF
ZLC01G0004830	ZLC01G0004830	6.56705	-3.82381	4.68236e-89	3.69767e-87	down	21.4941	31.1553	19.0769	358.056	394.689	351.161	1204	1787	1141	16725	18097	16582	GO:0005829;GO:0009579;GO:0042802;GO:0019904;GO:0009535;GO:0009534;GO:0009773;GO:0016730;GO:0009507;	CC;CC;MF;MF;CC;CC;BP;MF;CC;	cytosol;thylakoid;identical protein binding;protein domain specific binding;chloroplast thylakoid membrane;chloroplast thylakoid;photosynthetic electron transport in photosystem I;oxidoreductase activity, acting on iron-sulfur proteins as donors;chloroplast;	-	-	-	PGR5-like protein 1A, chloroplastic [Capsicum annuum]	PF13248.10	zinc-ribbon domain	PGR5-like protein 1A, chloroplastic OS=Arabidopsis thaliana OX=3702 GN=PGRL1A PE=1 SV=1	44D94	S	Pgr5-like	-	-	-	-	-	-	-	-	-
ZLC03G0042800	ZLC03G0042800	3.20341	-4.035	5.66091e-89	4.45395e-87	down	1.89217	1.80443	1.375	28.8457	30.2631	32.9854	135	132	105	1709	1760	1975	GO:0005634;GO:0036199;GO:0010020;GO:0042803;GO:0031073;GO:0009941;GO:0009536;GO:0009706;GO:0016491;GO:0005886;GO:0020037;GO:0006707;GO:0009507;GO:0009274;	CC;MF;BP;MF;MF;CC;CC;CC;MF;CC;MF;BP;CC;CC;	nucleus;cholest-4-en-3-one 26-monooxygenase activity;chloroplast fission;protein homodimerization activity;cholesterol 26-hydroxylase activity;chloroplast envelope;plastid;chloroplast inner membrane;oxidoreductase activity;plasma membrane;heme binding;cholesterol catabolic process;chloroplast;peptidoglycan-based cell wall;	K07071	-	-	epimerase family protein SDR39U1 homolog, chloroplastic-like [Capsicum annuum]	PF01370.25	NAD dependent epimerase/dehydratase family	Epimerase family protein SDR39U1 homolog, chloroplastic OS=Arabidopsis thaliana OX=3702 GN=GC1 PE=2 SV=2	44BV5	F	Domain of unknown function (DUF1731)	COG1090	NAD dependent epimerase/dehydratase family enzyme	R	General function prediction only	KOG3019	[F]	Nucleotide transport and metabolism;	Predicted nucleoside-diphosphate sugar epimerase	-
ZLC02G0023760	ZLC02G0023760	6.88389	-5.14452	8.1528e-89	6.39095e-87	down	12.6231	24.6843	20.0578	892.786	582.255	705.462	960	1921	1627	56566	36214	45187	GO:0055093;GO:0001657;GO:0035206;GO:0098869;GO:0009725;GO:0009642;GO:0007623;GO:0006974;GO:0051781;GO:0048046;GO:0014823;GO:0033986;GO:0009414;GO:0005829;GO:0009060;GO:0035605;GO:0050661;GO:0004046;GO:0010288;GO:1900034;GO:0005615;GO:0048167;GO:0072593;GO:0017014;GO:0046686;GO:0042802;GO:0009410;GO:0033189;GO:0001649;GO:0019166;GO:0035606;GO:0006972;GO:0009631;GO:0038001;GO:0045454;GO:0009505;GO:…	BP;BP;BP;BP;BP;BP;BP;BP;BP;CC;BP;BP;BP;CC;BP;MF;MF;MF;BP;BP;CC;BP;BP;BP;BP;MF;BP;BP;BP;MF;BP;BP;BP;BP;BP;CC;CC;CC;BP;CC;BP;CC;BP;CC;BP;BP;BP;BP;CC;BP;BP;BP;CC;BP;CC;CC;BP;BP;BP;BP;BP;BP;BP;BP;CC;CC;CC;BP;BP;BP;BP;BP;BP;MF;BP;BP;BP;CC;BP;MF;CC;CC;BP;BP;CC;BP;BP;MF;CC;CC;BP;BP;MF;CC;CC;BP;BP;BP;BP;MF;CC;CC;BP;MF;BP;MF;BP;CC;MF;CC;BP;BP;MF;BP;BP;MF;BP;CC;CC;BP;CC;MF;BP;BP;BP;	response to hyperoxia;ureteric bud development;regulation of hemocyte proliferation;cellular oxidant detoxification;response to hormone;response to light intensity;circadian rhythm;DNA damage response;positive regulation of cell division;apoplast;response to activity;response to methanol;response to water deprivation;cytosol;aerobic respiration;peptidyl-cysteine S-nitrosylase activity;NADP bindin…	K03781	ko01110;ko01200;ko04016;ko04146;ko01100;ko00380;ko00630	Biosynthesis of secondary metabolites;Carbon metabolism;MAPK signaling pathway - plant;Peroxisome;Metabolic pathways;Tryptophan metabolism;Glyoxylate and dicarboxylate metabolism	catalase isozyme 1 [Capsicum annuum]	PF00199.23	Catalase	Catalase isozyme 1 (Fragment) OS=Nicotiana plumbaginifolia OX=4092 GN=CAT1 PE=2 SV=1	44P09	P	Occurs in almost all aerobically respiring organisms and serves to protect cells from the toxic effects of hydrogen peroxide	COG0753	Catalase	P	Inorganic ion transport and metabolism	KOG0047	[P]	Inorganic ion transport and metabolism;	Catalase	-
ZLC07G0009470	ZLC07G0009470	5.1928	2.16382	1.1525e-88	9.00134e-87	up	64.6316	82.9137	67.8744	16.5746	18.202	17.7021	5167	6788	5791	1105	1192	1194	GO:0009244;GO:0005783;GO:0046444;GO:0007283;GO:0046872;GO:0005524;GO:0004306;GO:0005516;GO:0005737;GO:0042587;GO:0045335;GO:0019898;GO:0016773;GO:0008654;GO:0033785;GO:0004105;GO:0097171;GO:0005634;GO:0005635;GO:0006657;GO:0003919;GO:0031210;GO:0008289;GO:0002135;GO:0071555;GO:0005829;GO:0005789;GO:0019350;GO:0047348;GO:0042803;GO:0033786;GO:0005741;GO:0010181;GO:0001541;GO:0042564;GO:0006656;GO:…	BP;CC;BP;BP;MF;MF;MF;MF;CC;CC;CC;CC;MF;BP;MF;MF;BP;CC;CC;BP;MF;MF;MF;MF;BP;CC;CC;BP;MF;MF;MF;CC;MF;BP;CC;BP;MF;BP;CC;CC;CC;BP;BP;MF;	lipopolysaccharide core region biosynthetic process;endoplasmic reticulum;FMN metabolic process;spermatogenesis;metal ion binding;ATP binding;ethanolamine-phosphate cytidylyltransferase activity;calmodulin binding;cytoplasm;glycogen granule;phagocytic vesicle;extrinsic component of membrane;phosphotransferase activity, alcohol group as acceptor;phospholipid biosynthetic process;heptose 7-phosphat…	K00967	ko00440;ko00564;ko01100	Phosphonate and phosphinate metabolism;Glycerophospholipid metabolism;Metabolic pathways	ethanolamine-phosphate cytidylyltransferase [Capsicum annuum]	PF01467.30	Cytidylyltransferase-like	Ethanolamine-phosphate cytidylyltransferase OS=Arabidopsis thaliana OX=3702 GN=PECT1 PE=1 SV=1	44IUP	I	Cytidylyltransferase-like	COG0615	Glycerol-3-phosphate cytidylyltransferase, cytidylyltransferase family	M	Cell wall/membrane/envelope biogenesis	KOG2803	[I]	Lipid transport and metabolism;	Choline phosphate cytidylyltransferase/Predicted CDP-ethanolamine synthase	-
ZLC08G0028570	ZLC08G0028570	2.65746	-4.38632	1.22257e-88	9.51375e-87	down	0.568125	0.991314	1.09754	19.5149	20.8432	20.4903	43	76	88	1215	1274	1289	GO:0046677;GO:1902600;GO:0007283;GO:0015297;GO:0022857;GO:0016020;GO:0007286;GO:0001675;GO:0005886;GO:0007289;GO:0030382;	BP;BP;BP;MF;MF;CC;BP;BP;CC;BP;BP;	response to antibiotic;proton transmembrane transport;spermatogenesis;antiporter activity;transmembrane transporter activity;membrane;spermatid development;acrosome assembly;plasma membrane;spermatid nucleus differentiation;sperm mitochondrion organization;	-	-	-	hippocampus abundant transcript-like protein 1 [Capsicum annuum]	PF07690.20	Major Facilitator Superfamily	Hippocampus abundant transcript-like protein 1 OS=Bos taurus OX=9913 GN=MFSD14B PE=2 SV=1	44MSD	S	Hippocampus abundant	COG2814	Predicted arabinose efflux permease AraJ, MFS family	G	Carbohydrate transport and metabolism	KOG2816	[R]	General function prediction only;	Predicted transporter ADD1 (major facilitator superfamily)	-
ZLC04G0013070	ZLC04G0013070	3.77661	-6.19678	4.23175e-88	3.28107e-86	down	0.606488	1.61351	1.0519	90.3719	75.5004	109.028	31	89	57	3720	2993	4520	GO:0071288;GO:0042383;GO:0032127;GO:0072237;GO:0009925;GO:0055037;GO:0032586;GO:0009725;GO:0046878;GO:0032940;GO:0050891;GO:0044241;GO:0005372;GO:0000326;GO:0045177;GO:0003094;GO:0010431;GO:0071732;GO:0070301;GO:0055085;GO:0015840;GO:0019934;GO:0090660;GO:0009414;GO:0005829;GO:0072220;GO:0006884;GO:0007601;GO:0005743;GO:0031625;GO:0009624;GO:0072488;GO:0005223;GO:0035378;GO:0071549;GO:0005901;GO:…	BP;CC;CC;BP;CC;CC;CC;BP;BP;BP;BP;BP;MF;CC;CC;BP;BP;BP;BP;BP;BP;BP;BP;BP;CC;BP;BP;BP;CC;MF;BP;BP;MF;BP;BP;CC;CC;MF;MF;BP;CC;MF;CC;BP;CC;BP;BP;BP;BP;BP;CC;MF;MF;CC;CC;CC;BP;CC;BP;BP;CC;BP;CC;BP;CC;CC;BP;CC;MF;BP;BP;BP;BP;MF;CC;CC;CC;CC;BP;BP;CC;BP;MF;BP;BP;BP;CC;MF;CC;BP;BP;BP;CC;CC;BP;BP;BP;BP;BP;BP;CC;BP;BP;CC;MF;BP;BP;BP;CC;BP;BP;CC;CC;BP;CC;MF;CC;BP;BP;CC;BP;MF;BP;CC;BP;BP;CC;BP;BP;BP;CC;BP;BP;…	cellular response to mercury ion;sarcolemma;dense core granule membrane;metanephric proximal tubule development;basal plasma membrane;recycling endosome;protein storage vacuole membrane;response to hormone;positive regulation of saliva secretion;secretion by cell;multicellular organismal-level water homeostasis;lipid digestion;water transmembrane transporter activity;protein storage vacuole;apica…	-	-	-	probable aquaporin TIP4-3 isoform X1 [Capsicum annuum]	PF00230.24	Major intrinsic protein	Aquaporin PIP1-2 OS=Musa acuminata subsp. malaccensis OX=214687 GN=PIP1-2 PE=2 SV=1	44GRT	P	Belongs to the MIP aquaporin (TC 1.A.8) family	COG0580	Glycerol uptake facilitator or related aquaporin (Major Intrinsic protein Family)	G	Carbohydrate transport and metabolism	KOG0223	[G]	Carbohydrate transport and metabolism;	Aquaporin (major intrinsic protein family)	-
ZLC12G0001980	ZLC12G0001980	8.44232	-2.49099	6.67109e-88	5.15366e-86	down	132.948	145.563	140.522	926.862	819.01	837.044	7864	8818	8870	45722	39659	41743	GO:0097053;GO:0008453;GO:0005737;GO:0006144;GO:0016491;GO:0019700;GO:0009436;GO:0047304;GO:0019265;GO:0043621;GO:0006563;GO:0047300;GO:0008483;GO:0030170;GO:0048046;GO:0047315;GO:0005829;GO:0050281;GO:0042803;GO:0000256;GO:0005777;GO:0046296;GO:0009570;GO:0046487;GO:0005886;GO:0009507;GO:0003729;GO:0047303;GO:0005739;GO:0036137;GO:0004760;GO:0009853;	BP;MF;CC;BP;MF;BP;BP;MF;BP;MF;BP;MF;MF;MF;CC;MF;CC;MF;MF;BP;CC;BP;CC;BP;CC;CC;MF;MF;CC;MF;MF;BP;	L-kynurenine catabolic process;alanine-glyoxylate transaminase activity;cytoplasm;purine nucleobase metabolic process;oxidoreductase activity;organic phosphonate catabolic process;glyoxylate catabolic process;2-aminoethylphosphonate-pyruvate transaminase activity;glycine biosynthetic process, by transamination of glyoxylate;obsolete protein self-association;L-serine metabolic process;pyridoxamine…	K00830	ko00250;ko00630;ko01100;ko00260;ko01110;ko04146;ko01200	Alanine, aspartate and glutamate metabolism;Glyoxylate and dicarboxylate metabolism;Metabolic pathways;Glycine, serine and threonine metabolism;Biosynthesis of secondary metabolites;Peroxisome;Carbon metabolism	serine--glyoxylate aminotransferase [Capsicum annuum]	PF00266.23	Aminotransferase class-V	Serine--glyoxylate aminotransferase OS=Arabidopsis thaliana OX=3702 GN=AGT1 PE=1 SV=2	44H12	E	Aminotransferase class-V	COG0075	Archaeal aspartate aminotransferase or a related aminotransferase, includes purine catabolism protein PucG	EF	-	KOG2862	[R]	General function prediction only;	Alanine-glyoxylate aminotransferase AGT1	-
ZLC04G0003950	ZLC04G0003950	4.1579	2.27844	6.73413e-88	5.18357e-86	up	31.3939	37.34	36.2167	7.25894	8.10669	8.30618	2088	2544	2571	403	442	466	GO:0030163;GO:0008180;GO:0048140;GO:0050821;GO:0048856;GO:0060184;GO:0005737;GO:0030054;GO:0019784;GO:0010100;GO:0005634;GO:0005654;GO:0016607;GO:0048477;GO:0009585;GO:0010971;GO:0032991;GO:0000976;GO:1905879;GO:0005829;GO:0036099;GO:0032435;GO:0001751;GO:0008021;GO:0007281;GO:0045116;GO:0000338;GO:2000434;GO:0000502;	BP;CC;BP;BP;BP;BP;CC;CC;MF;BP;CC;CC;CC;BP;BP;BP;CC;MF;BP;CC;BP;BP;BP;CC;BP;BP;BP;BP;CC;	protein catabolic process;COP9 signalosome;male germ-line cyst encapsulation;protein stabilization;anatomical structure development;cell cycle switching;cytoplasm;cell junction;deNEDDylase activity;negative regulation of photomorphogenesis;nucleus;nucleoplasm;nuclear speck;oogenesis;red, far-red light phototransduction;positive regulation of G2/M transition of mitotic cell cycle;protein-containin…	K12178	-	-	COP9 signalosome complex subunit 4 [Capsicum annuum]	PF01399.31	PCI domain	COP9 signalosome complex subunit 4 OS=Arabidopsis thaliana OX=3702 GN=CSN4 PE=1 SV=2	44HE0	OT	motif in proteasome subunits, Int-6, Nip-1 and TRIP-15	-	-	-	-	KOG1497	[OT]	Posttranslational modification, protein turnover, chaperones; Signal transduction mechanisms;	COP9 signalosome, subunit CSN4	-
ZLC05G0002100	ZLC05G0002100	4.26555	-3.04636	7.51554e-88	5.76426e-86	down	4.5135	7.20884	6.07069	54.98	53.3645	50.9805	443	725	636	4500	4287	4218	GO:0005743;GO:0003924;GO:0003746;GO:0003729;GO:0043022;GO:0019904;GO:0006412;GO:0009536;GO:0005759;GO:0005525;GO:0070111;GO:0045727;GO:0005886;GO:0009507;	CC;MF;MF;MF;MF;MF;BP;CC;CC;MF;CC;BP;CC;CC;	mitochondrial inner membrane;GTPase activity;translation elongation factor activity;mRNA binding;ribosome binding;protein domain specific binding;translation;plastid;mitochondrial matrix;GTP binding;organellar chromatophore;positive regulation of translation;plasma membrane;chloroplast;	K21594	-	-	translation factor GUF1 homolog, chloroplastic isoform X1 [Capsicum annuum]	PF00009.31	Elongation factor Tu GTP binding domain	Translation factor GUF1 homolog, chloroplastic OS=Vitis vinifera OX=29760 GN=VITISV_013255 PE=3 SV=1	44E3M	J	Promotes chloroplast protein synthesis. May act as a fidelity factor of the translation reaction, by catalyzing a one- codon backward translocation of tRNAs on improperly translocated ribosomes	COG0481	Translation elongation factor EF-4, membrane-bound GTPase	J	Translation, ribosomal structure and biogenesis	KOG0462	[J]	Translation, ribosomal structure and biogenesis;	Elongation factor-type GTP-binding protein	-
ZLC08G0023470	ZLC08G0023470	5.6034	2.71896	9.77328e-88	7.46903e-86	up	108.171	122.968	116.863	17.447	18.1044	22.4908	7449	8672	8588	1002	1021	1306	GO:0016310;GO:0019509;GO:0110052;GO:0046835;GO:0042802;GO:0005524;GO:0009086;GO:0019200;GO:0019284;GO:0046522;	BP;BP;BP;BP;MF;MF;BP;MF;BP;MF;	phosphorylation;L-methionine salvage from methylthioadenosine;toxic metabolite repair;carbohydrate phosphorylation;identical protein binding;ATP binding;methionine biosynthetic process;carbohydrate kinase activity;L-methionine salvage from S-adenosylmethionine;S-methyl-5-thioribose kinase activity;	K00899	ko00270;ko01100	Cysteine and methionine metabolism;Metabolic pathways	methylthioribose kinase [Capsicum annuum]	PF01636.27	Phosphotransferase enzyme family	Methylthioribose kinase OS=Arabidopsis thaliana OX=3702 GN=MTK PE=1 SV=1	44EEZ	S	Methylthioribose kinase	COG4857	5-Methylthioribose/5-deoxyribose kinase, methionine salvage pathway	E	Amino acid transport and metabolism	-	-	-	-	-
ZLC06G0001940	ZLC06G0001940	2.33023	-6.06119	4.93011e-87	3.75428e-85	down	0.14092	0.346165	0.29803	20.5893	15.2668	22.1008	12	29	26	1389	1011	1507	GO:0016567;GO:0005829;GO:0005634;GO:0035195;GO:0043161;GO:0005737;GO:0099402;GO:0004842;	BP;CC;CC;BP;BP;CC;BP;MF;	protein ubiquitination;cytosol;nucleus;miRNA-mediated post-transcriptional gene silencing;proteasome-mediated ubiquitin-dependent protein catabolic process;cytoplasm;plant organ development;ubiquitin-protein transferase activity;	-	-	-	F-box/kelch-repeat protein At3g24760, partial [Capsicum annuum]	PF00646.37	F-box domain	F-box/kelch-repeat protein At3g24760 OS=Arabidopsis thaliana OX=3702 GN=At3g24760 PE=2 SV=1	44PE4	S	F-box domain	-	-	-	-	-	-	-	-	-
ZLC11G0025860	ZLC11G0025860	3.76147	-3.29939	1.6502e-86	1.25216e-84	down	2.86889	4.2195	4.16557	38.8303	33.3117	42.6412	250	368	376	2935	2458	3194	GO:0010150;GO:0000086;GO:0006611;GO:0006388;GO:0051726;GO:0060260;GO:0030517;GO:0009083;GO:1902039;GO:0009939;GO:0009414;GO:0005829;GO:0031625;GO:0048838;GO:0080005;GO:0000122;GO:0010440;GO:0048364;GO:1904526;GO:1990439;GO:0005524;GO:0010119;GO:0005737;GO:0005634;GO:0009579;GO:0008285;GO:0000001;GO:0006470;GO:0070062;GO:0043123;GO:0043409;GO:0009267;GO:0030512;GO:0005789;GO:0009737;GO:0000287;GO:…	BP;BP;BP;BP;BP;BP;BP;BP;BP;BP;BP;CC;MF;BP;BP;BP;BP;BP;BP;MF;MF;BP;CC;CC;CC;BP;BP;BP;CC;BP;BP;BP;BP;CC;BP;MF;MF;CC;BP;BP;MF;MF;CC;BP;MF;MF;BP;BP;BP;BP;CC;BP;CC;BP;BP;BP;BP;BP;BP;CC;MF;BP;BP;CC;BP;BP;BP;BP;BP;BP;CC;BP;CC;MF;BP;BP;BP;BP;BP;CC;MF;BP;BP;BP;BP;CC;BP;MF;BP;BP;MF;MF;CC;CC;BP;BP;BP;BP;MF;BP;BP;BP;BP;MF;BP;BP;BP;BP;MF;BP;BP;BP;CC;CC;BP;	leaf senescence;G2/M transition of mitotic cell cycle;protein export from nucleus;tRNA splicing, via endonucleolytic cleavage and ligation;regulation of cell cycle;regulation of transcription initiation by RNA polymerase II;negative regulation of axon extension;branched-chain amino acid catabolic process;negative regulation of seed dormancy process;positive regulation of gibberellic acid mediated…	-	-	-	probable protein phosphatase 2C 15 [Capsicum annuum]	PF00481.25	Protein phosphatase 2C	Probable protein phosphatase 2C 15 OS=Arabidopsis thaliana OX=3702 GN=At1g68410 PE=2 SV=1	44F3M	T	Sigma factor PP2C-like phosphatases	COG0631	Serine/threonine protein phosphatase PrpC	T	Signal transduction mechanisms	KOG0698	[T]	Signal transduction mechanisms;	Serine/threonine protein phosphatase	-
ZLC12G0024100	ZLC12G0024100	6.46189	-2.08581	1.65876e-86	1.25418e-84	down	37.0263	45.0034	39.1568	193.434	189.01	179.778	2859	3559	3227	12456	11948	11704	GO:0046554;GO:0005813;GO:0008746;GO:0047995;GO:0009579;GO:0030060;GO:0006107;GO:0048046;GO:0005829;GO:0006739;GO:0006099;GO:0009570;GO:0005886;GO:0009274;GO:0051775;GO:0005975;GO:0051287;GO:0009941;GO:0009536;GO:0016615;GO:0005739;GO:0006108;GO:0006734;GO:0009507;	MF;CC;MF;MF;CC;MF;BP;CC;CC;BP;BP;CC;CC;CC;BP;BP;MF;CC;CC;MF;CC;BP;BP;CC;	L-malate dehydrogenase (NADP+) activity;centrosome;obsolete NAD(P)+ transhydrogenase activity;hydroxyphenylpyruvate reductase activity;thylakoid;L-malate dehydrogenase (NAD+) activity;oxaloacetate metabolic process;apoplast;cytosol;NADP metabolic process;tricarboxylic acid cycle;chloroplast stroma;plasma membrane;peptidoglycan-based cell wall;response to redox state;carbohydrate metabolic process…	K00051	ko00710;ko01200;ko01100;ko00620	Carbon fixation by Calvin cycle;Carbon metabolism;Metabolic pathways;Pyruvate metabolism	malate dehydrogenase [NADP], chloroplastic [Capsicum annuum]	PF02866.22	lactate/malate dehydrogenase, alpha/beta C-terminal domain	Malate dehydrogenase [NADP], chloroplastic OS=Medicago sativa OX=3879 GN=MDH1 PE=2 SV=1	44BQ5	C	Malate dehydrogenase	COG0039	Malate/lactate dehydrogenase	C	Energy production and conversion	KOG1496	[C]	Energy production and conversion;	Malate dehydrogenase	-
ZLC05G0006440	ZLC05G0006440	4.08683	1.69822	4.01743e-86	3.02684e-84	up	24.144	30.1819	27.8079	9.15814	9.19968	9.28738	4376	5601	5378	1385	1365	1419	GO:0003713;GO:0005634;GO:0009751;GO:0016592;GO:0031490;GO:0045723;	MF;CC;BP;CC;MF;BP;	transcription coactivator activity;nucleus;response to salicylic acid;mediator complex;chromatin DNA binding;positive regulation of fatty acid biosynthetic process;	K14972	-	-	mediator of RNA polymerase II transcription subunit 15a isoform X1 [Capsicum annuum]	PF16987.9	KIX domain	Mediator of RNA polymerase II transcription subunit 15a OS=Arabidopsis thaliana OX=3702 GN=MED15A PE=1 SV=1	44CA7	S	Transcription cofactor	-	-	-	-	-	-	-	-	-
ZLC05G0025200	ZLC05G0025200	2.87734	-2.83874	6.10769e-86	4.5855e-84	down	1.80099	2.54149	2.07825	15.4226	15.5191	18.0005	206	297	252	1494	1483	1778	GO:0006811;GO:0042802;GO:0034220;GO:0006813;GO:0009941;GO:0009536;GO:0031965;GO:0009877;GO:0042170;GO:0009507;	BP;MF;BP;BP;CC;CC;CC;BP;CC;CC;	monoatomic ion transport;identical protein binding;monoatomic ion transmembrane transport;potassium ion transport;chloroplast envelope;plastid;nuclear membrane;nodulation;plastid membrane;chloroplast;	K21866	-	-	ion channel CASTOR-like isoform X1 [Solanum dulcamara]	PF06241.16	Castor and Pollux, part of voltage-gated ion channel	Ion channel CASTOR OS=Lotus japonicus OX=34305 GN=CASTOR PE=1 SV=1	44FIJ	P	Castor and Pollux, part of voltage-gated ion channel	COG0569	Trk/Ktr K+ transport system regulatory component TrkA/KtrA/KtrC, RCK domain	PT	-	-	-	-	-	-
ZLC03G0043950	ZLC03G0043950	4.70659	-6.65928	9.74916e-86	7.29374e-84	down	1.00863	3.44281	2.1734	207.654	196.868	270.056	74	243	162	12775	11929	16839	GO:0080074;GO:0090430;GO:0005783;GO:0102720;GO:0009751;GO:0009555;GO:0080072;GO:0102387;GO:0080088;GO:0009753;GO:0009813;GO:0071704;GO:0005634;GO:0006952;GO:0010025;GO:0080073;GO:0009698;GO:0071555;GO:0009411;GO:0005829;GO:0016410;GO:0016747;GO:0042761;GO:0047672;GO:0090431;GO:0009820;GO:0080075;GO:0010584;GO:0050734;GO:0009535;GO:0009536;GO:0047172;GO:0050266;	MF;MF;CC;MF;BP;BP;MF;MF;BP;BP;BP;BP;CC;BP;BP;MF;BP;BP;BP;CC;MF;MF;BP;MF;BP;BP;MF;BP;MF;CC;CC;MF;MF;	spermidine:caffeoyl CoA N-acyltransferase activity;caffeoyl-CoA: alcohol caffeoyl transferase activity;endoplasmic reticulum;acetyl-coenzyme A:acetyl alcohol acetyltransferase activity;response to salicylic acid;pollen development;spermidine:sinapoyl CoA N-acyltransferase activity;obsolete 2-phenylethanol acetyltransferase activity;spermidine hydroxycinnamate conjugate biosynthetic process;respon…	-	-	-	protein ECERIFERUM 26 isoform X3 [Capsicum annuum]	PF02458.19	Transferase family	Protein ECERIFERUM 26 OS=Arabidopsis thaliana OX=3702 GN=CER26 PE=2 SV=1	44FKM	S	Transferase family	-	-	-	-	-	-	-	-	-
ZLC03G0002630	ZLC03G0002630	5.78792	4.62912	1.09151e-85	8.13748e-84	up	285.498	212.404	254.536	11.2258	12.3851	10.1263	12321	9387	11722	405	438	369	-	-	-	-	-	-	uncharacterized protein LOC107865811 [Capsicum annuum]	PF05553.15	Cotton fibre expressed protein	-	44QII	S	Cotton fibre expressed protein	-	-	-	-	-	-	-	-	-
ZLC02G0014270	ZLC02G0014270	2.22294	-6.75098	2.66891e-85	1.9828e-83	down	0.083752	0.19202	0.127492	16.9224	19.032	18.7961	5	11	8	709	776	788	GO:0009505;GO:0009871;GO:0005783;GO:0010226;GO:0007029;GO:0005576;GO:0009751;GO:0009534;GO:0004560;GO:0009705;GO:0005774;GO:0016297;GO:0042335;GO:0009753;GO:0005634;GO:0005773;GO:0009723;GO:0022626;GO:0009866;GO:0009506;GO:0050285;GO:0006952;GO:0016042;GO:0050525;GO:0008126;GO:0099503;GO:0008299;GO:0009734;GO:0090406;GO:0048046;GO:0070505;GO:0005829;GO:0009627;GO:0000325;GO:0098542;GO:0042538;GO:…	CC;BP;CC;BP;BP;CC;BP;CC;MF;CC;CC;MF;BP;BP;CC;CC;BP;CC;BP;CC;MF;BP;BP;MF;MF;CC;BP;BP;CC;CC;CC;CC;BP;CC;BP;BP;BP;CC;BP;BP;CC;MF;CC;CC;BP;BP;BP;BP;MF;BP;BP;BP;BP;CC;CC;MF;MF;MF;MF;MF;BP;BP;CC;	plant-type cell wall;jasmonic acid and ethylene-dependent systemic resistance, ethylene mediated signaling pathway;endoplasmic reticulum;response to lithium ion;endoplasmic reticulum organization;extracellular region;response to salicylic acid;chloroplast thylakoid;alpha-L-fucosidase activity;plant-type vacuole membrane;vacuolar membrane;fatty acyl-[ACP] hydrolase activity;cuticle development;res…	-	-	-	GDSL esterase/lipase At1g29670 [Capsicum annuum]	PF00657.26	GDSL-like Lipase/Acylhydrolase	GDSL esterase/lipase At1g29670 OS=Arabidopsis thaliana OX=3702 GN=At1g29670 PE=2 SV=1	44DNK	S	GDSL-like Lipase/Acylhydrolase	COG3240	Phospholipase/lecithinase/hemolysin	IR	-	-	-	-	-	-
ZLC11G0024210	ZLC11G0024210	4.66834	-3.75063	5.81855e-85	4.30775e-83	down	4.73754	6.78386	6.90956	93.3988	79.8515	99.2629	72	105	111	1169	981	1256	-	-	-	-	-	-	WAS protein family homolog DDB_G0292878 isoform X1 [Capsicum annuum]	PF05454.15	Dystroglycan (Dystrophin-associated glycoprotein 1)	-	-	-	-	-	-	-	-	-	-	-	-	-
ZLC01G0010150	ZLC01G0010150	5.05027	-3.41713	7.66013e-85	5.64089e-83	down	8.02364	10.3992	9.16802	115.887	111.555	95.179	132	175	161	1582	1495	1314	-	-	-	K09874	-	-	uncharacterized protein LOC101244894 [Solanum lycopersicum]	PF21479.1	Dickkopf-related protein 1/2/4, C-terminal subdomain 2	-	44U30	-	-	-	-	-	-	-	-	-	-	-
ZLC01G0007780	ZLC01G0007780	2.18201	-4.87578	7.67217e-85	5.64089e-83	down	0.484856	0.370468	0.39214	14.6162	11.7976	14.4225	47	37	40	1165	923	1162	GO:0046872;GO:0005737;GO:0044716;GO:0006979;GO:0080151;GO:0046712;GO:0005634;GO:0008285;GO:0045786;GO:0047631;GO:0005829;GO:0046057;GO:0000287;GO:0046067;GO:0000210;GO:0005886;GO:0035529;GO:0009611;GO:0044717;GO:0044715;GO:0051287;GO:0016787;GO:0051707;GO:0005739;	MF;CC;MF;BP;BP;BP;CC;BP;BP;MF;CC;BP;MF;BP;MF;CC;MF;BP;MF;MF;MF;MF;BP;CC;	metal ion binding;cytoplasm;8-oxo-GDP phosphatase activity;response to oxidative stress;positive regulation of salicylic acid mediated signaling pathway;GDP catabolic process;nucleus;negative regulation of cell population proliferation;negative regulation of cell cycle;ADP-ribose diphosphatase activity;cytosol;dADP catabolic process;magnesium ion binding;dGDP catabolic process;NAD+ diphosphatase …	-	-	-	nudix hydrolase 8 [Capsicum annuum]	PF18290.5	Nudix hydrolase domain	Nudix hydrolase 8 OS=Arabidopsis thaliana OX=3702 GN=NUDT8 PE=2 SV=2	44H0I	T	NUDIX domain	COG1051	ADP-ribose pyrophosphatase YjhB, NUDIX family	F	Nucleotide transport and metabolism	KOG0648	[T]	Signal transduction mechanisms;	Predicted NUDIX hydrolase FGF-2 and related proteins	-
ZLC07G0024690	ZLC07G0024690	3.44097	4.25757	9.12657e-85	6.68717e-83	up	32.1201	36.3793	43.201	1.86498	2.6446	1.87134	2945	3416	4227	143	199	145	GO:0052625;GO:0005783;GO:1901183;GO:0005524;GO:0034052;GO:0009555;GO:0010249;GO:0016597;GO:0005576;GO:1900424;GO:0005737;GO:0009851;GO:0016874;GO:0009416;GO:0019899;GO:0016208;GO:0009864;GO:0052627;GO:0005634;GO:0010120;GO:0009626;GO:0006952;GO:0005635;GO:0009734;GO:0018874;GO:0071365;GO:0102057;GO:0070728;GO:0018117;GO:0005829;GO:0010279;GO:0009863;GO:0070406;GO:0016881;GO:0035580;GO:0102053;GO:…	MF;CC;BP;MF;BP;BP;BP;MF;CC;BP;CC;BP;MF;BP;MF;MF;BP;MF;CC;BP;BP;BP;CC;BP;BP;BP;MF;MF;BP;CC;MF;BP;MF;MF;CC;MF;BP;BP;BP;BP;BP;MF;BP;MF;MF;CC;BP;CC;CC;BP;BP;BP;CC;	N-(4-aminobenzoyl)-L-glutamate synthetase activity;endoplasmic reticulum;positive regulation of camalexin biosynthetic process;ATP binding;positive regulation of plant-type hypersensitive response;pollen development;auxin conjugate metabolic process;amino acid binding;extracellular region;regulation of defense response to bacterium;cytoplasm;auxin biosynthetic process;ligase activity;response to …	K14487	ko04075	Plant hormone signal transduction	indole-3-acetic acid-amido synthetase GH3.6 [Capsicum annuum]	PF03321.17	GH3 auxin-responsive promoter	Indole-3-acetic acid-amido synthetase GH3.6 OS=Arabidopsis thaliana OX=3702 GN=GH3.6 PE=1 SV=1	44UVI	S	Indole-3-acetic acid-amido synthetase GH3.6	COG0189	Glutathione synthase, LysX or RimK-type ligase, ATP-grasp superfamily	EHJQ	-	-	-	-	-	-
ZLC01G0000370	ZLC01G0000370	5.1353	-6.22846	2.05521e-84	1.50072e-82	down	1.76361	3.38931	4.24285	363.452	276.706	291.825	204	416	539	30684	20768	23391	GO:0009960;GO:0005829;GO:0043531;GO:0009501;GO:0033201;GO:0009011;GO:0010021;GO:0009569;GO:0005982;GO:0019252;GO:0009536;GO:0019863;GO:0005978;GO:0004373;GO:0009570;GO:0009507;GO:0102502;	BP;CC;MF;CC;MF;MF;BP;CC;BP;BP;CC;MF;BP;MF;CC;CC;MF;	endosperm development;cytosol;ADP binding;amyloplast;obsolete alpha-1,4-glucan synthase activity;alpha-1,4-glucan glucosyltransferase (ADP-glucose donor) activity;amylopectin biosynthetic process;chloroplast starch grain;starch metabolic process;starch biosynthetic process;plastid;IgE binding;glycogen biosynthetic process;alpha-1,4-glucan glucosyltransferase (UDP-glucose donor) activity;chloropla…	K13679	ko01100;ko01110;ko00500	Metabolic pathways;Biosynthesis of secondary metabolites;Starch and sucrose metabolism	granule-bound starch synthase 1, chloroplastic/amyloplastic isoform X1 [Capsicum annuum]	PF08323.15	Starch synthase catalytic domain	Granule-bound starch synthase 1, chloroplastic/amyloplastic OS=Solanum tuberosum OX=4113 GN=WAXY PE=1 SV=1	44G1J	H	Granule-bound starch synthase 1, chloroplastic amyloplastic	COG0297	Glycogen synthase	G	Carbohydrate transport and metabolism	-	-	-	-	-
ZLC07G0021810	ZLC07G0021810	7.7247	-4.39737	5.97008e-84	4.34451e-82	down	49.8424	41.4958	39.2134	1163.03	984.039	898.157	4049	3452	3399	78780	65432	61504	GO:0009854;GO:0004459;GO:0046872;GO:0043231;GO:0019596;GO:0019395;GO:0003973;GO:0005758;GO:0004460;GO:0016491;GO:0006979;GO:0010109;GO:0006545;GO:0022626;GO:0005634;GO:0047969;GO:0018924;GO:0009506;GO:0005782;GO:0006089;GO:0005739;GO:0016899;GO:0050040;GO:0048046;GO:0005829;GO:0005743;GO:0009060;GO:0098586;GO:0042355;GO:0019516;GO:0005777;GO:0046296;GO:0009570;GO:0005886;GO:0050665;GO:0009507;GO:…	BP;MF;MF;CC;BP;BP;MF;CC;MF;MF;BP;BP;BP;CC;CC;MF;BP;CC;CC;BP;CC;MF;MF;CC;CC;CC;BP;BP;BP;BP;CC;BP;CC;CC;BP;CC;MF;CC;MF;BP;MF;MF;BP;BP;BP;MF;MF;BP;BP;	oxidative photosynthetic carbon pathway;L-lactate dehydrogenase activity;metal ion binding;intracellular membrane-bounded organelle;mandelate catabolic process;fatty acid oxidation;(S)-2-hydroxy-acid oxidase activity;mitochondrial intermembrane space;L-lactate dehydrogenase (cytochrome) activity;oxidoreductase activity;response to oxidative stress;regulation of photosynthesis;glycine biosynthetic…	K11517	ko00630;ko01200;ko04146;ko01110;ko01100	Glyoxylate and dicarboxylate metabolism;Carbon metabolism;Peroxisome;Biosynthesis of secondary metabolites;Metabolic pathways	glycolate oxidase 1 [Capsicum annuum]	PF01070.22	FMN-dependent dehydrogenase	Glycolate oxidase 1 OS=Arabidopsis thaliana OX=3702 GN=GLO1 PE=1 SV=1	44PDM	C	Glycolate oxidase	COG1304	FMN-dependent dehydrogenase, includes L-lactate dehydrogenase and type II isopentenyl diphosphate isomerase	CIR	-	KOG0538	[C]	Energy production and conversion;	Glycolate oxidase	-
ZLC03G0010760	ZLC03G0010760	4.90687	2.00067	6.4033e-84	4.64392e-82	up	51.8788	59.0099	54.3483	15.4508	14.2942	15.4954	12553	14622	14033	3119	2833	3162	GO:0006351;GO:0005634;GO:0140566;GO:2000028;GO:0003682;GO:0001217;GO:0061628;GO:0010220;GO:0045814;GO:0034244;	BP;CC;MF;BP;MF;MF;MF;BP;BP;BP;	DNA-templated transcription;nucleus;histone reader activity;regulation of photoperiodism, flowering;chromatin binding;DNA-binding transcription repressor activity;H3K27me3 modified histone binding;positive regulation of vernalization response;negative regulation of gene expression, epigenetic;negative regulation of transcription elongation by RNA polymerase II;	-	-	-	uncharacterized protein LOC107862417 isoform X1 [Capsicum annuum]	PF01426.22	BAH domain	ASI1-immunoprecipitated protein 3 OS=Arabidopsis thaliana OX=3702 GN=AIPP3 PE=1 SV=1	44QDZ	K	(BAH) domain-containing protein	-	-	-	-	KOG1886	[K]	Transcription;	BAH domain proteins	-
ZLC04G0004450	ZLC04G0004450	3.97827	-3.56902	1.43851e-83	1.03973e-81	down	2.81282	4.58002	4.34516	53.7864	45.1349	52.3237	219	365	360	3483	2869	3425	GO:0072089;GO:0000086;GO:0009901;GO:0003712;GO:0001221;GO:0051015;GO:0010628;GO:0048144;GO:0030218;GO:0010192;GO:0080112;GO:0043433;GO:0007417;GO:0042659;GO:0003723;GO:0010930;GO:0031016;GO:0001228;GO:0000281;GO:0007389;GO:0001525;GO:0010201;GO:0048468;GO:0070848;GO:0080001;GO:0045727;GO:0045665;GO:0007626;GO:0045165;GO:0005829;GO:0003713;GO:0001658;GO:0048646;GO:0030326;GO:0045638;GO:0071542;GO:…	BP;BP;BP;MF;MF;MF;BP;BP;BP;BP;BP;BP;BP;BP;MF;BP;BP;MF;BP;BP;BP;BP;BP;BP;BP;BP;BP;BP;BP;CC;MF;BP;BP;BP;BP;BP;BP;MF;BP;BP;BP;MF;MF;MF;BP;BP;BP;BP;BP;BP;BP;CC;BP;BP;BP;CC;MF;BP;BP;BP;CC;BP;BP;BP;CC;BP;BP;BP;BP;BP;BP;BP;BP;BP;BP;MF;BP;BP;BP;BP;BP;BP;BP;BP;BP;BP;BP;BP;BP;BP;BP;BP;CC;BP;BP;BP;BP;MF;CC;MF;MF;CC;BP;BP;BP;BP;CC;CC;MF;BP;BP;BP;BP;MF;BP;BP;BP;MF;BP;BP;BP;BP;MF;BP;BP;BP;BP;BP;BP;BP;BP;BP;MF;…	stem cell proliferation;G2/M transition of mitotic cell cycle;anther dehiscence;transcription coregulator activity;transcription coregulator binding;actin filament binding;positive regulation of gene expression;fibroblast proliferation;erythrocyte differentiation;mucilage biosynthetic process;seed growth;negative regulation of DNA-binding transcription factor activity;central nervous system devel…	-	-	-	BEL1-like homeodomain protein 4 [Capsicum annuum]	PF07526.15	Associated with HOX	BEL1-like homeodomain protein 2 OS=Arabidopsis thaliana OX=3702 GN=BLH2 PE=1 SV=3	44NK3	K	domain associated with HOX domains	-	-	-	-	KOG0773	[K]	Transcription;	Transcription factor MEIS1 and related HOX domain proteins	-
ZLC02G0025470	ZLC02G0025470	7.27908	-6.21555	2.04198e-83	1.47092e-81	down	11.8347	13.5837	26.4079	1553.83	1344.59	1306.99	699	822	1664	76489	64973	65041	GO:0019242;GO:0005856;GO:0035686;GO:0070741;GO:0003723;GO:0032869;GO:0032496;GO:0030018;GO:0051591;GO:0035094;GO:0015631;GO:0034059;GO:0061615;GO:0006116;GO:0070061;GO:0008360;GO:0061624;GO:0048046;GO:0005829;GO:0061827;GO:0034451;GO:0031977;GO:0002020;GO:0005615;GO:0004332;GO:0003779;GO:0042802;GO:0060090;GO:0061621;GO:0009410;GO:0070072;GO:0020015;GO:0048364;GO:0009505;GO:0043434;GO:0005576;GO:…	BP;CC;CC;BP;MF;BP;BP;CC;BP;BP;MF;BP;BP;BP;MF;BP;BP;CC;CC;CC;CC;CC;MF;CC;MF;MF;MF;MF;BP;BP;BP;CC;BP;CC;BP;CC;BP;BP;CC;CC;CC;CC;BP;CC;CC;MF;MF;BP;BP;BP;BP;CC;MF;BP;BP;CC;CC;BP;BP;MF;CC;BP;CC;BP;BP;CC;CC;BP;CC;BP;CC;BP;BP;MF;CC;CC;MF;BP;CC;BP;BP;BP;CC;BP;CC;CC;CC;BP;MF;BP;BP;MF;MF;CC;BP;BP;CC;BP;CC;BP;CC;CC;CC;BP;CC;BP;BP;CC;BP;CC;CC;CC;BP;MF;BP;BP;CC;CC;CC;CC;CC;BP;CC;CC;CC;	methylglyoxal biosynthetic process;cytoskeleton;sperm fibrous sheath;response to interleukin-6;RNA binding;cellular response to insulin stimulus;response to lipopolysaccharide;Z disc;response to cAMP;response to nicotine;tubulin binding;response to anoxia;glycolytic process through fructose-6-phosphate;NADH oxidation;fructose binding;regulation of cell shape;fructose catabolic process to hydroxya…	K01623	ko00051;ko01230;ko01100;ko00710;ko00010;ko00030;ko01200;ko01110	Fructose and mannose metabolism;Biosynthesis of amino acids;Metabolic pathways;Carbon fixation by Calvin cycle;Glycolysis / Gluconeogenesis;Pentose phosphate pathway;Carbon metabolism;Biosynthesis of secondary metabolites	fructose-bisphosphate aldolase 1, chloroplastic [Capsicum annuum]	PF00274.23	Fructose-bisphosphate aldolase class-I	Fructose-bisphosphate aldolase 2, chloroplastic OS=Arabidopsis thaliana OX=3702 GN=FBA2 PE=1 SV=2	44Q8S	G	Fructose-bisphosphate aldolase class-I	COG3588	Fructose-bisphosphate aldolase class 1	G	Carbohydrate transport and metabolism	KOG1557	[G]	Carbohydrate transport and metabolism;	Fructose-biphosphate aldolase	-
ZLC08G0007860	ZLC08G0007860	2.10733	-5.88763	2.05454e-83	1.47498e-81	down	0.169414	0.228309	0.253755	15.5207	14.8996	12.5306	11	15	18	829	781	676	GO:0008405;GO:0016117;GO:0009725;GO:1901362;GO:0000038;GO:0001523;GO:0032305;GO:0048480;GO:0010025;GO:1904681;GO:0007601;GO:1905344;GO:0008217;GO:0009820;GO:0016135;GO:0120319;GO:0009410;GO:0010214;GO:0010291;GO:0004497;GO:0043231;GO:0008610;GO:0001676;GO:0016114;GO:0005737;GO:0006690;GO:0010345;GO:0044283;GO:0003091;GO:0097267;GO:0009636;GO:0019825;GO:0005789;GO:0000325;GO:0016123;GO:2001304;GO:…	MF;BP;BP;BP;BP;BP;BP;BP;BP;BP;BP;BP;BP;BP;BP;MF;BP;BP;MF;MF;CC;BP;BP;BP;CC;BP;BP;BP;BP;BP;BP;MF;CC;CC;BP;BP;MF;MF;BP;BP;MF;BP;BP;BP;MF;BP;CC;BP;BP;MF;BP;BP;BP;BP;BP;BP;MF;BP;BP;MF;BP;BP;MF;MF;BP;MF;BP;MF;MF;BP;MF;BP;BP;BP;BP;MF;BP;BP;CC;CC;BP;BP;MF;CC;BP;BP;BP;BP;CC;BP;BP;MF;BP;BP;BP;MF;BP;MF;MF;BP;MF;MF;BP;BP;BP;MF;MF;BP;MF;	arachidonate 11,12-epoxygenase activity;carotenoid biosynthetic process;response to hormone;obsolete organic cyclic compound biosynthetic process;very long-chain fatty acid metabolic process;retinoid metabolic process;positive regulation of icosanoid secretion;stigma development;wax biosynthetic process;response to 3-methylcholanthrene;visual perception;prostaglandin catabolic process;regulation …	-	-	-	cytochrome P450 704C1 [Capsicum annuum]	PF00067.26	Cytochrome P450	Cytochrome P450 704C1 OS=Pinus taeda OX=3352 GN=CYP704C1 PE=2 SV=1	44I6Y	Q	Cytochrome P450	COG2124	Cytochrome P450	QV	-	KOG0157	[QI]	Secondary metabolites biosynthesis, transport and catabolism; Lipid transport and metabolism;	Cytochrome P450 CYP4/CYP19/CYP26 subfamilies	-
ZLC05G0013920	ZLC05G0013920	5.40963	1.92975	2.49149e-83	1.78267e-81	up	66.309	88.3104	76.5635	20.702	22.5629	23.7401	4405	5913	5384	1126	1198	1306	GO:0030027;GO:0032880;GO:0005524;GO:0005509;GO:0030835;GO:0005737;GO:0007204;GO:0005085;GO:0005634;GO:0051056;GO:0015629;GO:0045190;GO:0033633;GO:0005829;GO:1902309;GO:0045296;GO:0005886;GO:0003677;GO:0051017;GO:0060754;GO:0032233;	CC;BP;MF;MF;BP;CC;BP;MF;CC;BP;CC;BP;BP;CC;BP;MF;CC;MF;BP;BP;BP;	lamellipodium;regulation of protein localization;ATP binding;calcium ion binding;negative regulation of actin filament depolymerization;cytoplasm;positive regulation of cytosolic calcium ion concentration;guanyl-nucleotide exchange factor activity;nucleus;regulation of small GTPase mediated signal transduction;actin cytoskeleton;isotype switching;negative regulation of cell-cell adhesion mediated…	-	-	-	switch-associated protein 70 isoform X1 [Capsicum annuum]	PF00169.33	PH domain	Switch-associated protein 70 OS=Homo sapiens OX=9606 GN=SWAP70 PE=1 SV=1	44II4	T	domain-containing protein	-	-	-	-	-	-	-	-	-
ZLC07G0007040	ZLC07G0007040	4.83554	9.80295	3.51393e-83	2.50582e-81	up	787.803	452.504	370.577	1.08264	0.330934	0.470548	14947	8792	7503	18	6	8	GO:0009505;GO:0046872;GO:0010167;GO:0005737;GO:0071731;GO:0005634;GO:0005344;GO:0032025;GO:0009506;GO:1901698;GO:0019825;GO:0009414;GO:0005829;GO:0009737;GO:0080033;GO:1904880;GO:1902074;GO:0019432;GO:0009877;GO:0006970;GO:0051365;GO:0071456;GO:0005886;GO:0016363;GO:0009409;GO:0006631;GO:0001666;GO:0020037;GO:0072732;	CC;MF;BP;CC;BP;CC;MF;BP;CC;BP;MF;BP;CC;BP;BP;BP;BP;BP;BP;BP;BP;BP;CC;CC;BP;BP;BP;MF;BP;	plant-type cell wall;metal ion binding;response to nitrate;cytoplasm;response to nitric oxide;nucleus;oxygen carrier activity;response to cobalt ion;plasmodesma;response to nitrogen compound;oxygen binding;response to water deprivation;cytosol;response to abscisic acid;response to nitrite;response to hydrogen sulfide;response to salt;triglyceride biosynthetic process;nodulation;response to osmoti…	-	-	-	hemoglobin-2 [Capsicum annuum]	PF00042.26	Globin	Hemoglobin-2 OS=Casuarina glauca OX=3522 GN=HBII PE=3 SV=1	44JHS	C	Belongs to the globin family	COG1017	Hemoglobin-like flavoprotein	C	Energy production and conversion	KOG3378	[C]	Energy production and conversion;	Globins and related hemoproteins	-
ZLC07G0010440	ZLC07G0010440	5.93551	-2.76282	3.93204e-83	2.79463e-81	down	21.8924	22.2906	21.3538	164.537	170.238	154.554	576	601	600	3608	3664	3426	GO:0045454;GO:0043066;GO:0005783;GO:0045321;GO:0042981;GO:2001237;GO:0000781;GO:0000791;GO:0034101;GO:0031665;GO:0005737;GO:0048144;GO:0016491;GO:0006979;GO:0002536;GO:0045335;GO:0032872;GO:0019430;GO:0097191;GO:0030194;GO:0005759;GO:0043410;GO:0004601;GO:0005634;GO:0032496;GO:0009579;GO:0008340;GO:0016209;GO:0042744;GO:0046689;GO:0051920;GO:0008430;GO:0005782;GO:0042267;GO:0070301;GO:0070062;GO:…	BP;BP;CC;BP;BP;BP;CC;CC;BP;BP;CC;BP;MF;BP;BP;CC;BP;BP;BP;BP;CC;BP;MF;CC;BP;CC;BP;MF;BP;BP;MF;MF;CC;BP;BP;CC;MF;CC;BP;MF;BP;CC;BP;BP;BP;MF;BP;BP;BP;BP;CC;BP;CC;BP;CC;CC;BP;CC;CC;MF;MF;BP;CC;BP;CC;MF;BP;BP;CC;BP;MF;CC;MF;	cell redox homeostasis;negative regulation of apoptotic process;endoplasmic reticulum;leukocyte activation;regulation of apoptotic process;negative regulation of extrinsic apoptotic signaling pathway;chromosome, telomeric region;euchromatin;erythrocyte homeostasis;negative regulation of lipopolysaccharide-mediated signaling pathway;cytoplasm;fibroblast proliferation;oxidoreductase activity;respon…	K03564	-	-	peroxiredoxin Q, chloroplastic [Capsicum annuum]	PF00578.25	AhpC/TSA family	Peroxiredoxin Q, chloroplastic OS=Populus jackii OX=640484 GN=PRXQ PE=1 SV=1	44G09	O	Peroxiredoxin Q, chloroplastic-like	COG1225	Peroxiredoxin	O	Posttranslational modification, protein turnover, chaperones	KOG0855	[O]	Posttranslational modification, protein turnover, chaperones;	Alkyl hydroperoxide reductase, thiol specific antioxidant and related enzymes	-
ZLC03G0011500	ZLC03G0011500	2.1814	-5.68559	5.30257e-83	3.75619e-81	down	0.268379	0.277031	0.226168	15.9116	15.0941	15.1123	13	14	12	613	571	588	GO:0006550;GO:0009807;GO:0018482;GO:0019439;GO:0010301;GO:0006633;GO:0003723;GO:0000166;GO:0042469;GO:0102069;GO:0008584;GO:1901362;GO:0016628;GO:0047015;GO:0042541;GO:0006974;GO:0009414;GO:0033022;GO:0005829;GO:0009699;GO:0045122;GO:0050661;GO:0102911;GO:0019301;GO:0042802;GO:0050085;GO:0016617;GO:0050034;GO:0070901;GO:0004316;GO:0070404;GO:0008202;GO:0003857;GO:0047935;GO:0047035;GO:0005740;GO:…	BP;BP;MF;BP;MF;BP;MF;MF;MF;MF;BP;BP;MF;MF;BP;BP;BP;BP;CC;BP;BP;MF;MF;BP;MF;MF;MF;MF;BP;MF;MF;BP;MF;MF;MF;CC;MF;BP;CC;MF;MF;BP;MF;BP;BP;BP;BP;MF;CC;BP;BP;MF;BP;BP;BP;BP;MF;BP;MF;MF;MF;BP;BP;BP;MF;BP;BP;BP;MF;MF;CC;MF;CC;MF;BP;BP;BP;MF;MF;BP;BP;BP;BP;MF;MF;MF;MF;CC;BP;MF;BP;BP;BP;BP;BP;MF;BP;CC;MF;BP;BP;BP;CC;MF;CC;MF;BP;CC;BP;CC;BP;MF;BP;MF;BP;MF;CC;BP;BP;MF;BP;BP;CC;BP;MF;MF;BP;BP;MF;BP;MF;MF;BP;…	isoleucine catabolic process;lignan biosynthetic process;4-formylbenzenesulfonate dehydrogenase activity;obsolete aromatic compound catabolic process;xanthoxin dehydrogenase (NAD+) activity;fatty acid biosynthetic process;RNA binding;nucleotide binding;versicolorin reductase activity;zerumbone synthase activity;male gonad development;obsolete organic cyclic compound biosynthetic process;oxidoredu…	-	-	-	(-)-isopiperitenol/(-)-carveol dehydrogenase, mitochondrial-like [Capsicum annuum]	PF13561.10	Enoyl-(Acyl carrier protein) reductase	(-)-isopiperitenol/(-)-carveol dehydrogenase, mitochondrial OS=Mentha piperita OX=34256 PE=1 SV=1	44S7G	Q	Dehydrogenase	COG1028	NAD(P)-dependent dehydrogenase, short-chain alcohol dehydrogenase family	I	Lipid transport and metabolism	KOG0725	[R]	General function prediction only;	Reductases with broad range of substrate specificities	-
ZLC11G0019180	ZLC11G0019180	5.33369	3.35919	6.03772e-83	4.26279e-81	up	108.679	122.267	125.882	10.5331	15.0978	12.5057	8868	10217	10961	717	1009	861	GO:1990465;GO:0005783;GO:0044255;GO:0033490;GO:0008610;GO:0006696;GO:0080065;GO:0000170;GO:0005737;GO:0016491;GO:0001934;GO:0000248;GO:0001567;GO:0033489;GO:0008203;GO:1901700;GO:0030148;GO:0006695;GO:0035754;GO:0008395;GO:0005788;GO:0032330;GO:0005506;GO:0006675;GO:0009793;GO:0005789;GO:0102772;GO:0016126;GO:0006950;GO:0090206;GO:0034340;GO:0009640;GO:0010033;GO:0005886;GO:0006665;GO:0006629;GO:…	MF;CC;BP;BP;BP;BP;BP;MF;CC;MF;BP;MF;MF;BP;BP;BP;BP;BP;BP;MF;CC;BP;MF;BP;BP;CC;MF;BP;BP;BP;BP;BP;BP;CC;BP;BP;MF;MF;BP;BP;CC;CC;MF;CC;BP;BP;BP;MF;BP;	obsolete aldehyde oxygenase (deformylating) activity;endoplasmic reticulum;cellular lipid metabolic process;cholesterol biosynthetic process via lathosterol;lipid biosynthetic process;ergosterol biosynthetic process;4-alpha-methyl-delta7-sterol oxidation;sphingosine hydroxylase activity;cytoplasm;oxidoreductase activity;positive regulation of protein phosphorylation;C-5 sterol desaturase activity…	K04713	ko00600;ko01100	Sphingolipid metabolism;Metabolic pathways	sphinganine C4-monooxygenase 1 [Capsicum annuum]	PF04116.17	Fatty acid hydroxylase	Sphinganine C4-monooxygenase 2 OS=Arabidopsis thaliana OX=3702 GN=SBH2 PE=1 SV=1	44SD5	I	Belongs to the sterol desaturase family	COG3000	Sterol desaturase/sphingolipid hydroxylase, fatty acid hydroxylase superfamily	I	Lipid transport and metabolism	KOG0874	[I]	Lipid transport and metabolism;	Sphingolipid hydroxylase	-
ZLC01G0016320	ZLC01G0016320	3.9522	-4.0445	6.95072e-83	4.8912e-81	down	2.11247	4.28529	3.23429	54.8029	58.0419	58.9253	96	199	157	2073	2155	2253	-	-	-	-	-	-	uncharacterized protein LOC107873069 [Capsicum annuum]	PF10248.13	Myelodysplasia-myeloid leukemia factor 1-interacting protein	-	44RND	S	Myelodysplasia-myeloid leukemia factor 1-interacting protein	-	-	-	-	-	-	-	-	-
ZLC05G0022600	ZLC05G0022600	4.59111	2.01531	1.35167e-82	9.48038e-81	up	40.6628	48.4334	43.1414	11.0687	11.9238	12.8262	3663	4468	4147	832	880	974	GO:0051457;GO:0006808;GO:0045454;GO:0090506;GO:0005783;GO:0009630;GO:0010336;GO:0010233;GO:0055037;GO:0010628;GO:0005737;GO:0010223;GO:2000032;GO:0008356;GO:0006355;GO:0009938;GO:1990841;GO:2000273;GO:1990110;GO:0005634;GO:0010218;GO:0009723;GO:0006952;GO:0007623;GO:2000033;GO:1905614;GO:0009956;GO:0009585;GO:0005770;GO:0032350;GO:0000976;GO:0009742;GO:0010187;GO:0048768;GO:0009939;GO:1900459;GO:…	BP;BP;BP;BP;CC;BP;BP;BP;CC;BP;CC;BP;BP;BP;BP;BP;MF;BP;BP;CC;BP;BP;BP;BP;BP;BP;BP;BP;CC;BP;MF;BP;BP;BP;BP;BP;CC;MF;BP;BP;BP;BP;BP;BP;BP;MF;BP;BP;BP;BP;MF;BP;BP;BP;BP;CC;CC;BP;BP;BP;MF;BP;BP;BP;BP;BP;BP;BP;BP;BP;BP;BP;BP;MF;BP;BP;BP;BP;BP;BP;BP;BP;	maintenance of protein location in nucleus;regulation of nitrogen utilization;cell redox homeostasis;axillary shoot meristem initiation;endoplasmic reticulum;gravitropism;gibberellic acid homeostasis;phloem transport;recycling endosome;positive regulation of gene expression;cytoplasm;secondary shoot formation;regulation of secondary shoot formation;asymmetric cell division;regulation of DNA-templ…	K27748	-	-	scarecrow-like protein 13 [Capsicum annuum]	PF03514.18	GRAS domain family	Scarecrow-like protein 13 OS=Arabidopsis thaliana OX=3702 GN=SCL13 PE=2 SV=2	44QKQ	K	GRAS domain family	-	-	-	-	-	-	-	-	GRAS
[truncated: 21,018 more rows]
